# Supplementary material for: Liquid water contains the building blocks of diverse ice phases
Source: Nat Commun. 2020 Nov 13;11:5757. doi: 10.1038/s41467-020-19606-y (PMC7666157; doi:10.1038/s41467-020-19606-y)
Supplement: Supplementary file 4 — Supplementary Data 1 [file 41467_2020_19606_MOESM4_ESM.zip]

Archive with 926 entries (802 files):
- SI/
- SI/ice-water-dataset.html
- SI/hse3c/
- SI/hse3c/176_2_5256/
- SI/hse3c/176_2_5256/geom_sym.cif
- SI/hse3c/176_2_5256/kpoints.dat
- SI/hse3c/176_2_5256/hse3c/
- SI/hse3c/176_2_5256/hse3c/INPUT
- SI/hse3c/176_2_5256/hse3c/FINISHED
- SI/hse3c/176_2_5256/hse3c/dffit3.dat
- SI/hse3c/176_2_5256/hse3c/job.out
- SI/hse3c/176_2_5256/hse3c/job
- SI/hse3c/176_2_5256/hse3c/crystal.out
- SI/hse3c/176_2_5256/POSCAR
- SI/hse3c/176_2_5256/INPUT_hse3c
- SI/hse3c/176_2_5256/geom_p1.cif
- SI/hse3c/176_2_5256/geom_sym.d12
- SI/hse3c/151_2_4949650/
- SI/hse3c/151_2_4949650/geom_sym.cif
- SI/hse3c/151_2_4949650/kpoints.dat
- SI/hse3c/151_2_4949650/hse3c/
- SI/hse3c/151_2_4949650/hse3c/INPUT
- SI/hse3c/151_2_4949650/hse3c/FINISHED
- SI/hse3c/151_2_4949650/hse3c/dffit3.dat
- SI/hse3c/151_2_4949650/hse3c/job.out
- SI/hse3c/151_2_4949650/hse3c/job
- SI/hse3c/151_2_4949650/hse3c/crystal.out
- SI/hse3c/151_2_4949650/POSCAR
- SI/hse3c/151_2_4949650/INPUT_hse3c
- SI/hse3c/151_2_4949650/geom_p1.cif
- SI/hse3c/151_2_4949650/geom_sym.d12
- SI/hse3c/53_3_726600/
- SI/hse3c/53_3_726600/geom_sym.cif
- SI/hse3c/53_3_726600/kpoints.dat
- SI/hse3c/53_3_726600/hse3c/
- SI/hse3c/53_3_726600/hse3c/INPUT
- SI/hse3c/53_3_726600/hse3c/FINISHED
- SI/hse3c/53_3_726600/hse3c/dffit3.dat
- SI/hse3c/53_3_726600/hse3c/job.out
- SI/hse3c/53_3_726600/hse3c/job
- SI/hse3c/53_3_726600/hse3c/crystal.out
- SI/hse3c/53_3_726600/POSCAR
- SI/hse3c/53_3_726600/INPUT_hse3c
- SI/hse3c/53_3_726600/geom_p1.cif
- SI/hse3c/53_3_726600/geom_sym.d12
- SI/hse3c/MAR/
- SI/hse3c/MAR/geom_sym.cif
- SI/hse3c/MAR/kpoints.dat
- SI/hse3c/MAR/hse3c/
- SI/hse3c/MAR/hse3c/INPUT
- SI/hse3c/MAR/hse3c/FINISHED
- SI/hse3c/MAR/hse3c/dffit3.dat
- SI/hse3c/MAR/hse3c/job.out
- SI/hse3c/MAR/hse3c/job
- SI/hse3c/MAR/hse3c/crystal.out
- SI/hse3c/MAR/POSCAR
- SI/hse3c/MAR/INPUT_hse3c
- SI/hse3c/MAR/geom_p1.cif
- SI/hse3c/MAR/geom_sym.d12
- SI/hse3c/12_1_11/
- SI/hse3c/12_1_11/geom_sym.cif
- SI/hse3c/12_1_11/kpoints.dat
- SI/hse3c/12_1_11/hse3c/
- SI/hse3c/12_1_11/hse3c/INPUT
- SI/hse3c/12_1_11/hse3c/FINISHED
- SI/hse3c/12_1_11/hse3c/dffit3.dat
- SI/hse3c/12_1_11/hse3c/INPUT~
- SI/hse3c/12_1_11/hse3c/job.out
- SI/hse3c/12_1_11/hse3c/job
- SI/hse3c/12_1_11/hse3c/fort.87
- SI/hse3c/12_1_11/hse3c/crystal.out
- SI/hse3c/12_1_11/kpoints.dat~
- SI/hse3c/12_1_11/POSCAR
- SI/hse3c/12_1_11/INPUT_hse3c
- SI/hse3c/12_1_11/geom_p1.cif
- SI/hse3c/12_1_11/geom_sym.d12
- SI/hse3c/169_2_10608/
- SI/hse3c/169_2_10608/geom_sym.cif
- SI/hse3c/169_2_10608/kpoints.dat
- SI/hse3c/169_2_10608/hse3c/
- SI/hse3c/169_2_10608/hse3c/INPUT
- SI/hse3c/169_2_10608/hse3c/FINISHED
- SI/hse3c/169_2_10608/hse3c/dffit3.dat
- SI/hse3c/169_2_10608/hse3c/job.out
- SI/hse3c/169_2_10608/hse3c/job
- SI/hse3c/169_2_10608/hse3c/crystal.out
- SI/hse3c/169_2_10608/POSCAR
- SI/hse3c/169_2_10608/INPUT_hse3c
- SI/hse3c/169_2_10608/geom_p1.cif
- SI/hse3c/169_2_10608/geom_sym.d12
- SI/hse3c/XIV/
- SI/hse3c/XIV/geom_sym.cif
- SI/hse3c/XIV/kpoints.dat
- SI/hse3c/XIV/hse3c/
- SI/hse3c/XIV/hse3c/INPUT
- SI/hse3c/XIV/hse3c/FINISHED
- SI/hse3c/XIV/hse3c/dffit3.dat
- SI/hse3c/XIV/hse3c/job.out
- SI/hse3c/XIV/hse3c/job
- SI/hse3c/XIV/hse3c/crystal.out
- SI/hse3c/XIV/POSCAR
- SI/hse3c/XIV/INPUT_hse3c
- SI/hse3c/XIV/geom_p1.cif
- SI/hse3c/XIV/geom_sym.d12
- SI/hse3c/67_2_1444/
- SI/hse3c/67_2_1444/geom_sym.cif
- SI/hse3c/67_2_1444/kpoints.dat
- SI/hse3c/67_2_1444/hse3c/
- SI/hse3c/67_2_1444/hse3c/INPUT
- SI/hse3c/67_2_1444/hse3c/FINISHED
- SI/hse3c/67_2_1444/hse3c/dffit3.dat
- SI/hse3c/67_2_1444/hse3c/job.out
- SI/hse3c/67_2_1444/hse3c/job
- SI/hse3c/67_2_1444/hse3c/crystal.out
- SI/hse3c/67_2_1444/POSCAR
- SI/hse3c/67_2_1444/INPUT_hse3c
- SI/hse3c/67_2_1444/geom_p1.cif
- SI/hse3c/67_2_1444/geom_sym.d12
- SI/hse3c/VI/
- SI/hse3c/VI/geom_sym.cif
- SI/hse3c/VI/kpoints.dat
- SI/hse3c/VI/hse3c/
- SI/hse3c/VI/hse3c/INPUT
- SI/hse3c/VI/hse3c/FINISHED
- SI/hse3c/VI/hse3c/dffit3.dat
- SI/hse3c/VI/hse3c/job.out
- SI/hse3c/VI/hse3c/job
- SI/hse3c/VI/hse3c/crystal.out
- SI/hse3c/VI/POSCAR
- SI/hse3c/VI/INPUT_hse3c
- SI/hse3c/VI/geom_p1.cif
- SI/hse3c/VI/geom_sym.d12
- SI/hse3c/PCOD8007225/
- SI/hse3c/PCOD8007225/geom_sym.cif
- SI/hse3c/PCOD8007225/kpoints.dat
- SI/hse3c/PCOD8007225/hse3c/
- SI/hse3c/PCOD8007225/hse3c/INPUT
- SI/hse3c/PCOD8007225/hse3c/FINISHED
- SI/hse3c/PCOD8007225/hse3c/dffit3.dat
- SI/hse3c/PCOD8007225/hse3c/job.out
- SI/hse3c/PCOD8007225/hse3c/job
- SI/hse3c/PCOD8007225/hse3c/crystal.out
- SI/hse3c/PCOD8007225/POSCAR
- SI/hse3c/PCOD8007225/INPUT_hse3c
- SI/hse3c/PCOD8007225/geom_p1.cif
- SI/hse3c/PCOD8007225/geom_sym.d12
- SI/hse3c/gas/
- SI/hse3c/gas/geom_sym.cif
- SI/hse3c/gas/kpoints.dat
- SI/hse3c/gas/hse3c/
- SI/hse3c/gas/hse3c/energy
- SI/hse3c/gas/hse3c/INPUT
- SI/hse3c/gas/hse3c/INPUT~
- SI/hse3c/gas/hse3c/crystal.out
- SI/hse3c/gas/energy
- SI/hse3c/gas/POSCAR
- SI/hse3c/gas/INPUT_hse3c~
- SI/hse3c/gas/INPUT_hse3c
- SI/hse3c/gas/geom_p1.cif
- SI/hse3c/gas/geom_sym.d12
- SI/hse3c/PCOD8324623/
- SI/hse3c/PCOD8324623/geom_sym.cif
- SI/hse3c/PCOD8324623/kpoints.dat
- SI/hse3c/PCOD8324623/hse3c/
- SI/hse3c/PCOD8324623/hse3c/INPUT
- SI/hse3c/PCOD8324623/hse3c/FINISHED
- SI/hse3c/PCOD8324623/hse3c/dffit3.dat
- SI/hse3c/PCOD8324623/hse3c/job.out
- SI/hse3c/PCOD8324623/hse3c/job
- SI/hse3c/PCOD8324623/hse3c/crystal.out
- SI/hse3c/PCOD8324623/POSCAR
- SI/hse3c/PCOD8324623/INPUT_hse3c
- SI/hse3c/PCOD8324623/geom_p1.cif
- SI/hse3c/PCOD8324623/geom_sym.d12
- SI/hse3c/DOH/
- SI/hse3c/DOH/geom_sym.cif
- SI/hse3c/DOH/kpoints.dat
- SI/hse3c/DOH/hse3c/
- SI/hse3c/DOH/hse3c/INPUT
- SI/hse3c/DOH/hse3c/FINISHED
- SI/hse3c/DOH/hse3c/dffit3.dat
- SI/hse3c/DOH/hse3c/job.out
- SI/hse3c/DOH/hse3c/job
- SI/hse3c/DOH/hse3c/crystal.out
- SI/hse3c/DOH/POSCAR
- SI/hse3c/DOH/INPUT_hse3c
- SI/hse3c/DOH/geom_p1.cif
- SI/hse3c/DOH/geom_sym.d12
- SI/hse3c/SGT/
- SI/hse3c/SGT/geom_sym.cif
- SI/hse3c/SGT/kpoints.dat
- SI/hse3c/SGT/hse3c/
- SI/hse3c/SGT/hse3c/INPUT
- SI/hse3c/SGT/hse3c/FINISHED
- SI/hse3c/SGT/hse3c/dffit3.dat
- SI/hse3c/SGT/hse3c/job.out
- SI/hse3c/SGT/hse3c/job
- SI/hse3c/SGT/hse3c/crystal.out
- SI/hse3c/SGT/POSCAR
- SI/hse3c/SGT/INPUT_hse3c
- SI/hse3c/SGT/geom_p1.cif
- SI/hse3c/SGT/geom_sym.d12
- SI/hse3c/67_2_1563/
- SI/hse3c/67_2_1563/geom_sym.cif
- SI/hse3c/67_2_1563/kpoints.dat
- SI/hse3c/67_2_1563/hse3c/
- SI/hse3c/67_2_1563/hse3c/INPUT
- SI/hse3c/67_2_1563/hse3c/FINISHED
- SI/hse3c/67_2_1563/hse3c/dffit3.dat
- SI/hse3c/67_2_1563/hse3c/job.out
- SI/hse3c/67_2_1563/hse3c/job
- SI/hse3c/67_2_1563/hse3c/crystal.out
- SI/hse3c/67_2_1563/POSCAR
- SI/hse3c/67_2_1563/INPUT_hse3c
- SI/hse3c/67_2_1563/geom_p1.cif
- SI/hse3c/67_2_1563/geom_sym.d12
- SI/hse3c/NON/
- SI/hse3c/NON/geom_sym.cif
- SI/hse3c/NON/kpoints.dat
- SI/hse3c/NON/hse3c/
- SI/hse3c/NON/hse3c/INPUT
- SI/hse3c/NON/hse3c/FINISHED
- SI/hse3c/NON/hse3c/dffit3.dat
- SI/hse3c/NON/hse3c/job.out
- SI/hse3c/NON/hse3c/job
- SI/hse3c/NON/hse3c/crystal.out
- SI/hse3c/NON/POSCAR
- SI/hse3c/NON/INPUT_hse3c
- SI/hse3c/NON/geom_p1.cif
- SI/hse3c/NON/geom_sym.d12
- SI/hse3c/.list_all
- SI/hse3c/14_2_48453/
- SI/hse3c/14_2_48453/geom_sym.cif
- SI/hse3c/14_2_48453/kpoints.dat
- SI/hse3c/14_2_48453/hse3c/
- SI/hse3c/14_2_48453/hse3c/INPUT
- SI/hse3c/14_2_48453/hse3c/FINISHED
- SI/hse3c/14_2_48453/hse3c/dffit3.dat
- SI/hse3c/14_2_48453/hse3c/INPUT~
- SI/hse3c/14_2_48453/hse3c/job.out
- SI/hse3c/14_2_48453/hse3c/job
- SI/hse3c/14_2_48453/hse3c/fort.87
- SI/hse3c/14_2_48453/hse3c/crystal.out
- SI/hse3c/14_2_48453/kpoints.dat~
- SI/hse3c/14_2_48453/POSCAR
- SI/hse3c/14_2_48453/INPUT_hse3c
- SI/hse3c/14_2_48453/geom_p1.cif
- SI/hse3c/14_2_48453/geom_sym.d12
- SI/hse3c/84_2_1419/
- SI/hse3c/84_2_1419/geom_sym.cif
- SI/hse3c/84_2_1419/kpoints.dat
- SI/hse3c/84_2_1419/hse3c/
- SI/hse3c/84_2_1419/hse3c/INPUT
- SI/hse3c/84_2_1419/hse3c/FINISHED
- SI/hse3c/84_2_1419/hse3c/dffit3.dat
- SI/hse3c/84_2_1419/hse3c/job.out
- SI/hse3c/84_2_1419/hse3c/job
- SI/hse3c/84_2_1419/hse3c/crystal.out
- SI/hse3c/84_2_1419/POSCAR
- SI/hse3c/84_2_1419/INPUT_hse3c
- SI/hse3c/84_2_1419/geom_p1.cif
- SI/hse3c/84_2_1419/geom_sym.d12
- SI/hse3c/.run_res
- SI/hse3c/.elatt
- SI/hse3c/20_2_26425/
- SI/hse3c/20_2_26425/geom_sym.cif
- SI/hse3c/20_2_26425/kpoints.dat
- SI/hse3c/20_2_26425/hse3c/
- SI/hse3c/20_2_26425/hse3c/INPUT
- SI/hse3c/20_2_26425/hse3c/FINISHED
- SI/hse3c/20_2_26425/hse3c/dffit3.dat
- SI/hse3c/20_2_26425/hse3c/job.out
- SI/hse3c/20_2_26425/hse3c/job
- SI/hse3c/20_2_26425/hse3c/crystal.out
- SI/hse3c/20_2_26425/POSCAR
- SI/hse3c/20_2_26425/INPUT_hse3c
- SI/hse3c/20_2_26425/geom_p1.cif
- SI/hse3c/20_2_26425/geom_sym.d12
- SI/hse3c/II/
- SI/hse3c/II/geom_sym.cif
- SI/hse3c/II/kpoints.dat
- SI/hse3c/II/hse3c/
- SI/hse3c/II/hse3c/INPUT
- SI/hse3c/II/hse3c/FINISHED
- SI/hse3c/II/hse3c/dffit3.dat
- SI/hse3c/II/hse3c/job.out
- SI/hse3c/II/hse3c/job
- SI/hse3c/II/hse3c/crystal.out
- SI/hse3c/II/POSCAR
- SI/hse3c/II/INPUT_hse3c
- SI/hse3c/II/geom_p1.cif
- SI/hse3c/II/geom_sym.d12
- SI/hse3c/.rho
- SI/hse3c/.res_crystal
- SI/hse3c/MTN/
- SI/hse3c/MTN/geom_sym.cif
- SI/hse3c/MTN/kpoints.dat
- SI/hse3c/MTN/hse3c/
- SI/hse3c/MTN/hse3c/INPUT
- SI/hse3c/MTN/hse3c/FINISHED
[truncated: 626 more entries]
