# Supplementary material for: Liquid water contains the building blocks of diverse ice phases
Source: Nat Commun. 2020 Nov 13;11:5757. doi: 10.1038/s41467-020-19606-y (PMC7666157; doi:10.1038/s41467-020-19606-y)
Supplement: Supplementary file 4 — Supplementary Data 1 [file 41467_2020_19606_MOESM4_ESM.zip › SI/hse3c/176_2_5256/geom_sym.cif]

#######################################################################
#
#                 Cambridge Crystallographic Data Centre
#                                CCDC 
#
#######################################################################
#
# If this CIF has been generated from an entry in the Cambridge 
# Structural Database, then it will include bibliographic, chemical, 
# crystal, experimental, refinement or atomic coordinate data resulting 
# from the CCDC's data processing and validation procedures.
#
#######################################################################

data_176_2_5256-hse3c
_symmetry_cell_setting           hexagonal
_symmetry_space_group_name_H-M   'P 63/m'
_symmetry_Int_Tables_number      176
_space_group_name_Hall           '-P 6c'
loop_
_symmetry_equiv_pos_site_id
_symmetry_equiv_pos_as_xyz
1 x,y,z
2 -y,x-y,z
3 -x+y,-x,z
4 -x,-y,1/2+z
5 y,-x+y,1/2+z
6 x-y,x,1/2+z
7 -x,-y,-z
8 y,-x+y,-z
9 x-y,x,-z
10 x,y,1/2-z
11 -y,x-y,1/2-z
12 -x+y,-x,1/2-z
_cell_length_a                   10.68007830
_cell_length_b                   10.68007830
_cell_length_c                   4.43052666
_cell_angle_alpha                90.000000
_cell_angle_beta                 90.000000
_cell_angle_gamma                120.000000
_cell_volume                     437.658
loop_
_atom_site_label
_atom_site_type_symbol
_atom_site_fract_x
_atom_site_fract_y
_atom_site_fract_z
O1 O -0.08956111328974 -0.4174815138651 0.2500000000000
H3 H -0.02804698193307 -0.3734069772041 0.4289324037938
O2 O -0.4081026732615 -0.07554680438523 -0.2500000000000
H4 H -0.4090619895507 -0.1687775910318 -0.2500000000000
H5 H -0.5091818960499 -0.09815570324191 -0.2500000000000

#END
