# Supplementary material for: Liquid water contains the building blocks of diverse ice phases
Source: Nat Commun. 2020 Nov 13;11:5757. doi: 10.1038/s41467-020-19606-y (PMC7666157; doi:10.1038/s41467-020-19606-y)
Supplement: Supplementary file 4 — Supplementary Data 1 [file 41467_2020_19606_MOESM4_ESM.zip › SI/hse3c/176_2_5256/hse3c/INPUT]

!drive by JGB
CRYSTAL
0 0 0
176
  10.68007830    4.43052666
5
 8    0.910438886710260   0.582518486134900   0.250000000000000       ! O
 8    0.591897326738500   0.924453195614770   0.750000000000000       ! O
 1    0.971953018066930   0.626593022795900   0.428932403793800       ! H
 1    0.590938010449300   0.831222408968200   0.750000000000000       ! H
 1    0.490818103950100   0.901844296758090   0.750000000000000       ! H
BASISSET
def2-mSVP
DFT
HSE-3c
END 
LDREMO
10
BIPOSIZE
60000000
EXCHSIZE
40000000
SHRINK
0 0 
1 1 2
END
