# Supplementary material for: Liquid water contains the building blocks of diverse ice phases
Source: Nat Commun. 2020 Nov 13;11:5757. doi: 10.1038/s41467-020-19606-y (PMC7666157; doi:10.1038/s41467-020-19606-y)
Supplement: Supplementary file 4 — Supplementary Data 1 [file 41467_2020_19606_MOESM4_ESM.zip › SI/hse3c/176_2_5256/hse3c/crystal.out]

 PROCESS            6  OF            8  WORKING
 PROCESS            2  OF            8  WORKING
 PROCESS            3  OF            8  WORKING
 PROCESS            7  OF            8  WORKING
 PROCESS            0  OF            8  WORKING
 PROCESS            4  OF            8  WORKING
 PROCESS            5  OF            8  WORKING
 PROCESS            1  OF            8  WORKING

         
 *******************************************************************************
 *                                                                             *
 *                               CRYSTAL17                                     *
 *                      public : 1.0.1 - Feb 1st, 2017                         *
 *                       HTTP://WWW.CRYSTAL.UNITO.IT                           *
 *                                                                             *
 *                              MAIN AUTHORS                                   *
 *                                                                             *
 *  R. DOVESI(1,11), V.R. SAUNDERS(2), C. ROETTI(1,11), R. ORLANDO(1,11),      *
 *  C.M. ZICOVICH-WILSON(1,3), F. PASCALE(4), B. CIVALLERI(1,11),              *
 *  K. DOLL(5), N.M. HARRISON(2,6), I.J. BUSH(7), Ph. D'ARCO(8),               *
 *  M. LLUNELL(9), M. CAUSA'(10), Y. NOEL(8), L. MASCHIO(1,11), A. ERBA(1,11)  *
 *  M. RE'RAT(14), S. CASASSA(1,11)                                            *
 *                                                                             *
 *        CONTRIBUTIONS TO THE CODE HAVE ALSO BEEN GIVEN BY                    *
 *                                                                             *
 *  M. FERRABONE(1,11), M. DE LA PIERRE(1,11), M. FERRERO(1,11),               *
 *  J. BAIMA(1,11), E. ALBANESE(1,11), M.F. PEINTINGER(12), R. BAST(13),       *
 *  B. KIRTMAN(15), V. LACIVITA(1,11), R. DEMICHELIS(1,16)                     *
 *  G. BRANDEBURG(17), S. SALUSTRO(1,11), G. SANSONE(1,11)                     *
 *  M.T. RUGGIERO(18)                                                          *
 *                                                                             *
 * (1) THEORETICAL CHEMISTRY GROUP - UNIVERSITA' DI TORINO - TORINO (ITALY)    *

 * (2) COMPUTATIONAL SCIENCE & ENGINEERING DEPARTMENT - STFC DARESBURY (UK)    *
 * (3) UNIVERSIDAD AUTONOMA DEL ESTADO DE MORELOS - CUERNAVACA (MEXICO)        *
 * (4) UNIVERSITE' DE LORRAINE - NANCY (FRANCE)                                *
 * (5) UNIVERSITAET STUTTGART- STUTTGART (GERMANY)                             *
 * (6) IMPERIAL COLLEGE - LONDON (UK)                                          *
 * (7) OXFORD E-RESEARCH CENTRE - OXFORD (UK)                                  *
 * (8) UPMC - SORBONNE UNIVERSITES - PARIS (FRANCE)                            *
 * (9) UNIVERSIDAD DE BARCELONA - BARCELONA (SPAIN)                            *
 *(10) UNIVERSITA' DI NAPOLI "FEDERICO II" - NAPOLI (ITALY)                    *
 *(11) NIS - NANOSTRUCTURED INTERFACES AND SURFACES - TORINO (ITALY)           *
 *(12) MPI FUER CHEMISCHE ENERGIEKONVERSION - MUELHEIM AN DER RUHR (GERMANY)   *
 *(13) UNIVERSITY OF TROMSO - TROMSO (NORWAY)                                  *
 *(14) UNIVERSITE' DE PAU ET DES PAYS DE L'ADOUR - PAU (FRANCE)                *
 *(15) UNIVERSITY OF CALIFORNIA SANTA BARBARA - SANTA BARBARA (USA)            *
 *(16) CURTIN UNIVERSITY - PERTH (AUSTRALIA)                                   *
 *(17) UNIVERSITY COLLEGE LONDON - LONDON (UK)                                 *
 *(18) CAMBRIDGE UNIVERSITY - CAMBRIDGE (UK)                                   *
 *                                                                             *
 *******************************************************************************
 EEEEEEEEEE STARTING  DATE 25 03 2019 TIME 17:48:07.3
 !drive by JGB                                                                   

 CRYSTAL CALCULATION
 (INPUT ACCORDING TO THE INTERNATIONAL TABLES FOR X-RAY CRYSTALLOGRAPHY)
 CRYSTAL FAMILY                       :  HEXAGONAL   
 CRYSTAL CLASS  (GROTH - 1921)        :  HEXAGONAL DIPYRAMIDAL                

 SPACE GROUP (CENTROSYMMETRIC)        :  P 63/M          

 LATTICE PARAMETERS  (ANGSTROMS AND DEGREES) - CONVENTIONAL CELL
        A           B           C        ALPHA        BETA       GAMMA
    10.68008    10.68008     4.43053    90.00000    90.00000   120.00000


 NUMBER OF IRREDUCIBLE ATOMS IN THE CONVENTIONAL CELL:    5

 INPUT COORDINATES

 ATOM AT. N.              COORDINATES
   1   8     9.104388867103E-01  5.825184861349E-01  2.500000000000E-01
   2   8     5.918973267385E-01  9.244531956148E-01  7.500000000000E-01
   3   1     9.719530180669E-01  6.265930227959E-01  4.289324037938E-01
   4   1     5.909380104493E-01  8.312224089682E-01  7.500000000000E-01
   5   1     4.908181039501E-01  9.018442967581E-01  7.500000000000E-01

 *******************************************************************************

 << INFORMATION >>: FROM NOW ON, ALL COORDINATES REFER TO THE PRIMITIVE CELL

 *******************************************************************************

 LATTICE PARAMETERS  (ANGSTROMS AND DEGREES) - PRIMITIVE CELL
       A          B          C        ALPHA      BETA     GAMMA        VOLUME
   10.68008   10.68008    4.43053    90.00000  90.00000 120.00000    437.657988

 COORDINATES OF THE EQUIVALENT ATOMS (FRACTIONAL UNITS)

 N. ATOM EQUIV AT. N.          X                  Y                  Z

   1   1   1    8 O    -8.95611132897E-02 -4.17481513865E-01  2.50000000000E-01
   2   1   2    8 O     8.95611132897E-02  4.17481513865E-01 -2.50000000000E-01
   3   1   3    8 O     4.17481513865E-01  3.27920400575E-01  2.50000000000E-01
   4   1   4    8 O    -3.27920400575E-01  8.95611132897E-02  2.50000000000E-01
   5   1   5    8 O     3.27920400575E-01 -8.95611132897E-02 -2.50000000000E-01
   6   1   6    8 O    -4.17481513865E-01 -3.27920400575E-01 -2.50000000000E-01

   7   2   1    8 O    -4.08102673261E-01 -7.55468043852E-02 -2.50000000000E-01
   8   2   2    8 O     4.08102673261E-01  7.55468043852E-02  2.50000000000E-01
   9   2   3    8 O     7.55468043852E-02 -3.32555868876E-01 -2.50000000000E-01
  10   2   4    8 O     3.32555868876E-01  4.08102673261E-01 -2.50000000000E-01
  11   2   5    8 O    -3.32555868876E-01 -4.08102673261E-01  2.50000000000E-01
  12   2   6    8 O    -7.55468043852E-02  3.32555868876E-01  2.50000000000E-01

  13   3   1    1 H    -2.80469819331E-02 -3.73406977204E-01  4.28932403794E-01
  14   3   2    1 H     2.80469819331E-02  3.73406977204E-01 -7.10675962062E-02
  15   3   3    1 H     3.73406977204E-01  3.45359995271E-01  4.28932403794E-01
  16   3   4    1 H    -3.45359995271E-01  2.80469819331E-02  4.28932403794E-01
  17   3   5    1 H     3.45359995271E-01 -2.80469819331E-02 -7.10675962062E-02
  18   3   6    1 H    -3.73406977204E-01 -3.45359995271E-01 -7.10675962062E-02
  19   3   7    1 H     2.80469819331E-02  3.73406977204E-01 -4.28932403794E-01
  20   3   8    1 H    -2.80469819331E-02 -3.73406977204E-01  7.10675962062E-02
  21   3   9    1 H    -3.73406977204E-01 -3.45359995271E-01 -4.28932403794E-01
  22   3  10    1 H     3.45359995271E-01 -2.80469819331E-02 -4.28932403794E-01
  23   3  11    1 H    -3.45359995271E-01  2.80469819331E-02  7.10675962062E-02
  24   3  12    1 H     3.73406977204E-01  3.45359995271E-01  7.10675962062E-02

  25   4   1    1 H    -4.09061989551E-01 -1.68777591032E-01 -2.50000000000E-01
  26   4   2    1 H     4.09061989551E-01  1.68777591032E-01  2.50000000000E-01
  27   4   3    1 H     1.68777591032E-01 -2.40284398519E-01 -2.50000000000E-01
  28   4   4    1 H     2.40284398519E-01  4.09061989551E-01 -2.50000000000E-01
  29   4   5    1 H    -2.40284398519E-01 -4.09061989551E-01  2.50000000000E-01
  30   4   6    1 H    -1.68777591032E-01  2.40284398519E-01  2.50000000000E-01

  31   5   1    1 H     4.90818103950E-01 -9.81557032419E-02 -2.50000000000E-01
  32   5   2    1 H    -4.90818103950E-01  9.81557032419E-02  2.50000000000E-01
  33   5   3    1 H     9.81557032419E-02 -4.11026192808E-01 -2.50000000000E-01
  34   5   4    1 H     4.11026192808E-01 -4.90818103950E-01 -2.50000000000E-01
  35   5   5    1 H    -4.11026192808E-01  4.90818103950E-01  2.50000000000E-01
  36   5   6    1 H    -9.81557032419E-02  4.11026192808E-01  2.50000000000E-01

 NUMBER OF SYMMETRY OPERATORS         :   12
 *******************************************************************************
 * GEOMETRY EDITING - INPUT COORDINATES ARE GIVEN IN ANGSTROM         
 *******************************************************************************

 GEOMETRY NOW FULLY CONSISTENT WITH THE GROUP

 GCALCO - MAX INDICES DIRECT LATTICE VECTOR    11    11    25
 NO.OF VECTORS CREATED 6999 STARS  408 RMAX   170.12678 BOHR

 GEOMETRY FOR WAVE FUNCTION - DIMENSIONALITY OF THE SYSTEM    3
 (NON PERIODIC DIRECTION: LATTICE PARAMETER FORMALLY SET TO 500)
 *******************************************************************************
 LATTICE PARAMETERS (ANGSTROMS AND DEGREES) - BOHR = 0.5291772083 ANGSTROM
 PRIMITIVE CELL - CENTRING CODE 1/0 VOLUME=   437.657988 - DENSITY  0.820 g/cm^3
         A              B              C           ALPHA      BETA       GAMMA 
    10.68007830    10.68007830     4.43052666    90.000000  90.000000 120.000000
 *******************************************************************************
 ATOMS IN THE ASYMMETRIC UNIT    5 - ATOMS IN THE UNIT CELL:   36
     ATOM                 X/A                 Y/B                 Z/C    
 *******************************************************************************
      1 T   8 O    -8.956111328974E-02 -4.174815138651E-01  2.500000000000E-01
      2 F   8 O     8.956111328974E-02  4.174815138651E-01 -2.500000000000E-01
      3 F   8 O     4.174815138651E-01  3.279204005754E-01  2.500000000000E-01
      4 F   8 O    -3.279204005754E-01  8.956111328974E-02  2.500000000000E-01
      5 F   8 O     3.279204005754E-01 -8.956111328974E-02 -2.500000000000E-01
      6 F   8 O    -4.174815138651E-01 -3.279204005754E-01 -2.500000000000E-01
      7 T   8 O    -4.081026732615E-01 -7.554680438523E-02 -2.500000000000E-01
      8 F   8 O     4.081026732615E-01  7.554680438523E-02  2.500000000000E-01
      9 F   8 O     7.554680438523E-02 -3.325558688763E-01 -2.500000000000E-01
     10 F   8 O     3.325558688763E-01  4.081026732615E-01 -2.500000000000E-01
     11 F   8 O    -3.325558688763E-01 -4.081026732615E-01  2.500000000000E-01
     12 F   8 O    -7.554680438523E-02  3.325558688763E-01  2.500000000000E-01
     13 T   1 H    -2.804698193307E-02 -3.734069772041E-01  4.289324037938E-01
     14 F   1 H     2.804698193307E-02  3.734069772041E-01 -7.106759620620E-02
     15 F   1 H     3.734069772041E-01  3.453599952710E-01  4.289324037938E-01
     16 F   1 H    -3.453599952710E-01  2.804698193307E-02  4.289324037938E-01
     17 F   1 H     3.453599952710E-01 -2.804698193307E-02 -7.106759620620E-02
     18 F   1 H    -3.734069772041E-01 -3.453599952710E-01 -7.106759620620E-02
     19 F   1 H     2.804698193307E-02  3.734069772041E-01 -4.289324037938E-01
     20 F   1 H    -2.804698193307E-02 -3.734069772041E-01  7.106759620620E-02
     21 F   1 H    -3.734069772041E-01 -3.453599952710E-01 -4.289324037938E-01
     22 F   1 H     3.453599952710E-01 -2.804698193307E-02 -4.289324037938E-01
     23 F   1 H    -3.453599952710E-01  2.804698193307E-02  7.106759620620E-02
     24 F   1 H     3.734069772041E-01  3.453599952710E-01  7.106759620620E-02
     25 T   1 H    -4.090619895507E-01 -1.687775910318E-01 -2.500000000000E-01
     26 F   1 H     4.090619895507E-01  1.687775910318E-01  2.500000000000E-01
     27 F   1 H     1.687775910318E-01 -2.402843985189E-01 -2.500000000000E-01
     28 F   1 H     2.402843985189E-01  4.090619895507E-01 -2.500000000000E-01
     29 F   1 H    -2.402843985189E-01 -4.090619895507E-01  2.500000000000E-01
     30 F   1 H    -1.687775910318E-01  2.402843985189E-01  2.500000000000E-01
     31 T   1 H     4.908181039501E-01 -9.815570324191E-02 -2.500000000000E-01
     32 F   1 H    -4.908181039501E-01  9.815570324191E-02  2.500000000000E-01
     33 F   1 H     9.815570324191E-02 -4.110261928080E-01 -2.500000000000E-01
     34 F   1 H     4.110261928080E-01 -4.908181039501E-01 -2.500000000000E-01
     35 F   1 H    -4.110261928080E-01  4.908181039501E-01  2.500000000000E-01
     36 F   1 H    -9.815570324191E-02  4.110261928080E-01  2.500000000000E-01

 T = ATOM BELONGING TO THE ASYMMETRIC UNIT

 ****   12 SYMMOPS - TRANSLATORS IN FRACTIONAL UNITS
 **** MATRICES AND TRANSLATORS IN THE CRYSTALLOGRAPHIC REFERENCE FRAME
   V INV                    ROTATION MATRICES                   TRANSLATORS
   1   1  1.00  0.00  0.00  0.00  1.00  0.00  0.00  0.00  1.00  0.00  0.00  0.00
   2   2 -1.00  0.00  0.00  0.00 -1.00  0.00  0.00  0.00  1.00  0.00  0.00  0.50
   3   4  0.00 -1.00  0.00  1.00 -1.00  0.00  0.00  0.00  1.00  0.00  0.00  0.00
   4   3 -1.00  1.00  0.00 -1.00  0.00  0.00  0.00  0.00  1.00  0.00  0.00  0.00
   5   6  1.00 -1.00  0.00  1.00  0.00  0.00  0.00  0.00  1.00  0.00  0.00  0.50
   6   5  0.00  1.00  0.00 -1.00  1.00  0.00  0.00  0.00  1.00  0.00  0.00  0.50
   7   7 -1.00  0.00  0.00  0.00 -1.00  0.00  0.00  0.00 -1.00  0.00  0.00  0.00
   8   8  1.00  0.00  0.00  0.00  1.00  0.00  0.00  0.00 -1.00  0.00  0.00  0.50
   9  10  0.00  1.00  0.00 -1.00  1.00  0.00  0.00  0.00 -1.00  0.00  0.00  0.00
  10   9  1.00 -1.00  0.00  1.00  0.00  0.00  0.00  0.00 -1.00  0.00  0.00  0.00
  11  12 -1.00  1.00  0.00 -1.00  0.00  0.00  0.00  0.00 -1.00  0.00  0.00  0.50
  12  11  0.00 -1.00  0.00  1.00 -1.00  0.00  0.00  0.00 -1.00  0.00  0.00  0.50

 DIRECT LATTICE VECTORS CARTESIAN COMPONENTS (ANGSTROM)
          X                    Y                    Z
   0.924921912221E+01  -0.534003915000E+01   0.000000000000E+00
   0.000000000000E+00   0.106800783000E+02   0.000000000000E+00
   0.000000000000E+00   0.000000000000E+00   0.443052666000E+01


 CARTESIAN COORDINATES - PRIMITIVE CELL
 *******************************************************************************
 *      ATOM          X(ANGSTROM)         Y(ANGSTROM)         Z(ANGSTROM)
 *******************************************************************************
    1     8 O    -8.283703616456E-01 -3.980475405597E+00  1.107631665000E+00
    2     8 O     8.283703616456E-01  3.980475405597E+00 -1.107631665000E+00
    3     8 O     3.861378001209E+00  1.272847925871E+00  1.107631665000E+00
    4     8 O    -3.033007639563E+00  2.707627479726E+00  1.107631665000E+00
    5     8 O     3.033007639563E+00 -2.707627479726E+00 -1.107631665000E+00
    6     8 O    -3.861378001209E+00 -1.272847925871E+00 -1.107631665000E+00
    7     8 O    -3.774631049354E+00  1.372438466287E+00 -1.107631665000E+00
    8     8 O     3.774631049354E+00 -1.372438466287E+00  1.107631665000E+00
    9     8 O     6.987489477415E-01 -3.955145611798E+00 -1.107631665000E+00
   10     8 O     3.075882101613E+00  2.582707145511E+00 -1.107631665000E+00
   11     8 O    -3.075882101613E+00 -2.582707145511E+00  1.107631665000E+00
   12     8 O    -6.987489477415E-01  3.955145611798E+00  1.107631665000E+00
   13     1 H    -2.594126816155E-01 -3.838243772744E+00  1.900396450346E+00
   14     1 H     2.594126816155E-01  3.838243772744E+00 -3.148668796537E-01
   15     1 H     3.453722953922E+00  1.694463914029E+00  1.900396450346E+00
   16     1 H    -3.194310272306E+00  2.143779858715E+00  1.900396450346E+00
   17     1 H     3.194310272306E+00 -2.143779858715E+00 -3.148668796537E-01
   18     1 H    -3.453722953922E+00 -1.694463914029E+00 -3.148668796537E-01
   19     1 H     2.594126816155E-01  3.838243772744E+00 -1.900396450346E+00
   20     1 H    -2.594126816155E-01 -3.838243772744E+00  3.148668796537E-01
   21     1 H    -3.453722953922E+00 -1.694463914029E+00 -1.900396450346E+00
   22     1 H     3.194310272306E+00 -2.143779858715E+00 -1.900396450346E+00
   23     1 H    -3.194310272306E+00  2.143779858715E+00  3.148668796537E-01
   24     1 H     3.453722953922E+00  1.694463914029E+00  3.148668796537E-01
   25     1 H    -3.783503975920E+00  3.818491514726E-01 -1.107631665000E+00
   26     1 H     3.783503975920E+00 -3.818491514726E-01  1.107631665000E+00
   27     1 H     1.561060922371E+00 -3.467535134203E+00 -1.107631665000E+00
   28     1 H     2.222443053549E+00  3.085685982730E+00 -1.107631665000E+00
   29     1 H    -2.222443053549E+00 -3.085685982730E+00  1.107631665000E+00
   30     1 H    -1.561060922371E+00  3.467535134203E+00  1.107631665000E+00
   31     1 H    -4.709534929626E+00  1.670740663163E+00 -1.107631665000E+00
   32     1 H     4.709534929626E+00 -1.670740663163E+00  1.107631665000E+00
   33     1 H     9.078636073787E-01 -4.913947220648E+00 -1.107631665000E+00
   34     1 H     3.801671322248E+00  3.243206557485E+00 -1.107631665000E+00
   35     1 H    -3.801671322248E+00 -3.243206557485E+00  1.107631665000E+00
   36     1 H    -9.078636073787E-01  4.913947220648E+00  1.107631665000E+00

 *******************************************************************************
 STARTING BASIS SET HANDLING 
 *******************************************************************************

 Loading internal basis set: DEF2-MSVP           

 Please cite in your publication:
 Fully Optimized Contracted Gaussian Basis Sets for Atoms Li to Kr. A. Sch�fer, 
 H. Horn and R. Ahlrichs; J. Chem. Phys. 97, 2571 (1992).                       
                                                                                
                    
 S. Grimme, J. G. Brandenburg, C. Bannwarth, and A. Hansen, J. Chem. Phys., 143,
  054107 (2015).                                                                
                                                                                
                    

 *******************************************************************************
 LOCAL ATOMIC FUNCTIONS BASIS SET
 *******************************************************************************
   ATOM   X(AU)   Y(AU)   Z(AU)  N. TYPE  EXPONENT  S COEF   P COEF   D/F/G COEF
 *******************************************************************************
   1 O   -1.565  -7.522   2.093
                                  1 S  
                                         6.773E+03 1.727E-03 0.000E+00 0.000E+00
                                         1.017E+03 1.325E-02 0.000E+00 0.000E+00
                                         2.313E+02 6.603E-02 0.000E+00 0.000E+00
                                         6.501E+01 2.353E-01 0.000E+00 0.000E+00
                                         2.050E+01 5.498E-01 0.000E+00 0.000E+00
                                  2 S  
                                         6.716E+00 1.000E+00 0.000E+00 0.000E+00
                                  3 S  
                                         1.147E+00 1.000E+00 0.000E+00 0.000E+00
                                  4 S  
                                         3.342E-01 1.000E+00 0.000E+00 0.000E+00
                           5-     7 P  
                                         1.769E+01 0.000E+00 4.359E-02 0.000E+00
                                         3.854E+00 0.000E+00 2.318E-01 0.000E+00
                                         1.047E+00 0.000E+00 5.146E-01 0.000E+00
                           8-    10 P  
                                         2.759E-01 0.000E+00 1.000E+00 0.000E+00
                          11-    15 D  
                                         8.000E-01 0.000E+00 0.000E+00 1.000E+00
   2 O    1.565   7.522  -2.093
   3 O    7.297   2.405   2.093
   4 O   -5.732   5.117   2.093
   5 O    5.732  -5.117  -2.093
   6 O   -7.297  -2.405  -2.093
   7 O   -7.133   2.594  -2.093
   8 O    7.133  -2.594   2.093
   9 O    1.320  -7.474  -2.093
  10 O    5.813   4.881  -2.093
  11 O   -5.813  -4.881   2.093
  12 O   -1.320   7.474   2.093
  13 H   -0.490  -7.253   3.591
                                181 S  
                                         1.874E+01 1.968E-02 0.000E+00 0.000E+00
                                         2.826E+00 1.380E-01 0.000E+00 0.000E+00
                                         6.401E-01 4.783E-01 0.000E+00 0.000E+00
                                182 S  
                                         1.756E-01 1.000E+00 0.000E+00 0.000E+00
  14 H    0.490   7.253  -0.595
  15 H    6.527   3.202   3.591
  16 H   -6.036   4.051   3.591
  17 H    6.036  -4.051  -0.595
  18 H   -6.527  -3.202  -0.595
  19 H    0.490   7.253  -3.591
  20 H   -0.490  -7.253   0.595
  21 H   -6.527  -3.202  -3.591
  22 H    6.036  -4.051  -3.591
  23 H   -6.036   4.051   0.595
  24 H    6.527   3.202   0.595
  25 H   -7.150   0.722  -2.093
  26 H    7.150  -0.722   2.093
  27 H    2.950  -6.553  -2.093
  28 H    4.200   5.831  -2.093
  29 H   -4.200  -5.831   2.093
  30 H   -2.950   6.553   2.093
  31 H   -8.900   3.157  -2.093
  32 H    8.900  -3.157   2.093
  33 H    1.716  -9.286  -2.093
  34 H    7.184   6.129  -2.093
  35 H   -7.184  -6.129   2.093
  36 H   -1.716   9.286   2.093

 *******************************************************************************
 FINISHED BASIS SET HANDLING 
 *******************************************************************************

 INFORMATION **** SET_MPP **** PCRYSTAL CALCULATION
 INFORMATION **** READM2 **** NEW DEFAULT: FOCK/KS MATRIX MIXING SET TO 30 %
 INFORMATION **** READM2 **** NEW DEFAULT: FULL DIRECT SCF MODE
 INFORMATION **** READM2 **** NEW DEFAULT: COULOMB BIPOLAR BUFFER SET TO 32 Mb
 INFORMATION **** READM2 **** NEW DEFAULT: EXCHANGE BIPOLAR BUFFER SET TO 32 Mb

 *******************************************************************************
 NEW DEFAULT: DFT INTEGRATION GRID INCREASED TO XLGRID
 NEW DEFAULT: DIIS ACCELERATOR ACTIVE
 USE KEYWORD NODIIS TO TURN IT OFF
 *******************************************************************************

 INFORMATION **** RDDFTP **** HSE-3c calculation
 INFORMATION **** RDDFTP **** HSE screened hybrid functional combined with D3 and gCP

PLEASE CITE:
(1) HSE-3c Reference
 J. G. Brandenburg, E. Caldeweyer, and S. Grimme, 
 Phys. Chem. Chem. Phys. 18, 15519 (2016)
(2) DFT-D3 Reference
 S. Grimme, J. Antony, S. Ehrlich,
 and H. Krieg, J. Chem. Phys. 132, 154104 (2010)
(3) gCP Reference
 H. Kruse and S. Grimme J. Chem. Phys, 136, 154101 (2012)
 J. G. Brandenburg, M. Alessio, B. Civalleri, M. F. Peintinger
 T. Bredow, and S. Grimme, J. Phys. Chem. A, 117, 9282 (2013) 

 WARNING **** RDDFTP **** HSE3c-HJS ACTIVE
 RANGE SEPARATION - OMEGA:   0.110000000000000     
 WARNING **** RDDFTP **** HSE-3c has to be combined with def2-mSVP basis set
 WARNING **** RDDFTP **** Note: Harmonic frequencies are scaled by 0.95
 WARNING **** RDDFTP **** as recommended in original publication
 INFORMATION **** BIPOSIZE **** COULOMB BIPOLAR BUFFER SET TO    60000000
 INFORMATION **** EXCHSIZE **** EXCHANGE BIPOLAR BUFFER SIZE SET TO    40000000
 *******************************************************************************
 N. OF ATOMS PER CELL        36  COULOMB OVERLAP TOL         (T1) 10**   -6
 NUMBER OF SHELLS           132  COULOMB PENETRATION TOL     (T2) 10**   -6
 NUMBER OF AO               228  EXCHANGE OVERLAP TOL        (T3) 10**   -6
 N. OF ELECTRONS PER CELL   120  EXCHANGE PSEUDO OVP (F(G))  (T4) 10**   -6
 CORE ELECTRONS PER CELL     24  EXCHANGE PSEUDO OVP (P(G))  (T5) 10**  -12
 N. OF SYMMETRY OPERATORS    12  POLE ORDER IN MONO ZONE                  4
 *******************************************************************************
 TYPE OF CALCULATION :  RESTRICTED CLOSED SHELL
 KOHN-SHAM HAMILTONIAN

 (EXCHANGE)[CORRELATION] FUNCTIONAL:(HSE-3c)[PBEh-3c]

 RANGE-SEPARATED HYBRID FUNCTIONAL 
 OMEGA (SHORT-RANGE)[LONG-RANGE]:(    0.1100)[    0.0000]

 HYBRID EXCHANGE - PERCENTAGE OF FOCK EXCHANGE    42.0000

 CAPPA:IS1  1;IS2  1;IS3  2; K PTS MONK NET   2; SYMMOPS:K SPACE  12;G SPACE  12

 *******************************************************************************
 MAX NUMBER OF SCF CYCLES      50  CONVERGENCE ON DELTAP        10**-16
 WEIGHT OF F(I) IN F(I+1)      30% CONVERGENCE ON ENERGY        10**- 6
 S(K) EIGENV. THRESHOLD  10*10.**-4
 SHRINK. FACT.(MONKH.)    1  1  2  NUMBER OF K POINTS IN THE IBZ      2
 SHRINKING FACTOR(GILAT NET)    1  NUMBER OF K POINTS(GILAT NET)      2
 *******************************************************************************
 *** K POINTS COORDINATES (OBLIQUE COORDINATES IN UNITS OF IS =  1)
   1-R(  0  0  0)   2-R(  0  0  1)

 DIRECT LATTICE VECTORS COMPON. (A.U.)     RECIP. LATTICE VECTORS COMPON. (A.U.) 
        X            Y            Z              X            Y            Z
   17.4784911  -10.0912115    0.0000000      0.3594810    0.0000000    0.0000000
    0.0000000   20.1824231    0.0000000      0.1797405    0.3113197    0.0000000
    0.0000000    0.0000000    8.3724820      0.0000000    0.0000000    0.7504567

 DISK SPACE FOR EIGENVECTORS (FTN 10)      103968 REALS

 SYMMETRY ADAPTION OF THE BLOCH FUNCTIONS ENABLED
 TTTTTTTTTTTTTTTTTTTTTTTTTTTTTT gordsh1     TELAPSE        0.28 TCPU        0.05

 MATRIX SIZE: P(G)   95568, F(G)   17208, P(G) IRR    4894, F(G) IRR    1947
 MAX G-VECTOR INDEX FOR 1- AND 2-ELECTRON INTEGRALS  37

 TTTTTTTTTTTTTTTTTTTTTTTTTTTTTT INPUT       TELAPSE        0.28 TCPU        0.05

 NEIGHBORS OF THE NON-EQUIVALENT ATOMS

 N = NUMBER OF NEIGHBORS AT DISTANCE R
    ATOM  N     R/ANG      R/AU   NEIGHBORS (ATOM LABELS AND CELL INDICES)
   1 O    2     0.9861     1.8635   13 H    0 0 0   20 H    0 0 0
   1 O    1     1.6565     3.1304   29 H    0 0 0
   1 O    1     1.7874     3.3777   36 H    0-1 0
   1 O    1     2.6467     5.0016   11 O    0 0 0
   1 O    2     2.6907     5.0848    9 O    0 0 0    9 O    0 0 1
   1 O    1     2.7475     5.1921   12 O    0-1 0

   7 O    1     0.9813     1.8545   31 H    0 0 0
   7 O    1     0.9906     1.8720   25 H    0 0 0
   7 O    2     1.7191     3.2486   16 H    0 0-1   23 H    0 0 0
   7 O    1     2.6467     5.0016    6 O    0 0 0
   7 O    2     2.6907     5.0848    4 O    0 0 0    4 O    0 0-1
   7 O    1     2.7475     5.1921    5 O   -1 0 0

  13 H    1     0.9861     1.8635    1 O    0 0 0
  13 H    1     1.5855     2.9962   20 H    0 0 0
  13 H    1     1.7191     3.2486    9 O    0 0 1
  13 H    1     2.1315     4.0279   33 H    0 0 1
  13 H    1     2.1831     4.1254   36 H    0-1 0
  13 H    1     2.2468     4.2459   29 H    0 0 0

  25 H    1     0.9906     1.8720    7 O    0 0 0
  25 H    1     1.5871     2.9991   31 H    0 0 0
  25 H    1     1.6565     3.1304    6 O    0 0 0
  25 H    2     2.2468     4.2459   18 H    0 0 0   21 H    0 0 0
  25 H    2     2.3399     4.4217   16 H    0 0-1   23 H    0 0 0
  25 H    1     2.9854     5.6417   34 H   -1-1 0

  31 H    1     0.9813     1.8545    7 O    0 0 0
  31 H    1     1.5871     2.9991   25 H    0 0 0
  31 H    1     1.7874     3.3777    5 O   -1 0 0
  31 H    2     2.1315     4.0279   16 H    0 0-1   23 H    0 0 0
  31 H    2     2.1831     4.1254   17 H   -1 0 0   22 H   -1 0 0
  31 H    2     2.9653     5.6037    4 O    0 0 0    4 O    0 0-1


 SYMMETRY ALLOWED INTERNAL DEGREE(S) OF FREEDOM:  11
 TTTTTTTTTTTTTTTTTTTTTTTTTTTTTT SYMM        TELAPSE        0.33 TCPU        0.08
 TTTTTTTTTTTTTTTTTTTTTTTTTTTTTT INT_SCREEN  TELAPSE        0.34 TCPU        0.09

 DFT PARAMETERS

     ATOM       ELECTRONS   NET CHARGE   R(ANGSTROM)
   1   8  O       8.0000      0.0000     0.74000000
  13   1  H       1.0000      0.0000     1.11000000

 SIZE OF GRID=      78077
 TTTTTTTTTTTTTTTTTTTTTTTTTTTTTT MAKE_GRID2  TELAPSE        1.59 TCPU        1.33
 BECKE WEIGHT FUNCTION
 RADSAFE =     2.00
 TOLERANCES - DENSITY:10**- 6; POTENTIAL:10**- 9; GRID WGT:10**-14

 RADIAL INTEGRATION  - INTERVALS (POINTS,UPPER LIMIT):            1( 75,  4.0*R)

 ANGULAR INTEGRATION - INTERVALS (ACCURACY LEVEL [N. POINTS] UPPER LIMIT):
  1(  4[  86]   0.2)  2(  8[ 194]   0.5)  3( 12[ 350]   0.9)  4( 16[ 974]   3.5)
  5( 12[ 350]9999.0)
 TTTTTTTTTTTTTTTTTTTTTTTTTTTTTT INT_CALC    TELAPSE        1.61 TCPU        1.35
 EEEEEEEEEE INT_CALC TERMINATION  DATE 25 03 2019 TIME 17:48:08.7

 *******************************************************************************
 !drive by JGB                                                                   
 CRYSTAL - SCF - TYPE OF CALCULATION :  RESTRICTED CLOSED SHELL
 *******************************************************************************

 CAPPA:IS1  1;IS2  1;IS3  2; K PTS MONK NET   2; SYMMOPS:K SPACE  12;G SPACE  12

 TTTTTTTTTTTTTTTTTTTTTTTTTTTTTT SDIK        TELAPSE        1.65 TCPU        1.39

 AAAAAAAAAAAAAAAAAAAAAAAAAAAAAAAAAAAAAAAAAAAAAAAAAAAAAAAAAAAAAAAAAAAAAAAAAAAAAAA
         ATOMIC WAVEFUNCTION(S)


 NUCLEAR CHARGE  8.0  SYMMETRY SPECIES            S    P
 N. ELECTRONS    8.0  NUMBER OF PRIMITIVE GTOS    8    4
                      NUMBER OF CONTRACTED GTOS   4    2
                      NUMBER OF CLOSED SHELLS     2    0
                      OPEN SHELL OCCUPATION       0    4

  ZNUC SCFIT  TOTAL HF ENERGY   KINETIC ENERGY   VIRIAL THEOREM ACCURACY
   8.0  12   -7.477373220E+01  7.477365593E+01 -2.000001020E+00  3.8E-06

 NUCLEAR CHARGE  1.0  SYMMETRY SPECIES            S
 N. ELECTRONS    1.0  NUMBER OF PRIMITIVE GTOS    4
                      NUMBER OF CONTRACTED GTOS   2
                      NUMBER OF CLOSED SHELLS     0
                      OPEN SHELL OCCUPATION       1

  ZNUC SCFIT  TOTAL HF ENERGY   KINETIC ENERGY   VIRIAL THEOREM ACCURACY
   1.0   1   -4.977266687E-01  5.190767460E-01 -1.958869132E+00  1.8E-16

 AAAAAAAAAAAAAAAAAAAAAAAAAAAAAAAAAAAAAAAAAAAAAAAAAAAAAAAAAAAAAAAAAAAAAAAAAAAAAAA

 CHARGE NORMALIZATION FACTOR   1.00000000
 TOTAL ATOMIC CHARGES:
   8.0000000   8.0000000   8.0000000   8.0000000   8.0000000   8.0000000
   8.0000000   8.0000000   8.0000000   8.0000000   8.0000000   8.0000000
   1.0000000   1.0000000   1.0000000   1.0000000   1.0000000   1.0000000
   1.0000000   1.0000000   1.0000000   1.0000000   1.0000000   1.0000000
   1.0000000   1.0000000   1.0000000   1.0000000   1.0000000   1.0000000
   1.0000000   1.0000000   1.0000000   1.0000000   1.0000000   1.0000000
 TTTTTTTTTTTTTTTTTTTTTTTTTTTTTT MOQGAD      TELAPSE        1.73 TCPU        1.46
 TTTTTTTTTTTTTTTTTTTTTTTTTTTTTT SHELLXN     TELAPSE        2.61 TCPU        2.24
 TTTTTTTTTTTTTTTTTTTTTTTTTTTTTT MONMO3      TELAPSE        2.72 TCPU        2.35
 NUMERICALLY INTEGRATED DENSITY    119.9999973474
 TTTTTTTTTTTTTTTTTTTTTTTTTTTTTT NUMDFT      TELAPSE        2.86 TCPU        2.47
 CYC   0 ETOT(AU) -9.159487503201E+02 DETOT -9.16E+02 tst  0.00E+00 PX  1.00E+00
 TTTTTTTTTTTTTTTTTTTTTTTTTTTTTT DIIS        TELAPSE        2.88 TCPU        2.48
 TTTTTTTTTTTTTTTTTTTTTTTTTTTTTT FDIK        TELAPSE        2.98 TCPU        2.49
 INSULATING STATE
 TOP OF VALENCE BANDS -    BAND     60; K    2; EIG -4.1498511E-01 AU
 TOP OF VALENCE BANDS -    BAND     60; K    1; EIG -4.1845484E-01 AU
 BOTTOM OF VIRTUAL BANDS - BAND     61; K    1; EIG -3.4525380E-02 AU
 INDIRECT ENERGY BAND GAP:  10.3528 eV
 TTTTTTTTTTTTTTTTTTTTTTTTTTTTTT PDIG        TELAPSE        2.98 TCPU        2.50
 CHARGE NORMALIZATION FACTOR   1.00000000
 TOTAL ATOMIC CHARGES:
   9.0704422   9.0704422   9.0704422   9.0704422   9.0704422   9.0704422
   9.0735308   9.0735308   9.0735308   9.0735308   9.0735308   9.0735308
   0.4637585   0.4637585   0.4637585   0.4637585   0.4637585   0.4637585
   0.4637585   0.4637585   0.4637585   0.4637585   0.4637585   0.4637585
   0.4581452   0.4581452   0.4581452   0.4581452   0.4581452   0.4581452
   0.4703647   0.4703647   0.4703647   0.4703647   0.4703647   0.4703647
 TTTTTTTTTTTTTTTTTTTTTTTTTTTTTT MOQGAD      TELAPSE        2.99 TCPU        2.50
 TTTTTTTTTTTTTTTTTTTTTTTTTTTTTT SHELLXN     TELAPSE        3.79 TCPU        3.30
 TTTTTTTTTTTTTTTTTTTTTTTTTTTTTT MONMO3      TELAPSE        4.02 TCPU        3.53
 NUMERICALLY INTEGRATED DENSITY    120.0000057708
 TTTTTTTTTTTTTTTTTTTTTTTTTTTTTT NUMDFT      TELAPSE        4.27 TCPU        3.79
 CYC   1 ETOT(AU) -9.152647527769E+02 DETOT  6.84E-01 tst  0.00E+00 PX  1.00E+00
 TTTTTTTTTTTTTTTTTTTTTTTTTTTTTT DIIS        TELAPSE        4.30 TCPU        3.80
 DIIS TEST: 0.11937E+01 AT SCF   CYCLE   1 - MIX   30 %
 TTTTTTTTTTTTTTTTTTTTTTTTTTTTTT FDIK        TELAPSE        4.31 TCPU        3.80
 INSULATING STATE
 TOP OF VALENCE BANDS -    BAND     60; K    2; EIG -3.1202272E-01 AU
 TOP OF VALENCE BANDS -    BAND     60; K    1; EIG -3.1618023E-01 AU
 BOTTOM OF VIRTUAL BANDS - BAND     61; K    1; EIG  3.2661216E-02 AU
 INDIRECT ENERGY BAND GAP:   9.3793 eV
 TTTTTTTTTTTTTTTTTTTTTTTTTTTTTT PDIG        TELAPSE        4.31 TCPU        3.81
 CHARGE NORMALIZATION FACTOR   1.00000000
 TOTAL ATOMIC CHARGES:
   8.8653909   8.8653909   8.8653909   8.8653909   8.8653909   8.8653909
   8.8654340   8.8654340   8.8654340   8.8654340   8.8654340   8.8654340
   0.5666768   0.5666768   0.5666768   0.5666768   0.5666768   0.5666768
   0.5666768   0.5666768   0.5666768   0.5666768   0.5666768   0.5666768
   0.5537409   0.5537409   0.5537409   0.5537409   0.5537409   0.5537409
   0.5820804   0.5820804   0.5820804   0.5820804   0.5820804   0.5820804
 TTTTTTTTTTTTTTTTTTTTTTTTTTTTTT MOQGAD      TELAPSE        4.32 TCPU        3.81
 TTTTTTTTTTTTTTTTTTTTTTTTTTTTTT SHELLXN     TELAPSE        5.12 TCPU        4.61
 TTTTTTTTTTTTTTTTTTTTTTTTTTTTTT MONMO3      TELAPSE        5.34 TCPU        4.83
 NUMERICALLY INTEGRATED DENSITY    120.0000009180
 TTTTTTTTTTTTTTTTTTTTTTTTTTTTTT NUMDFT      TELAPSE        5.59 TCPU        5.07
 CYC   2 ETOT(AU) -9.155128752316E+02 DETOT -2.48E-01 tst  3.08E-03 PX  1.20E-01
 TTTTTTTTTTTTTTTTTTTTTTTTTTTTTT DIIS        TELAPSE        8.91 TCPU        8.36
 DIIS TEST: 0.25077E+00 AT SCF   CYCLE   2 - DIIS ACTIVE - HISTORY:     2 CYCLES
 TTTTTTTTTTTTTTTTTTTTTTTTTTTTTT FDIK        TELAPSE        8.93 TCPU        8.36
 INSULATING STATE
 TOP OF VALENCE BANDS -    BAND     60; K    2; EIG -3.5448323E-01 AU
 TOP OF VALENCE BANDS -    BAND     60; K    1; EIG -3.5790614E-01 AU
 BOTTOM OF VIRTUAL BANDS - BAND     61; K    1; EIG  3.2155292E-02 AU
 INDIRECT ENERGY BAND GAP:  10.5210 eV
 TTTTTTTTTTTTTTTTTTTTTTTTTTTTTT PDIG        TELAPSE        8.94 TCPU        8.37
 CHARGE NORMALIZATION FACTOR   1.00000000
 TOTAL ATOMIC CHARGES:
   8.9362975   8.9362975   8.9362975   8.9362975   8.9362975   8.9362975
   8.9370866   8.9370866   8.9370866   8.9370866   8.9370866   8.9370866
   0.5313429   0.5313429   0.5313429   0.5313429   0.5313429   0.5313429
   0.5313429   0.5313429   0.5313429   0.5313429   0.5313429   0.5313429
   0.5191217   0.5191217   0.5191217   0.5191217   0.5191217   0.5191217
   0.5448085   0.5448085   0.5448085   0.5448085   0.5448085   0.5448085
 TTTTTTTTTTTTTTTTTTTTTTTTTTTTTT MOQGAD      TELAPSE        8.95 TCPU        8.37
 TTTTTTTTTTTTTTTTTTTTTTTTTTTTTT SHELLXN     TELAPSE        9.75 TCPU        9.17
 TTTTTTTTTTTTTTTTTTTTTTTTTTTTTT MONMO3      TELAPSE        9.97 TCPU        9.39
 NUMERICALLY INTEGRATED DENSITY    120.0000026066
 TTTTTTTTTTTTTTTTTTTTTTTTTTTTTT NUMDFT      TELAPSE       10.22 TCPU        9.64
 CYC   3 ETOT(AU) -9.155780127128E+02 DETOT -6.51E-02 tst  2.77E-04 PX  4.32E-02
 TTTTTTTTTTTTTTTTTTTTTTTTTTTTTT DIIS        TELAPSE       10.23 TCPU        9.65
 DIIS TEST: 0.66343E-03 AT SCF   CYCLE   3 - DIIS ACTIVE - HISTORY:     3 CYCLES
 TTTTTTTTTTTTTTTTTTTTTTTTTTTTTT FDIK        TELAPSE       10.25 TCPU        9.65
 INSULATING STATE
 TOP OF VALENCE BANDS -    BAND     60; K    2; EIG -3.5242001E-01 AU
 TOP OF VALENCE BANDS -    BAND     60; K    1; EIG -3.5583208E-01 AU
 BOTTOM OF VIRTUAL BANDS - BAND     61; K    1; EIG  3.4429581E-02 AU
 INDIRECT ENERGY BAND GAP:  10.5267 eV
 TTTTTTTTTTTTTTTTTTTTTTTTTTTTTT PDIG        TELAPSE       10.25 TCPU        9.66
 CHARGE NORMALIZATION FACTOR   1.00000000
 TOTAL ATOMIC CHARGES:
   8.9345560   8.9345560   8.9345560   8.9345560   8.9345560   8.9345560
   8.9348704   8.9348704   8.9348704   8.9348704   8.9348704   8.9348704
   0.5322851   0.5322851   0.5322851   0.5322851   0.5322851   0.5322851
   0.5322851   0.5322851   0.5322851   0.5322851   0.5322851   0.5322851
   0.5201304   0.5201304   0.5201304   0.5201304   0.5201304   0.5201304
   0.5458728   0.5458728   0.5458728   0.5458728   0.5458728   0.5458728
 TTTTTTTTTTTTTTTTTTTTTTTTTTTTTT MOQGAD      TELAPSE       10.26 TCPU        9.66
 TTTTTTTTTTTTTTTTTTTTTTTTTTTTTT SHELLXN     TELAPSE       11.06 TCPU       10.46
 TTTTTTTTTTTTTTTTTTTTTTTTTTTTTT MONMO3      TELAPSE       11.29 TCPU       10.69
 NUMERICALLY INTEGRATED DENSITY    120.0000025595
 TTTTTTTTTTTTTTTTTTTTTTTTTTTTTT NUMDFT      TELAPSE       11.53 TCPU       10.93
 CYC   4 ETOT(AU) -9.155781550271E+02 DETOT -1.42E-04 tst  1.36E-06 PX  1.32E-03
 TTTTTTTTTTTTTTTTTTTTTTTTTTTTTT DIIS        TELAPSE       11.55 TCPU       10.94
 DIIS TEST: 0.17137E-04 AT SCF   CYCLE   4 - DIIS ACTIVE - HISTORY:     4 CYCLES
 TTTTTTTTTTTTTTTTTTTTTTTTTTTTTT FDIK        TELAPSE       11.55 TCPU       10.94
 INSULATING STATE
 TOP OF VALENCE BANDS -    BAND     60; K    2; EIG -3.5237715E-01 AU
 TOP OF VALENCE BANDS -    BAND     60; K    1; EIG -3.5572252E-01 AU
 BOTTOM OF VIRTUAL BANDS - BAND     61; K    1; EIG  3.4627364E-02 AU
 INDIRECT ENERGY BAND GAP:  10.5309 eV
 TTTTTTTTTTTTTTTTTTTTTTTTTTTTTT PDIG        TELAPSE       11.56 TCPU       10.95
 CHARGE NORMALIZATION FACTOR   1.00000000
 TOTAL ATOMIC CHARGES:
   8.9343335   8.9343335   8.9343335   8.9343335   8.9343335   8.9343335
   8.9352180   8.9352180   8.9352180   8.9352180   8.9352180   8.9352180
   0.5323016   0.5323016   0.5323016   0.5323016   0.5323016   0.5323016
   0.5323016   0.5323016   0.5323016   0.5323016   0.5323016   0.5323016
   0.5199747   0.5199747   0.5199747   0.5199747   0.5199747   0.5199747
   0.5458706   0.5458706   0.5458706   0.5458706   0.5458706   0.5458706
 TTTTTTTTTTTTTTTTTTTTTTTTTTTTTT MOQGAD      TELAPSE       11.57 TCPU       10.96
 TTTTTTTTTTTTTTTTTTTTTTTTTTTTTT SHELLXN     TELAPSE       12.37 TCPU       11.75
 TTTTTTTTTTTTTTTTTTTTTTTTTTTTTT MONMO3      TELAPSE       12.60 TCPU       11.98
 NUMERICALLY INTEGRATED DENSITY    120.0000025651
 TTTTTTTTTTTTTTTTTTTTTTTTTTTTTT NUMDFT      TELAPSE       12.84 TCPU       12.22
 CYC   5 ETOT(AU) -9.155781584508E+02 DETOT -3.42E-06 tst  8.22E-08 PX  3.45E-04
 TTTTTTTTTTTTTTTTTTTTTTTTTTTTTT DIIS        TELAPSE       12.86 TCPU       12.23
 DIIS TEST: 0.11690E-05 AT SCF   CYCLE   5 - DIIS ACTIVE - HISTORY:     5 CYCLES
 TTTTTTTTTTTTTTTTTTTTTTTTTTTTTT FDIK        TELAPSE       12.88 TCPU       12.24
 INSULATING STATE
 TOP OF VALENCE BANDS -    BAND     60; K    2; EIG -3.5237194E-01 AU
 TOP OF VALENCE BANDS -    BAND     60; K    1; EIG -3.5578194E-01 AU
 BOTTOM OF VIRTUAL BANDS - BAND     61; K    1; EIG  3.4647614E-02 AU
 INDIRECT ENERGY BAND GAP:  10.5313 eV
 TTTTTTTTTTTTTTTTTTTTTTTTTTTTTT PDIG        TELAPSE       12.91 TCPU       12.25
 CHARGE NORMALIZATION FACTOR   1.00000000
 TOTAL ATOMIC CHARGES:
   8.9345810   8.9345810   8.9345810   8.9345810   8.9345810   8.9345810
   8.9348795   8.9348795   8.9348795   8.9348795   8.9348795   8.9348795
   0.5322794   0.5322794   0.5322794   0.5322794   0.5322794   0.5322794
   0.5322794   0.5322794   0.5322794   0.5322794   0.5322794   0.5322794
   0.5200502   0.5200502   0.5200502   0.5200502   0.5200502   0.5200502
   0.5459304   0.5459304   0.5459304   0.5459304   0.5459304   0.5459304
 TTTTTTTTTTTTTTTTTTTTTTTTTTTTTT MOQGAD      TELAPSE       12.91 TCPU       12.25
 TTTTTTTTTTTTTTTTTTTTTTTTTTTTTT SHELLXN     TELAPSE       13.72 TCPU       13.05
 TTTTTTTTTTTTTTTTTTTTTTTTTTTTTT MONMO3      TELAPSE       13.94 TCPU       13.28
 NUMERICALLY INTEGRATED DENSITY    120.0000025631
 TTTTTTTTTTTTTTTTTTTTTTTTTTTTTT NUMDFT      TELAPSE       14.18 TCPU       13.52
 CYC   6 ETOT(AU) -9.155781584724E+02 DETOT -2.16E-08 tst  6.21E-09 PX  1.51E-04
 TTTTTTTTTTTTTTTTTTTTTTTTTTTTTT DIIS        TELAPSE       14.18 TCPU       13.52
 DIIS TEST: 0.68421E-06 AT SCF   CYCLE   6 - DIIS ACTIVE - HISTORY:     6 CYCLES
 TTTTTTTTTTTTTTTTTTTTTTTTTTTTTT FDIK        TELAPSE       14.19 TCPU       13.52
 INSULATING STATE
 TOP OF VALENCE BANDS -    BAND     60; K    2; EIG -3.5236039E-01 AU
 TOP OF VALENCE BANDS -    BAND     60; K    1; EIG -3.5573762E-01 AU
 BOTTOM OF VIRTUAL BANDS - BAND     61; K    1; EIG  3.4654366E-02 AU
 INDIRECT ENERGY BAND GAP:  10.5312 eV
 TTTTTTTTTTTTTTTTTTTTTTTTTTTTTT PDIG        TELAPSE       14.19 TCPU       13.52
 CHARGE NORMALIZATION FACTOR   1.00000000
 TOTAL ATOMIC CHARGES:
   8.9344205   8.9344205   8.9344205   8.9344205   8.9344205   8.9344205
   8.9349986   8.9349986   8.9349986   8.9349986   8.9349986   8.9349986
   0.5323125   0.5323125   0.5323125   0.5323125   0.5323125   0.5323125
   0.5323125   0.5323125   0.5323125   0.5323125   0.5323125   0.5323125
   0.5200402   0.5200402   0.5200402   0.5200402   0.5200402   0.5200402
   0.5459158   0.5459158   0.5459158   0.5459158   0.5459158   0.5459158
 TTTTTTTTTTTTTTTTTTTTTTTTTTTTTT MOQGAD      TELAPSE       14.20 TCPU       13.53
 TTTTTTTTTTTTTTTTTTTTTTTTTTTTTT SHELLXN     TELAPSE       14.99 TCPU       14.32
 +++ ENERGIES IN A.U. +++
 ::: EXT EL-POLE                                  -6.9735225096515E+02
 ::: EXT EL-SPHEROPOLE                             8.0605927476388E+00
 ::: BIELET ZONE E-E                               1.0147012988190E+03
 ::: TOTAL E-E                                     3.2540964060148E+02
 ::: TOTAL E-N + N-E                              -1.9838925614758E+03
 ::: TOTAL N-N                                    -9.8191258353082E+01
 ::: KINETIC ENERGY                                9.0977882678899E+02
 ::: PSEUDO TOTAL   ENERGY                        -8.4689535243844E+02
 ::: VIRIAL COEFFICIENT                            1.0357968911333E+00
 TTTTTTTTTTTTTTTTTTTTTTTTTTTTTT MONMO3      TELAPSE       15.22 TCPU       14.55
 NUMERICALLY INTEGRATED DENSITY    120.0000025637
 TTTTTTTTTTTTTTTTTTTTTTTTTTTTTT NUMDFT      TELAPSE       15.55 TCPU       14.88
 CYC   7 ETOT(AU) -9.155781586523E+02 DETOT -1.80E-07 tst  1.53E-09 PX  1.51E-04

 == SCF ENDED - CONVERGENCE ON ENERGY      E(AU) -9.1557815865228E+02 CYCLES   7


 ENERGY EXPRESSION=HARTREE+FOCK EXCH*0.00000+(HSE-3c     EXCH)*1.00000+PBEh-3c    CORR


 TOTAL ENERGY(DFT)(AU)(  7) -9.1557815865228E+02 DE-1.8E-07 tester 1.5E-09
 TTTTTTTTTTTTTTTTTTTTTTTTTTTTTT EDFT        TELAPSE       15.55 TCPU       14.88
 
 INFORMATION **** DFTD3 ENERGY **** CALCULATE DFTD3 ENERGY

           DFT-D V3(BJ)
 DF                                         hse3c     
 parameters
 s6       :    1.0000
 s8       :    0.0000
 a1       :    0.4411
 a2       :    4.5182
 k1 k3    :   16.0000   -4.0000
 Cutoff   :   50.2022
 CN-Cutoff:   21.1671
 
 Edisp /kcal,au:   -17.2529 -0.02749425

 E6    /kcal :   -18.0479
 E8    /kcal :     0.0000
 E6(ABC) "   :   0.794958
 
 INFORMATION **** DFTD3 ENERGY **** NORMAL TERMINATION OF DFTD3 MODULE

 GCP ENERGY CALCULATION
  level           hse3c               basis:hse3c
  Nbf            228
  Atoms           36

  Parameters: 
  sigma     1.0000
  eta       1.4086
  alpha     0.2908
  beta      1.9526

  dmp_scal      4.0000
  dmp_exp       6.0000
 cutoffs: 
   distance [bohr] 60.0
   noise    [a.u.] 2.2E-16
 SR-damping   T
 ** gCP correction **
  Egcp:        0.1565986334 / (a.u.) ||      98.2671 / (kcal/mol)
 INFORMATION **** GCP **** NORMAL TERMINATION OF GCP MODULE

 *******************************************************************************

 DFT-D3-GCP DISPERSION AND COUNTERPOISE CORRECTION

 D3 DISPERSION ENERGY (AU)      -2.7494254211902E-02
 GCP ENERGY (AU)                 1.5659863339712E-01
 TOTAL ENERGY + DISP + GCP (AU) -9.1544905427309E+02

 *******************************************************************************

 EIGENVECTORS IN FORTRAN UNIT 10
 TTTTTTTTTTTTTTTTTTTTTTTTTTTTTT END         TELAPSE       16.19 TCPU       15.50
 EEEEEEEEEE TERMINATION  DATE 25 03 2019 TIME 17:48:23.3
NODE    0 CPU TIME =        15.501
NODE    1 CPU TIME =        15.607
NODE    2 CPU TIME =        12.358
NODE    3 CPU TIME =        15.686
NODE    4 CPU TIME =        15.603
NODE    5 CPU TIME =        15.693
NODE    6 CPU TIME =        15.450
NODE    7 CPU TIME =        15.662
    TOTAL CPU TIME =       121.560
