# Supplementary material for: Liquid water contains the building blocks of diverse ice phases
Source: Nat Commun. 2020 Nov 13;11:5757. doi: 10.1038/s41467-020-19606-y (PMC7666157; doi:10.1038/s41467-020-19606-y)
Supplement: Supplementary file 4 — Supplementary Data 1 [file 41467_2020_19606_MOESM4_ESM.zip › SI/hse3c/176_2_5256/POSCAR]

 H  O 
 1.0000000000000000
    10.6800782999999999    0.0000000000000000    0.0000000000000000
    -5.3400391499999973    9.2492191222069220    0.0000000000000000
     0.0000000000000003    0.0000000000000005    4.4305266599999999
  24  12
Direct
  0.6546400047289700  0.0280469819330700  0.0710675962062000
  0.5091818960499001  0.0981557032419100  0.2500000000000000
  0.4110261928079901  0.5091818960499001  0.7500000000000000
  0.0981557032419099  0.5889738071920100  0.7500000000000000
  0.4908181039500999  0.9018442967580900  0.7500000000000000
  0.7597156014811001  0.5909380104493001  0.2500000000000000
  0.8312224089682001  0.2402843985189000  0.2500000000000000
  0.4090619895507000  0.1687775910318000  0.2500000000000000
  0.2402843985189000  0.4090619895507000  0.7500000000000000
  0.1687775910318000  0.7597156014811000  0.7500000000000000
  0.5909380104493001  0.8312224089682000  0.7500000000000000
  0.9018442967580900  0.4110261928079900  0.2500000000000000
  0.3734069772041000  0.3453599952710300  0.0710675962062000
  0.9719530180669301  0.6265930227959000  0.0710675962062000
  0.5889738071920100  0.4908181039501000  0.2500000000000000
  0.6265930227959000  0.6546400047289700  0.5710675962062000
  0.9719530180669301  0.6265930227959000  0.4289324037938000
  0.3734069772041000  0.3453599952710300  0.4289324037938000
  0.6546400047289700  0.0280469819330700  0.4289324037938000
  0.3453599952710300  0.9719530180669299  0.5710675962062000
  0.6265930227958999  0.6546400047289699  0.9289324037938000
  0.0280469819330700  0.3734069772041000  0.9289324037938000
  0.3453599952710300  0.9719530180669299  0.9289324037938000
  0.0280469819330700  0.3734069772041000  0.5710675962062000
  0.9244531956147700  0.3325558688762700  0.2500000000000000
  0.6674441311237300  0.5918973267384999  0.2500000000000000
  0.3325558688762700  0.4081026732615000  0.7500000000000000
  0.0755468043852300  0.6674441311237300  0.7500000000000000
  0.5918973267384999  0.9244531956147701  0.7500000000000000
  0.3279204005753600  0.9104388867102600  0.7500000000000000
  0.5825184861349000  0.6720795994246400  0.7500000000000000
  0.0895611132897400  0.4174815138651000  0.7500000000000000
  0.6720795994246400  0.0895611132897400  0.2500000000000000
  0.4174815138651000  0.3279204005753600  0.2500000000000000
  0.4081026732615000  0.0755468043852300  0.2500000000000000
  0.9104388867102600  0.5825184861349000  0.2500000000000000
