# Supplementary material for: Liquid water contains the building blocks of diverse ice phases
Source: Nat Commun. 2020 Nov 13;11:5757. doi: 10.1038/s41467-020-19606-y (PMC7666157; doi:10.1038/s41467-020-19606-y)
Supplement: Supplementary file 4 — Supplementary Data 1 [file 41467_2020_19606_MOESM4_ESM.zip › SI/hse3c/176_2_5256/geom_p1.cif]

data_176_2_5256-hse3c
_cell_length_a       10.6801
_cell_length_b       10.6801
_cell_length_c       4.43053
_cell_angle_alpha    90
_cell_angle_beta     90
_cell_angle_gamma    120

_symmetry_space_group_name_H-M    "P 1"
_symmetry_int_tables_number       1

loop_
  _symmetry_equiv_pos_as_xyz
  'x, y, z'

loop_
  _atom_site_label
  _atom_site_occupancy
  _atom_site_fract_x
  _atom_site_fract_y
  _atom_site_fract_z
  _atom_site_thermal_displace_type
  _atom_site_B_iso_or_equiv
  _atom_site_type_symbol
  H1       1.0000 0.65464  0.02805  0.07107  Biso   1.000  H
  H2       1.0000 0.50918  0.09816  0.25000  Biso   1.000  H
  H3       1.0000 0.41103  0.50918  0.75000  Biso   1.000  H
  H4       1.0000 0.09816  0.58897  0.75000  Biso   1.000  H
  H5       1.0000 0.49082  0.90184  0.75000  Biso   1.000  H
  H6       1.0000 0.75972  0.59094  0.25000  Biso   1.000  H
  H7       1.0000 0.83122  0.24028  0.25000  Biso   1.000  H
  H8       1.0000 0.40906  0.16878  0.25000  Biso   1.000  H
  H9       1.0000 0.24028  0.40906  0.75000  Biso   1.000  H
  H10      1.0000 0.16878  0.75972  0.75000  Biso   1.000  H
  H11      1.0000 0.59094  0.83122  0.75000  Biso   1.000  H
  H12      1.0000 0.90184  0.41103  0.25000  Biso   1.000  H
  H13      1.0000 0.37341  0.34536  0.07107  Biso   1.000  H
  H14      1.0000 0.97195  0.62659  0.07107  Biso   1.000  H
  H15      1.0000 0.58897  0.49082  0.25000  Biso   1.000  H
  H16      1.0000 0.62659  0.65464  0.57107  Biso   1.000  H
  H17      1.0000 0.97195  0.62659  0.42893  Biso   1.000  H
  H18      1.0000 0.37341  0.34536  0.42893  Biso   1.000  H
  H19      1.0000 0.65464  0.02805  0.42893  Biso   1.000  H
  H20      1.0000 0.34536  0.97195  0.57107  Biso   1.000  H
  H21      1.0000 0.62659  0.65464  0.92893  Biso   1.000  H
  H22      1.0000 0.02805  0.37341  0.92893  Biso   1.000  H
  H23      1.0000 0.34536  0.97195  0.92893  Biso   1.000  H
  H24      1.0000 0.02805  0.37341  0.57107  Biso   1.000  H
  O1       1.0000 0.92445  0.33256  0.25000  Biso   1.000  O
  O2       1.0000 0.66744  0.59190  0.25000  Biso   1.000  O
  O3       1.0000 0.33256  0.40810  0.75000  Biso   1.000  O
  O4       1.0000 0.07555  0.66744  0.75000  Biso   1.000  O
  O5       1.0000 0.59190  0.92445  0.75000  Biso   1.000  O
  O6       1.0000 0.32792  0.91044  0.75000  Biso   1.000  O
  O7       1.0000 0.58252  0.67208  0.75000  Biso   1.000  O
  O8       1.0000 0.08956  0.41748  0.75000  Biso   1.000  O
  O9       1.0000 0.67208  0.08956  0.25000  Biso   1.000  O
  O10      1.0000 0.41748  0.32792  0.25000  Biso   1.000  O
  O11      1.0000 0.40810  0.07555  0.25000  Biso   1.000  O
  O12      1.0000 0.91044  0.58252  0.25000  Biso   1.000  O
