# Supplementary material for: Liquid water contains the building blocks of diverse ice phases
Source: Nat Commun. 2020 Nov 13;11:5757. doi: 10.1038/s41467-020-19606-y (PMC7666157; doi:10.1038/s41467-020-19606-y)
Supplement: Supplementary file 4 — Supplementary Data 1 [file 41467_2020_19606_MOESM4_ESM.zip › SI/hse3c/151_2_4949650/hse3c/job.out]

Sender: LSF System <lsfadmin@gwdd017>
Subject: Job 4649759: <151_2_4949650.hse3c> in cluster <gwd_hpc> Done

Job <151_2_4949650.hse3c> was submitted from host <gwdu101> by user <gbrande> in cluster <gwd_hpc>.
Job was executed on host(s) <8*gwdd017>, in queue <mpi-short>, as user <gbrande> in cluster <gwd_hpc>.
</usr/users/gbrande> was used as the home directory.
</usr/users/gbrande/projects/bingqing/ice57/151_2_4949650/hse3c> was used as the working directory.
Started at Results reported on 
Your job looked like:

------------------------------------------------------------
# LSBATCH: User input
#!/bin/sh
#BSUB -q mpi-short
#BSUB -n 8
#BSUB -R "span[hosts=1]"
#BSUB -R scratch
#BSUB -W 01:59
#BSUB -C 0
#BSUB -a openmpi
#BSUB -o job.out 
#BSUB -J 151_2_4949650.hse3c

ulimit -s unlimited
module load intel/compiler/64/2017/17.0.2
module load openmpi/intel/64/1.10.7

export MPPcrystal="/usr/users/gbrande/src/crystal/bin/gwdg/17v3/MPPcrystal"
export Pcrystal="/usr/users/gbrande/src/crystal/bin/gwdg/17v3/Pcrystal"

mkdir -p /scratch/${USER}
MYSCRATCH=`mktemp -d /scratch/${USER}/crystal.XXXXXXXX`
WORKDIR=$PWD

rm -f FINISHED
touch RUNNING
echo "scratch ${MYSCRATCH}" >> RUNNING
echo "workdir ${WORKDIR}"   >> RUNNING

#check file system access
if [ ! -d $MYSCRATCH ]; then
 echo "Unable to create MYSCRATCH  on $HOSTNAME. Must stop."
 exit
fi

#check current location
if [ "$PWD" == "$HOME" ]; then
 echo "Cowardly refusing to copy the whole home directory"
 exit
fi

#copy everything to node (will NOT copy directories for safety reasons. Add an 'r' only if absolutely sure what you are doing)
#bwlimit limits bandwidth to 5000 kbytes/sec
rm -f $WORKDIR/crystal.out
rsync -q --bwlimit=5000 $WORKDIR/* $MYSCRATCH/
cd $MYSCRATCH/

#####################################################################################
#jobs start here (if you have no idea what this script does, only edit this part...)
#insert_favourite_QM_software > output.out 2>output.err

#mpirun -np 8  ${MPPcrystal} < INPUT 1>&2 2>crystal.out

(... more ...)
------------------------------------------------------------

Successfully completed.

Resource usage summary:

    CPU time :                                   712.93 sec.
    Max Memory :                                 260 MB
    Average Memory :                             225.43 MB
    Total Requested Memory :                     -
    Delta Memory :                               -
    Max Swap :                                   -
    Max Processes :                              12
    Max Threads :                                38
    Run time :                                   94 sec.
    Turnaround time :                            121 sec.

The output (if any) follows:
