# Supplementary material for: Liquid water contains the building blocks of diverse ice phases
Source: Nat Commun. 2020 Nov 13;11:5757. doi: 10.1038/s41467-020-19606-y (PMC7666157; doi:10.1038/s41467-020-19606-y)
Supplement: Supplementary file 4 — Supplementary Data 1 [file 41467_2020_19606_MOESM4_ESM.zip › SI/hse3c/151_2_4949650/hse3c/crystal.out]

 PROCESS            5  OF            8  WORKING
 PROCESS            0  OF            8  WORKING

         
 *******************************************************************************
 *                                                                             *
 *                               CRYSTAL17                                     *
 *                      public : 1.0.1 - Feb 1st, 2017                         *
 *                       HTTP://WWW.CRYSTAL.UNITO.IT                           *
 *                                                                             *
 *                              MAIN AUTHORS                                   *
 *                                                                             *
 *  R. DOVESI(1,11), V.R. SAUNDERS(2), C. ROETTI(1,11), R. ORLANDO(1,11),      *
 *  C.M. ZICOVICH-WILSON(1,3), F. PASCALE(4), B. CIVALLERI(1,11),              *
 *  K. DOLL(5), N.M. HARRISON(2,6), I.J. BUSH(7), Ph. D'ARCO(8),               *
 *  M. LLUNELL(9), M. CAUSA'(10), Y. NOEL(8), L. MASCHIO(1,11), A. ERBA(1,11)  *
 *  M. RE'RAT(14), S. CASASSA(1,11)                                            *
 *                                                                             *
 *        CONTRIBUTIONS TO THE CODE HAVE ALSO BEEN GIVEN BY                    *
 *                                                                             *
 *  M. FERRABONE(1,11), M. DE LA PIERRE(1,11), M. FERRERO(1,11),               *
 *  J. BAIMA(1,11), E. ALBANESE(1,11), M.F. PEINTINGER(12), R. BAST(13),       *
 *  B. KIRTMAN(15), V. LACIVITA(1,11), R. DEMICHELIS(1,16)                     *
 *  G. BRANDEBURG(17), S. SALUSTRO(1,11), G. SANSONE(1,11)                     *
 *  M.T. RUGGIERO(18)                                                          *
 *                                                                             *
 * (1) THEORETICAL CHEMISTRY GROUP - UNIVERSITA' DI TORINO - TORINO (ITALY)    *

 * (2) COMPUTATIONAL SCIENCE & ENGINEERING DEPARTMENT - STFC DARESBURY (UK)    *
 * (3) UNIVERSIDAD AUTONOMA DEL ESTADO DE MORELOS - CUERNAVACA (MEXICO)        *
 * (4) UNIVERSITE' DE LORRAINE - NANCY (FRANCE)                                *
 * (5) UNIVERSITAET STUTTGART- STUTTGART (GERMANY)                             *
 * (6) IMPERIAL COLLEGE - LONDON (UK)                                          *
 * (7) OXFORD E-RESEARCH CENTRE - OXFORD (UK)                                  *
 * (8) UPMC - SORBONNE UNIVERSITES - PARIS (FRANCE)                            *
 * (9) UNIVERSIDAD DE BARCELONA - BARCELONA (SPAIN)                            *
 *(10) UNIVERSITA' DI NAPOLI "FEDERICO II" - NAPOLI (ITALY)                    *
 *(11) NIS - NANOSTRUCTURED INTERFACES AND SURFACES - TORINO (ITALY)           *
 *(12) MPI FUER CHEMISCHE ENERGIEKONVERSION - MUELHEIM AN DER RUHR (GERMANY)   *
 *(13) UNIVERSITY OF TROMSO - TROMSO (NORWAY)                                  *
 *(14) UNIVERSITE' DE PAU ET DES PAYS DE L'ADOUR - PAU (FRANCE)                *
 *(15) UNIVERSITY OF CALIFORNIA SANTA BARBARA - SANTA BARBARA (USA)            *
 *(16) CURTIN UNIVERSITY - PERTH (AUSTRALIA)                                   *
 *(17) UNIVERSITY COLLEGE LONDON - LONDON (UK)                                 *
 *(18) CAMBRIDGE UNIVERSITY - CAMBRIDGE (UK)                                   *
 *                                                                             *
 *******************************************************************************
 PROCESS            6  OF            8  WORKING
 EEEEEEEEEE STARTING  DATE 25 03 2019 TIME 17:46:20.4
 PROCESS            4  OF            8  WORKING
 !drive by JGB                                                                   
 PROCESS            3  OF            8  WORKING

 CRYSTAL CALCULATION
 (INPUT ACCORDING TO THE INTERNATIONAL TABLES FOR X-RAY CRYSTALLOGRAPHY)
 CRYSTAL FAMILY                       :  HEXAGONAL   
 CRYSTAL CLASS  (GROTH - 1921)        :  TRIGONAL PYRAMIDAL                   

 SPACE GROUP (NONCENTROSYMMETRIC)     :  P 31            

 LATTICE PARAMETERS  (ANGSTROMS AND DEGREES) - CONVENTIONAL CELL
        A           B           C        ALPHA        BETA       GAMMA
 PROCESS            1  OF            8  WORKING
     6.17567     6.17567     6.20463    90.00000    90.00000   120.00000


 NUMBER OF IRREDUCIBLE ATOMS IN THE CONVENTIONAL CELL:    9

 INPUT COORDINATES

 ATOM AT. N.              COORDINATES
   1   8     7.872649566287E-01  9.305166594807E-02  2.555825264828E-01
   2   8     3.203057866572E-01  9.523259368352E-02  3.541176614260E-01
   3   8     1.451224816912E-01  5.731145460862E-01  1.277727837185E-01
   4   1     7.730536264678E-01  9.494777411780E-01  1.780617483428E-01
   5   1     9.119158494909E-01  2.416366029400E-01  1.798575355264E-01
   6   1     4.724999579659E-01  8.637139949797E-02  3.402171305187E-01
   7   1     2.807564092826E-01  1.161048835921E-01  2.057277022197E-01
   8   1     1.808833776429E-02  6.232092076361E-01  1.225553409781E-01
   9   1     2.603941547827E-01  6.666666666667E-01  9.687570786736E-03

 *******************************************************************************

 << INFORMATION >>: FROM NOW ON, ALL COORDINATES REFER TO THE PRIMITIVE CELL

 *******************************************************************************

 LATTICE PARAMETERS  (ANGSTROMS AND DEGREES) - PRIMITIVE CELL
       A          B          C        ALPHA      BETA     GAMMA        VOLUME
    6.17567    6.17567    6.20463    90.00000  90.00000 120.00000    204.934007
 PROCESS            7  OF            8  WORKING

 COORDINATES OF THE EQUIVALENT ATOMS (FRACTIONAL UNITS)

 N. ATOM EQUIV AT. N.          X                  Y                  Z

   1   1   1    8 O    -2.12735043371E-01  9.30516659481E-02  2.55582526483E-01
   2   1   2    8 O    -9.30516659481E-02 -3.05786709319E-01 -4.11084140184E-01
   3   1   3    8 O     3.05786709319E-01  2.12735043371E-01 -7.77508068505E-02

   4   2   1    8 O     3.20305786657E-01  9.52325936835E-02  3.54117661426E-01
   5   2   2    8 O    -9.52325936835E-02  2.25073192974E-01 -3.12549005241E-01
   6   2   3    8 O    -2.25073192974E-01 -3.20305786657E-01  2.07843280927E-02

   7   3   1    8 O     1.45122481691E-01 -4.26885453914E-01  1.27772783719E-01
   8   3   2    8 O     4.26885453914E-01 -4.27992064395E-01  4.61106117052E-01
   9   3   3    8 O     4.27992064395E-01 -1.45122481691E-01 -2.05560549615E-01

  10   4   1    1 H    -2.26946373532E-01 -5.05222588220E-02  1.78061748343E-01
  11   4   2    1 H     5.05222588220E-02 -1.76424114710E-01 -4.88604918324E-01
  12   4   3    1 H     1.76424114710E-01  2.26946373532E-01 -1.55271584991E-01

  13   5   1    1 H    -8.80841505091E-02  2.41636602940E-01  1.79857535526E-01
  14   5   2    1 H    -2.41636602940E-01 -3.29720753449E-01 -4.86809131140E-01
  15   5   3    1 H     3.29720753449E-01  8.80841505091E-02 -1.53475797807E-01

  16   6   1    1 H     4.72499957966E-01  8.63713994980E-02  3.40217130519E-01
  17   6   2    1 H    -8.63713994980E-02  3.86128558468E-01 -3.26449536148E-01
  18   6   3    1 H    -3.86128558468E-01 -4.72499957966E-01  6.88379718537E-03

  19   7   1    1 H     2.80756409283E-01  1.16104883592E-01  2.05727702220E-01
  20   7   2    1 H    -1.16104883592E-01  1.64651525690E-01 -4.60938964447E-01
  21   7   3    1 H    -1.64651525690E-01 -2.80756409283E-01 -1.27605631114E-01

  22   8   1    1 H     1.80883377643E-02 -3.76790792364E-01  1.22555340978E-01
  23   8   2    1 H     3.76790792364E-01  3.94879130128E-01  4.55888674311E-01
  24   8   3    1 H    -3.94879130128E-01 -1.80883377643E-02 -2.10777992355E-01

  25   9   1    1 H     2.60394154783E-01 -3.33333333333E-01  9.68757078674E-03
  26   9   2    1 H     3.33333333333E-01 -4.06272511884E-01  3.43020904120E-01
  27   9   3    1 H     4.06272511884E-01 -2.60394154783E-01 -3.23645762547E-01

 NUMBER OF SYMMETRY OPERATORS         :    3
 *******************************************************************************
 * GEOMETRY EDITING - INPUT COORDINATES ARE GIVEN IN ANGSTROM         
 *******************************************************************************

 GEOMETRY NOW FULLY CONSISTENT WITH THE GROUP

 GCALCO - MAX INDICES DIRECT LATTICE VECTOR    15    15    13
 NO.OF VECTORS CREATED 6999 STARS  384 RMAX   132.11215 BOHR

 GEOMETRY FOR WAVE FUNCTION - DIMENSIONALITY OF THE SYSTEM    3
 (NON PERIODIC DIRECTION: LATTICE PARAMETER FORMALLY SET TO 500)
 *******************************************************************************
 LATTICE PARAMETERS (ANGSTROMS AND DEGREES) - BOHR = 0.5291772083 ANGSTROM
 PRIMITIVE CELL - CENTRING CODE 1/0 VOLUME=   204.934007 - DENSITY  1.313 g/cm^3
         A              B              C           ALPHA      BETA       GAMMA 
     6.17566781     6.17566781     6.20462511    90.000000  90.000000 120.000000
 *******************************************************************************
 ATOMS IN THE ASYMMETRIC UNIT    9 - ATOMS IN THE UNIT CELL:   27
     ATOM                 X/A                 Y/B                 Z/C    
 *******************************************************************************
      1 T   8 O    -2.127350433713E-01  9.305166594807E-02  2.555825264828E-01
      2 F   8 O    -9.305166594807E-02 -3.057867093194E-01 -4.110841401839E-01
      3 F   8 O     3.057867093194E-01  2.127350433713E-01 -7.775080685053E-02
      4 T   8 O     3.203057866572E-01  9.523259368352E-02  3.541176614260E-01
      5 F   8 O    -9.523259368352E-02  2.250731929737E-01 -3.125490052407E-01
      6 F   8 O    -2.250731929737E-01 -3.203057866572E-01  2.078432809267E-02
      7 T   8 O     1.451224816912E-01 -4.268854539138E-01  1.277727837185E-01
      8 F   8 O     4.268854539138E-01 -4.279920643950E-01  4.611061170518E-01
      9 F   8 O     4.279920643950E-01 -1.451224816912E-01 -2.055605496148E-01
     10 T   1 H    -2.269463735322E-01 -5.052225882202E-02  1.780617483428E-01
     11 F   1 H     5.052225882202E-02 -1.764241147102E-01 -4.886049183239E-01
     12 F   1 H     1.764241147102E-01  2.269463735322E-01 -1.552715849905E-01
     13 T   1 H    -8.808415050910E-02  2.416366029400E-01  1.798575355264E-01
     14 F   1 H    -2.416366029400E-01 -3.297207534491E-01 -4.868091311403E-01
     15 F   1 H     3.297207534491E-01  8.808415050910E-02 -1.534757978069E-01
     16 T   1 H     4.724999579659E-01  8.637139949797E-02  3.402171305187E-01
     17 F   1 H    -8.637139949797E-02  3.861285584679E-01 -3.264495361480E-01
     18 F   1 H    -3.861285584679E-01 -4.724999579659E-01  6.883797185367E-03
     19 T   1 H     2.807564092826E-01  1.161048835921E-01  2.057277022197E-01
     20 F   1 H    -1.161048835921E-01  1.646515256905E-01 -4.609389644470E-01
     21 F   1 H    -1.646515256905E-01 -2.807564092826E-01 -1.276056311136E-01
     22 T   1 H     1.808833776429E-02 -3.767907923639E-01  1.225553409781E-01
     23 F   1 H     3.767907923639E-01  3.948791301282E-01  4.558886743114E-01
     24 F   1 H    -3.948791301282E-01 -1.808833776429E-02 -2.107779923552E-01
     25 T   1 H     2.603941547827E-01 -3.333333333333E-01  9.687570786736E-03
     26 F   1 H     3.333333333333E-01 -4.062725118840E-01  3.430209041201E-01
     27 F   1 H     4.062725118840E-01 -2.603941547827E-01 -3.236457625466E-01

 T = ATOM BELONGING TO THE ASYMMETRIC UNIT

 ****    3 SYMMOPS - TRANSLATORS IN FRACTIONAL UNITS
 **** MATRICES AND TRANSLATORS IN THE CRYSTALLOGRAPHIC REFERENCE FRAME
   V INV                    ROTATION MATRICES                   TRANSLATORS
   1   1  1.00  0.00  0.00  0.00  1.00  0.00  0.00  0.00  1.00  0.00  0.00  0.00
   2   3  0.00 -1.00  0.00  1.00 -1.00  0.00  0.00  0.00  1.00  0.00  0.00  0.33
   3   2 -1.00  1.00  0.00 -1.00 -0.00  0.00  0.00  0.00  1.00  0.00  0.00  0.67

 DIRECT LATTICE VECTORS CARTESIAN COMPONENTS (ANGSTROM)
          X                    Y                    Z
   0.534828520879E+01  -0.308783390500E+01   0.000000000000E+00
   0.000000000000E+00   0.617566781000E+01   0.000000000000E+00
   0.000000000000E+00   0.000000000000E+00   0.620462511000E+01


 CARTESIAN COORDINATES - PRIMITIVE CELL
 *******************************************************************************
 *      ATOM          X(ANGSTROM)         Y(ANGSTROM)         Z(ANGSTROM)
 *******************************************************************************
    1     8 O    -1.137767685855E+00  1.231546657766E+00  1.585793761492E+00
    2     8 O    -4.976668486437E-01 -1.601109048438E+00 -2.550622978508E+00
    3     8 O     1.635434534499E+00  3.695623906724E-01 -4.824146085076E-01
    4     8 O     1.713086701070E+00 -4.009262047337E-01  2.197167333978E+00
    5     8 O    -5.093310721926E-01  1.684039704379E+00 -1.939249406022E+00
    6     8 O    -1.203755628877E+00 -1.283113499645E+00  1.289589639782E-01
    7     8 O     7.761564222925E-01 -3.084416875637E+00  7.927822222344E-01
    8     8 O     2.283105159016E+00  2.214379616834E+00  2.860990592234E+00
    9     8 O    -3.059261581309E+00  8.700372588025E-01 -1.275426147766E+00
   10     1 H    -1.213773932752E+00  3.887640193139E-01  1.104806394898E+00
   11     1 H     2.702074495727E-01 -1.245541069871E+00 -3.031610345102E+00
   12     1 H     9.435664831790E-01  8.567770505573E-01 -9.634019751018E-01
   13     1 H    -4.710991592970E-01  1.764256616929E+00  1.115948581150E+00
   14     1 H    -1.292341469407E+00 -1.290112148117E+00 -3.020468158850E+00
   15     1 H     1.763440628704E+00 -4.741444688120E-01 -9.522597888502E-01
   16     1 H     2.527064536345E+00 -9.256003187339E-01  2.110919750868E+00
   17     1 H    -4.619388783978E-01  2.651302244844E+00 -2.025496989132E+00
   18     1 H    -2.065125657947E+00 -1.725701926110E+00  4.271138086847E-02
   19     1 H     1.501565351040E+00 -1.499039674453E-01  1.276463267015E+00
   20     1 H    -6.209620315844E-01  1.375345723166E+00 -2.859953472985E+00
   21     1 H    -8.806033194558E-01 -1.225441755721E+00 -7.917451029850E-01
   22     1 H     9.674158931642E-02 -2.382788550140E+00  7.604099459973E-01
   23     1 H     2.015184621610E+00  1.275174949020E+00  2.828618315997E+00
   24     1 H    -2.111926210926E+00  1.107613601119E+00 -1.307798424003E+00
   25     1 H     1.392662206481E+00 -2.862609836469E+00  6.010774495828E-02
   26     1 H     1.782761736265E+00  2.637385767937E+00  2.128316114958E+00
   27     1 H    -3.175423942745E+00  2.252240685315E-01 -2.008100625042E+00

 *******************************************************************************
 STARTING BASIS SET HANDLING 
 *******************************************************************************

 Loading internal basis set: DEF2-MSVP           

 Please cite in your publication:
 Fully Optimized Contracted Gaussian Basis Sets for Atoms Li to Kr. A. Sch�fer, 
 H. Horn and R. Ahlrichs; J. Chem. Phys. 97, 2571 (1992).                       
                                                                                
                    
 S. Grimme, J. G. Brandenburg, C. Bannwarth, and A. Hansen, J. Chem. Phys., 143,
  054107 (2015).                                                                
                                                                                
                    

 *******************************************************************************
 LOCAL ATOMIC FUNCTIONS BASIS SET
 *******************************************************************************
   ATOM   X(AU)   Y(AU)   Z(AU)  N. TYPE  EXPONENT  S COEF   P COEF   D/F/G COEF
 *******************************************************************************
   1 O   -2.150   2.327   2.997
                                  1 S  
                                         6.773E+03 1.727E-03 0.000E+00 0.000E+00
                                         1.017E+03 1.325E-02 0.000E+00 0.000E+00
                                         2.313E+02 6.603E-02 0.000E+00 0.000E+00
                                         6.501E+01 2.353E-01 0.000E+00 0.000E+00
                                         2.050E+01 5.498E-01 0.000E+00 0.000E+00
                                  2 S  
                                         6.716E+00 1.000E+00 0.000E+00 0.000E+00
                                  3 S  
                                         1.147E+00 1.000E+00 0.000E+00 0.000E+00
                                  4 S  
                                         3.342E-01 1.000E+00 0.000E+00 0.000E+00
                           5-     7 P  
                                         1.769E+01 0.000E+00 4.359E-02 0.000E+00
                                         3.854E+00 0.000E+00 2.318E-01 0.000E+00
                                         1.047E+00 0.000E+00 5.146E-01 0.000E+00
                           8-    10 P  
                                         2.759E-01 0.000E+00 1.000E+00 0.000E+00
                          11-    15 D  
                                         8.000E-01 0.000E+00 0.000E+00 1.000E+00
   2 O   -0.940  -3.026  -4.820
   3 O    3.091   0.698  -0.912
   4 O    3.237  -0.758   4.152
   5 O   -0.962   3.182  -3.665
   6 O   -2.275  -2.425   0.244
   7 O    1.467  -5.829   1.498
   8 O    4.314   4.185   5.406
   9 O   -5.781   1.644  -2.410
  10 H   -2.294   0.735   2.088
                                136 S  
                                         1.874E+01 1.968E-02 0.000E+00 0.000E+00
                                         2.826E+00 1.380E-01 0.000E+00 0.000E+00
                                         6.401E-01 4.783E-01 0.000E+00 0.000E+00
                                137 S  
                                         1.756E-01 1.000E+00 0.000E+00 0.000E+00
  11 H    0.511  -2.354  -5.729
  12 H    1.783   1.619  -1.821
  13 H   -0.890   3.334   2.109
  14 H   -2.442  -2.438  -5.708
  15 H    3.332  -0.896  -1.800
  16 H    4.775  -1.749   3.989
  17 H   -0.873   5.010  -3.828
  18 H   -3.903  -3.261   0.081
  19 H    2.838  -0.283   2.412
  20 H   -1.173   2.599  -5.405
  21 H   -1.664  -2.316  -1.496
  22 H    0.183  -4.503   1.437
  23 H    3.808   2.410   5.345
  24 H   -3.991   2.093  -2.471
  25 H    2.632  -5.410   0.114
  26 H    3.369   4.984   4.022
  27 H   -6.001   0.426  -3.795

 *******************************************************************************
 FINISHED BASIS SET HANDLING 
 *******************************************************************************

 INFORMATION **** SET_MPP **** PCRYSTAL CALCULATION
 INFORMATION **** READM2 **** NEW DEFAULT: FOCK/KS MATRIX MIXING SET TO 30 %
 INFORMATION **** READM2 **** NEW DEFAULT: FULL DIRECT SCF MODE
 INFORMATION **** READM2 **** NEW DEFAULT: COULOMB BIPOLAR BUFFER SET TO 32 Mb
 INFORMATION **** READM2 **** NEW DEFAULT: EXCHANGE BIPOLAR BUFFER SET TO 32 Mb

 *******************************************************************************
 NEW DEFAULT: DFT INTEGRATION GRID INCREASED TO XLGRID
 NEW DEFAULT: DIIS ACCELERATOR ACTIVE
 USE KEYWORD NODIIS TO TURN IT OFF
 *******************************************************************************

 INFORMATION **** RDDFTP **** HSE-3c calculation
 INFORMATION **** RDDFTP **** HSE screened hybrid functional combined with D3 and gCP

PLEASE CITE:
(1) HSE-3c Reference
 J. G. Brandenburg, E. Caldeweyer, and S. Grimme, 
 Phys. Chem. Chem. Phys. 18, 15519 (2016)
(2) DFT-D3 Reference
 S. Grimme, J. Antony, S. Ehrlich,
 and H. Krieg, J. Chem. Phys. 132, 154104 (2010)
(3) gCP Reference
 H. Kruse and S. Grimme J. Chem. Phys, 136, 154101 (2012)
 J. G. Brandenburg, M. Alessio, B. Civalleri, M. F. Peintinger
 T. Bredow, and S. Grimme, J. Phys. Chem. A, 117, 9282 (2013) 

 WARNING **** RDDFTP **** HSE3c-HJS ACTIVE
 RANGE SEPARATION - OMEGA:   0.110000000000000     
 WARNING **** RDDFTP **** HSE-3c has to be combined with def2-mSVP basis set
 WARNING **** RDDFTP **** Note: Harmonic frequencies are scaled by 0.95
 WARNING **** RDDFTP **** as recommended in original publication
 INFORMATION **** BIPOSIZE **** COULOMB BIPOLAR BUFFER SET TO    60000000
 INFORMATION **** EXCHSIZE **** EXCHANGE BIPOLAR BUFFER SIZE SET TO    40000000
 PROCESS            2  OF            8  WORKING
 *******************************************************************************
 N. OF ATOMS PER CELL        27  COULOMB OVERLAP TOL         (T1) 10**   -6
 NUMBER OF SHELLS            99  COULOMB PENETRATION TOL     (T2) 10**   -6
 NUMBER OF AO               171  EXCHANGE OVERLAP TOL        (T3) 10**   -6
 N. OF ELECTRONS PER CELL    90  EXCHANGE PSEUDO OVP (F(G))  (T4) 10**   -6
 CORE ELECTRONS PER CELL     18  EXCHANGE PSEUDO OVP (P(G))  (T5) 10**  -12
 N. OF SYMMETRY OPERATORS     3  POLE ORDER IN MONO ZONE                  4
 *******************************************************************************
 TYPE OF CALCULATION :  RESTRICTED CLOSED SHELL
 KOHN-SHAM HAMILTONIAN

 (EXCHANGE)[CORRELATION] FUNCTIONAL:(HSE-3c)[PBEh-3c]

 RANGE-SEPARATED HYBRID FUNCTIONAL 
 OMEGA (SHORT-RANGE)[LONG-RANGE]:(    0.1100)[    0.0000]

 HYBRID EXCHANGE - PERCENTAGE OF FOCK EXCHANGE    42.0000

 CAPPA:IS1  2;IS2  2;IS3  2; K PTS MONK NET   4; SYMMOPS:K SPACE   6;G SPACE   3

 *******************************************************************************
 MAX NUMBER OF SCF CYCLES      50  CONVERGENCE ON DELTAP        10**-16
 WEIGHT OF F(I) IN F(I+1)      30% CONVERGENCE ON ENERGY        10**- 6
 S(K) EIGENV. THRESHOLD  10*10.**-4
 SHRINK. FACT.(MONKH.)    2  2  2  NUMBER OF K POINTS IN THE IBZ      4
 SHRINKING FACTOR(GILAT NET)    2  NUMBER OF K POINTS(GILAT NET)      4
 *******************************************************************************
 *** K POINTS COORDINATES (OBLIQUE COORDINATES IN UNITS OF IS =  2)
   1-R(  0  0  0)   2-R(  1  0  0)   3-R(  0  0  1)   4-R(  1  0  1)

 DIRECT LATTICE VECTORS COMPON. (A.U.)     RECIP. LATTICE VECTORS COMPON. (A.U.) 
        X            Y            Z              X            Y            Z
   10.1067943   -5.8351604    0.0000000      0.6216793    0.0000000    0.0000000
    0.0000000   11.6703209    0.0000000      0.3108397    0.5383901    0.0000000
    0.0000000    0.0000000   11.7250422      0.0000000    0.0000000    0.5358774

 DISK SPACE FOR EIGENVECTORS (FTN 10)      116964 REALS

 SYMMETRY ADAPTION OF THE BLOCH FUNCTIONS ENABLED
 TTTTTTTTTTTTTTTTTTTTTTTTTTTTTT gordsh1     TELAPSE        0.16 TCPU        0.04

 MATRIX SIZE: P(G)  116649, F(G)   20382, P(G) IRR   19698, F(G) IRR    6842
 MAX G-VECTOR INDEX FOR 1- AND 2-ELECTRON INTEGRALS  89

 TTTTTTTTTTTTTTTTTTTTTTTTTTTTTT INPUT       TELAPSE        0.16 TCPU        0.05

 NEIGHBORS OF THE NON-EQUIVALENT ATOMS

 N = NUMBER OF NEIGHBORS AT DISTANCE R
    ATOM  N     R/ANG      R/AU   NEIGHBORS (ATOM LABELS AND CELL INDICES)
   1 O    1     0.9733     1.8394   10 H    0 0 0
   1 O    1     0.9742     1.8409   13 H    0 0 0
   1 O    1     1.8389     3.4749   20 H    0 0 1
   1 O    1     1.9940     3.7681   16 H   -1 0 0
   1 O    1     2.7840     5.2609    7 O    0 1 0
   1 O    1     2.7892     5.2709    5 O    0 0 1

   4 O    1     0.9723     1.8373   16 H    0 0 0
   4 O    1     0.9775     1.8472   19 H    0 0 0
   4 O    1     1.8164     3.4325   23 H    0 0 0
   4 O    1     1.9359     3.6582   11 H    0 0 1
   4 O    1     2.7578     5.2115    8 O    0 0 0
   4 O    1     2.7892     5.2709    3 O    0 0 0

   7 O    1     0.9772     1.8467   22 H    0 0 0
   7 O    1     0.9829     1.8574   25 H    0 0 0
   7 O    1     1.7329     3.2747   26 H    0-1 0
   7 O    1     1.8496     3.4952   13 H    0-1 0
   7 O    2     2.7050     5.1118    8 O    0-1 0    9 O    1 0 0
   7 O    1     2.7578     5.2115    6 O    0 0 0

  10 H    1     0.9733     1.8394    1 O    0 0 0
  10 H    1     1.5632     2.9541   13 H    0 0 0
  10 H    1     1.9359     3.6582    6 O    0 0 0
  10 H    1     2.5127     4.7483   21 H    0 0 0
  10 H    1     2.5147     4.7521   18 H    0 0 0
  10 H    1     2.5183     4.7589   20 H    0 0 1

  13 H    1     0.9742     1.8409    1 O    0 0 0
  13 H    1     1.5632     2.9541   10 H    0 0 0
  13 H    1     1.8496     3.4952    7 O    0 1 0
  13 H    1     2.1364     4.0372   22 H    0 1 0
  13 H    1     2.2674     4.2847   20 H    0 0 1
  13 H    1     2.5829     4.8810   16 H   -1 0 0

  16 H    1     0.9723     1.8373    4 O    0 0 0
  16 H    1     1.5329     2.8967   19 H    0 0 0
  16 H    1     1.9940     3.7681    1 O    1 0 0
  16 H    1     2.3708     4.4801   23 H    0 0 0
  16 H    1     2.5147     4.7521   11 H    0 0 1
  16 H    1     2.5829     4.8810   13 H    1 0 0

  19 H    1     0.9775     1.8472    4 O    0 0 0
  19 H    1     1.5329     2.8967   16 H    0 0 0
  19 H    1     1.8389     3.4749    3 O    0 0 0
  19 H    1     2.1688     4.0985   23 H    0 0 0
  19 H    1     2.2674     4.2847   15 H    0 0 0
  19 H    1     2.5127     4.7483   11 H    0 0 1

  22 H    1     0.9772     1.8467    7 O    0 0 0
  22 H    1     1.5492     2.9276   25 H    0 0 0
  22 H    1     1.8164     3.4325    6 O    0 0 0
  22 H    1     2.1364     4.0372   13 H    0-1 0
  22 H    1     2.1688     4.0985   21 H    0 0 0
  22 H    1     2.3708     4.4801   18 H    0 0 0

  25 H    1     0.9829     1.8574    7 O    0 0 0
  25 H    1     1.5492     2.9276   22 H    0 0 0
  25 H    1     1.7329     3.2747    9 O    1 0 0
  25 H    2     2.2105     4.1772   26 H    0-1 0   27 H    1 0 0
  25 H    1     2.4595     4.6477   24 H    1 0 0
  25 H    1     2.6205     4.9521   15 H    0 0 0


 SYMMETRY ALLOWED INTERNAL DEGREE(S) OF FREEDOM:  26
 TTTTTTTTTTTTTTTTTTTTTTTTTTTTTT SYMM        TELAPSE        0.36 TCPU        0.24
 TTTTTTTTTTTTTTTTTTTTTTTTTTTTTT INT_SCREEN  TELAPSE        0.36 TCPU        0.24

 DFT PARAMETERS

     ATOM       ELECTRONS   NET CHARGE   R(ANGSTROM)
   1   8  O       8.0000      0.0000     0.74000000
  10   1  H       1.0000      0.0000     1.11000000

 SIZE OF GRID=     192634
 TTTTTTTTTTTTTTTTTTTTTTTTTTTTTT MAKE_GRID2  TELAPSE        6.00 TCPU        5.87
 BECKE WEIGHT FUNCTION
 RADSAFE =     2.00
 TOLERANCES - DENSITY:10**- 6; POTENTIAL:10**- 9; GRID WGT:10**-14

 RADIAL INTEGRATION  - INTERVALS (POINTS,UPPER LIMIT):            1( 75,  4.0*R)

 ANGULAR INTEGRATION - INTERVALS (ACCURACY LEVEL [N. POINTS] UPPER LIMIT):
  1(  4[  86]   0.2)  2(  8[ 194]   0.5)  3( 12[ 350]   0.9)  4( 16[ 974]   3.5)
  5( 12[ 350]9999.0)
 TTTTTTTTTTTTTTTTTTTTTTTTTTTTTT INT_CALC    TELAPSE        6.02 TCPU        5.89
 EEEEEEEEEE INT_CALC TERMINATION  DATE 25 03 2019 TIME 17:46:26.3

 *******************************************************************************
 !drive by JGB                                                                   
 CRYSTAL - SCF - TYPE OF CALCULATION :  RESTRICTED CLOSED SHELL
 *******************************************************************************

 CAPPA:IS1  2;IS2  2;IS3  2; K PTS MONK NET   4; SYMMOPS:K SPACE   6;G SPACE   3

 TTTTTTTTTTTTTTTTTTTTTTTTTTTTTT SDIK        TELAPSE        6.06 TCPU        5.93

 AAAAAAAAAAAAAAAAAAAAAAAAAAAAAAAAAAAAAAAAAAAAAAAAAAAAAAAAAAAAAAAAAAAAAAAAAAAAAAA
         ATOMIC WAVEFUNCTION(S)


 NUCLEAR CHARGE  8.0  SYMMETRY SPECIES            S    P
 N. ELECTRONS    8.0  NUMBER OF PRIMITIVE GTOS    8    4
                      NUMBER OF CONTRACTED GTOS   4    2
                      NUMBER OF CLOSED SHELLS     2    0
                      OPEN SHELL OCCUPATION       0    4

  ZNUC SCFIT  TOTAL HF ENERGY   KINETIC ENERGY   VIRIAL THEOREM ACCURACY
   8.0  12   -7.477373220E+01  7.477365593E+01 -2.000001020E+00  3.8E-06

 NUCLEAR CHARGE  1.0  SYMMETRY SPECIES            S
 N. ELECTRONS    1.0  NUMBER OF PRIMITIVE GTOS    4
                      NUMBER OF CONTRACTED GTOS   2
                      NUMBER OF CLOSED SHELLS     0
                      OPEN SHELL OCCUPATION       1

  ZNUC SCFIT  TOTAL HF ENERGY   KINETIC ENERGY   VIRIAL THEOREM ACCURACY
   1.0   1   -4.977266687E-01  5.190767460E-01 -1.958869132E+00  1.8E-16

 AAAAAAAAAAAAAAAAAAAAAAAAAAAAAAAAAAAAAAAAAAAAAAAAAAAAAAAAAAAAAAAAAAAAAAAAAAAAAAA

 CHARGE NORMALIZATION FACTOR   1.00000000
 TOTAL ATOMIC CHARGES:
   8.0000000   8.0000000   8.0000000   8.0000000   8.0000000   8.0000000
   8.0000000   8.0000000   8.0000000   1.0000000   1.0000000   1.0000000
   1.0000000   1.0000000   1.0000000   1.0000000   1.0000000   1.0000000
   1.0000000   1.0000000   1.0000000   1.0000000   1.0000000   1.0000000
   1.0000000   1.0000000   1.0000000
 TTTTTTTTTTTTTTTTTTTTTTTTTTTTTT MOQGAD      TELAPSE        6.13 TCPU        6.00
 TTTTTTTTTTTTTTTTTTTTTTTTTTTTTT SHELLXN     TELAPSE       13.30 TCPU       13.14
 TTTTTTTTTTTTTTTTTTTTTTTTTTTTTT MONMO3      TELAPSE       14.04 TCPU       13.88
 NUMERICALLY INTEGRATED DENSITY     90.0000095669
 TTTTTTTTTTTTTTTTTTTTTTTTTTTTTT NUMDFT      TELAPSE       14.45 TCPU       14.29
 CYC   0 ETOT(AU) -6.867868813040E+02 DETOT -6.87E+02 tst  0.00E+00 PX  1.00E+00
 TTTTTTTTTTTTTTTTTTTTTTTTTTTTTT DIIS        TELAPSE       14.45 TCPU       14.29
 TTTTTTTTTTTTTTTTTTTTTTTTTTTTTT FDIK        TELAPSE       14.53 TCPU       14.31
 INSULATING STATE
 TOP OF VALENCE BANDS -    BAND     45; K    4; EIG -4.1192120E-01 AU
 TOP OF VALENCE BANDS -    BAND     45; K    1; EIG -4.1338115E-01 AU
 BOTTOM OF VIRTUAL BANDS - BAND     46; K    1; EIG -1.0391400E-01 AU
 INDIRECT ENERGY BAND GAP:   8.3813 eV
 TTTTTTTTTTTTTTTTTTTTTTTTTTTTTT PDIG        TELAPSE       14.53 TCPU       14.31
 CHARGE NORMALIZATION FACTOR   1.00000000
 TOTAL ATOMIC CHARGES:
   9.0742947   9.0742947   9.0742947   9.0583036   9.0583036   9.0583036
   9.0812508   9.0812508   9.0812508   0.4608720   0.4608720   0.4608720
   0.4637453   0.4637453   0.4637453   0.4676923   0.4676923   0.4676923
   0.4683348   0.4683348   0.4683348   0.4653019   0.4653019   0.4653019
   0.4602046   0.4602046   0.4602046
 TTTTTTTTTTTTTTTTTTTTTTTTTTTTTT MOQGAD      TELAPSE       14.54 TCPU       14.32
 TTTTTTTTTTTTTTTTTTTTTTTTTTTTTT SHELLXN     TELAPSE       21.86 TCPU       21.64
 TTTTTTTTTTTTTTTTTTTTTTTTTTTTTT MONMO3      TELAPSE       22.62 TCPU       22.40
 NUMERICALLY INTEGRATED DENSITY     90.0000106872
 TTTTTTTTTTTTTTTTTTTTTTTTTTTTTT NUMDFT      TELAPSE       23.58 TCPU       23.36
 CYC   1 ETOT(AU) -6.864080665857E+02 DETOT  3.79E-01 tst  0.00E+00 PX  1.00E+00
 TTTTTTTTTTTTTTTTTTTTTTTTTTTTTT DIIS        TELAPSE       24.16 TCPU       23.94
 DIIS TEST: 0.97154E+00 AT SCF   CYCLE   1 - MIX   30 %
 TTTTTTTTTTTTTTTTTTTTTTTTTTTTTT FDIK        TELAPSE       24.18 TCPU       23.96
 INSULATING STATE
 TOP OF VALENCE BANDS -    BAND     45; K    4; EIG -3.1483985E-01 AU
 TOP OF VALENCE BANDS -    BAND     45; K    1; EIG -3.1691408E-01 AU
 BOTTOM OF VIRTUAL BANDS - BAND     46; K    1; EIG -4.2844172E-02 AU
 INDIRECT ENERGY BAND GAP:   7.4014 eV
 TTTTTTTTTTTTTTTTTTTTTTTTTTTTTT PDIG        TELAPSE       24.18 TCPU       23.96
 CHARGE NORMALIZATION FACTOR   1.00000000
 TOTAL ATOMIC CHARGES:
   8.8450082   8.8450082   8.8450082   8.8350216   8.8350216   8.8350216
   8.8642139   8.8642139   8.8642139   0.5720665   0.5720665   0.5720665
   0.5769594   0.5769594   0.5769594   0.5825509   0.5825509   0.5825509
   0.5811076   0.5811076   0.5811076   0.5782256   0.5782256   0.5782256
   0.5648464   0.5648464   0.5648464
 TTTTTTTTTTTTTTTTTTTTTTTTTTTTTT MOQGAD      TELAPSE       24.18 TCPU       23.96
 TTTTTTTTTTTTTTTTTTTTTTTTTTTTTT SHELLXN     TELAPSE       31.53 TCPU       31.31
 TTTTTTTTTTTTTTTTTTTTTTTTTTTTTT MONMO3      TELAPSE       32.31 TCPU       32.09
 NUMERICALLY INTEGRATED DENSITY     90.0000102435
 TTTTTTTTTTTTTTTTTTTTTTTTTTTTTT NUMDFT      TELAPSE       33.25 TCPU       33.03
 CYC   2 ETOT(AU) -6.866036658881E+02 DETOT -1.96E-01 tst  2.44E-03 PX  1.26E-01
 TTTTTTTTTTTTTTTTTTTTTTTTTTTTTT DIIS        TELAPSE       33.29 TCPU       33.07
 DIIS TEST: 0.21800E+00 AT SCF   CYCLE   2 - DIIS ACTIVE - HISTORY:     2 CYCLES
 TTTTTTTTTTTTTTTTTTTTTTTTTTTTTT FDIK        TELAPSE       33.31 TCPU       33.07
 INSULATING STATE
 TOP OF VALENCE BANDS -    BAND     45; K    4; EIG -3.6257931E-01 AU
 TOP OF VALENCE BANDS -    BAND     45; K    1; EIG -3.6457742E-01 AU
 BOTTOM OF VIRTUAL BANDS - BAND     46; K    1; EIG -4.7002154E-02 AU
 INDIRECT ENERGY BAND GAP:   8.5873 eV
 TTTTTTTTTTTTTTTTTTTTTTTTTTTTTT PDIG        TELAPSE       33.32 TCPU       33.08
 CHARGE NORMALIZATION FACTOR   1.00000000
 TOTAL ATOMIC CHARGES:
   8.9259769   8.9259769   8.9259769   8.9105484   8.9105484   8.9105484
   8.9367806   8.9367806   8.9367806   0.5322613   0.5322613   0.5322613
   0.5384866   0.5384866   0.5384866   0.5451859   0.5451859   0.5451859
   0.5422550   0.5422550   0.5422550   0.5400848   0.5400848   0.5400848
   0.5284204   0.5284204   0.5284204
 TTTTTTTTTTTTTTTTTTTTTTTTTTTTTT MOQGAD      TELAPSE       33.32 TCPU       33.08
 TTTTTTTTTTTTTTTTTTTTTTTTTTTTTT SHELLXN     TELAPSE       40.75 TCPU       40.51
 TTTTTTTTTTTTTTTTTTTTTTTTTTTTTT MONMO3      TELAPSE       41.54 TCPU       41.29
 NUMERICALLY INTEGRATED DENSITY     90.0000103726
 TTTTTTTTTTTTTTTTTTTTTTTTTTTTTT NUMDFT      TELAPSE       42.47 TCPU       42.23
 CYC   3 ETOT(AU) -6.866615256429E+02 DETOT -5.79E-02 tst  2.70E-04 PX  4.54E-02
 TTTTTTTTTTTTTTTTTTTTTTTTTTTTTT DIIS        TELAPSE       42.48 TCPU       42.23
 DIIS TEST: 0.92638E-03 AT SCF   CYCLE   3 - DIIS ACTIVE - HISTORY:     3 CYCLES
 TTTTTTTTTTTTTTTTTTTTTTTTTTTTTT FDIK        TELAPSE       42.50 TCPU       42.24
 INSULATING STATE
 TOP OF VALENCE BANDS -    BAND     45; K    4; EIG -3.6087035E-01 AU
 TOP OF VALENCE BANDS -    BAND     45; K    1; EIG -3.6282741E-01 AU
 BOTTOM OF VIRTUAL BANDS - BAND     46; K    1; EIG -4.4095253E-02 AU
 INDIRECT ENERGY BAND GAP:   8.6199 eV
 TTTTTTTTTTTTTTTTTTTTTTTTTTTTTT PDIG        TELAPSE       42.51 TCPU       42.24
 CHARGE NORMALIZATION FACTOR   1.00000000
 TOTAL ATOMIC CHARGES:
   8.9191682   8.9191682   8.9191682   8.9071153   8.9071153   8.9071153
   8.9373892   8.9373892   8.9373892   0.5353690   0.5353690   0.5353690
   0.5407448   0.5407448   0.5407448   0.5471810   0.5471810   0.5471810
   0.5441144   0.5441144   0.5441144   0.5403376   0.5403376   0.5403376
   0.5285806   0.5285806   0.5285806
 TTTTTTTTTTTTTTTTTTTTTTTTTTTTTT MOQGAD      TELAPSE       42.51 TCPU       42.24
 TTTTTTTTTTTTTTTTTTTTTTTTTTTTTT SHELLXN     TELAPSE       49.94 TCPU       49.68
 TTTTTTTTTTTTTTTTTTTTTTTTTTTTTT MONMO3      TELAPSE       50.72 TCPU       50.45
 NUMERICALLY INTEGRATED DENSITY     90.0000103972
 TTTTTTTTTTTTTTTTTTTTTTTTTTTTTT NUMDFT      TELAPSE       51.67 TCPU       51.40
 CYC   4 ETOT(AU) -6.866616955245E+02 DETOT -1.70E-04 tst  1.28E-06 PX  3.13E-03
 TTTTTTTTTTTTTTTTTTTTTTTTTTTTTT DIIS        TELAPSE       51.67 TCPU       51.40
 DIIS TEST: 0.83250E-04 AT SCF   CYCLE   4 - DIIS ACTIVE - HISTORY:     4 CYCLES
 TTTTTTTTTTTTTTTTTTTTTTTTTTTTTT FDIK        TELAPSE       51.68 TCPU       51.41
 INSULATING STATE
 TOP OF VALENCE BANDS -    BAND     45; K    4; EIG -3.5995243E-01 AU
 TOP OF VALENCE BANDS -    BAND     45; K    1; EIG -3.6195436E-01 AU
 BOTTOM OF VIRTUAL BANDS - BAND     46; K    1; EIG -4.3788642E-02 AU
 INDIRECT ENERGY BAND GAP:   8.6033 eV
 TTTTTTTTTTTTTTTTTTTTTTTTTTTTTT PDIG        TELAPSE       51.69 TCPU       51.42
 CHARGE NORMALIZATION FACTOR   1.00000000
 TOTAL ATOMIC CHARGES:
   8.9221734   8.9221734   8.9221734   8.9070269   8.9070269   8.9070269
   8.9342072   8.9342072   8.9342072   0.5343004   0.5343004   0.5343004
   0.5401501   0.5401501   0.5401501   0.5470387   0.5470387   0.5470387
   0.5438944   0.5438944   0.5438944   0.5414575   0.5414575   0.5414575
   0.5297513   0.5297513   0.5297513
 TTTTTTTTTTTTTTTTTTTTTTTTTTTTTT MOQGAD      TELAPSE       51.69 TCPU       51.42
 TTTTTTTTTTTTTTTTTTTTTTTTTTTTTT SHELLXN     TELAPSE       59.12 TCPU       58.84
 TTTTTTTTTTTTTTTTTTTTTTTTTTTTTT MONMO3      TELAPSE       59.90 TCPU       59.63
 NUMERICALLY INTEGRATED DENSITY     90.0000103780
 TTTTTTTTTTTTTTTTTTTTTTTTTTTTTT NUMDFT      TELAPSE       60.84 TCPU       60.57
 CYC   5 ETOT(AU) -6.866617073609E+02 DETOT -1.18E-05 tst  2.68E-07 PX  1.65E-03
 TTTTTTTTTTTTTTTTTTTTTTTTTTTTTT DIIS        TELAPSE       60.85 TCPU       60.58
 DIIS TEST: 0.39894E-04 AT SCF   CYCLE   5 - DIIS ACTIVE - HISTORY:     5 CYCLES
 TTTTTTTTTTTTTTTTTTTTTTTTTTTTTT FDIK        TELAPSE       60.86 TCPU       60.58
 INSULATING STATE
 TOP OF VALENCE BANDS -    BAND     45; K    4; EIG -3.6027098E-01 AU
 TOP OF VALENCE BANDS -    BAND     45; K    1; EIG -3.6226173E-01 AU
 BOTTOM OF VIRTUAL BANDS - BAND     46; K    1; EIG -4.3722144E-02 AU
 INDIRECT ENERGY BAND GAP:   8.6137 eV
 TTTTTTTTTTTTTTTTTTTTTTTTTTTTTT PDIG        TELAPSE       60.87 TCPU       60.58
 CHARGE NORMALIZATION FACTOR   1.00000000
 TOTAL ATOMIC CHARGES:
   8.9207486   8.9207486   8.9207486   8.9071096   8.9071096   8.9071096
   8.9355005   8.9355005   8.9355005   0.5347464   0.5347464   0.5347464
   0.5404744   0.5404744   0.5404744   0.5471408   0.5471408   0.5471408
   0.5440131   0.5440131   0.5440131   0.5410302   0.5410302   0.5410302
   0.5292365   0.5292365   0.5292365
 TTTTTTTTTTTTTTTTTTTTTTTTTTTTTT MOQGAD      TELAPSE       60.87 TCPU       60.59
 TTTTTTTTTTTTTTTTTTTTTTTTTTTTTT SHELLXN     TELAPSE       68.29 TCPU       68.01
 TTTTTTTTTTTTTTTTTTTTTTTTTTTTTT MONMO3      TELAPSE       69.07 TCPU       68.79
 NUMERICALLY INTEGRATED DENSITY     90.0000103876
 TTTTTTTTTTTTTTTTTTTTTTTTTTTTTT NUMDFT      TELAPSE       70.01 TCPU       69.73
 CYC   6 ETOT(AU) -6.866617179684E+02 DETOT -1.06E-05 tst  4.72E-08 PX  6.58E-04
 TTTTTTTTTTTTTTTTTTTTTTTTTTTTTT DIIS        TELAPSE       70.02 TCPU       69.73
 DIIS TEST: 0.49584E-06 AT SCF   CYCLE   6 - DIIS ACTIVE - HISTORY:     6 CYCLES
 TTTTTTTTTTTTTTTTTTTTTTTTTTTTTT FDIK        TELAPSE       70.03 TCPU       69.74
 INSULATING STATE
 TOP OF VALENCE BANDS -    BAND     45; K    4; EIG -3.6024797E-01 AU
 TOP OF VALENCE BANDS -    BAND     45; K    1; EIG -3.6223317E-01 AU
 BOTTOM OF VIRTUAL BANDS - BAND     46; K    1; EIG -4.3706623E-02 AU
 INDIRECT ENERGY BAND GAP:   8.6135 eV
 TTTTTTTTTTTTTTTTTTTTTTTTTTTTTT PDIG        TELAPSE       70.03 TCPU       69.75
 CHARGE NORMALIZATION FACTOR   1.00000000
 TOTAL ATOMIC CHARGES:
   8.9208064   8.9208064   8.9208064   8.9069491   8.9069491   8.9069491
   8.9354871   8.9354871   8.9354871   0.5347559   0.5347559   0.5347559
   0.5404578   0.5404578   0.5404578   0.5471898   0.5471898   0.5471898
   0.5440589   0.5440589   0.5440589   0.5410393   0.5410393   0.5410393
   0.5292557   0.5292557   0.5292557
 TTTTTTTTTTTTTTTTTTTTTTTTTTTTTT MOQGAD      TELAPSE       70.04 TCPU       69.75
 TTTTTTTTTTTTTTTTTTTTTTTTTTTTTT SHELLXN     TELAPSE       77.46 TCPU       77.17
 TTTTTTTTTTTTTTTTTTTTTTTTTTTTTT MONMO3      TELAPSE       78.24 TCPU       77.96
 NUMERICALLY INTEGRATED DENSITY     90.0000103875
 TTTTTTTTTTTTTTTTTTTTTTTTTTTTTT NUMDFT      TELAPSE       79.18 TCPU       78.89
 CYC   7 ETOT(AU) -6.866617180048E+02 DETOT -3.64E-08 tst  5.54E-10 PX  7.46E-05
 TTTTTTTTTTTTTTTTTTTTTTTTTTTTTT DIIS        TELAPSE       79.19 TCPU       78.90
 DIIS TEST: 0.71473E-07 AT SCF   CYCLE   7 - DIIS ACTIVE - HISTORY:     7 CYCLES
 TTTTTTTTTTTTTTTTTTTTTTTTTTTTTT FDIK        TELAPSE       79.20 TCPU       78.91
 INSULATING STATE
 TOP OF VALENCE BANDS -    BAND     45; K    4; EIG -3.6025072E-01 AU
 TOP OF VALENCE BANDS -    BAND     45; K    1; EIG -3.6224212E-01 AU
 BOTTOM OF VIRTUAL BANDS - BAND     46; K    1; EIG -4.3707080E-02 AU
 INDIRECT ENERGY BAND GAP:   8.6136 eV
 TTTTTTTTTTTTTTTTTTTTTTTTTTTTTT PDIG        TELAPSE       79.20 TCPU       78.91
 CHARGE NORMALIZATION FACTOR   1.00000000
 TOTAL ATOMIC CHARGES:
   8.9207319   8.9207319   8.9207319   8.9070651   8.9070651   8.9070651
   8.9354339   8.9354339   8.9354339   0.5347670   0.5347670   0.5347670
   0.5404859   0.5404859   0.5404859   0.5471602   0.5471602   0.5471602
   0.5440326   0.5440326   0.5440326   0.5410514   0.5410514   0.5410514
   0.5292720   0.5292720   0.5292720
 TTTTTTTTTTTTTTTTTTTTTTTTTTTTTT MOQGAD      TELAPSE       79.21 TCPU       78.92
 TTTTTTTTTTTTTTTTTTTTTTTTTTTTTT SHELLXN     TELAPSE       86.64 TCPU       86.35
 +++ ENERGIES IN A.U. +++
 ::: EXT EL-POLE                                  -8.1399320117456E+02
 ::: EXT EL-SPHEROPOLE                             9.8104889717232E+00
 ::: BIELET ZONE E-E                               9.7900081005646E+02
 ::: TOTAL E-E                                     1.7481809785363E+02
 ::: TOTAL E-N + N-E                              -1.3430797200010E+03
 ::: TOTAL N-N                                    -1.4915635195208E+02
 ::: KINETIC ENERGY                                6.8222100121390E+02
 ::: PSEUDO TOTAL   ENERGY                        -6.3519697288551E+02
 ::: VIRIAL COEFFICIENT                            1.0356940843778E+00
 TTTTTTTTTTTTTTTTTTTTTTTTTTTTTT MONMO3      TELAPSE       87.41 TCPU       87.12
 NUMERICALLY INTEGRATED DENSITY     90.0000103878
 TTTTTTTTTTTTTTTTTTTTTTTTTTTTTT NUMDFT      TELAPSE       88.34 TCPU       88.05
 CYC   8 ETOT(AU) -6.866617180243E+02 DETOT -1.95E-08 tst  2.41E-10 PX  7.46E-05

 == SCF ENDED - CONVERGENCE ON ENERGY      E(AU) -6.8666171802432E+02 CYCLES   8


 ENERGY EXPRESSION=HARTREE+FOCK EXCH*0.00000+(HSE-3c     EXCH)*1.00000+PBEh-3c    CORR


 TOTAL ENERGY(DFT)(AU)(  8) -6.8666171802432E+02 DE-1.9E-08 tester 2.4E-10
 TTTTTTTTTTTTTTTTTTTTTTTTTTTTTT EDFT        TELAPSE       88.34 TCPU       88.05
 
 INFORMATION **** DFTD3 ENERGY **** CALCULATE DFTD3 ENERGY

           DFT-D V3(BJ)
 DF                                         hse3c     
 parameters
 s6       :    1.0000
 s8       :    0.0000
 a1       :    0.4411
 a2       :    4.5182
 k1 k3    :   16.0000   -4.0000
 Cutoff   :   50.2022
 CN-Cutoff:   21.1671
 
 Edisp /kcal,au:   -19.6544 -0.03132121

 E6    /kcal :   -21.2847
 E8    /kcal :     0.0000
 E6(ABC) "   :   1.630306
 
 INFORMATION **** DFTD3 ENERGY **** NORMAL TERMINATION OF DFTD3 MODULE

 GCP ENERGY CALCULATION
  level           hse3c               basis:hse3c
  Nbf            171
  Atoms           27

  Parameters: 
  sigma     1.0000
  eta       1.4086
  alpha     0.2908
  beta      1.9526

  dmp_scal      4.0000
  dmp_exp       6.0000
 cutoffs: 
   distance [bohr] 60.0
   noise    [a.u.] 2.2E-16
 SR-damping   T
 ** gCP correction **
  Egcp:        0.1160192558 / (a.u.) ||      72.8032 / (kcal/mol)
 INFORMATION **** GCP **** NORMAL TERMINATION OF GCP MODULE

 *******************************************************************************

 DFT-D3-GCP DISPERSION AND COUNTERPOISE CORRECTION

 D3 DISPERSION ENERGY (AU)      -3.1321211133429E-02
 GCP ENERGY (AU)                 1.1601925582921E-01
 TOTAL ENERGY + DISP + GCP (AU) -6.8657701997962E+02

 *******************************************************************************

 EIGENVECTORS IN FORTRAN UNIT  8
 TTTTTTTTTTTTTTTTTTTTTTTTTTTTTT END         TELAPSE       89.38 TCPU       89.04
 EEEEEEEEEE TERMINATION  DATE 25 03 2019 TIME 17:47:49.6
NODE    0 CPU TIME =        89.042
NODE    1 CPU TIME =        89.098
NODE    2 CPU TIME =        89.070
NODE    3 CPU TIME =        88.910
NODE    4 CPU TIME =        88.935
NODE    5 CPU TIME =        89.094
NODE    6 CPU TIME =        89.068
NODE    7 CPU TIME =        88.454
    TOTAL CPU TIME =       711.671
