# Supplementary material for: Liquid water contains the building blocks of diverse ice phases
Source: Nat Commun. 2020 Nov 13;11:5757. doi: 10.1038/s41467-020-19606-y (PMC7666157; doi:10.1038/s41467-020-19606-y)
Supplement: Supplementary file 4 — Supplementary Data 1 [file 41467_2020_19606_MOESM4_ESM.zip › SI/hse3c/151_2_4949650/POSCAR]

 H  O 
 1.0000000000000000
     6.1756678100000002    0.0000000000000000    0.0000000000000000
    -3.0878339049999988    5.3482852087938104    0.0000000000000000
     0.0000000000000004    0.0000000000000007    6.2046251100000003
  18   9
Direct
  0.9136286005020300  0.3861285584679300  0.6735504638520334
  0.2603941547827000  0.6664977436010000  0.0096875707867360
  0.6051208698718100  0.9819116622357100  0.7892220076447667
  0.3767907923639000  0.3948791301281900  0.4558886743114333
  0.0180883377642900  0.6232092076361000  0.1225553409781000
  0.8353484743095000  0.7192435907174000  0.8723943688863667
  0.8838951164079000  0.1646515256905000  0.5390610355530333
  0.2807564092826000  0.1161048835921000  0.2057277022197000
  0.6138714415320701  0.5275000420341001  0.0068837971853666
  0.3335022563990000  0.5938964111817000  0.3430209041200693
  0.4724999579659000  0.0863713994979700  0.3402171305187000
  0.4061035888183000  0.7396058452173000  0.6763542374534026
  0.3297207534491000  0.0880841505091000  0.8465242021930666
  0.7583633970599999  0.6702792465509000  0.5131908688597333
  0.9119158494908999  0.2416366029400000  0.1798575355264000
  0.1764241147101800  0.2269463735322000  0.8447284150094665
  0.0505222588220200  0.8235758852898200  0.5113950816761333
  0.7730536264678000  0.9494777411779800  0.1780617483428000
  0.9047674063164800  0.2250731929736800  0.6874509947593334
  0.3203057866572000  0.0952325936835200  0.3541176614259999
  0.1451224816912000  0.5731145460861999  0.1277727837185000
  0.4268854539138001  0.5720079356050001  0.4611061170518333
  0.4279920643949999  0.8548775183088000  0.7944394503851667
  0.3057867093193700  0.2127350433713000  0.9222491931494665
  0.9069483340519300  0.6942132906806300  0.5889158598161333
  0.7749268070263200  0.6796942133428000  0.0207843280926667
  0.7872649566287000  0.0930516659480700  0.2555825264828000
