# Supplementary material for: Liquid water contains the building blocks of diverse ice phases
Source: Nat Commun. 2020 Nov 13;11:5757. doi: 10.1038/s41467-020-19606-y (PMC7666157; doi:10.1038/s41467-020-19606-y)
Supplement: Supplementary file 4 — Supplementary Data 1 [file 41467_2020_19606_MOESM4_ESM.zip › SI/hse3c/151_2_4949650/geom_p1.cif]

data_151_2_4949650-hse3c
_cell_length_a       6.17567
_cell_length_b       6.17567
_cell_length_c       6.20463
_cell_angle_alpha    90
_cell_angle_beta     90
_cell_angle_gamma    120

_symmetry_space_group_name_H-M    "P 1"
_symmetry_int_tables_number       1

loop_
  _symmetry_equiv_pos_as_xyz
  'x, y, z'

loop_
  _atom_site_label
  _atom_site_occupancy
  _atom_site_fract_x
  _atom_site_fract_y
  _atom_site_fract_z
  _atom_site_thermal_displace_type
  _atom_site_B_iso_or_equiv
  _atom_site_type_symbol
  H1       1.0000 0.91363  0.38613  0.67355  Biso   1.000  H
  H2       1.0000 0.26039  0.66650  0.00969  Biso   1.000  H
  H3       1.0000 0.60512  0.98191  0.78922  Biso   1.000  H
  H4       1.0000 0.37679  0.39488  0.45589  Biso   1.000  H
  H5       1.0000 0.01809  0.62321  0.12256  Biso   1.000  H
  H6       1.0000 0.83535  0.71924  0.87239  Biso   1.000  H
  H7       1.0000 0.88390  0.16465  0.53906  Biso   1.000  H
  H8       1.0000 0.28076  0.11610  0.20573  Biso   1.000  H
  H9       1.0000 0.61387  0.52750  0.00688  Biso   1.000  H
  H10      1.0000 0.33350  0.59390  0.34302  Biso   1.000  H
  H11      1.0000 0.47250  0.08637  0.34022  Biso   1.000  H
  H12      1.0000 0.40610  0.73961  0.67635  Biso   1.000  H
  H13      1.0000 0.32972  0.08808  0.84652  Biso   1.000  H
  H14      1.0000 0.75836  0.67028  0.51319  Biso   1.000  H
  H15      1.0000 0.91192  0.24164  0.17986  Biso   1.000  H
  H16      1.0000 0.17642  0.22695  0.84473  Biso   1.000  H
  H17      1.0000 0.05052  0.82358  0.51140  Biso   1.000  H
  H18      1.0000 0.77305  0.94948  0.17806  Biso   1.000  H
  O1       1.0000 0.90477  0.22507  0.68745  Biso   1.000  O
  O2       1.0000 0.32031  0.09523  0.35412  Biso   1.000  O
  O3       1.0000 0.14512  0.57311  0.12777  Biso   1.000  O
  O4       1.0000 0.42689  0.57201  0.46111  Biso   1.000  O
  O5       1.0000 0.42799  0.85488  0.79444  Biso   1.000  O
  O6       1.0000 0.30579  0.21274  0.92225  Biso   1.000  O
  O7       1.0000 0.90695  0.69421  0.58892  Biso   1.000  O
  O8       1.0000 0.77493  0.67969  0.02078  Biso   1.000  O
  O9       1.0000 0.78726  0.09305  0.25558  Biso   1.000  O
