# Supplementary material for: Liquid water contains the building blocks of diverse ice phases
Source: Nat Commun. 2020 Nov 13;11:5757. doi: 10.1038/s41467-020-19606-y (PMC7666157; doi:10.1038/s41467-020-19606-y)
Supplement: Supplementary file 4 — Supplementary Data 1 [file 41467_2020_19606_MOESM4_ESM.zip › SI/hse3c/151_2_4949650/geom_sym.d12]

CRYSTAL
0 0 0
144
   6.17566781    6.20462511
9
 8    0.787264956628700   0.093051665948070   0.255582526482800       ! O
 8    0.320305786657200   0.095232593683520   0.354117661426000       ! O
 8    0.145122481691200   0.573114546086200   0.127772783718500       ! O
 1    0.773053626467800   0.949477741177980   0.178061748342800       ! H
 1    0.911915849490900   0.241636602940000   0.179857535526400       ! H
 1    0.472499957965900   0.086371399497970   0.340217130518700       ! H
 1    0.280756409282600   0.116104883592100   0.205727702219700       ! H
 1    0.018088337764290   0.623209207636100   0.122555340978100       ! H
 1    0.260394154782700   0.666666666666667   0.009687570786736       ! H
