# Supplementary material for: Liquid water contains the building blocks of diverse ice phases
Source: Nat Commun. 2020 Nov 13;11:5757. doi: 10.1038/s41467-020-19606-y (PMC7666157; doi:10.1038/s41467-020-19606-y)
Supplement: Supplementary file 4 — Supplementary Data 1 [file 41467_2020_19606_MOESM4_ESM.zip › SI/hse3c/53_3_726600/geom_sym.cif]

#######################################################################
#
#                 Cambridge Crystallographic Data Centre
#                                CCDC 
#
#######################################################################
#
# If this CIF has been generated from an entry in the Cambridge 
# Structural Database, then it will include bibliographic, chemical, 
# crystal, experimental, refinement or atomic coordinate data resulting 
# from the CCDC's data processing and validation procedures.
#
#######################################################################

data_53_3_726600-hse3c
_symmetry_cell_setting           monoclinic
_symmetry_space_group_name_H-M   'P 21/c'
_symmetry_Int_Tables_number      14
_space_group_name_Hall           '-P 2ybc'
loop_
_symmetry_equiv_pos_site_id
_symmetry_equiv_pos_as_xyz
1 x,y,z
2 -x,1/2+y,1/2-z
3 -x,-y,-z
4 x,1/2-y,1/2+z
_cell_length_a                   5.74260273
_cell_length_b                   4.41576110
_cell_length_c                   16.67261584
_cell_angle_alpha                90.000000
_cell_angle_beta                 112.566409
_cell_angle_gamma                90.000000
_cell_volume                     390.413
loop_
_atom_site_label
_atom_site_type_symbol
_atom_site_fract_x
_atom_site_fract_y
_atom_site_fract_z
O1 O -0.3353810860049 -0.2550340152849 0.3583475414789
H5 H -0.2905719458923 -0.4305416437505 0.3317219777856
H6 H -0.2891506976963 -0.07941186371548 0.3322632796238
O2 O 0.2993236136843 0.2335569254576 0.3971075167846
H7 H 0.2637197111287 0.05395267568621 0.4257667723668
H8 H 0.4814470535122 0.2428827365671 0.4184977083944
O3 O -0.1884968883276 0.2608699844186 -0.4710974847958
H9 H -0.2289833485313 0.4441781592944 -0.4456027743511
H10 H -0.006226571578379 0.2617203298364 -0.4525247519799
O4 O -0.2042015187006 0.2477071631340 0.2813787854758
H11 H -0.02708374576568 0.2513801503945 0.2910222197785
H12 H -0.3107356400426 0.2517837895295 0.2197580099414

#END
