# Supplementary material for: Liquid water contains the building blocks of diverse ice phases
Source: Nat Commun. 2020 Nov 13;11:5757. doi: 10.1038/s41467-020-19606-y (PMC7666157; doi:10.1038/s41467-020-19606-y)
Supplement: Supplementary file 4 — Supplementary Data 1 [file 41467_2020_19606_MOESM4_ESM.zip › SI/hse3c/53_3_726600/hse3c/job]

#!/bin/sh
#BSUB -q mpi-short
#BSUB -n 8
#BSUB -R "span[hosts=1]"
#BSUB -R scratch
#BSUB -W 01:59
#BSUB -C 0
#BSUB -a openmpi
#BSUB -o job.out 
#BSUB -J 53_3_726600.hse3c

ulimit -s unlimited
module load intel/compiler/64/2017/17.0.2
module load openmpi/intel/64/1.10.7

export MPPcrystal="/usr/users/gbrande/src/crystal/bin/gwdg/17v3/MPPcrystal"
export Pcrystal="/usr/users/gbrande/src/crystal/bin/gwdg/17v3/Pcrystal"

mkdir -p /scratch/${USER}
MYSCRATCH=`mktemp -d /scratch/${USER}/crystal.XXXXXXXX`
WORKDIR=$PWD

rm -f FINISHED
touch RUNNING
echo "scratch ${MYSCRATCH}" >> RUNNING
echo "workdir ${WORKDIR}"   >> RUNNING

#check file system access
if [ ! -d $MYSCRATCH ]; then
 echo "Unable to create MYSCRATCH  on $HOSTNAME. Must stop."
 exit
fi

#check current location
if [ "$PWD" == "$HOME" ]; then
 echo "Cowardly refusing to copy the whole home directory"
 exit
fi

#copy everything to node (will NOT copy directories for safety reasons. Add an 'r' only if absolutely sure what you are doing)
#bwlimit limits bandwidth to 5000 kbytes/sec
rm -f $WORKDIR/crystal.out
rsync -q --bwlimit=5000 $WORKDIR/* $MYSCRATCH/
cd $MYSCRATCH/

#####################################################################################
#jobs start here (if you have no idea what this script does, only edit this part...)
#insert_favourite_QM_software > output.out 2>output.err

#mpirun -np 8  ${MPPcrystal} < INPUT 1>&2 2>crystal.out
mpirun -np 8  ${Pcrystal} < INPUT 1>&2 2>$WORKDIR/crystal.out
rm -f *pe*
rm -f diis_Fg
rm -f fort.98

#end of job      (....and stop editing here.)
#####################################################################################
#copy everything back that is smaller than 5 gbyte

rsync -q --bwlimit=5000 --max-size=5G $MYSCRATCH/* $WORKDIR/
cd $WORKDIR
rm -r $MYSCRATCH
rm -f RUNNING
touch FINISHED
