# Supplementary material for: Liquid water contains the building blocks of diverse ice phases
Source: Nat Commun. 2020 Nov 13;11:5757. doi: 10.1038/s41467-020-19606-y (PMC7666157; doi:10.1038/s41467-020-19606-y)
Supplement: Supplementary file 4 — Supplementary Data 1 [file 41467_2020_19606_MOESM4_ESM.zip › SI/hse3c/53_3_726600/hse3c/crystal.out]

 PROCESS            1  OF            8  WORKING
 PROCESS            5  OF            8  WORKING
 PROCESS            6  OF            8  WORKING
 PROCESS            7  OF            8  WORKING
 PROCESS            3  OF            8  WORKING
 PROCESS            0  OF            8  WORKING
 PROCESS            2  OF            8  WORKING
 PROCESS            4  OF            8  WORKING

         
 *******************************************************************************
 *                                                                             *
 *                               CRYSTAL17                                     *
 *                      public : 1.0.1 - Feb 1st, 2017                         *
 *                       HTTP://WWW.CRYSTAL.UNITO.IT                           *
 *                                                                             *
 *                              MAIN AUTHORS                                   *
 *                                                                             *
 *  R. DOVESI(1,11), V.R. SAUNDERS(2), C. ROETTI(1,11), R. ORLANDO(1,11),      *
 *  C.M. ZICOVICH-WILSON(1,3), F. PASCALE(4), B. CIVALLERI(1,11),              *
 *  K. DOLL(5), N.M. HARRISON(2,6), I.J. BUSH(7), Ph. D'ARCO(8),               *
 *  M. LLUNELL(9), M. CAUSA'(10), Y. NOEL(8), L. MASCHIO(1,11), A. ERBA(1,11)  *
 *  M. RE'RAT(14), S. CASASSA(1,11)                                            *
 *                                                                             *
 *        CONTRIBUTIONS TO THE CODE HAVE ALSO BEEN GIVEN BY                    *
 *                                                                             *
 *  M. FERRABONE(1,11), M. DE LA PIERRE(1,11), M. FERRERO(1,11),               *
 *  J. BAIMA(1,11), E. ALBANESE(1,11), M.F. PEINTINGER(12), R. BAST(13),       *
 *  B. KIRTMAN(15), V. LACIVITA(1,11), R. DEMICHELIS(1,16)                     *
 *  G. BRANDEBURG(17), S. SALUSTRO(1,11), G. SANSONE(1,11)                     *
 *  M.T. RUGGIERO(18)                                                          *
 *                                                                             *
 * (1) THEORETICAL CHEMISTRY GROUP - UNIVERSITA' DI TORINO - TORINO (ITALY)    *

 * (2) COMPUTATIONAL SCIENCE & ENGINEERING DEPARTMENT - STFC DARESBURY (UK)    *
 * (3) UNIVERSIDAD AUTONOMA DEL ESTADO DE MORELOS - CUERNAVACA (MEXICO)        *
 * (4) UNIVERSITE' DE LORRAINE - NANCY (FRANCE)                                *
 * (5) UNIVERSITAET STUTTGART- STUTTGART (GERMANY)                             *
 * (6) IMPERIAL COLLEGE - LONDON (UK)                                          *
 * (7) OXFORD E-RESEARCH CENTRE - OXFORD (UK)                                  *
 * (8) UPMC - SORBONNE UNIVERSITES - PARIS (FRANCE)                            *
 * (9) UNIVERSIDAD DE BARCELONA - BARCELONA (SPAIN)                            *
 *(10) UNIVERSITA' DI NAPOLI "FEDERICO II" - NAPOLI (ITALY)                    *
 *(11) NIS - NANOSTRUCTURED INTERFACES AND SURFACES - TORINO (ITALY)           *
 *(12) MPI FUER CHEMISCHE ENERGIEKONVERSION - MUELHEIM AN DER RUHR (GERMANY)   *
 *(13) UNIVERSITY OF TROMSO - TROMSO (NORWAY)                                  *
 *(14) UNIVERSITE' DE PAU ET DES PAYS DE L'ADOUR - PAU (FRANCE)                *
 *(15) UNIVERSITY OF CALIFORNIA SANTA BARBARA - SANTA BARBARA (USA)            *
 *(16) CURTIN UNIVERSITY - PERTH (AUSTRALIA)                                   *
 *(17) UNIVERSITY COLLEGE LONDON - LONDON (UK)                                 *
 *(18) CAMBRIDGE UNIVERSITY - CAMBRIDGE (UK)                                   *
 *                                                                             *
 *******************************************************************************
 EEEEEEEEEE STARTING  DATE 25 03 2019 TIME 17:48:42.8
 !drive by JGB                                                                   

 CRYSTAL CALCULATION
 (INPUT ACCORDING TO THE INTERNATIONAL TABLES FOR X-RAY CRYSTALLOGRAPHY)
 CRYSTAL FAMILY                       :  MONOCLINIC  
 CRYSTAL CLASS  (GROTH - 1921)        :  MONOCLINIC PRISMATIC                 

 SPACE GROUP (CENTROSYMMETRIC)        :  P 21/C          

 LATTICE PARAMETERS  (ANGSTROMS AND DEGREES) - CONVENTIONAL CELL
        A           B           C        ALPHA        BETA       GAMMA
     5.74260     4.41576    16.67262    90.00000   112.56641    90.00000


 NUMBER OF IRREDUCIBLE ATOMS IN THE CONVENTIONAL CELL:   12

 INPUT COORDINATES

 ATOM AT. N.              COORDINATES
   1   8     6.646189139951E-01  7.449659847151E-01  3.583475414789E-01
   2   8     2.993236136843E-01  2.335569254576E-01  3.971075167846E-01
   3   8     8.115031116724E-01  2.608699844186E-01  5.289025152042E-01
   4   8     7.957984812994E-01  2.477071631340E-01  2.813787854758E-01
   5   1     7.094280541077E-01  5.694583562495E-01  3.317219777856E-01
   6   1     7.108493023037E-01  9.205881362845E-01  3.322632796238E-01
   7   1     2.637197111287E-01  5.395267568621E-02  4.257667723668E-01
   8   1     4.814470535122E-01  2.428827365671E-01  4.184977083944E-01
   9   1     7.710166514687E-01  4.441781592944E-01  5.543972256489E-01
  10   1     9.937734284216E-01  2.617203298364E-01  5.474752480201E-01
  11   1     9.729162542343E-01  2.513801503945E-01  2.910222197785E-01
  12   1     6.892643599574E-01  2.517837895295E-01  2.197580099414E-01

 *******************************************************************************

 << INFORMATION >>: FROM NOW ON, ALL COORDINATES REFER TO THE PRIMITIVE CELL

 *******************************************************************************

 LATTICE PARAMETERS  (ANGSTROMS AND DEGREES) - PRIMITIVE CELL
       A          B          C        ALPHA      BETA     GAMMA        VOLUME
    5.74260    4.41576   16.67262    90.00000 112.56641  90.00000    390.413284

 COORDINATES OF THE EQUIVALENT ATOMS (FRACTIONAL UNITS)

 N. ATOM EQUIV AT. N.          X                  Y                  Z

   1   1   1    8 O    -3.35381086005E-01 -2.55034015285E-01  3.58347541479E-01
   2   1   2    8 O     3.35381086005E-01  2.44965984715E-01  1.41652458521E-01
   3   1   3    8 O     3.35381086005E-01  2.55034015285E-01 -3.58347541479E-01
   4   1   4    8 O    -3.35381086005E-01 -2.44965984715E-01 -1.41652458521E-01

   5   2   1    8 O     2.99323613684E-01  2.33556925458E-01  3.97107516785E-01
   6   2   2    8 O    -2.99323613684E-01 -2.66443074542E-01  1.02892483215E-01
   7   2   3    8 O    -2.99323613684E-01 -2.33556925458E-01 -3.97107516785E-01
   8   2   4    8 O     2.99323613684E-01  2.66443074542E-01 -1.02892483215E-01

   9   3   1    8 O    -1.88496888328E-01  2.60869984419E-01 -4.71097484796E-01
  10   3   2    8 O     1.88496888328E-01 -2.39130015581E-01 -2.89025152042E-02
  11   3   3    8 O     1.88496888328E-01 -2.60869984419E-01  4.71097484796E-01
  12   3   4    8 O    -1.88496888328E-01  2.39130015581E-01  2.89025152042E-02

  13   4   1    8 O    -2.04201518701E-01  2.47707163134E-01  2.81378785476E-01
  14   4   2    8 O     2.04201518701E-01 -2.52292836866E-01  2.18621214524E-01
  15   4   3    8 O     2.04201518701E-01 -2.47707163134E-01 -2.81378785476E-01
  16   4   4    8 O    -2.04201518701E-01  2.52292836866E-01 -2.18621214524E-01

  17   5   1    1 H    -2.90571945892E-01 -4.30541643750E-01  3.31721977786E-01
  18   5   2    1 H     2.90571945892E-01  6.94583562495E-02  1.68278022214E-01
  19   5   3    1 H     2.90571945892E-01  4.30541643750E-01 -3.31721977786E-01
  20   5   4    1 H    -2.90571945892E-01 -6.94583562495E-02 -1.68278022214E-01

  21   6   1    1 H    -2.89150697696E-01 -7.94118637155E-02  3.32263279624E-01
  22   6   2    1 H     2.89150697696E-01  4.20588136285E-01  1.67736720376E-01
  23   6   3    1 H     2.89150697696E-01  7.94118637155E-02 -3.32263279624E-01
  24   6   4    1 H    -2.89150697696E-01 -4.20588136285E-01 -1.67736720376E-01

  25   7   1    1 H     2.63719711129E-01  5.39526756862E-02  4.25766772367E-01
  26   7   2    1 H    -2.63719711129E-01 -4.46047324314E-01  7.42332276332E-02
  27   7   3    1 H    -2.63719711129E-01 -5.39526756862E-02 -4.25766772367E-01
  28   7   4    1 H     2.63719711129E-01  4.46047324314E-01 -7.42332276332E-02

  29   8   1    1 H     4.81447053512E-01  2.42882736567E-01  4.18497708394E-01
  30   8   2    1 H    -4.81447053512E-01 -2.57117263433E-01  8.15022916056E-02
  31   8   3    1 H    -4.81447053512E-01 -2.42882736567E-01 -4.18497708394E-01
  32   8   4    1 H     4.81447053512E-01  2.57117263433E-01 -8.15022916056E-02

  33   9   1    1 H    -2.28983348531E-01  4.44178159294E-01 -4.45602774351E-01
  34   9   2    1 H     2.28983348531E-01 -5.58218407056E-02 -5.43972256489E-02
  35   9   3    1 H     2.28983348531E-01 -4.44178159294E-01  4.45602774351E-01
  36   9   4    1 H    -2.28983348531E-01  5.58218407056E-02  5.43972256489E-02

  37  10   1    1 H    -6.22657157838E-03  2.61720329836E-01 -4.52524751980E-01
  38  10   2    1 H     6.22657157838E-03 -2.38279670164E-01 -4.74752480201E-02
  39  10   3    1 H     6.22657157838E-03 -2.61720329836E-01  4.52524751980E-01
  40  10   4    1 H    -6.22657157838E-03  2.38279670164E-01  4.74752480201E-02

  41  11   1    1 H    -2.70837457657E-02  2.51380150395E-01  2.91022219779E-01
  42  11   2    1 H     2.70837457657E-02 -2.48619849605E-01  2.08977780221E-01
  43  11   3    1 H     2.70837457657E-02 -2.51380150395E-01 -2.91022219779E-01
  44  11   4    1 H    -2.70837457657E-02  2.48619849605E-01 -2.08977780222E-01

  45  12   1    1 H    -3.10735640043E-01  2.51783789529E-01  2.19758009941E-01
  46  12   2    1 H     3.10735640043E-01 -2.48216210471E-01  2.80241990059E-01
  47  12   3    1 H     3.10735640043E-01 -2.51783789529E-01 -2.19758009941E-01
  48  12   4    1 H    -3.10735640043E-01  2.48216210471E-01 -2.80241990059E-01

 NUMBER OF SYMMETRY OPERATORS         :    4
 *******************************************************************************
 * GEOMETRY EDITING - INPUT COORDINATES ARE GIVEN IN ANGSTROM         
 *******************************************************************************

 GEOMETRY NOW FULLY CONSISTENT WITH THE GROUP

 GCALCO - MAX INDICES DIRECT LATTICE VECTOR    20    24     6
 NO.OF VECTORS CREATED 6999 STARS 1827 RMAX   163.67687 BOHR

 GEOMETRY FOR WAVE FUNCTION - DIMENSIONALITY OF THE SYSTEM    3
 (NON PERIODIC DIRECTION: LATTICE PARAMETER FORMALLY SET TO 500)
 *******************************************************************************
 LATTICE PARAMETERS (ANGSTROMS AND DEGREES) - BOHR = 0.5291772083 ANGSTROM
 PRIMITIVE CELL - CENTRING CODE 1/0 VOLUME=   390.413284 - DENSITY  1.226 g/cm^3
         A              B              C           ALPHA      BETA       GAMMA 
     5.74260273     4.41576110    16.67261584    90.000000 112.566409  90.000000
 *******************************************************************************
 ATOMS IN THE ASYMMETRIC UNIT   12 - ATOMS IN THE UNIT CELL:   48
     ATOM                 X/A                 Y/B                 Z/C    
 *******************************************************************************
      1 T   8 O    -3.353810860049E-01 -2.550340152849E-01  3.583475414789E-01
      2 F   8 O     3.353810860049E-01  2.449659847151E-01  1.416524585211E-01
      3 F   8 O     3.353810860049E-01  2.550340152849E-01 -3.583475414789E-01
      4 F   8 O    -3.353810860049E-01 -2.449659847151E-01 -1.416524585211E-01
      5 T   8 O     2.993236136843E-01  2.335569254576E-01  3.971075167846E-01
      6 F   8 O    -2.993236136843E-01 -2.664430745424E-01  1.028924832154E-01
      7 F   8 O    -2.993236136843E-01 -2.335569254576E-01 -3.971075167846E-01
      8 F   8 O     2.993236136843E-01  2.664430745424E-01 -1.028924832154E-01
      9 T   8 O    -1.884968883276E-01  2.608699844186E-01 -4.710974847958E-01
     10 F   8 O     1.884968883276E-01 -2.391300155814E-01 -2.890251520420E-02
     11 F   8 O     1.884968883276E-01 -2.608699844186E-01  4.710974847958E-01
     12 F   8 O    -1.884968883276E-01  2.391300155814E-01  2.890251520420E-02
     13 T   8 O    -2.042015187006E-01  2.477071631340E-01  2.813787854758E-01
     14 F   8 O     2.042015187006E-01 -2.522928368660E-01  2.186212145242E-01
     15 F   8 O     2.042015187006E-01 -2.477071631340E-01 -2.813787854758E-01
     16 F   8 O    -2.042015187006E-01  2.522928368660E-01 -2.186212145242E-01
     17 T   1 H    -2.905719458923E-01 -4.305416437505E-01  3.317219777856E-01
     18 F   1 H     2.905719458923E-01  6.945835624950E-02  1.682780222144E-01
     19 F   1 H     2.905719458923E-01  4.305416437505E-01 -3.317219777856E-01
     20 F   1 H    -2.905719458923E-01 -6.945835624950E-02 -1.682780222144E-01
     21 T   1 H    -2.891506976963E-01 -7.941186371548E-02  3.322632796238E-01
     22 F   1 H     2.891506976963E-01  4.205881362845E-01  1.677367203762E-01
     23 F   1 H     2.891506976963E-01  7.941186371548E-02 -3.322632796238E-01
     24 F   1 H    -2.891506976963E-01 -4.205881362845E-01 -1.677367203762E-01
     25 T   1 H     2.637197111287E-01  5.395267568621E-02  4.257667723668E-01
     26 F   1 H    -2.637197111287E-01 -4.460473243138E-01  7.423322763320E-02
     27 F   1 H    -2.637197111287E-01 -5.395267568621E-02 -4.257667723668E-01
     28 F   1 H     2.637197111287E-01  4.460473243138E-01 -7.423322763320E-02
     29 T   1 H     4.814470535122E-01  2.428827365671E-01  4.184977083944E-01
     30 F   1 H    -4.814470535122E-01 -2.571172634329E-01  8.150229160560E-02
     31 F   1 H    -4.814470535122E-01 -2.428827365671E-01 -4.184977083944E-01
     32 F   1 H     4.814470535122E-01  2.571172634329E-01 -8.150229160560E-02
     33 T   1 H    -2.289833485313E-01  4.441781592944E-01 -4.456027743511E-01
     34 F   1 H     2.289833485313E-01 -5.582184070560E-02 -5.439722564890E-02
     35 F   1 H     2.289833485313E-01 -4.441781592944E-01  4.456027743511E-01
     36 F   1 H    -2.289833485313E-01  5.582184070560E-02  5.439722564890E-02
     37 T   1 H    -6.226571578379E-03  2.617203298364E-01 -4.525247519799E-01
     38 F   1 H     6.226571578379E-03 -2.382796701636E-01 -4.747524802010E-02
     39 F   1 H     6.226571578379E-03 -2.617203298364E-01  4.525247519799E-01
     40 F   1 H    -6.226571578379E-03  2.382796701636E-01  4.747524802010E-02
     41 T   1 H    -2.708374576568E-02  2.513801503945E-01  2.910222197785E-01
     42 F   1 H     2.708374576568E-02 -2.486198496055E-01  2.089777802215E-01
     43 F   1 H     2.708374576568E-02 -2.513801503945E-01 -2.910222197785E-01
     44 F   1 H    -2.708374576568E-02  2.486198496055E-01 -2.089777802215E-01
     45 T   1 H    -3.107356400426E-01  2.517837895295E-01  2.197580099414E-01
     46 F   1 H     3.107356400426E-01 -2.482162104705E-01  2.802419900586E-01
     47 F   1 H     3.107356400426E-01 -2.517837895295E-01 -2.197580099414E-01
     48 F   1 H    -3.107356400426E-01  2.482162104705E-01 -2.802419900586E-01

 T = ATOM BELONGING TO THE ASYMMETRIC UNIT

 ****    4 SYMMOPS - TRANSLATORS IN FRACTIONAL UNITS
 **** MATRICES AND TRANSLATORS IN THE CRYSTALLOGRAPHIC REFERENCE FRAME
   V INV                    ROTATION MATRICES                   TRANSLATORS
   1   1  1.00  0.00  0.00  0.00  1.00  0.00  0.00  0.00  1.00  0.00  0.00  0.00
   2   2 -1.00  0.00  0.00 -0.00  1.00  0.00  0.00  0.00 -1.00  0.00  0.50  0.50
   3   3 -1.00  0.00  0.00 -0.00 -1.00  0.00  0.00  0.00 -1.00  0.00  0.00  0.00
   4   4  1.00  0.00 -0.00  0.00 -1.00 -0.00  0.00  0.00  1.00  0.00  0.50  0.50

 DIRECT LATTICE VECTORS CARTESIAN COMPONENTS (ANGSTROM)
          X                    Y                    Z
   0.574260273000E+01   0.351633002603E-15   0.000000000000E+00
   0.000000000000E+00   0.441576110000E+01   0.000000000000E+00
  -0.639818306768E+01   0.102090328109E-14   0.153960830207E+02


 CARTESIAN COORDINATES - PRIMITIVE CELL
 *******************************************************************************
 *      ATOM          X(ANGSTROM)         Y(ANGSTROM)         Z(ANGSTROM)
 *******************************************************************************
    1     8 O     1.523869217683E+00 -1.126169283872E+00  5.517148498877E+00
    2     8 O     1.019641978477E+00  1.081711266128E+00  2.180893011479E+00
    3     8 O    -1.523869217683E+00  1.126169283872E+00 -5.517148498877E+00
    4     8 O    -1.019641978477E+00 -1.081711266128E+00 -2.180893011479E+00
    5     8 O    -8.218699888428E-01  1.031331586071E+00  6.113900296565E+00
    6     8 O    -2.377221544997E+00 -1.176548963929E+00  1.584141213792E+00
    7     8 O     8.218699888428E-01 -1.031331586071E+00 -6.113900296565E+00
    8     8 O     2.377221544997E+00  1.176548963929E+00 -1.584141213792E+00
    9     8 O     1.931705204941E+00  1.151939529353E+00 -7.253055986765E+00
   10     8 O     1.267386328899E+00 -1.055941020647E+00 -4.449855235913E-01
   11     8 O    -1.931705204941E+00 -1.151939529353E+00  7.253055986765E+00
   12     8 O    -1.267386328899E+00  1.055941020647E+00  4.449855235913E-01
   13     8 O     2.769641550404E+00  1.093815655158E+00  4.332131141453E+00
   14     8 O    -2.261303542442E-01 -1.114064894842E+00  3.365910368904E+00
   15     8 O    -2.769641550404E+00 -1.093815655158E+00 -4.332131141453E+00
   16     8 O     2.261303542442E-01  1.114064894842E+00 -3.365910368904E+00
   17     1 H     1.951545538812E+00 -1.901169042404E+00  5.107219109782E+00
   18     1 H     5.919656573477E-01  3.067115075965E-01  2.590822400574E+00
   19     1 H    -1.951545538812E+00  1.901169042404E+00 -5.107219109782E+00
   20     1 H    -5.919656573477E-01 -3.067115075965E-01 -2.590822400574E+00
   21     1 H     1.956243854327E+00 -3.506638186733E-01  5.115553037822E+00
   22     1 H     5.872673418330E-01  1.857216731327E+00  2.582488472534E+00
   23     1 H    -1.956243854327E+00  3.506638186733E-01 -5.115553037822E+00
   24     1 H    -5.872673418330E-01 -1.857216731327E+00 -2.582488472534E+00
   25     1 H    -1.209696220656E+00  2.382421265361E-01  6.555140574820E+00
   26     1 H    -1.989395313184E+00 -1.969638423464E+00  1.142900935536E+00
   27     1 H     1.209696220656E+00 -2.382421265361E-01 -6.555140574820E+00
   28     1 H     1.989395313184E+00  1.969638423464E+00 -1.142900935536E+00
   29     1 H     8.713421213765E-02  1.072512139995E+00  6.443225462418E+00
   30     1 H     2.456376984022E+00 -1.135368410005E+00  1.254816047938E+00
   31     1 H    -8.713421213765E-02 -1.072512139995E+00 -6.443225462418E+00
   32     1 H    -2.456376984022E+00  1.135368410005E+00 -1.254816047938E+00
   33     1 H     1.536087723364E+00  1.961384637282E+00 -6.860537308169E+00
   34     1 H     1.663003810476E+00 -2.464959127182E-01 -8.375042021869E-01
   35     1 H    -1.536087723364E+00 -1.961384637282E+00  6.860537308169E+00
   36     1 H    -1.663003810476E+00  2.464959127182E-01  8.375042021869E-01
   37     1 H     2.859579478879E+00  1.155694451571E+00 -6.967108650410E+00
   38     1 H     3.395120549607E-01 -1.052186098429E+00 -7.309328599464E-01
   39     1 H    -2.859579478879E+00 -1.155694451571E+00  6.967108650410E+00
   40     1 H    -3.395120549607E-01  1.052186098429E+00  7.309328599464E-01
   41     1 H    -2.017544631278E+00  1.110034689424E+00  4.480602256582E+00
   42     1 H    -1.181546902562E+00 -1.097845860576E+00  3.217439253774E+00
   43     1 H     2.017544631278E+00 -1.110034689424E+00 -4.480602256582E+00
   44     1 H     1.181546902562E+00  1.097845860576E+00 -3.217439253774E+00
   45     1 H     2.552119416989E+00  1.111817063415E+00  3.383412565524E+00
   46     1 H    -8.608220828972E-03 -1.096063486585E+00  4.314628944832E+00
   47     1 H    -2.552119416989E+00 -1.111817063415E+00 -3.383412565524E+00
   48     1 H     8.608220828971E-03  1.096063486585E+00 -4.314628944832E+00

 *******************************************************************************
 STARTING BASIS SET HANDLING 
 *******************************************************************************

 Loading internal basis set: DEF2-MSVP           

 Please cite in your publication:
 Fully Optimized Contracted Gaussian Basis Sets for Atoms Li to Kr. A. Sch�fer, 
 H. Horn and R. Ahlrichs; J. Chem. Phys. 97, 2571 (1992).                       
                                                                                
                    
 S. Grimme, J. G. Brandenburg, C. Bannwarth, and A. Hansen, J. Chem. Phys., 143,
  054107 (2015).                                                                
                                                                                
                    

 *******************************************************************************
 LOCAL ATOMIC FUNCTIONS BASIS SET
 *******************************************************************************
   ATOM   X(AU)   Y(AU)   Z(AU)  N. TYPE  EXPONENT  S COEF   P COEF   D/F/G COEF
 *******************************************************************************
   1 O    2.880  -2.128  10.426
                                  1 S  
                                         6.773E+03 1.727E-03 0.000E+00 0.000E+00
                                         1.017E+03 1.325E-02 0.000E+00 0.000E+00
                                         2.313E+02 6.603E-02 0.000E+00 0.000E+00
                                         6.501E+01 2.353E-01 0.000E+00 0.000E+00
                                         2.050E+01 5.498E-01 0.000E+00 0.000E+00
                                  2 S  
                                         6.716E+00 1.000E+00 0.000E+00 0.000E+00
                                  3 S  
                                         1.147E+00 1.000E+00 0.000E+00 0.000E+00
                                  4 S  
                                         3.342E-01 1.000E+00 0.000E+00 0.000E+00
                           5-     7 P  
                                         1.769E+01 0.000E+00 4.359E-02 0.000E+00
                                         3.854E+00 0.000E+00 2.318E-01 0.000E+00
                                         1.047E+00 0.000E+00 5.146E-01 0.000E+00
                           8-    10 P  
                                         2.759E-01 0.000E+00 1.000E+00 0.000E+00
                          11-    15 D  
                                         8.000E-01 0.000E+00 0.000E+00 1.000E+00
   2 O    1.927   2.044   4.121
   3 O   -2.880   2.128 -10.426
   4 O   -1.927  -2.044  -4.121
   5 O   -1.553   1.949  11.554
   6 O   -4.492  -2.223   2.994
   7 O    1.553  -1.949 -11.554
   8 O    4.492   2.223  -2.994
   9 O    3.650   2.177 -13.706
  10 O    2.395  -1.995  -0.841
  11 O   -3.650  -2.177  13.706
  12 O   -2.395   1.995   0.841
  13 O    5.234   2.067   8.187
  14 O   -0.427  -2.105   6.361
  15 O   -5.234  -2.067  -8.187
  16 O    0.427   2.105  -6.361
  17 H    3.688  -3.593   9.651
                                241 S  
                                         1.874E+01 1.968E-02 0.000E+00 0.000E+00
                                         2.826E+00 1.380E-01 0.000E+00 0.000E+00
                                         6.401E-01 4.783E-01 0.000E+00 0.000E+00
                                242 S  
                                         1.756E-01 1.000E+00 0.000E+00 0.000E+00
  18 H    1.119   0.580   4.896
  19 H   -3.688   3.593  -9.651
  20 H   -1.119  -0.580  -4.896
  21 H    3.697  -0.663   9.667
  22 H    1.110   3.510   4.880
  23 H   -3.697   0.663  -9.667
  24 H   -1.110  -3.510  -4.880
  25 H   -2.286   0.450  12.387
  26 H   -3.759  -3.722   2.160
  27 H    2.286  -0.450 -12.387
  28 H    3.759   3.722  -2.160
  29 H    0.165   2.027  12.176
  30 H    4.642  -2.146   2.371
  31 H   -0.165  -2.027 -12.176
  32 H   -4.642   2.146  -2.371
  33 H    2.903   3.706 -12.965
  34 H    3.143  -0.466  -1.583
  35 H   -2.903  -3.706  12.965
  36 H   -3.143   0.466   1.583
  37 H    5.404   2.184 -13.166
  38 H    0.642  -1.988  -1.381
  39 H   -5.404  -2.184  13.166
  40 H   -0.642   1.988   1.381
  41 H   -3.813   2.098   8.467
  42 H   -2.233  -2.075   6.080
  43 H    3.813  -2.098  -8.467
  44 H    2.233   2.075  -6.080
  45 H    4.823   2.101   6.394
  46 H   -0.016  -2.071   8.153
  47 H   -4.823  -2.101  -6.394
  48 H    0.016   2.071  -8.153

 *******************************************************************************
 FINISHED BASIS SET HANDLING 
 *******************************************************************************

 INFORMATION **** SET_MPP **** PCRYSTAL CALCULATION
 INFORMATION **** READM2 **** NEW DEFAULT: FOCK/KS MATRIX MIXING SET TO 30 %
 INFORMATION **** READM2 **** NEW DEFAULT: FULL DIRECT SCF MODE
 INFORMATION **** READM2 **** NEW DEFAULT: COULOMB BIPOLAR BUFFER SET TO 32 Mb
 INFORMATION **** READM2 **** NEW DEFAULT: EXCHANGE BIPOLAR BUFFER SET TO 32 Mb

 *******************************************************************************
 NEW DEFAULT: DFT INTEGRATION GRID INCREASED TO XLGRID
 NEW DEFAULT: DIIS ACCELERATOR ACTIVE
 USE KEYWORD NODIIS TO TURN IT OFF
 *******************************************************************************

 INFORMATION **** RDDFTP **** HSE-3c calculation
 INFORMATION **** RDDFTP **** HSE screened hybrid functional combined with D3 and gCP

PLEASE CITE:
(1) HSE-3c Reference
 J. G. Brandenburg, E. Caldeweyer, and S. Grimme, 
 Phys. Chem. Chem. Phys. 18, 15519 (2016)
(2) DFT-D3 Reference
 S. Grimme, J. Antony, S. Ehrlich,
 and H. Krieg, J. Chem. Phys. 132, 154104 (2010)
(3) gCP Reference
 H. Kruse and S. Grimme J. Chem. Phys, 136, 154101 (2012)
 J. G. Brandenburg, M. Alessio, B. Civalleri, M. F. Peintinger
 T. Bredow, and S. Grimme, J. Phys. Chem. A, 117, 9282 (2013) 

 WARNING **** RDDFTP **** HSE3c-HJS ACTIVE
 RANGE SEPARATION - OMEGA:   0.110000000000000     
 WARNING **** RDDFTP **** HSE-3c has to be combined with def2-mSVP basis set
 WARNING **** RDDFTP **** Note: Harmonic frequencies are scaled by 0.95
 WARNING **** RDDFTP **** as recommended in original publication
 INFORMATION **** BIPOSIZE **** COULOMB BIPOLAR BUFFER SET TO    60000000
 INFORMATION **** EXCHSIZE **** EXCHANGE BIPOLAR BUFFER SIZE SET TO    40000000
 *******************************************************************************
 N. OF ATOMS PER CELL        48  COULOMB OVERLAP TOL         (T1) 10**   -6
 NUMBER OF SHELLS           176  COULOMB PENETRATION TOL     (T2) 10**   -6
 NUMBER OF AO               304  EXCHANGE OVERLAP TOL        (T3) 10**   -6
 N. OF ELECTRONS PER CELL   160  EXCHANGE PSEUDO OVP (F(G))  (T4) 10**   -6
 CORE ELECTRONS PER CELL     32  EXCHANGE PSEUDO OVP (P(G))  (T5) 10**  -12
 N. OF SYMMETRY OPERATORS     4  POLE ORDER IN MONO ZONE                  4
 *******************************************************************************
 TYPE OF CALCULATION :  RESTRICTED CLOSED SHELL
 KOHN-SHAM HAMILTONIAN

 (EXCHANGE)[CORRELATION] FUNCTIONAL:(HSE-3c)[PBEh-3c]

 RANGE-SEPARATED HYBRID FUNCTIONAL 
 OMEGA (SHORT-RANGE)[LONG-RANGE]:(    0.1100)[    0.0000]

 HYBRID EXCHANGE - PERCENTAGE OF FOCK EXCHANGE    42.0000

 CAPPA:IS1  2;IS2  2;IS3  1; K PTS MONK NET   4; SYMMOPS:K SPACE   4;G SPACE   4

 *******************************************************************************
 MAX NUMBER OF SCF CYCLES      50  CONVERGENCE ON DELTAP        10**-16
 WEIGHT OF F(I) IN F(I+1)      30% CONVERGENCE ON ENERGY        10**- 6
 S(K) EIGENV. THRESHOLD  10*10.**-4
 SHRINK. FACT.(MONKH.)    2  2  1  NUMBER OF K POINTS IN THE IBZ      4
 SHRINKING FACTOR(GILAT NET)    2  NUMBER OF K POINTS(GILAT NET)      4
 *******************************************************************************
 *** K POINTS COORDINATES (OBLIQUE COORDINATES IN UNITS OF IS =  2)
   1-R(  0  0  0)   2-R(  1  0  0)   3-R(  0  1  0)   4-R(  1  1  0)

 DIRECT LATTICE VECTORS COMPON. (A.U.)     RECIP. LATTICE VECTORS COMPON. (A.U.) 
        X            Y            Z              X            Y            Z
   10.8519465    0.0000000    0.0000000      0.5789916    0.0000000    0.2406128
    0.0000000    8.3445792    0.0000000     -0.0000000    0.7529661   -0.0000000
  -12.0908138    0.0000000   29.0943804      0.0000000    0.0000000    0.2159587

 DISK SPACE FOR EIGENVECTORS (FTN 10)      369664 REALS

 SYMMETRY ADAPTION OF THE BLOCH FUNCTIONS ENABLED
 TTTTTTTTTTTTTTTTTTTTTTTTTTTTTT gordsh1     TELAPSE        0.14 TCPU        0.05

 MATRIX SIZE: P(G)  195132, F(G)   34130, P(G) IRR   25176, F(G) IRR    8721
 MAX G-VECTOR INDEX FOR 1- AND 2-ELECTRON INTEGRALS 115

 TTTTTTTTTTTTTTTTTTTTTTTTTTTTTT INPUT       TELAPSE        0.14 TCPU        0.05

 NEIGHBORS OF THE NON-EQUIVALENT ATOMS

 N = NUMBER OF NEIGHBORS AT DISTANCE R
    ATOM  N     R/ANG      R/AU   NEIGHBORS (ATOM LABELS AND CELL INDICES)
   1 O    1     0.9745     1.8415   21 H    0 0 0
   1 O    1     0.9755     1.8434   17 H    0 0 0
   1 O    1     1.9482     3.6815   46 H    0 0 0
   1 O    1     1.9876     3.7560   39 H    1 0 0
   1 O    1     2.7732     5.2405   14 O    0 0 0
   1 O    1     2.7850     5.2628   29 H    0 0 0

   5 O    1     0.9677     1.8287   29 H    0 0 0
   5 O    1     0.9870     1.8651   25 H    0 0 0
   5 O    1     1.7586     3.3232   35 H    0 1 0
   5 O    1     2.0257     3.8280   41 H    0 0 0
   5 O    1     2.7011     5.1044   11 O    0 0 0
   5 O    1     2.7411     5.1799   11 O    0 1 0

   9 O    1     0.9709     1.8348   37 H    0 0 0
   9 O    1     0.9827     1.8571   33 H    0 0 0
   9 O    1     1.7149     3.2407   27 H    0 0 0
   9 O    1     2.0759     3.9229   29 H   -1 0-1
   9 O    1     2.7011     5.1044    7 O    0 0 0
   9 O    1     2.7411     5.1799    7 O    0 1 0

  13 O    1     0.9670     1.8274   41 H    1 0 0
  13 O    1     0.9735     1.8397   45 H    0 0 0
  13 O    1     1.8135     3.4269   17 H    0 1 0
  13 O    1     1.8335     3.4649   21 H    0 0 0
  13 O    1     2.7732     5.2405    2 O    0 0 0
  13 O    1     2.7888     5.2702    1 O    0 1 0

  17 H    1     0.9755     1.8434    1 O    0 0 0
  17 H    1     1.5505     2.9301   21 H    0 0 0
  17 H    1     1.8135     3.4269   13 O    0-1 0
  17 H    1     2.2097     4.1756   39 H    1 0 0
  17 H    1     2.2624     4.2754   46 H    0 0 0
  17 H    1     2.3022     4.3505   45 H    0-1 0

  21 H    1     0.9745     1.8415    1 O    0 0 0
  21 H    1     1.5505     2.9301   17 H    0 0 0
  21 H    1     1.8335     3.4649   13 O    0 0 0
  21 H    1     2.2215     4.1981   39 H    1 0 0
  21 H    1     2.2489     4.2499   46 H    0 0 0
  21 H    1     2.3440     4.4295   45 H    0 0 0

  25 H    1     0.9870     1.8651    5 O    0 0 0
  25 H    1     1.5461     2.9216   29 H    0 0 0
  25 H    1     1.7149     3.2407   11 O    0 0 0
  25 H    1     2.1988     4.1552   39 H    0 0 0
  25 H    1     2.2446     4.2416   35 H    0 0 0
  25 H    1     2.2608     4.2722   35 H    0 1 0

  29 H    1     0.9677     1.8287    5 O    0 0 0
  29 H    1     1.5461     2.9216   25 H    0 0 0
  29 H    1     2.0759     3.9229    9 O    1 0 1
  29 H    1     2.1722     4.1049   35 H    0 1 0
  29 H    1     2.4078     4.5500   33 H    1 0 1
  29 H    1     2.6985     5.0994   21 H    0 0 0

  33 H    1     0.9827     1.8571    9 O    0 0 0
  33 H    1     1.5531     2.9349   37 H    0 0 0
  33 H    1     1.7586     3.3232    7 O    0 1 0
  33 H    1     2.1722     4.1049   31 H    0 1 0
  33 H    1     2.2446     4.2416   27 H    0 0 0
  33 H    1     2.2608     4.2722   27 H    0 1 0

  37 H    1     0.9709     1.8348    9 O    0 0 0
  37 H    1     1.5531     2.9349   33 H    0 0 0
  37 H    1     1.9876     3.7560    3 O    1 0 0
  37 H    1     2.1988     4.1552   27 H    0 0 0
  37 H    1     2.2097     4.1756   19 H    1 0 0
  37 H    1     2.2215     4.1981   23 H    1 0 0

  41 H    1     0.9670     1.8274   13 O   -1 0 0
  41 H    1     1.6061     3.0351   45 H   -1 0 0
  41 H    1     2.0257     3.8280    5 O    0 0 0
  41 H    1     2.3475     4.4361   17 H   -1 1 0
  41 H    1     2.3802     4.4980   21 H   -1 0 0
  41 H    1     2.3909     4.5181   25 H    0 0 0

  45 H    1     0.9735     1.8397   13 O    0 0 0
  45 H    1     1.6061     3.0351   41 H    1 0 0
  45 H    1     1.9482     3.6815    2 O    0 0 0
  45 H    1     2.2489     4.2499   22 H    0 0 0
  45 H    1     2.2624     4.2754   18 H    0 0 0
  45 H    1     2.3022     4.3505   17 H    0 1 0


 SYMMETRY ALLOWED INTERNAL DEGREE(S) OF FREEDOM:  36
 TTTTTTTTTTTTTTTTTTTTTTTTTTTTTT SYMM        TELAPSE        0.29 TCPU        0.20
 TTTTTTTTTTTTTTTTTTTTTTTTTTTTTT INT_SCREEN  TELAPSE        0.29 TCPU        0.20

 DFT PARAMETERS

     ATOM       ELECTRONS   NET CHARGE   R(ANGSTROM)
   1   8  O       8.0000      0.0000     0.74000000
  17   1  H       1.0000      0.0000     1.11000000

 SIZE OF GRID=     263629
 TTTTTTTTTTTTTTTTTTTTTTTTTTTTTT MAKE_GRID2  TELAPSE        5.96 TCPU        5.86
 BECKE WEIGHT FUNCTION
 RADSAFE =     2.00
 TOLERANCES - DENSITY:10**- 6; POTENTIAL:10**- 9; GRID WGT:10**-14

 RADIAL INTEGRATION  - INTERVALS (POINTS,UPPER LIMIT):            1( 75,  4.0*R)

 ANGULAR INTEGRATION - INTERVALS (ACCURACY LEVEL [N. POINTS] UPPER LIMIT):
  1(  4[  86]   0.2)  2(  8[ 194]   0.5)  3( 12[ 350]   0.9)  4( 16[ 974]   3.5)
  5( 12[ 350]9999.0)
 TTTTTTTTTTTTTTTTTTTTTTTTTTTTTT INT_CALC    TELAPSE        5.98 TCPU        5.88
 EEEEEEEEEE INT_CALC TERMINATION  DATE 25 03 2019 TIME 17:48:48.7

 *******************************************************************************
 !drive by JGB                                                                   
 CRYSTAL - SCF - TYPE OF CALCULATION :  RESTRICTED CLOSED SHELL
 *******************************************************************************

 CAPPA:IS1  2;IS2  2;IS3  1; K PTS MONK NET   4; SYMMOPS:K SPACE   4;G SPACE   4

 TTTTTTTTTTTTTTTTTTTTTTTTTTTTTT SDIK        TELAPSE        6.25 TCPU        6.00

 AAAAAAAAAAAAAAAAAAAAAAAAAAAAAAAAAAAAAAAAAAAAAAAAAAAAAAAAAAAAAAAAAAAAAAAAAAAAAAA
         ATOMIC WAVEFUNCTION(S)


 NUCLEAR CHARGE  8.0  SYMMETRY SPECIES            S    P
 N. ELECTRONS    8.0  NUMBER OF PRIMITIVE GTOS    8    4
                      NUMBER OF CONTRACTED GTOS   4    2
                      NUMBER OF CLOSED SHELLS     2    0
                      OPEN SHELL OCCUPATION       0    4

  ZNUC SCFIT  TOTAL HF ENERGY   KINETIC ENERGY   VIRIAL THEOREM ACCURACY
   8.0  12   -7.477373220E+01  7.477365593E+01 -2.000001020E+00  3.8E-06

 NUCLEAR CHARGE  1.0  SYMMETRY SPECIES            S
 N. ELECTRONS    1.0  NUMBER OF PRIMITIVE GTOS    4
                      NUMBER OF CONTRACTED GTOS   2
                      NUMBER OF CLOSED SHELLS     0
                      OPEN SHELL OCCUPATION       1

  ZNUC SCFIT  TOTAL HF ENERGY   KINETIC ENERGY   VIRIAL THEOREM ACCURACY
   1.0   1   -4.977266687E-01  5.190767460E-01 -1.958869132E+00  1.8E-16

 AAAAAAAAAAAAAAAAAAAAAAAAAAAAAAAAAAAAAAAAAAAAAAAAAAAAAAAAAAAAAAAAAAAAAAAAAAAAAAA

 CHARGE NORMALIZATION FACTOR   1.00000000
 TOTAL ATOMIC CHARGES:
   8.0000000   8.0000000   8.0000000   8.0000000   8.0000000   8.0000000
   8.0000000   8.0000000   8.0000000   8.0000000   8.0000000   8.0000000
   8.0000000   8.0000000   8.0000000   8.0000000   1.0000000   1.0000000
   1.0000000   1.0000000   1.0000000   1.0000000   1.0000000   1.0000000
   1.0000000   1.0000000   1.0000000   1.0000000   1.0000000   1.0000000
   1.0000000   1.0000000   1.0000000   1.0000000   1.0000000   1.0000000
   1.0000000   1.0000000   1.0000000   1.0000000   1.0000000   1.0000000
   1.0000000   1.0000000   1.0000000   1.0000000   1.0000000   1.0000000
 TTTTTTTTTTTTTTTTTTTTTTTTTTTTTT MOQGAD      TELAPSE        6.28 TCPU        6.02
 TTTTTTTTTTTTTTTTTTTTTTTTTTTTTT SHELLXN     TELAPSE       13.38 TCPU       13.10
 TTTTTTTTTTTTTTTTTTTTTTTTTTTTTT MONMO3      TELAPSE       15.12 TCPU       14.82
 NUMERICALLY INTEGRATED DENSITY    159.9999285393
 TTTTTTTTTTTTTTTTTTTTTTTTTTTTTT NUMDFT      TELAPSE       15.65 TCPU       15.35
 CYC   0 ETOT(AU) -1.220903249555E+03 DETOT -1.22E+03 tst  0.00E+00 PX  1.00E+00
 TTTTTTTTTTTTTTTTTTTTTTTTTTTTTT DIIS        TELAPSE       15.66 TCPU       15.36
 TTTTTTTTTTTTTTTTTTTTTTTTTTTTTT FDIK        TELAPSE       15.92 TCPU       15.36
 INSULATING STATE
 TOP OF VALENCE BANDS -    BAND     80; K    3; EIG -4.1370342E-01 AU
 TOP OF VALENCE BANDS -    BAND     80; K    1; EIG -4.1778502E-01 AU
 BOTTOM OF VIRTUAL BANDS - BAND     81; K    1; EIG -1.0077107E-01 AU
 INDIRECT ENERGY BAND GAP:   8.5153 eV
 TTTTTTTTTTTTTTTTTTTTTTTTTTTTTT PDIG        TELAPSE       15.94 TCPU       15.38
 CHARGE NORMALIZATION FACTOR   1.00000000
 TOTAL ATOMIC CHARGES:
   9.0869749   9.0869749   9.0869749   9.0869749   9.0742468   9.0742468
   9.0742468   9.0742468   9.0734110   9.0734110   9.0734110   9.0734110
   9.0370296   9.0370296   9.0370296   9.0370296   0.4732147   0.4732147
   0.4732147   0.4732147   0.4730068   0.4730068   0.4730068   0.4730068
   0.4694710   0.4694710   0.4694710   0.4694710   0.4569628   0.4569628
   0.4569628   0.4569628   0.4712445   0.4712445   0.4712445   0.4712445
   0.4656316   0.4656316   0.4656316   0.4656316   0.4570209   0.4570209
   0.4570209   0.4570209   0.4617853   0.4617853   0.4617853   0.4617853
 TTTTTTTTTTTTTTTTTTTTTTTTTTTTTT MOQGAD      TELAPSE       15.95 TCPU       15.39
 TTTTTTTTTTTTTTTTTTTTTTTTTTTTTT SHELLXN     TELAPSE       23.23 TCPU       22.67
 TTTTTTTTTTTTTTTTTTTTTTTTTTTTTT MONMO3      TELAPSE       25.02 TCPU       24.46
 NUMERICALLY INTEGRATED DENSITY    159.9999188456
 TTTTTTTTTTTTTTTTTTTTTTTTTTTTTT NUMDFT      TELAPSE       26.19 TCPU       25.63
 CYC   1 ETOT(AU) -1.220218385260E+03 DETOT  6.85E-01 tst  0.00E+00 PX  1.00E+00
 TTTTTTTTTTTTTTTTTTTTTTTTTTTTTT DIIS        TELAPSE       26.24 TCPU       25.67
 DIIS TEST: 0.18357E+01 AT SCF   CYCLE   1 - MIX   30 %
 TTTTTTTTTTTTTTTTTTTTTTTTTTTTTT FDIK        TELAPSE       26.25 TCPU       25.68
 INSULATING STATE
 TOP OF VALENCE BANDS -    BAND     80; K    3; EIG -3.0636468E-01 AU
 TOP OF VALENCE BANDS -    BAND     80; K    1; EIG -3.1019436E-01 AU
 BOTTOM OF VIRTUAL BANDS - BAND     81; K    1; EIG -4.3855096E-02 AU
 INDIRECT ENERGY BAND GAP:   7.1433 eV
 TTTTTTTTTTTTTTTTTTTTTTTTTTTTTT PDIG        TELAPSE       26.26 TCPU       25.69
 CHARGE NORMALIZATION FACTOR   1.00000000
 TOTAL ATOMIC CHARGES:
   8.8242219   8.8242219   8.8242219   8.8242219   8.8496177   8.8496177
   8.8496177   8.8496177   8.8440017   8.8440017   8.8440017   8.8440017
   8.8252316   8.8252316   8.8252316   8.8252316   0.5952581   0.5952581
   0.5952581   0.5952581   0.5952799   0.5952799   0.5952799   0.5952799
   0.5770552   0.5770552   0.5770552   0.5770552   0.5663718   0.5663718
   0.5663718   0.5663718   0.5838673   0.5838673   0.5838673   0.5838673
   0.5884581   0.5884581   0.5884581   0.5884581   0.5780954   0.5780954
   0.5780954   0.5780954   0.5725413   0.5725413   0.5725413   0.5725413
 TTTTTTTTTTTTTTTTTTTTTTTTTTTTTT MOQGAD      TELAPSE       26.26 TCPU       25.70
 TTTTTTTTTTTTTTTTTTTTTTTTTTTTTT SHELLXN     TELAPSE       33.57 TCPU       32.99
 TTTTTTTTTTTTTTTTTTTTTTTTTTTTTT MONMO3      TELAPSE       35.35 TCPU       34.77
 NUMERICALLY INTEGRATED DENSITY    159.9998958119
 TTTTTTTTTTTTTTTTTTTTTTTTTTTTTT NUMDFT      TELAPSE       36.51 TCPU       35.93
 CYC   2 ETOT(AU) -1.220583412568E+03 DETOT -3.65E-01 tst  3.79E-03 PX  1.38E-01
 TTTTTTTTTTTTTTTTTTTTTTTTTTTTTT DIIS        TELAPSE       39.56 TCPU       38.98
 DIIS TEST: 0.42035E+00 AT SCF   CYCLE   2 - DIIS ACTIVE - HISTORY:     2 CYCLES
 TTTTTTTTTTTTTTTTTTTTTTTTTTTTTT FDIK        TELAPSE       40.09 TCPU       38.98
 INSULATING STATE
 TOP OF VALENCE BANDS -    BAND     80; K    3; EIG -3.5684776E-01 AU
 TOP OF VALENCE BANDS -    BAND     80; K    1; EIG -3.6136455E-01 AU
 BOTTOM OF VIRTUAL BANDS - BAND     81; K    1; EIG -4.7017842E-02 AU
 INDIRECT ENERGY BAND GAP:   8.4309 eV
 TTTTTTTTTTTTTTTTTTTTTTTTTTTTTT PDIG        TELAPSE       40.10 TCPU       38.99
 CHARGE NORMALIZATION FACTOR   1.00000000
 TOTAL ATOMIC CHARGES:
   8.9188953   8.9188953   8.9188953   8.9188953   8.9264599   8.9264599
   8.9264599   8.9264599   8.9204891   8.9204891   8.9204891   8.9204891
   8.8930016   8.8930016   8.8930016   8.8930016   0.5516797   0.5516797
   0.5516797   0.5516797   0.5518138   0.5518138   0.5518138   0.5518138
   0.5372792   0.5372792   0.5372792   0.5372792   0.5312657   0.5312657
   0.5312657   0.5312657   0.5430407   0.5430407   0.5430407   0.5430407
   0.5471158   0.5471158   0.5471158   0.5471158   0.5443658   0.5443658
   0.5443658   0.5443658   0.5345934   0.5345934   0.5345934   0.5345934
 TTTTTTTTTTTTTTTTTTTTTTTTTTTTTT MOQGAD      TELAPSE       40.11 TCPU       38.99
 TTTTTTTTTTTTTTTTTTTTTTTTTTTTTT SHELLXN     TELAPSE       47.40 TCPU       46.28
 TTTTTTTTTTTTTTTTTTTTTTTTTTTTTT MONMO3      TELAPSE       49.18 TCPU       48.06
 NUMERICALLY INTEGRATED DENSITY    159.9999042597
 TTTTTTTTTTTTTTTTTTTTTTTTTTTTTT NUMDFT      TELAPSE       50.34 TCPU       49.23
 CYC   3 ETOT(AU) -1.220693944780E+03 DETOT -1.11E-01 tst  4.01E-04 PX  5.37E-02
 TTTTTTTTTTTTTTTTTTTTTTTTTTTTTT DIIS        TELAPSE       50.35 TCPU       49.23
 DIIS TEST: 0.25027E-02 AT SCF   CYCLE   3 - DIIS ACTIVE - HISTORY:     3 CYCLES
 TTTTTTTTTTTTTTTTTTTTTTTTTTTTTT FDIK        TELAPSE       50.37 TCPU       49.24
 INSULATING STATE
 TOP OF VALENCE BANDS -    BAND     80; K    3; EIG -3.5430036E-01 AU
 TOP OF VALENCE BANDS -    BAND     80; K    1; EIG -3.5762131E-01 AU
 BOTTOM OF VIRTUAL BANDS - BAND     81; K    1; EIG -4.3897037E-02 AU
 INDIRECT ENERGY BAND GAP:   8.4465 eV
 TTTTTTTTTTTTTTTTTTTTTTTTTTTTTT PDIG        TELAPSE       50.38 TCPU       49.24
 CHARGE NORMALIZATION FACTOR   1.00000000
 TOTAL ATOMIC CHARGES:
   8.9063136   8.9063136   8.9063136   8.9063136   8.9228435   8.9228435
   8.9228435   8.9228435   8.9200403   8.9200403   8.9200403   8.9200403
   8.8956407   8.8956407   8.8956407   8.8956407   0.5557170   0.5557170
   0.5557170   0.5557170   0.5558979   0.5558979   0.5558979   0.5558979
   0.5384330   0.5384330   0.5384330   0.5384330   0.5334796   0.5334796
   0.5334796   0.5334796   0.5437264   0.5437264   0.5437264   0.5437264
   0.5488424   0.5488424   0.5488424   0.5488424   0.5437751   0.5437751
   0.5437751   0.5437751   0.5352905   0.5352905   0.5352905   0.5352905
 TTTTTTTTTTTTTTTTTTTTTTTTTTTTTT MOQGAD      TELAPSE       50.39 TCPU       49.25
 TTTTTTTTTTTTTTTTTTTTTTTTTTTTTT SHELLXN     TELAPSE       57.66 TCPU       56.52
 TTTTTTTTTTTTTTTTTTTTTTTTTTTTTT MONMO3      TELAPSE       59.45 TCPU       58.31
 NUMERICALLY INTEGRATED DENSITY    159.9999038255
 TTTTTTTTTTTTTTTTTTTTTTTTTTTTTT NUMDFT      TELAPSE       60.61 TCPU       59.48
 CYC   4 ETOT(AU) -1.220694351994E+03 DETOT -4.07E-04 tst  3.49E-06 PX  5.72E-03
 TTTTTTTTTTTTTTTTTTTTTTTTTTTTTT DIIS        TELAPSE       60.62 TCPU       59.48
 DIIS TEST: 0.48630E-03 AT SCF   CYCLE   4 - DIIS ACTIVE - HISTORY:     4 CYCLES
 TTTTTTTTTTTTTTTTTTTTTTTTTTTTTT FDIK        TELAPSE       60.75 TCPU       59.49
 INSULATING STATE
 TOP OF VALENCE BANDS -    BAND     80; K    3; EIG -3.5432943E-01 AU
 TOP OF VALENCE BANDS -    BAND     80; K    1; EIG -3.5847208E-01 AU
 BOTTOM OF VIRTUAL BANDS - BAND     81; K    1; EIG -4.3507651E-02 AU
 INDIRECT ENERGY BAND GAP:   8.4579 eV
 TTTTTTTTTTTTTTTTTTTTTTTTTTTTTT PDIG        TELAPSE       60.76 TCPU       59.49
 CHARGE NORMALIZATION FACTOR   1.00000000
 TOTAL ATOMIC CHARGES:
   8.9131644   8.9131644   8.9131644   8.9131644   8.9226337   8.9226337
   8.9226337   8.9226337   8.9176082   8.9176082   8.9176082   8.9176082
   8.8902933   8.8902933   8.8902933   8.8902933   0.5540915   0.5540915
   0.5540915   0.5540915   0.5542479   0.5542479   0.5542479   0.5542479
   0.5388067   0.5388067   0.5388067   0.5388067   0.5337262   0.5337262
   0.5337262   0.5337262   0.5444813   0.5444813   0.5444813   0.5444813
   0.5491317   0.5491317   0.5491317   0.5491317   0.5455268   0.5455268
   0.5455268   0.5455268   0.5362882   0.5362882   0.5362882   0.5362882
 TTTTTTTTTTTTTTTTTTTTTTTTTTTTTT MOQGAD      TELAPSE       60.77 TCPU       59.50
 TTTTTTTTTTTTTTTTTTTTTTTTTTTTTT SHELLXN     TELAPSE       68.06 TCPU       66.77
 TTTTTTTTTTTTTTTTTTTTTTTTTTTTTT MONMO3      TELAPSE       69.82 TCPU       68.54
 NUMERICALLY INTEGRATED DENSITY    159.9999039473
 TTTTTTTTTTTTTTTTTTTTTTTTTTTTTT NUMDFT      TELAPSE       70.99 TCPU       69.70
 CYC   5 ETOT(AU) -1.220694439989E+03 DETOT -8.80E-05 tst  1.02E-06 PX  3.21E-03
 TTTTTTTTTTTTTTTTTTTTTTTTTTTTTT DIIS        TELAPSE       71.00 TCPU       69.71
 DIIS TEST: 0.14926E-03 AT SCF   CYCLE   5 - DIIS ACTIVE - HISTORY:     5 CYCLES
 TTTTTTTTTTTTTTTTTTTTTTTTTTTTTT FDIK        TELAPSE       71.02 TCPU       69.71
 INSULATING STATE
 TOP OF VALENCE BANDS -    BAND     80; K    3; EIG -3.5421280E-01 AU
 TOP OF VALENCE BANDS -    BAND     80; K    1; EIG -3.5810011E-01 AU
 BOTTOM OF VIRTUAL BANDS - BAND     81; K    1; EIG -4.3481170E-02 AU
 INDIRECT ENERGY BAND GAP:   8.4554 eV
 TTTTTTTTTTTTTTTTTTTTTTTTTTTTTT PDIG        TELAPSE       71.03 TCPU       69.72
 CHARGE NORMALIZATION FACTOR   1.00000000
 TOTAL ATOMIC CHARGES:
   8.9105930   8.9105930   8.9105930   8.9105930   8.9225447   8.9225447
   8.9225447   8.9225447   8.9184126   8.9184126   8.9184126   8.9184126
   8.8923528   8.8923528   8.8923528   8.8923528   0.5546999   0.5546999
   0.5546999   0.5546999   0.5548744   0.5548744   0.5548744   0.5548744
   0.5387260   0.5387260   0.5387260   0.5387260   0.5336062   0.5336062
   0.5336062   0.5336062   0.5442501   0.5442501   0.5442501   0.5442501
   0.5490506   0.5490506   0.5490506   0.5490506   0.5450110   0.5450110
   0.5450110   0.5450110   0.5358787   0.5358787   0.5358787   0.5358787
 TTTTTTTTTTTTTTTTTTTTTTTTTTTTTT MOQGAD      TELAPSE       71.03 TCPU       69.72
 TTTTTTTTTTTTTTTTTTTTTTTTTTTTTT SHELLXN     TELAPSE       78.32 TCPU       77.00
 TTTTTTTTTTTTTTTTTTTTTTTTTTTTTT MONMO3      TELAPSE       80.09 TCPU       78.77
 NUMERICALLY INTEGRATED DENSITY    159.9999038876
 TTTTTTTTTTTTTTTTTTTTTTTTTTTTTT NUMDFT      TELAPSE       81.26 TCPU       79.94
 CYC   6 ETOT(AU) -1.220694477037E+03 DETOT -3.70E-05 tst  3.06E-07 PX  1.09E-03
 TTTTTTTTTTTTTTTTTTTTTTTTTTTTTT DIIS        TELAPSE       81.27 TCPU       79.95
 DIIS TEST: 0.31112E-05 AT SCF   CYCLE   6 - DIIS ACTIVE - HISTORY:     6 CYCLES
 TTTTTTTTTTTTTTTTTTTTTTTTTTTTTT FDIK        TELAPSE       81.29 TCPU       79.95
 INSULATING STATE
 TOP OF VALENCE BANDS -    BAND     80; K    3; EIG -3.5421158E-01 AU
 TOP OF VALENCE BANDS -    BAND     80; K    1; EIG -3.5808040E-01 AU
 BOTTOM OF VIRTUAL BANDS - BAND     81; K    1; EIG -4.3441284E-02 AU
 INDIRECT ENERGY BAND GAP:   8.4565 eV
 TTTTTTTTTTTTTTTTTTTTTTTTTTTTTT PDIG        TELAPSE       81.30 TCPU       79.96
 CHARGE NORMALIZATION FACTOR   1.00000000
 TOTAL ATOMIC CHARGES:
   8.9105631   8.9105631   8.9105631   8.9105631   8.9226557   8.9226557
   8.9226557   8.9226557   8.9183409   8.9183409   8.9183409   8.9183409
   8.8920729   8.8920729   8.8920729   8.8920729   0.5547518   0.5547518
   0.5547518   0.5547518   0.5549190   0.5549190   0.5549190   0.5549190
   0.5386973   0.5386973   0.5386973   0.5386973   0.5336069   0.5336069
   0.5336069   0.5336069   0.5442555   0.5442555   0.5442555   0.5442555
   0.5490782   0.5490782   0.5490782   0.5490782   0.5450856   0.5450856
   0.5450856   0.5450856   0.5359730   0.5359730   0.5359730   0.5359730
 TTTTTTTTTTTTTTTTTTTTTTTTTTTTTT MOQGAD      TELAPSE       81.30 TCPU       79.96
 TTTTTTTTTTTTTTTTTTTTTTTTTTTTTT SHELLXN     TELAPSE       88.58 TCPU       87.23
 TTTTTTTTTTTTTTTTTTTTTTTTTTTTTT MONMO3      TELAPSE       90.36 TCPU       89.00
 NUMERICALLY INTEGRATED DENSITY    159.9999038853
 TTTTTTTTTTTTTTTTTTTTTTTTTTTTTT NUMDFT      TELAPSE       91.53 TCPU       90.18
 CYC   7 ETOT(AU) -1.220694476995E+03 DETOT  4.16E-08 tst  1.90E-09 PX  1.37E-04
 TTTTTTTTTTTTTTTTTTTTTTTTTTTTTT DIIS        TELAPSE       91.54 TCPU       90.19
 DIIS TEST: 0.29115E-06 AT SCF   CYCLE   7 - DIIS ACTIVE - HISTORY:     7 CYCLES
 TTTTTTTTTTTTTTTTTTTTTTTTTTTTTT FDIK        TELAPSE       91.55 TCPU       90.20
 INSULATING STATE
 TOP OF VALENCE BANDS -    BAND     80; K    3; EIG -3.5419524E-01 AU
 TOP OF VALENCE BANDS -    BAND     80; K    1; EIG -3.5808738E-01 AU
 BOTTOM OF VIRTUAL BANDS - BAND     81; K    1; EIG -4.3442511E-02 AU
 INDIRECT ENERGY BAND GAP:   8.4560 eV
 TTTTTTTTTTTTTTTTTTTTTTTTTTTTTT PDIG        TELAPSE       91.56 TCPU       90.20
 CHARGE NORMALIZATION FACTOR   1.00000000
 TOTAL ATOMIC CHARGES:
   8.9106142   8.9106142   8.9106142   8.9106142   8.9224531   8.9224531
   8.9224531   8.9224531   8.9183257   8.9183257   8.9183257   8.9183257
   8.8922097   8.8922097   8.8922097   8.8922097   0.5547201   0.5547201
   0.5547201   0.5547201   0.5548879   0.5548879   0.5548879   0.5548879
   0.5387621   0.5387621   0.5387621   0.5387621   0.5336731   0.5336731
   0.5336731   0.5336731   0.5442874   0.5442874   0.5442874   0.5442874
   0.5490889   0.5490889   0.5490889   0.5490889   0.5450529   0.5450529
   0.5450529   0.5450529   0.5359248   0.5359248   0.5359248   0.5359248
 TTTTTTTTTTTTTTTTTTTTTTTTTTTTTT MOQGAD      TELAPSE       91.57 TCPU       90.21
 TTTTTTTTTTTTTTTTTTTTTTTTTTTTTT SHELLXN     TELAPSE       98.87 TCPU       97.50
 +++ ENERGIES IN A.U. +++
 ::: EXT EL-POLE                                  -1.3510590049095E+03
 ::: EXT EL-SPHEROPOLE                             1.6199544404023E+01
 ::: BIELET ZONE E-E                               1.6555348176275E+03
 ::: TOTAL E-E                                     3.2067535712210E+02
 ::: TOTAL E-N + N-E                              -2.4095895471098E+03
 ::: TOTAL N-N                                    -2.5324457530279E+02
 ::: KINETIC ENERGY                                1.2129533319573E+03
 ::: PSEUDO TOTAL   ENERGY                        -1.1292054333332E+03
 ::: VIRIAL COEFFICIENT                            1.0357567129373E+00
 TTTTTTTTTTTTTTTTTTTTTTTTTTTTTT MONMO3      TELAPSE      100.63 TCPU       99.27
 NUMERICALLY INTEGRATED DENSITY    159.9999038831
 TTTTTTTTTTTTTTTTTTTTTTTTTTTTTT NUMDFT      TELAPSE      101.80 TCPU      100.43
 CYC   8 ETOT(AU) -1.220694477054E+03 DETOT -5.90E-08 tst  6.31E-10 PX  1.37E-04

 == SCF ENDED - CONVERGENCE ON ENERGY      E(AU) -1.2206944770544E+03 CYCLES   8


 ENERGY EXPRESSION=HARTREE+FOCK EXCH*0.00000+(HSE-3c     EXCH)*1.00000+PBEh-3c    CORR


 TOTAL ENERGY(DFT)(AU)(  8) -1.2206944770544E+03 DE-5.9E-08 tester 6.3E-10
 TTTTTTTTTTTTTTTTTTTTTTTTTTTTTT EDFT        TELAPSE      101.80 TCPU      100.43
 
 INFORMATION **** DFTD3 ENERGY **** CALCULATE DFTD3 ENERGY

           DFT-D V3(BJ)
 DF                                         hse3c     
 parameters
 s6       :    1.0000
 s8       :    0.0000
 a1       :    0.4411
 a2       :    4.5182
 k1 k3    :   16.0000   -4.0000
 Cutoff   :   50.2022
 CN-Cutoff:   21.1671
 
 Edisp /kcal,au:   -32.2800 -0.05144153

 E6    /kcal :   -34.8422
 E8    /kcal :     0.0000
 E6(ABC) "   :   2.562113
 
 INFORMATION **** DFTD3 ENERGY **** NORMAL TERMINATION OF DFTD3 MODULE

 GCP ENERGY CALCULATION
  level           hse3c               basis:hse3c
  Nbf            304
  Atoms           48

  Parameters: 
  sigma     1.0000
  eta       1.4086
  alpha     0.2908
  beta      1.9526

  dmp_scal      4.0000
  dmp_exp       6.0000
 cutoffs: 
   distance [bohr] 60.0
   noise    [a.u.] 2.2E-16
 SR-damping   T
 ** gCP correction **
  Egcp:        0.1957159985 / (a.u.) ||     122.8137 / (kcal/mol)
 INFORMATION **** GCP **** NORMAL TERMINATION OF GCP MODULE

 *******************************************************************************

 DFT-D3-GCP DISPERSION AND COUNTERPOISE CORRECTION

 D3 DISPERSION ENERGY (AU)      -5.1441526938016E-02
 GCP ENERGY (AU)                 1.9571599847246E-01
 TOTAL ENERGY + DISP + GCP (AU) -1.2205502025829E+03

 *******************************************************************************

 EIGENVECTORS IN FORTRAN UNIT  8
 TTTTTTTTTTTTTTTTTTTTTTTTTTTTTT END         TELAPSE      103.43 TCPU      102.04
 EEEEEEEEEE TERMINATION  DATE 25 03 2019 TIME 17:50:26.2
NODE    0 CPU TIME =       102.041
NODE    1 CPU TIME =       102.857
NODE    2 CPU TIME =       102.914
NODE    3 CPU TIME =       102.937
NODE    4 CPU TIME =       102.806
NODE    5 CPU TIME =        99.855
NODE    6 CPU TIME =       102.644
NODE    7 CPU TIME =       102.606
    TOTAL CPU TIME =       818.661
