# Supplementary material for: Liquid water contains the building blocks of diverse ice phases
Source: Nat Commun. 2020 Nov 13;11:5757. doi: 10.1038/s41467-020-19606-y (PMC7666157; doi:10.1038/s41467-020-19606-y)
Supplement: Supplementary file 4 — Supplementary Data 1 [file 41467_2020_19606_MOESM4_ESM.zip › SI/hse3c/53_3_726600/POSCAR]

 H  O 
 1.0000000000000000
     5.7426027299999998    0.0000000000000000    0.0000000000000000
     0.0000000000000003    4.4157611000000001    0.0000000000000000
    -6.3981830676800779    0.0000000000000014   15.3960830207124690
  32  16
Direct
  0.4814470535122000  0.2571172634329000  0.9184977083943999
  0.5185529464877999  0.7571172634329000  0.5815022916056001
  0.3107356400426000  0.7482162104705000  0.7802419900586000
  0.7710166514686999  0.4441781592944001  0.5543972256489000
  0.2289833485313000  0.9441781592944002  0.9456027743511000
  0.2289833485313000  0.5558218407055999  0.4456027743511000
  0.7710166514686999  0.0558218407056000  0.0543972256489000
  0.9937734284216209  0.2617203298364000  0.5474752480200999
  0.5185529464877999  0.7428827365671000  0.0815022916056000
  0.0062265715783791  0.7617203298363999  0.9525247519799001
  0.9937734284216209  0.2382796701636000  0.0474752480201000
  0.9729162542343200  0.2513801503945000  0.2910222197785000
  0.0270837457656800  0.7513801503945000  0.2089777802215000
  0.0270837457656800  0.7486198496055000  0.7089777802215000
  0.9729162542343200  0.2486198496055000  0.7910222197785000
  0.6892643599574000  0.2517837895295000  0.2197580099414000
  0.3107356400426000  0.7517837895295000  0.2802419900586000
  0.0062265715783790  0.7382796701636001  0.4525247519799000
  0.4814470535122000  0.2428827365671000  0.4184977083944000
  0.6892643599574000  0.2482162104705000  0.7197580099414000
  0.7362802888713000  0.9460473243137900  0.5742332276332001
  0.7094280541077000  0.5694583562494999  0.3317219777856000
  0.2905719458923000  0.0694583562495000  0.1682780222144000
  0.2905719458923000  0.4305416437505000  0.6682780222144000
  0.7094280541077000  0.9305416437505000  0.8317219777856000
  0.7108493023037000  0.9205881362845200  0.3322632796238000
  0.2637197111287000  0.4460473243137900  0.9257667723667999
  0.2891506976963000  0.0794118637154800  0.6677367203762000
  0.7108493023037000  0.5794118637154800  0.8322632796238000
  0.2891506976963000  0.4205881362845200  0.1677367203762000
  0.7362802888713000  0.5539526756862100  0.0742332276332000
  0.2637197111287000  0.0539526756862100  0.4257667723668000
  0.2993236136843000  0.2335569254576000  0.3971075167846000
  0.3353810860049000  0.2449659847151000  0.1416524585211000
  0.3353810860049000  0.2550340152849000  0.6416524585211000
  0.6646189139950999  0.7550340152849000  0.8583475414789000
  0.2993236136842999  0.2664430745424000  0.8971075167846000
  0.7957984812994000  0.2522928368660000  0.7813787854758000
  0.2042015187006000  0.7522928368660000  0.7186212145242000
  0.2042015187006000  0.7477071631340000  0.2186212145242000
  0.7957984812994000  0.2477071631340000  0.2813787854758000
  0.8115031116723999  0.2608699844186000  0.5289025152042000
  0.1884968883276001  0.7608699844186000  0.9710974847958000
  0.1884968883276000  0.7391300155814000  0.4710974847958000
  0.8115031116723999  0.2391300155814000  0.0289025152042000
  0.7006763863157000  0.7664430745424000  0.6028924832154000
  0.7006763863157000  0.7335569254576000  0.1028924832154000
  0.6646189139950999  0.7449659847151000  0.3583475414789000
