# Supplementary material for: Liquid water contains the building blocks of diverse ice phases
Source: Nat Commun. 2020 Nov 13;11:5757. doi: 10.1038/s41467-020-19606-y (PMC7666157; doi:10.1038/s41467-020-19606-y)
Supplement: Supplementary file 4 — Supplementary Data 1 [file 41467_2020_19606_MOESM4_ESM.zip › SI/hse3c/53_3_726600/geom_p1.cif]

data_53_3_726600-hse3c
_cell_length_a       5.7426
_cell_length_b       4.41576
_cell_length_c       16.6726
_cell_angle_alpha    90
_cell_angle_beta     112.566
_cell_angle_gamma    90

_symmetry_space_group_name_H-M    "P 1"
_symmetry_int_tables_number       1

loop_
  _symmetry_equiv_pos_as_xyz
  'x, y, z'

loop_
  _atom_site_label
  _atom_site_occupancy
  _atom_site_fract_x
  _atom_site_fract_y
  _atom_site_fract_z
  _atom_site_thermal_displace_type
  _atom_site_B_iso_or_equiv
  _atom_site_type_symbol
  H1       1.0000 0.48145  0.25712  0.91850  Biso   1.000  H
  H2       1.0000 0.51855  0.75712  0.58150  Biso   1.000  H
  H3       1.0000 0.31074  0.74822  0.78024  Biso   1.000  H
  H4       1.0000 0.77102  0.44418  0.55440  Biso   1.000  H
  H5       1.0000 0.22898  0.94418  0.94560  Biso   1.000  H
  H6       1.0000 0.22898  0.55582  0.44560  Biso   1.000  H
  H7       1.0000 0.77102  0.05582  0.05440  Biso   1.000  H
  H8       1.0000 0.99377  0.26172  0.54748  Biso   1.000  H
  H9       1.0000 0.51855  0.74288  0.08150  Biso   1.000  H
  H10      1.0000 0.00623  0.76172  0.95252  Biso   1.000  H
  H11      1.0000 0.99377  0.23828  0.04748  Biso   1.000  H
  H12      1.0000 0.97292  0.25138  0.29102  Biso   1.000  H
  H13      1.0000 0.02708  0.75138  0.20898  Biso   1.000  H
  H14      1.0000 0.02708  0.74862  0.70898  Biso   1.000  H
  H15      1.0000 0.97292  0.24862  0.79102  Biso   1.000  H
  H16      1.0000 0.68926  0.25178  0.21976  Biso   1.000  H
  H17      1.0000 0.31074  0.75178  0.28024  Biso   1.000  H
  H18      1.0000 0.00623  0.73828  0.45252  Biso   1.000  H
  H19      1.0000 0.48145  0.24288  0.41850  Biso   1.000  H
  H20      1.0000 0.68926  0.24822  0.71976  Biso   1.000  H
  H21      1.0000 0.73628  0.94605  0.57423  Biso   1.000  H
  H22      1.0000 0.70943  0.56946  0.33172  Biso   1.000  H
  H23      1.0000 0.29057  0.06946  0.16828  Biso   1.000  H
  H24      1.0000 0.29057  0.43054  0.66828  Biso   1.000  H
  H25      1.0000 0.70943  0.93054  0.83172  Biso   1.000  H
  H26      1.0000 0.71085  0.92059  0.33226  Biso   1.000  H
  H27      1.0000 0.26372  0.44605  0.92577  Biso   1.000  H
  H28      1.0000 0.28915  0.07941  0.66774  Biso   1.000  H
  H29      1.0000 0.71085  0.57941  0.83226  Biso   1.000  H
  H30      1.0000 0.28915  0.42059  0.16774  Biso   1.000  H
  H31      1.0000 0.73628  0.55395  0.07423  Biso   1.000  H
  H32      1.0000 0.26372  0.05395  0.42577  Biso   1.000  H
  O1       1.0000 0.29932  0.23356  0.39711  Biso   1.000  O
  O2       1.0000 0.33538  0.24497  0.14165  Biso   1.000  O
  O3       1.0000 0.33538  0.25503  0.64165  Biso   1.000  O
  O4       1.0000 0.66462  0.75503  0.85835  Biso   1.000  O
  O5       1.0000 0.29932  0.26644  0.89711  Biso   1.000  O
  O6       1.0000 0.79580  0.25229  0.78138  Biso   1.000  O
  O7       1.0000 0.20420  0.75229  0.71862  Biso   1.000  O
  O8       1.0000 0.20420  0.74771  0.21862  Biso   1.000  O
  O9       1.0000 0.79580  0.24771  0.28138  Biso   1.000  O
  O10      1.0000 0.81150  0.26087  0.52890  Biso   1.000  O
  O11      1.0000 0.18850  0.76087  0.97110  Biso   1.000  O
  O12      1.0000 0.18850  0.73913  0.47110  Biso   1.000  O
  O13      1.0000 0.81150  0.23913  0.02890  Biso   1.000  O
  O14      1.0000 0.70068  0.76644  0.60289  Biso   1.000  O
  O15      1.0000 0.70068  0.73356  0.10289  Biso   1.000  O
  O16      1.0000 0.66462  0.74497  0.35835  Biso   1.000  O
