# Supplementary material for: Liquid water contains the building blocks of diverse ice phases
Source: Nat Commun. 2020 Nov 13;11:5757. doi: 10.1038/s41467-020-19606-y (PMC7666157; doi:10.1038/s41467-020-19606-y)
Supplement: Supplementary file 4 — Supplementary Data 1 [file 41467_2020_19606_MOESM4_ESM.zip › SI/hse3c/53_3_726600/geom_sym.d12]

CRYSTAL
0 0 0
14
   5.74260273    4.41576110   16.67261584  112.56640900
12
 8    0.664618913995100   0.744965984715100   0.358347541478900       ! O
 8    0.299323613684300   0.233556925457600   0.397107516784600       ! O
 8    0.811503111672400   0.260869984418600   0.528902515204200       ! O
 8    0.795798481299400   0.247707163134000   0.281378785475800       ! O
 1    0.709428054107700   0.569458356249500   0.331721977785600       ! H
 1    0.710849302303700   0.920588136284520   0.332263279623800       ! H
 1    0.263719711128700   0.053952675686210   0.425766772366800       ! H
 1    0.481447053512200   0.242882736567100   0.418497708394400       ! H
 1    0.771016651468700   0.444178159294400   0.554397225648900       ! H
 1    0.993773428421621   0.261720329836400   0.547475248020100       ! H
 1    0.972916254234320   0.251380150394500   0.291022219778500       ! H
 1    0.689264359957400   0.251783789529500   0.219758009941400       ! H
