# Supplementary material for: Liquid water contains the building blocks of diverse ice phases
Source: Nat Commun. 2020 Nov 13;11:5757. doi: 10.1038/s41467-020-19606-y (PMC7666157; doi:10.1038/s41467-020-19606-y)
Supplement: Supplementary file 4 — Supplementary Data 1 [file 41467_2020_19606_MOESM4_ESM.zip › SI/hse3c/MAR/geom_sym.cif]

#######################################################################
#
#                 Cambridge Crystallographic Data Centre
#                                CCDC 
#
#######################################################################
#
# If this CIF has been generated from an entry in the Cambridge 
# Structural Database, then it will include bibliographic, chemical, 
# crystal, experimental, refinement or atomic coordinate data resulting 
# from the CCDC's data processing and validation procedures.
#
#######################################################################

data_MAR-hse3c
_symmetry_cell_setting           hexagonal
_symmetry_space_group_name_H-M   'P 63/m'
_symmetry_Int_Tables_number      176
_space_group_name_Hall           '-P 6c'
loop_
_symmetry_equiv_pos_site_id
_symmetry_equiv_pos_as_xyz
1 x,y,z
2 -y,x-y,z
3 -x+y,-x,z
4 -x,-y,1/2+z
5 y,-x+y,1/2+z
6 x-y,x,1/2+z
7 -x,-y,-z
8 y,-x+y,-z
9 x-y,x,-z
10 x,y,1/2-z
11 -y,x-y,1/2-z
12 -x+y,-x,1/2-z
_cell_length_a                   10.69318334
_cell_length_b                   10.69318334
_cell_length_c                   26.67048048
_cell_angle_alpha                90.000000
_cell_angle_beta                 90.000000
_cell_angle_gamma                120.000000
_cell_volume                     2641.04
loop_
_atom_site_label
_atom_site_type_symbol
_atom_site_fract_x
_atom_site_fract_y
_atom_site_fract_z
O1 O 0.2510409776267 0.2511519918808 0.4990972553708
H8 H 0.1556894569286 0.2441072689441 0.4964941006752
H9 H 0.2969823399406 0.3138559506909 0.5283925723970
O2 O -0.3206978486729 0.08871071105829 0.4147053662623
H10 H -0.3058858140239 0.04555312085868 0.4451929021592
H11 H -0.4105445909714 0.09195703967666 0.4196927494015
O3 O 0.3309804647865 0.4125122806857 0.3327613245419
H12 H 0.3458584964726 0.3666806268406 0.3625434310888
H13 H 0.4138018687550 0.5118238589650 0.3335385801977
O4 O 0.3299685834258 0.4038495285505 -0.2500000000000
H14 H 0.2388173261916 0.4063402374606 -0.2500000000000
H15 H 0.4085802317939 0.5045863445723 -0.2500000000000
O5 O 0.4231488948906 0.07713313780945 0.4192115379906
H16 H 0.3786487467293 0.01776355918600 0.3890899375065
H17 H 0.4256907444295 0.1697584031685 0.4139707231250
O6 O -0.3336126989534 0.08316923667203 -0.3355096825407
H18 H -0.2395195178232 0.1734388549617 -0.3342282249832
H19 H -0.3437071442986 0.02782708038185 -0.3048276223918
O7 O 0.4193856601566 0.3308064388246 0.2500000000000
H20 H 0.3754027055469 0.3484487659152 0.2796180063333

#END
