# Supplementary material for: Liquid water contains the building blocks of diverse ice phases
Source: Nat Commun. 2020 Nov 13;11:5757. doi: 10.1038/s41467-020-19606-y (PMC7666157; doi:10.1038/s41467-020-19606-y)
Supplement: Supplementary file 4 — Supplementary Data 1 [file 41467_2020_19606_MOESM4_ESM.zip › SI/hse3c/MAR/hse3c/INPUT]

!drive by JGB
CRYSTAL
0 0 0
176
  10.69318334   26.67048048
20
 8    0.251040977626700   0.251151991880800   0.499097255370800       ! O
 8    0.679302151327100   0.088710711058290   0.414705366262300       ! O
 8    0.330980464786500   0.412512280685700   0.332761324541900       ! O
 8    0.329968583425800   0.403849528550500   0.750000000000000       ! O
 8    0.423148894890600   0.077133137809450   0.419211537990600       ! O
 8    0.666387301046600   0.083169236672030   0.664490317459300       ! O
 8    0.419385660156600   0.330806438824600   0.250000000000000       ! O
 1    0.155689456928600   0.244107268944100   0.496494100675200       ! H
 1    0.296982339940600   0.313855950690900   0.528392572397000       ! H
 1    0.694114185976100   0.045553120858680   0.445192902159200       ! H
 1    0.589455409028600   0.091957039676660   0.419692749401500       ! H
 1    0.345858496472600   0.366680626840600   0.362543431088800       ! H
 1    0.413801868755000   0.511823858965000   0.333538580197700       ! H
 1    0.238817326191600   0.406340237460600   0.750000000000000       ! H
 1    0.408580231793900   0.504586344572300   0.750000000000000       ! H
 1    0.378648746729300   0.017763559186000   0.389089937506500       ! H
 1    0.425690744429500   0.169758403168500   0.413970723125000       ! H
 1    0.760480482176800   0.173438854961700   0.665771775016800       ! H
 1    0.656292855701400   0.027827080381850   0.695172377608200       ! H
 1    0.375402705546900   0.348448765915200   0.279618006333300       ! H
BASISSET
def2-mSVP
DFT
HSE-3c
END 
LDREMO
10
BIPOSIZE
60000000
EXCHSIZE
40000000
SHRINK
0 0 
1 1 1 
END
