# Supplementary material for: Liquid water contains the building blocks of diverse ice phases
Source: Nat Commun. 2020 Nov 13;11:5757. doi: 10.1038/s41467-020-19606-y (PMC7666157; doi:10.1038/s41467-020-19606-y)
Supplement: Supplementary file 4 — Supplementary Data 1 [file 41467_2020_19606_MOESM4_ESM.zip › SI/hse3c/MAR/hse3c/crystal.out]

 PROCESS            0  OF            8  WORKING
 PROCESS            5  OF            8  WORKING
 PROCESS            3  OF            8  WORKING

         
 *******************************************************************************
 *                                                                             *
 *                               CRYSTAL17                                     *
 *                      public : 1.0.1 - Feb 1st, 2017                         *
 *                       HTTP://WWW.CRYSTAL.UNITO.IT                           *
 *                                                                             *
 *                              MAIN AUTHORS                                   *
 *                                                                             *
 *  R. DOVESI(1,11), V.R. SAUNDERS(2), C. ROETTI(1,11), R. ORLANDO(1,11),      *
 *  C.M. ZICOVICH-WILSON(1,3), F. PASCALE(4), B. CIVALLERI(1,11),              *
 *  K. DOLL(5), N.M. HARRISON(2,6), I.J. BUSH(7), Ph. D'ARCO(8),               *
 *  M. LLUNELL(9), M. CAUSA'(10), Y. NOEL(8), L. MASCHIO(1,11), A. ERBA(1,11)  *
 *  M. RE'RAT(14), S. CASASSA(1,11)                                            *
 *                                                                             *
 *        CONTRIBUTIONS TO THE CODE HAVE ALSO BEEN GIVEN BY                    *
 *                                                                             *
 *  M. FERRABONE(1,11), M. DE LA PIERRE(1,11), M. FERRERO(1,11),               *
 *  J. BAIMA(1,11), E. ALBANESE(1,11), M.F. PEINTINGER(12), R. BAST(13),       *
 *  B. KIRTMAN(15), V. LACIVITA(1,11), R. DEMICHELIS(1,16)                     *
 *  G. BRANDEBURG(17), S. SALUSTRO(1,11), G. SANSONE(1,11)                     *
 *  M.T. RUGGIERO(18)                                                          *
 *                                                                             *
 * (1) THEORETICAL CHEMISTRY GROUP - UNIVERSITA' DI TORINO - TORINO (ITALY)    *

 * (2) COMPUTATIONAL SCIENCE & ENGINEERING DEPARTMENT - STFC DARESBURY (UK)    *
 * (3) UNIVERSIDAD AUTONOMA DEL ESTADO DE MORELOS - CUERNAVACA (MEXICO)        *
 * (4) UNIVERSITE' DE LORRAINE - NANCY (FRANCE)                                *
 * (5) UNIVERSITAET STUTTGART- STUTTGART (GERMANY)                             *
 * (6) IMPERIAL COLLEGE - LONDON (UK)                                          *
 * (7) OXFORD E-RESEARCH CENTRE - OXFORD (UK)                                  *
 * (8) UPMC - SORBONNE UNIVERSITES - PARIS (FRANCE)                            *
 * (9) UNIVERSIDAD DE BARCELONA - BARCELONA (SPAIN)                            *
 *(10) UNIVERSITA' DI NAPOLI "FEDERICO II" - NAPOLI (ITALY)                    *
 *(11) NIS - NANOSTRUCTURED INTERFACES AND SURFACES - TORINO (ITALY)           *
 *(12) MPI FUER CHEMISCHE ENERGIEKONVERSION - MUELHEIM AN DER RUHR (GERMANY)   *
 *(13) UNIVERSITY OF TROMSO - TROMSO (NORWAY)                                  *
 *(14) UNIVERSITE' DE PAU ET DES PAYS DE L'ADOUR - PAU (FRANCE)                *
 *(15) UNIVERSITY OF CALIFORNIA SANTA BARBARA - SANTA BARBARA (USA)            *
 *(16) CURTIN UNIVERSITY - PERTH (AUSTRALIA)                                   *
 *(17) UNIVERSITY COLLEGE LONDON - LONDON (UK)                                 *
 *(18) CAMBRIDGE UNIVERSITY - CAMBRIDGE (UK)                                   *
 *                                                                             *
 *******************************************************************************
 EEEEEEEEEE STARTING  DATE 25 03 2019 TIME 17:52:41.0
 PROCESS            1  OF            8  WORKING
 PROCESS            4  OF            8  WORKING
 !drive by JGB                                                                   
 PROCESS            2  OF            8  WORKING
 PROCESS            7  OF            8  WORKING
 PROCESS            6  OF            8  WORKING

 CRYSTAL CALCULATION
 (INPUT ACCORDING TO THE INTERNATIONAL TABLES FOR X-RAY CRYSTALLOGRAPHY)
 CRYSTAL FAMILY                       :  HEXAGONAL   
 CRYSTAL CLASS  (GROTH - 1921)        :  HEXAGONAL DIPYRAMIDAL                

 SPACE GROUP (CENTROSYMMETRIC)        :  P 63/M          

 LATTICE PARAMETERS  (ANGSTROMS AND DEGREES) - CONVENTIONAL CELL
        A           B           C        ALPHA        BETA       GAMMA
    10.69318    10.69318    26.67048    90.00000    90.00000   120.00000


 NUMBER OF IRREDUCIBLE ATOMS IN THE CONVENTIONAL CELL:   20

 INPUT COORDINATES

 ATOM AT. N.              COORDINATES
   1   8     2.510409776267E-01  2.511519918808E-01  4.990972553708E-01
   2   8     6.793021513271E-01  8.871071105829E-02  4.147053662623E-01
   3   8     3.309804647865E-01  4.125122806857E-01  3.327613245419E-01
   4   8     3.299685834258E-01  4.038495285505E-01  7.500000000000E-01
   5   8     4.231488948906E-01  7.713313780945E-02  4.192115379906E-01
   6   8     6.663873010466E-01  8.316923667203E-02  6.644903174593E-01
   7   8     4.193856601566E-01  3.308064388246E-01  2.500000000000E-01
   8   1     1.556894569286E-01  2.441072689441E-01  4.964941006752E-01
   9   1     2.969823399406E-01  3.138559506909E-01  5.283925723970E-01
  10   1     6.941141859761E-01  4.555312085868E-02  4.451929021592E-01
  11   1     5.894554090286E-01  9.195703967666E-02  4.196927494015E-01
  12   1     3.458584964726E-01  3.666806268406E-01  3.625434310888E-01
  13   1     4.138018687550E-01  5.118238589650E-01  3.335385801977E-01
  14   1     2.388173261916E-01  4.063402374606E-01  7.500000000000E-01
  15   1     4.085802317939E-01  5.045863445723E-01  7.500000000000E-01
  16   1     3.786487467293E-01  1.776355918600E-02  3.890899375065E-01
  17   1     4.256907444295E-01  1.697584031685E-01  4.139707231250E-01
  18   1     7.604804821768E-01  1.734388549617E-01  6.657717750168E-01
  19   1     6.562928557014E-01  2.782708038185E-02  6.951723776082E-01
  20   1     3.754027055469E-01  3.484487659152E-01  2.796180063333E-01

 *******************************************************************************

 << INFORMATION >>: FROM NOW ON, ALL COORDINATES REFER TO THE PRIMITIVE CELL

 *******************************************************************************

 LATTICE PARAMETERS  (ANGSTROMS AND DEGREES) - PRIMITIVE CELL
       A          B          C        ALPHA      BETA     GAMMA        VOLUME
   10.69318   10.69318   26.67048    90.00000  90.00000 120.00000   2641.043155

 COORDINATES OF THE EQUIVALENT ATOMS (FRACTIONAL UNITS)

 N. ATOM EQUIV AT. N.          X                  Y                  Z

   1   1   1    8 O     2.51040977627E-01  2.51151991881E-01  4.99097255371E-01
   2   1   2    8 O    -2.51040977627E-01 -2.51151991881E-01 -9.02744629200E-04
   3   1   3    8 O    -2.51151991881E-01 -1.11014254100E-04  4.99097255371E-01
   4   1   4    8 O     1.11014254100E-04 -2.51040977627E-01  4.99097255371E-01
   5   1   5    8 O    -1.11014254100E-04  2.51040977627E-01 -9.02744629200E-04
   6   1   6    8 O     2.51151991881E-01  1.11014254100E-04 -9.02744629200E-04
   7   1   7    8 O    -2.51040977627E-01 -2.51151991881E-01 -4.99097255371E-01
   8   1   8    8 O     2.51040977627E-01  2.51151991881E-01  9.02744629200E-04
   9   1   9    8 O     2.51151991881E-01  1.11014254100E-04 -4.99097255371E-01
  10   1  10    8 O    -1.11014254100E-04  2.51040977627E-01 -4.99097255371E-01
  11   1  11    8 O     1.11014254100E-04 -2.51040977627E-01  9.02744629200E-04
  12   1  12    8 O    -2.51151991881E-01 -1.11014254100E-04  9.02744629200E-04

  13   2   1    8 O    -3.20697848673E-01  8.87107110583E-02  4.14705366262E-01
  14   2   2    8 O     3.20697848673E-01 -8.87107110583E-02 -8.52946337377E-02
  15   2   3    8 O    -8.87107110583E-02 -4.09408559731E-01  4.14705366262E-01
  16   2   4    8 O     4.09408559731E-01  3.20697848673E-01  4.14705366262E-01
  17   2   5    8 O    -4.09408559731E-01 -3.20697848673E-01 -8.52946337377E-02
  18   2   6    8 O     8.87107110583E-02  4.09408559731E-01 -8.52946337377E-02
  19   2   7    8 O     3.20697848673E-01 -8.87107110583E-02 -4.14705366262E-01
  20   2   8    8 O    -3.20697848673E-01  8.87107110583E-02  8.52946337377E-02
  21   2   9    8 O     8.87107110583E-02  4.09408559731E-01 -4.14705366262E-01
  22   2  10    8 O    -4.09408559731E-01 -3.20697848673E-01 -4.14705366262E-01
  23   2  11    8 O     4.09408559731E-01  3.20697848673E-01  8.52946337377E-02
  24   2  12    8 O    -8.87107110583E-02 -4.09408559731E-01  8.52946337377E-02

  25   3   1    8 O     3.30980464787E-01  4.12512280686E-01  3.32761324542E-01
  26   3   2    8 O    -3.30980464787E-01 -4.12512280686E-01 -1.67238675458E-01
  27   3   3    8 O    -4.12512280686E-01 -8.15318158992E-02  3.32761324542E-01
  28   3   4    8 O     8.15318158992E-02 -3.30980464787E-01  3.32761324542E-01
  29   3   5    8 O    -8.15318158992E-02  3.30980464787E-01 -1.67238675458E-01
  30   3   6    8 O     4.12512280686E-01  8.15318158992E-02 -1.67238675458E-01
  31   3   7    8 O    -3.30980464787E-01 -4.12512280686E-01 -3.32761324542E-01
  32   3   8    8 O     3.30980464787E-01  4.12512280686E-01  1.67238675458E-01
  33   3   9    8 O     4.12512280686E-01  8.15318158992E-02 -3.32761324542E-01
  34   3  10    8 O    -8.15318158992E-02  3.30980464787E-01 -3.32761324542E-01
  35   3  11    8 O     8.15318158992E-02 -3.30980464787E-01  1.67238675458E-01
  36   3  12    8 O    -4.12512280686E-01 -8.15318158992E-02  1.67238675458E-01

  37   4   1    8 O     3.29968583426E-01  4.03849528550E-01 -2.50000000000E-01
  38   4   2    8 O    -3.29968583426E-01 -4.03849528550E-01  2.50000000000E-01
  39   4   3    8 O    -4.03849528550E-01 -7.38809451247E-02 -2.50000000000E-01
  40   4   4    8 O     7.38809451247E-02 -3.29968583426E-01 -2.50000000000E-01
  41   4   5    8 O    -7.38809451247E-02  3.29968583426E-01  2.50000000000E-01
  42   4   6    8 O     4.03849528550E-01  7.38809451247E-02  2.50000000000E-01

  43   5   1    8 O     4.23148894891E-01  7.71331378094E-02  4.19211537991E-01
  44   5   2    8 O    -4.23148894891E-01 -7.71331378094E-02 -8.07884620094E-02
  45   5   3    8 O    -7.71331378094E-02  3.46015757081E-01  4.19211537991E-01
  46   5   4    8 O    -3.46015757081E-01 -4.23148894891E-01  4.19211537991E-01
  47   5   5    8 O     3.46015757081E-01  4.23148894891E-01 -8.07884620094E-02
  48   5   6    8 O     7.71331378094E-02 -3.46015757081E-01 -8.07884620094E-02
  49   5   7    8 O    -4.23148894891E-01 -7.71331378094E-02 -4.19211537991E-01
  50   5   8    8 O     4.23148894891E-01  7.71331378094E-02  8.07884620094E-02
  51   5   9    8 O     7.71331378094E-02 -3.46015757081E-01 -4.19211537991E-01
  52   5  10    8 O     3.46015757081E-01  4.23148894891E-01 -4.19211537991E-01
  53   5  11    8 O    -3.46015757081E-01 -4.23148894891E-01  8.07884620094E-02
  54   5  12    8 O    -7.71331378094E-02  3.46015757081E-01  8.07884620094E-02

  55   6   1    8 O    -3.33612698953E-01  8.31692366720E-02 -3.35509682541E-01
  56   6   2    8 O     3.33612698953E-01 -8.31692366720E-02  1.64490317459E-01
  57   6   3    8 O    -8.31692366720E-02 -4.16781935625E-01 -3.35509682541E-01
  58   6   4    8 O     4.16781935625E-01  3.33612698953E-01 -3.35509682541E-01
  59   6   5    8 O    -4.16781935625E-01 -3.33612698953E-01  1.64490317459E-01
  60   6   6    8 O     8.31692366720E-02  4.16781935625E-01  1.64490317459E-01
  61   6   7    8 O     3.33612698953E-01 -8.31692366720E-02  3.35509682541E-01
  62   6   8    8 O    -3.33612698953E-01  8.31692366720E-02 -1.64490317459E-01
  63   6   9    8 O     8.31692366720E-02  4.16781935625E-01  3.35509682541E-01
  64   6  10    8 O    -4.16781935625E-01 -3.33612698953E-01  3.35509682541E-01
  65   6  11    8 O     4.16781935625E-01  3.33612698953E-01 -1.64490317459E-01
  66   6  12    8 O    -8.31692366720E-02 -4.16781935625E-01 -1.64490317459E-01

  67   7   1    8 O     4.19385660157E-01  3.30806438825E-01  2.50000000000E-01
  68   7   2    8 O    -4.19385660157E-01 -3.30806438825E-01 -2.50000000000E-01
  69   7   3    8 O    -3.30806438825E-01  8.85792213320E-02  2.50000000000E-01
  70   7   4    8 O    -8.85792213320E-02 -4.19385660157E-01  2.50000000000E-01
  71   7   5    8 O     8.85792213320E-02  4.19385660157E-01 -2.50000000000E-01
  72   7   6    8 O     3.30806438825E-01 -8.85792213320E-02 -2.50000000000E-01

  73   8   1    1 H     1.55689456929E-01  2.44107268944E-01  4.96494100675E-01
  74   8   2    1 H    -1.55689456929E-01 -2.44107268944E-01 -3.50589932480E-03
  75   8   3    1 H    -2.44107268944E-01 -8.84178120155E-02  4.96494100675E-01
  76   8   4    1 H     8.84178120155E-02 -1.55689456929E-01  4.96494100675E-01
  77   8   5    1 H    -8.84178120155E-02  1.55689456929E-01 -3.50589932480E-03
  78   8   6    1 H     2.44107268944E-01  8.84178120155E-02 -3.50589932480E-03
  79   8   7    1 H    -1.55689456929E-01 -2.44107268944E-01 -4.96494100675E-01
  80   8   8    1 H     1.55689456929E-01  2.44107268944E-01  3.50589932480E-03
  81   8   9    1 H     2.44107268944E-01  8.84178120155E-02 -4.96494100675E-01
  82   8  10    1 H    -8.84178120155E-02  1.55689456929E-01 -4.96494100675E-01
  83   8  11    1 H     8.84178120155E-02 -1.55689456929E-01  3.50589932480E-03
  84   8  12    1 H    -2.44107268944E-01 -8.84178120155E-02  3.50589932480E-03

  85   9   1    1 H     2.96982339941E-01  3.13855950691E-01 -4.71607427603E-01
  86   9   2    1 H    -2.96982339941E-01 -3.13855950691E-01  2.83925723970E-02
  87   9   3    1 H    -3.13855950691E-01 -1.68736107503E-02 -4.71607427603E-01
  88   9   4    1 H     1.68736107503E-02 -2.96982339941E-01 -4.71607427603E-01
  89   9   5    1 H    -1.68736107503E-02  2.96982339941E-01  2.83925723970E-02
  90   9   6    1 H     3.13855950691E-01  1.68736107503E-02  2.83925723970E-02
  91   9   7    1 H    -2.96982339941E-01 -3.13855950691E-01  4.71607427603E-01
  92   9   8    1 H     2.96982339941E-01  3.13855950691E-01 -2.83925723970E-02
  93   9   9    1 H     3.13855950691E-01  1.68736107503E-02  4.71607427603E-01
  94   9  10    1 H    -1.68736107503E-02  2.96982339941E-01  4.71607427603E-01
  95   9  11    1 H     1.68736107503E-02 -2.96982339941E-01 -2.83925723970E-02
  96   9  12    1 H    -3.13855950691E-01 -1.68736107503E-02 -2.83925723970E-02

  97  10   1    1 H    -3.05885814024E-01  4.55531208587E-02  4.45192902159E-01
  98  10   2    1 H     3.05885814024E-01 -4.55531208587E-02 -5.48070978408E-02
  99  10   3    1 H    -4.55531208587E-02 -3.51438934883E-01  4.45192902159E-01
 100  10   4    1 H     3.51438934883E-01  3.05885814024E-01  4.45192902159E-01
 101  10   5    1 H    -3.51438934883E-01 -3.05885814024E-01 -5.48070978408E-02
 102  10   6    1 H     4.55531208587E-02  3.51438934883E-01 -5.48070978408E-02
 103  10   7    1 H     3.05885814024E-01 -4.55531208587E-02 -4.45192902159E-01
 104  10   8    1 H    -3.05885814024E-01  4.55531208587E-02  5.48070978408E-02
 105  10   9    1 H     4.55531208587E-02  3.51438934883E-01 -4.45192902159E-01
 106  10  10    1 H    -3.51438934883E-01 -3.05885814024E-01 -4.45192902159E-01
 107  10  11    1 H     3.51438934883E-01  3.05885814024E-01  5.48070978408E-02
 108  10  12    1 H    -4.55531208587E-02 -3.51438934883E-01  5.48070978408E-02

 109  11   1    1 H    -4.10544590971E-01  9.19570396767E-02  4.19692749401E-01
 110  11   2    1 H     4.10544590971E-01 -9.19570396767E-02 -8.03072505985E-02
 111  11   3    1 H    -9.19570396767E-02  4.97498369352E-01  4.19692749401E-01
 112  11   4    1 H    -4.97498369352E-01  4.10544590971E-01  4.19692749401E-01
 113  11   5    1 H     4.97498369352E-01 -4.10544590971E-01 -8.03072505985E-02
 114  11   6    1 H     9.19570396767E-02 -4.97498369352E-01 -8.03072505985E-02
 115  11   7    1 H     4.10544590971E-01 -9.19570396767E-02 -4.19692749401E-01
 116  11   8    1 H    -4.10544590971E-01  9.19570396767E-02  8.03072505985E-02
 117  11   9    1 H     9.19570396767E-02 -4.97498369352E-01 -4.19692749401E-01
 118  11  10    1 H     4.97498369352E-01 -4.10544590971E-01 -4.19692749401E-01
 119  11  11    1 H    -4.97498369352E-01  4.10544590971E-01  8.03072505985E-02
 120  11  12    1 H    -9.19570396767E-02  4.97498369352E-01  8.03072505985E-02

 121  12   1    1 H     3.45858496473E-01  3.66680626841E-01  3.62543431089E-01
 122  12   2    1 H    -3.45858496473E-01 -3.66680626841E-01 -1.37456568911E-01
 123  12   3    1 H    -3.66680626841E-01 -2.08221303680E-02  3.62543431089E-01
 124  12   4    1 H     2.08221303680E-02 -3.45858496473E-01  3.62543431089E-01
 125  12   5    1 H    -2.08221303680E-02  3.45858496473E-01 -1.37456568911E-01
 126  12   6    1 H     3.66680626841E-01  2.08221303680E-02 -1.37456568911E-01
 127  12   7    1 H    -3.45858496473E-01 -3.66680626841E-01 -3.62543431089E-01
 128  12   8    1 H     3.45858496473E-01  3.66680626841E-01  1.37456568911E-01
 129  12   9    1 H     3.66680626841E-01  2.08221303680E-02 -3.62543431089E-01
 130  12  10    1 H    -2.08221303680E-02  3.45858496473E-01 -3.62543431089E-01
 131  12  11    1 H     2.08221303680E-02 -3.45858496473E-01  1.37456568911E-01
 132  12  12    1 H    -3.66680626841E-01 -2.08221303680E-02  1.37456568911E-01

 133  13   1    1 H     4.13801868755E-01 -4.88176141035E-01  3.33538580198E-01
 134  13   2    1 H    -4.13801868755E-01  4.88176141035E-01 -1.66461419802E-01
 135  13   3    1 H     4.88176141035E-01 -9.80219902100E-02  3.33538580198E-01
 136  13   4    1 H     9.80219902100E-02 -4.13801868755E-01  3.33538580198E-01
 137  13   5    1 H    -9.80219902100E-02  4.13801868755E-01 -1.66461419802E-01
 138  13   6    1 H    -4.88176141035E-01  9.80219902100E-02 -1.66461419802E-01
 139  13   7    1 H    -4.13801868755E-01  4.88176141035E-01 -3.33538580198E-01
 140  13   8    1 H     4.13801868755E-01 -4.88176141035E-01  1.66461419802E-01
 141  13   9    1 H    -4.88176141035E-01  9.80219902100E-02 -3.33538580198E-01
 142  13  10    1 H    -9.80219902100E-02  4.13801868755E-01 -3.33538580198E-01
 143  13  11    1 H     9.80219902100E-02 -4.13801868755E-01  1.66461419802E-01
 144  13  12    1 H     4.88176141035E-01 -9.80219902100E-02  1.66461419802E-01

 145  14   1    1 H     2.38817326192E-01  4.06340237461E-01 -2.50000000000E-01
 146  14   2    1 H    -2.38817326192E-01 -4.06340237461E-01  2.50000000000E-01
 147  14   3    1 H    -4.06340237461E-01 -1.67522911269E-01 -2.50000000000E-01
 148  14   4    1 H     1.67522911269E-01 -2.38817326192E-01 -2.50000000000E-01
 149  14   5    1 H    -1.67522911269E-01  2.38817326192E-01  2.50000000000E-01
 150  14   6    1 H     4.06340237461E-01  1.67522911269E-01  2.50000000000E-01

 151  15   1    1 H     4.08580231794E-01 -4.95413655428E-01 -2.50000000000E-01
 152  15   2    1 H    -4.08580231794E-01  4.95413655428E-01  2.50000000000E-01
 153  15   3    1 H     4.95413655428E-01 -9.60061127784E-02 -2.50000000000E-01
 154  15   4    1 H     9.60061127784E-02 -4.08580231794E-01 -2.50000000000E-01
 155  15   5    1 H    -9.60061127784E-02  4.08580231794E-01  2.50000000000E-01
 156  15   6    1 H    -4.95413655428E-01  9.60061127784E-02  2.50000000000E-01

 157  16   1    1 H     3.78648746729E-01  1.77635591860E-02  3.89089937507E-01
 158  16   2    1 H    -3.78648746729E-01 -1.77635591860E-02 -1.10910062493E-01
 159  16   3    1 H    -1.77635591860E-02  3.60885187543E-01  3.89089937507E-01
 160  16   4    1 H    -3.60885187543E-01 -3.78648746729E-01  3.89089937507E-01
 161  16   5    1 H     3.60885187543E-01  3.78648746729E-01 -1.10910062493E-01
 162  16   6    1 H     1.77635591860E-02 -3.60885187543E-01 -1.10910062493E-01
 163  16   7    1 H    -3.78648746729E-01 -1.77635591860E-02 -3.89089937507E-01
 164  16   8    1 H     3.78648746729E-01  1.77635591860E-02  1.10910062493E-01
 165  16   9    1 H     1.77635591860E-02 -3.60885187543E-01 -3.89089937507E-01
 166  16  10    1 H     3.60885187543E-01  3.78648746729E-01 -3.89089937507E-01
 167  16  11    1 H    -3.60885187543E-01 -3.78648746729E-01  1.10910062493E-01
 168  16  12    1 H    -1.77635591860E-02  3.60885187543E-01  1.10910062493E-01

 169  17   1    1 H     4.25690744430E-01  1.69758403168E-01  4.13970723125E-01
 170  17   2    1 H    -4.25690744430E-01 -1.69758403168E-01 -8.60292768750E-02
 171  17   3    1 H    -1.69758403168E-01  2.55932341261E-01  4.13970723125E-01
 172  17   4    1 H    -2.55932341261E-01 -4.25690744430E-01  4.13970723125E-01
 173  17   5    1 H     2.55932341261E-01  4.25690744430E-01 -8.60292768750E-02
 174  17   6    1 H     1.69758403168E-01 -2.55932341261E-01 -8.60292768750E-02
 175  17   7    1 H    -4.25690744430E-01 -1.69758403168E-01 -4.13970723125E-01
 176  17   8    1 H     4.25690744430E-01  1.69758403168E-01  8.60292768750E-02
 177  17   9    1 H     1.69758403168E-01 -2.55932341261E-01 -4.13970723125E-01
 178  17  10    1 H     2.55932341261E-01  4.25690744430E-01 -4.13970723125E-01
 179  17  11    1 H    -2.55932341261E-01 -4.25690744430E-01  8.60292768750E-02
 180  17  12    1 H    -1.69758403168E-01  2.55932341261E-01  8.60292768750E-02

 181  18   1    1 H    -2.39519517823E-01  1.73438854962E-01 -3.34228224983E-01
 182  18   2    1 H     2.39519517823E-01 -1.73438854962E-01  1.65771775017E-01
 183  18   3    1 H    -1.73438854962E-01 -4.12958372785E-01 -3.34228224983E-01
 184  18   4    1 H     4.12958372785E-01  2.39519517823E-01 -3.34228224983E-01
 185  18   5    1 H    -4.12958372785E-01 -2.39519517823E-01  1.65771775017E-01
 186  18   6    1 H     1.73438854962E-01  4.12958372785E-01  1.65771775017E-01
 187  18   7    1 H     2.39519517823E-01 -1.73438854962E-01  3.34228224983E-01
 188  18   8    1 H    -2.39519517823E-01  1.73438854962E-01 -1.65771775017E-01
 189  18   9    1 H     1.73438854962E-01  4.12958372785E-01  3.34228224983E-01
 190  18  10    1 H    -4.12958372785E-01 -2.39519517823E-01  3.34228224983E-01
 191  18  11    1 H     4.12958372785E-01  2.39519517823E-01 -1.65771775017E-01
 192  18  12    1 H    -1.73438854962E-01 -4.12958372785E-01 -1.65771775017E-01

 193  19   1    1 H    -3.43707144299E-01  2.78270803819E-02 -3.04827622392E-01
 194  19   2    1 H     3.43707144299E-01 -2.78270803819E-02  1.95172377608E-01
 195  19   3    1 H    -2.78270803819E-02 -3.71534224680E-01 -3.04827622392E-01
 196  19   4    1 H     3.71534224680E-01  3.43707144299E-01 -3.04827622392E-01
 197  19   5    1 H    -3.71534224680E-01 -3.43707144299E-01  1.95172377608E-01
 198  19   6    1 H     2.78270803819E-02  3.71534224680E-01  1.95172377608E-01
 199  19   7    1 H     3.43707144299E-01 -2.78270803819E-02  3.04827622392E-01
 200  19   8    1 H    -3.43707144299E-01  2.78270803819E-02 -1.95172377608E-01
 201  19   9    1 H     2.78270803819E-02  3.71534224680E-01  3.04827622392E-01
 202  19  10    1 H    -3.71534224680E-01 -3.43707144299E-01  3.04827622392E-01
 203  19  11    1 H     3.71534224680E-01  3.43707144299E-01 -1.95172377608E-01
 204  19  12    1 H    -2.78270803819E-02 -3.71534224680E-01 -1.95172377608E-01

 205  20   1    1 H     3.75402705547E-01  3.48448765915E-01  2.79618006333E-01
 206  20   2    1 H    -3.75402705547E-01 -3.48448765915E-01 -2.20381993667E-01
 207  20   3    1 H    -3.48448765915E-01  2.69539396317E-02  2.79618006333E-01
 208  20   4    1 H    -2.69539396317E-02 -3.75402705547E-01  2.79618006333E-01
 209  20   5    1 H     2.69539396317E-02  3.75402705547E-01 -2.20381993667E-01
 210  20   6    1 H     3.48448765915E-01 -2.69539396317E-02 -2.20381993667E-01
 211  20   7    1 H    -3.75402705547E-01 -3.48448765915E-01 -2.79618006333E-01
 212  20   8    1 H     3.75402705547E-01  3.48448765915E-01  2.20381993667E-01
 213  20   9    1 H     3.48448765915E-01 -2.69539396317E-02 -2.79618006333E-01
 214  20  10    1 H     2.69539396317E-02  3.75402705547E-01 -2.79618006333E-01
 215  20  11    1 H    -2.69539396317E-02 -3.75402705547E-01  2.20381993667E-01
 216  20  12    1 H    -3.48448765915E-01  2.69539396317E-02  2.20381993667E-01

 NUMBER OF SYMMETRY OPERATORS         :   12
 *******************************************************************************
 * GEOMETRY EDITING - INPUT COORDINATES ARE GIVEN IN ANGSTROM         
 *******************************************************************************

 GEOMETRY NOW FULLY CONSISTENT WITH THE GROUP

 GCALCO - MAX INDICES DIRECT LATTICE VECTOR    21    21     7
 NO.OF VECTORS CREATED 6999 STARS  366 RMAX   309.91583 BOHR

 GEOMETRY FOR WAVE FUNCTION - DIMENSIONALITY OF THE SYSTEM    3
 (NON PERIODIC DIRECTION: LATTICE PARAMETER FORMALLY SET TO 500)
 *******************************************************************************
 LATTICE PARAMETERS (ANGSTROMS AND DEGREES) - BOHR = 0.5291772083 ANGSTROM
 PRIMITIVE CELL - CENTRING CODE 1/0 VOLUME=  2641.043155 - DENSITY  0.815 g/cm^3
         A              B              C           ALPHA      BETA       GAMMA 
    10.69318334    10.69318334    26.67048048    90.000000  90.000000 120.000000
 *******************************************************************************
 ATOMS IN THE ASYMMETRIC UNIT   20 - ATOMS IN THE UNIT CELL:  216
     ATOM                 X/A                 Y/B                 Z/C    
 *******************************************************************************
      1 T   8 O     2.510409776267E-01  2.511519918808E-01  4.990972553708E-01
      2 F   8 O    -2.510409776267E-01 -2.511519918808E-01 -9.027446291996E-04
      3 F   8 O    -2.511519918808E-01 -1.110142541000E-04  4.990972553708E-01
      4 F   8 O     1.110142541000E-04 -2.510409776267E-01  4.990972553708E-01
      5 F   8 O    -1.110142541000E-04  2.510409776267E-01 -9.027446291996E-04
      6 F   8 O     2.511519918808E-01  1.110142541000E-04 -9.027446291996E-04
      7 F   8 O    -2.510409776267E-01 -2.511519918808E-01 -4.990972553708E-01
      8 F   8 O     2.510409776267E-01  2.511519918808E-01  9.027446291999E-04
      9 F   8 O     2.511519918808E-01  1.110142541000E-04 -4.990972553708E-01
     10 F   8 O    -1.110142541000E-04  2.510409776267E-01 -4.990972553708E-01
     11 F   8 O     1.110142541000E-04 -2.510409776267E-01  9.027446291999E-04
     12 F   8 O    -2.511519918808E-01 -1.110142541000E-04  9.027446291999E-04
     13 T   8 O    -3.206978486729E-01  8.871071105829E-02  4.147053662623E-01
     14 F   8 O     3.206978486729E-01 -8.871071105829E-02 -8.529463373770E-02
     15 F   8 O    -8.871071105829E-02 -4.094085597312E-01  4.147053662623E-01
     16 F   8 O     4.094085597312E-01  3.206978486729E-01  4.147053662623E-01
     17 F   8 O    -4.094085597312E-01 -3.206978486729E-01 -8.529463373770E-02
     18 F   8 O     8.871071105829E-02  4.094085597312E-01 -8.529463373770E-02
     19 F   8 O     3.206978486729E-01 -8.871071105829E-02 -4.147053662623E-01
     20 F   8 O    -3.206978486729E-01  8.871071105829E-02  8.529463373770E-02
     21 F   8 O     8.871071105829E-02  4.094085597312E-01 -4.147053662623E-01
     22 F   8 O    -4.094085597312E-01 -3.206978486729E-01 -4.147053662623E-01
     23 F   8 O     4.094085597312E-01  3.206978486729E-01  8.529463373770E-02
     24 F   8 O    -8.871071105829E-02 -4.094085597312E-01  8.529463373770E-02
     25 T   8 O     3.309804647865E-01  4.125122806857E-01  3.327613245419E-01
     26 F   8 O    -3.309804647865E-01 -4.125122806857E-01 -1.672386754581E-01
     27 F   8 O    -4.125122806857E-01 -8.153181589920E-02  3.327613245419E-01
     28 F   8 O     8.153181589920E-02 -3.309804647865E-01  3.327613245419E-01
     29 F   8 O    -8.153181589920E-02  3.309804647865E-01 -1.672386754581E-01
     30 F   8 O     4.125122806857E-01  8.153181589920E-02 -1.672386754581E-01
     31 F   8 O    -3.309804647865E-01 -4.125122806857E-01 -3.327613245419E-01
     32 F   8 O     3.309804647865E-01  4.125122806857E-01  1.672386754581E-01
     33 F   8 O     4.125122806857E-01  8.153181589920E-02 -3.327613245419E-01
     34 F   8 O    -8.153181589920E-02  3.309804647865E-01 -3.327613245419E-01
     35 F   8 O     8.153181589920E-02 -3.309804647865E-01  1.672386754581E-01
     36 F   8 O    -4.125122806857E-01 -8.153181589920E-02  1.672386754581E-01
     37 T   8 O     3.299685834258E-01  4.038495285505E-01 -2.500000000000E-01
     38 F   8 O    -3.299685834258E-01 -4.038495285505E-01  2.500000000000E-01
     39 F   8 O    -4.038495285505E-01 -7.388094512470E-02 -2.500000000000E-01
     40 F   8 O     7.388094512470E-02 -3.299685834258E-01 -2.500000000000E-01
     41 F   8 O    -7.388094512470E-02  3.299685834258E-01  2.500000000000E-01
     42 F   8 O     4.038495285505E-01  7.388094512470E-02  2.500000000000E-01
     43 T   8 O     4.231488948906E-01  7.713313780945E-02  4.192115379906E-01
     44 F   8 O    -4.231488948906E-01 -7.713313780945E-02 -8.078846200940E-02
     45 F   8 O    -7.713313780945E-02  3.460157570812E-01  4.192115379906E-01
     46 F   8 O    -3.460157570812E-01 -4.231488948906E-01  4.192115379906E-01
     47 F   8 O     3.460157570812E-01  4.231488948906E-01 -8.078846200940E-02
     48 F   8 O     7.713313780945E-02 -3.460157570812E-01 -8.078846200940E-02
     49 F   8 O    -4.231488948906E-01 -7.713313780945E-02 -4.192115379906E-01
     50 F   8 O     4.231488948906E-01  7.713313780945E-02  8.078846200940E-02
     51 F   8 O     7.713313780945E-02 -3.460157570812E-01 -4.192115379906E-01
     52 F   8 O     3.460157570812E-01  4.231488948906E-01 -4.192115379906E-01
     53 F   8 O    -3.460157570812E-01 -4.231488948906E-01  8.078846200940E-02
     54 F   8 O    -7.713313780945E-02  3.460157570812E-01  8.078846200940E-02
     55 T   8 O    -3.336126989534E-01  8.316923667203E-02 -3.355096825407E-01
     56 F   8 O     3.336126989534E-01 -8.316923667203E-02  1.644903174593E-01
     57 F   8 O    -8.316923667203E-02 -4.167819356254E-01 -3.355096825407E-01
     58 F   8 O     4.167819356254E-01  3.336126989534E-01 -3.355096825407E-01
     59 F   8 O    -4.167819356254E-01 -3.336126989534E-01  1.644903174593E-01
     60 F   8 O     8.316923667203E-02  4.167819356254E-01  1.644903174593E-01
     61 F   8 O     3.336126989534E-01 -8.316923667203E-02  3.355096825407E-01
     62 F   8 O    -3.336126989534E-01  8.316923667203E-02 -1.644903174593E-01
     63 F   8 O     8.316923667203E-02  4.167819356254E-01  3.355096825407E-01
     64 F   8 O    -4.167819356254E-01 -3.336126989534E-01  3.355096825407E-01
     65 F   8 O     4.167819356254E-01  3.336126989534E-01 -1.644903174593E-01
     66 F   8 O    -8.316923667203E-02 -4.167819356254E-01 -1.644903174593E-01
     67 T   8 O     4.193856601566E-01  3.308064388246E-01  2.500000000000E-01
     68 F   8 O    -4.193856601566E-01 -3.308064388246E-01 -2.500000000000E-01
     69 F   8 O    -3.308064388246E-01  8.857922133200E-02  2.500000000000E-01
     70 F   8 O    -8.857922133200E-02 -4.193856601566E-01  2.500000000000E-01
     71 F   8 O     8.857922133200E-02  4.193856601566E-01 -2.500000000000E-01
     72 F   8 O     3.308064388246E-01 -8.857922133200E-02 -2.500000000000E-01
     73 T   1 H     1.556894569286E-01  2.441072689441E-01  4.964941006752E-01
     74 F   1 H    -1.556894569286E-01 -2.441072689441E-01 -3.505899324800E-03
     75 F   1 H    -2.441072689441E-01 -8.841781201550E-02  4.964941006752E-01
     76 F   1 H     8.841781201550E-02 -1.556894569286E-01  4.964941006752E-01
     77 F   1 H    -8.841781201550E-02  1.556894569286E-01 -3.505899324800E-03
     78 F   1 H     2.441072689441E-01  8.841781201550E-02 -3.505899324800E-03
     79 F   1 H    -1.556894569286E-01 -2.441072689441E-01 -4.964941006752E-01
     80 F   1 H     1.556894569286E-01  2.441072689441E-01  3.505899324800E-03
     81 F   1 H     2.441072689441E-01  8.841781201550E-02 -4.964941006752E-01
     82 F   1 H    -8.841781201550E-02  1.556894569286E-01 -4.964941006752E-01
     83 F   1 H     8.841781201550E-02 -1.556894569286E-01  3.505899324800E-03
     84 F   1 H    -2.441072689441E-01 -8.841781201550E-02  3.505899324800E-03
     85 T   1 H     2.969823399406E-01  3.138559506909E-01 -4.716074276030E-01
     86 F   1 H    -2.969823399406E-01 -3.138559506909E-01  2.839257239700E-02
     87 F   1 H    -3.138559506909E-01 -1.687361075030E-02 -4.716074276030E-01
     88 F   1 H     1.687361075030E-02 -2.969823399406E-01 -4.716074276030E-01
     89 F   1 H    -1.687361075030E-02  2.969823399406E-01  2.839257239700E-02
     90 F   1 H     3.138559506909E-01  1.687361075030E-02  2.839257239700E-02
     91 F   1 H    -2.969823399406E-01 -3.138559506909E-01  4.716074276030E-01
     92 F   1 H     2.969823399406E-01  3.138559506909E-01 -2.839257239700E-02
     93 F   1 H     3.138559506909E-01  1.687361075030E-02  4.716074276030E-01
     94 F   1 H    -1.687361075030E-02  2.969823399406E-01  4.716074276030E-01
     95 F   1 H     1.687361075030E-02 -2.969823399406E-01 -2.839257239700E-02
     96 F   1 H    -3.138559506909E-01 -1.687361075030E-02 -2.839257239700E-02
     97 T   1 H    -3.058858140239E-01  4.555312085868E-02  4.451929021592E-01
     98 F   1 H     3.058858140239E-01 -4.555312085868E-02 -5.480709784080E-02
     99 F   1 H    -4.555312085868E-02 -3.514389348826E-01  4.451929021592E-01
    100 F   1 H     3.514389348826E-01  3.058858140239E-01  4.451929021592E-01
    101 F   1 H    -3.514389348826E-01 -3.058858140239E-01 -5.480709784080E-02
    102 F   1 H     4.555312085868E-02  3.514389348826E-01 -5.480709784080E-02
    103 F   1 H     3.058858140239E-01 -4.555312085868E-02 -4.451929021592E-01
    104 F   1 H    -3.058858140239E-01  4.555312085868E-02  5.480709784080E-02
    105 F   1 H     4.555312085868E-02  3.514389348826E-01 -4.451929021592E-01
    106 F   1 H    -3.514389348826E-01 -3.058858140239E-01 -4.451929021592E-01
    107 F   1 H     3.514389348826E-01  3.058858140239E-01  5.480709784080E-02
    108 F   1 H    -4.555312085868E-02 -3.514389348826E-01  5.480709784080E-02
    109 T   1 H    -4.105445909714E-01  9.195703967666E-02  4.196927494015E-01
    110 F   1 H     4.105445909714E-01 -9.195703967666E-02 -8.030725059850E-02
    111 F   1 H    -9.195703967666E-02  4.974983693519E-01  4.196927494015E-01
    112 F   1 H    -4.974983693519E-01  4.105445909714E-01  4.196927494015E-01
    113 F   1 H     4.974983693519E-01 -4.105445909714E-01 -8.030725059850E-02
    114 F   1 H     9.195703967666E-02 -4.974983693519E-01 -8.030725059850E-02
    115 F   1 H     4.105445909714E-01 -9.195703967666E-02 -4.196927494015E-01
    116 F   1 H    -4.105445909714E-01  9.195703967666E-02  8.030725059850E-02
    117 F   1 H     9.195703967666E-02 -4.974983693519E-01 -4.196927494015E-01
    118 F   1 H     4.974983693519E-01 -4.105445909714E-01 -4.196927494015E-01
    119 F   1 H    -4.974983693519E-01  4.105445909714E-01  8.030725059850E-02
    120 F   1 H    -9.195703967666E-02  4.974983693519E-01  8.030725059850E-02
    121 T   1 H     3.458584964726E-01  3.666806268406E-01  3.625434310888E-01
    122 F   1 H    -3.458584964726E-01 -3.666806268406E-01 -1.374565689112E-01
    123 F   1 H    -3.666806268406E-01 -2.082213036800E-02  3.625434310888E-01
    124 F   1 H     2.082213036800E-02 -3.458584964726E-01  3.625434310888E-01
    125 F   1 H    -2.082213036800E-02  3.458584964726E-01 -1.374565689112E-01
    126 F   1 H     3.666806268406E-01  2.082213036800E-02 -1.374565689112E-01
    127 F   1 H    -3.458584964726E-01 -3.666806268406E-01 -3.625434310888E-01
    128 F   1 H     3.458584964726E-01  3.666806268406E-01  1.374565689112E-01
    129 F   1 H     3.666806268406E-01  2.082213036800E-02 -3.625434310888E-01
    130 F   1 H    -2.082213036800E-02  3.458584964726E-01 -3.625434310888E-01
    131 F   1 H     2.082213036800E-02 -3.458584964726E-01  1.374565689112E-01
    132 F   1 H    -3.666806268406E-01 -2.082213036800E-02  1.374565689112E-01
    133 T   1 H     4.138018687550E-01 -4.881761410350E-01  3.335385801977E-01
    134 F   1 H    -4.138018687550E-01  4.881761410350E-01 -1.664614198023E-01
    135 F   1 H     4.881761410350E-01 -9.802199021000E-02  3.335385801977E-01
    136 F   1 H     9.802199021000E-02 -4.138018687550E-01  3.335385801977E-01
    137 F   1 H    -9.802199021000E-02  4.138018687550E-01 -1.664614198023E-01
    138 F   1 H    -4.881761410350E-01  9.802199021000E-02 -1.664614198023E-01
    139 F   1 H    -4.138018687550E-01  4.881761410350E-01 -3.335385801977E-01
    140 F   1 H     4.138018687550E-01 -4.881761410350E-01  1.664614198023E-01
    141 F   1 H    -4.881761410350E-01  9.802199021000E-02 -3.335385801977E-01
    142 F   1 H    -9.802199021000E-02  4.138018687550E-01 -3.335385801977E-01
    143 F   1 H     9.802199021000E-02 -4.138018687550E-01  1.664614198023E-01
    144 F   1 H     4.881761410350E-01 -9.802199021000E-02  1.664614198023E-01
    145 T   1 H     2.388173261916E-01  4.063402374606E-01 -2.500000000000E-01
    146 F   1 H    -2.388173261916E-01 -4.063402374606E-01  2.500000000000E-01
    147 F   1 H    -4.063402374606E-01 -1.675229112690E-01 -2.500000000000E-01
    148 F   1 H     1.675229112690E-01 -2.388173261916E-01 -2.500000000000E-01
    149 F   1 H    -1.675229112690E-01  2.388173261916E-01  2.500000000000E-01
    150 F   1 H     4.063402374606E-01  1.675229112690E-01  2.500000000000E-01
    151 T   1 H     4.085802317939E-01 -4.954136554277E-01 -2.500000000000E-01
    152 F   1 H    -4.085802317939E-01  4.954136554277E-01  2.500000000000E-01
    153 F   1 H     4.954136554277E-01 -9.600611277840E-02 -2.500000000000E-01
    154 F   1 H     9.600611277840E-02 -4.085802317939E-01 -2.500000000000E-01
    155 F   1 H    -9.600611277840E-02  4.085802317939E-01  2.500000000000E-01
    156 F   1 H    -4.954136554277E-01  9.600611277840E-02  2.500000000000E-01
    157 T   1 H     3.786487467293E-01  1.776355918600E-02  3.890899375065E-01
    158 F   1 H    -3.786487467293E-01 -1.776355918600E-02 -1.109100624935E-01
    159 F   1 H    -1.776355918600E-02  3.608851875433E-01  3.890899375065E-01
    160 F   1 H    -3.608851875433E-01 -3.786487467293E-01  3.890899375065E-01
    161 F   1 H     3.608851875433E-01  3.786487467293E-01 -1.109100624935E-01
    162 F   1 H     1.776355918600E-02 -3.608851875433E-01 -1.109100624935E-01
    163 F   1 H    -3.786487467293E-01 -1.776355918600E-02 -3.890899375065E-01
    164 F   1 H     3.786487467293E-01  1.776355918600E-02  1.109100624935E-01
    165 F   1 H     1.776355918600E-02 -3.608851875433E-01 -3.890899375065E-01
    166 F   1 H     3.608851875433E-01  3.786487467293E-01 -3.890899375065E-01
    167 F   1 H    -3.608851875433E-01 -3.786487467293E-01  1.109100624935E-01
    168 F   1 H    -1.776355918600E-02  3.608851875433E-01  1.109100624935E-01
    169 T   1 H     4.256907444295E-01  1.697584031685E-01  4.139707231250E-01
    170 F   1 H    -4.256907444295E-01 -1.697584031685E-01 -8.602927687500E-02
    171 F   1 H    -1.697584031685E-01  2.559323412610E-01  4.139707231250E-01
    172 F   1 H    -2.559323412610E-01 -4.256907444295E-01  4.139707231250E-01
    173 F   1 H     2.559323412610E-01  4.256907444295E-01 -8.602927687500E-02
    174 F   1 H     1.697584031685E-01 -2.559323412610E-01 -8.602927687500E-02
    175 F   1 H    -4.256907444295E-01 -1.697584031685E-01 -4.139707231250E-01
    176 F   1 H     4.256907444295E-01  1.697584031685E-01  8.602927687500E-02
    177 F   1 H     1.697584031685E-01 -2.559323412610E-01 -4.139707231250E-01
    178 F   1 H     2.559323412610E-01  4.256907444295E-01 -4.139707231250E-01
    179 F   1 H    -2.559323412610E-01 -4.256907444295E-01  8.602927687500E-02
    180 F   1 H    -1.697584031685E-01  2.559323412610E-01  8.602927687500E-02
    181 T   1 H    -2.395195178232E-01  1.734388549617E-01 -3.342282249832E-01
    182 F   1 H     2.395195178232E-01 -1.734388549617E-01  1.657717750168E-01
    183 F   1 H    -1.734388549617E-01 -4.129583727849E-01 -3.342282249832E-01
    184 F   1 H     4.129583727849E-01  2.395195178232E-01 -3.342282249832E-01
    185 F   1 H    -4.129583727849E-01 -2.395195178232E-01  1.657717750168E-01
    186 F   1 H     1.734388549617E-01  4.129583727849E-01  1.657717750168E-01
    187 F   1 H     2.395195178232E-01 -1.734388549617E-01  3.342282249832E-01
    188 F   1 H    -2.395195178232E-01  1.734388549617E-01 -1.657717750168E-01
    189 F   1 H     1.734388549617E-01  4.129583727849E-01  3.342282249832E-01
    190 F   1 H    -4.129583727849E-01 -2.395195178232E-01  3.342282249832E-01
    191 F   1 H     4.129583727849E-01  2.395195178232E-01 -1.657717750168E-01
    192 F   1 H    -1.734388549617E-01 -4.129583727849E-01 -1.657717750168E-01
    193 T   1 H    -3.437071442986E-01  2.782708038185E-02 -3.048276223918E-01
    194 F   1 H     3.437071442986E-01 -2.782708038185E-02  1.951723776082E-01
    195 F   1 H    -2.782708038185E-02 -3.715342246805E-01 -3.048276223918E-01
    196 F   1 H     3.715342246805E-01  3.437071442986E-01 -3.048276223918E-01
    197 F   1 H    -3.715342246805E-01 -3.437071442986E-01  1.951723776082E-01
    198 F   1 H     2.782708038185E-02  3.715342246805E-01  1.951723776082E-01
    199 F   1 H     3.437071442986E-01 -2.782708038185E-02  3.048276223918E-01
    200 F   1 H    -3.437071442986E-01  2.782708038185E-02 -1.951723776082E-01
    201 F   1 H     2.782708038185E-02  3.715342246805E-01  3.048276223918E-01
    202 F   1 H    -3.715342246805E-01 -3.437071442986E-01  3.048276223918E-01
    203 F   1 H     3.715342246805E-01  3.437071442986E-01 -1.951723776082E-01
    204 F   1 H    -2.782708038185E-02 -3.715342246805E-01 -1.951723776082E-01
    205 T   1 H     3.754027055469E-01  3.484487659152E-01  2.796180063333E-01
    206 F   1 H    -3.754027055469E-01 -3.484487659152E-01 -2.203819936667E-01
    207 F   1 H    -3.484487659152E-01  2.695393963170E-02  2.796180063333E-01
    208 F   1 H    -2.695393963170E-02 -3.754027055469E-01  2.796180063333E-01
    209 F   1 H     2.695393963170E-02  3.754027055469E-01 -2.203819936667E-01
    210 F   1 H     3.484487659152E-01 -2.695393963170E-02 -2.203819936667E-01
    211 F   1 H    -3.754027055469E-01 -3.484487659152E-01 -2.796180063333E-01
    212 F   1 H     3.754027055469E-01  3.484487659152E-01  2.203819936667E-01
    213 F   1 H     3.484487659152E-01 -2.695393963170E-02 -2.796180063333E-01
    214 F   1 H     2.695393963170E-02  3.754027055469E-01 -2.796180063333E-01
    215 F   1 H    -2.695393963170E-02 -3.754027055469E-01  2.203819936667E-01
    216 F   1 H    -3.484487659152E-01  2.695393963170E-02  2.203819936667E-01

 T = ATOM BELONGING TO THE ASYMMETRIC UNIT

 ****   12 SYMMOPS - TRANSLATORS IN FRACTIONAL UNITS
 **** MATRICES AND TRANSLATORS IN THE CRYSTALLOGRAPHIC REFERENCE FRAME
   V INV                    ROTATION MATRICES                   TRANSLATORS
   1   1  1.00  0.00  0.00  0.00  1.00  0.00  0.00  0.00  1.00  0.00  0.00  0.00
   2   2 -1.00  0.00  0.00  0.00 -1.00  0.00  0.00  0.00  1.00  0.00  0.00  0.50
   3   4  0.00 -1.00  0.00  1.00 -1.00  0.00  0.00  0.00  1.00  0.00  0.00  0.00
   4   3 -1.00  1.00  0.00 -1.00  0.00  0.00  0.00  0.00  1.00  0.00  0.00  0.00
   5   6  1.00 -1.00  0.00  1.00  0.00  0.00  0.00  0.00  1.00  0.00  0.00  0.50
   6   5 -0.00  1.00  0.00 -1.00  1.00  0.00  0.00  0.00  1.00  0.00  0.00  0.50
   7   7 -1.00  0.00  0.00  0.00 -1.00  0.00  0.00  0.00 -1.00  0.00  0.00  0.00
   8   8  1.00  0.00  0.00 -0.00  1.00  0.00  0.00  0.00 -1.00  0.00  0.00  0.50
   9  10 -0.00  1.00  0.00 -1.00  1.00  0.00  0.00  0.00 -1.00  0.00  0.00  0.00
  10   9  1.00 -1.00  0.00  1.00  0.00  0.00  0.00  0.00 -1.00  0.00  0.00  0.00
  11  12 -1.00  1.00  0.00 -1.00  0.00  0.00  0.00  0.00 -1.00  0.00  0.00  0.50
  12  11  0.00 -1.00  0.00  1.00 -1.00  0.00  0.00  0.00 -1.00  0.00  0.00  0.50

 DIRECT LATTICE VECTORS CARTESIAN COMPONENTS (ANGSTROM)
          X                    Y                    Z
   0.926056841976E+01  -0.534659167000E+01   0.000000000000E+00
   0.000000000000E+00   0.106931833400E+02   0.000000000000E+00
   0.000000000000E+00   0.000000000000E+00   0.266704804800E+02


 CARTESIAN COORDINATES - PRIMITIVE CELL
 *******************************************************************************
 *      ATOM          X(ANGSTROM)         Y(ANGSTROM)         Z(ANGSTROM)
 *******************************************************************************
    1     8 O     2.324782149477E+00  1.343400695580E+00  1.331116360699E+01
    2     8 O    -2.324782149477E+00 -1.343400695580E+00 -2.407663301149E-02
    3     8 O    -2.325810204572E+00  1.341620051921E+00  1.331116360699E+01
    4     8 O     1.028055095662E-03 -2.685020747501E+00  1.331116360699E+01
    5     8 O    -1.028055095662E-03  2.685020747501E+00 -2.407663301149E-02
    6     8 O     2.325810204572E+00 -1.341620051921E+00 -2.407663301149E-02
    7     8 O    -2.324782149477E+00 -1.343400695580E+00 -1.331116360699E+01
    8     8 O     2.324782149477E+00  1.343400695580E+00  2.407663301150E-02
    9     8 O     2.325810204572E+00 -1.341620051921E+00 -1.331116360699E+01
   10     8 O    -1.028055095662E-03  2.685020747501E+00 -1.331116360699E+01
   11     8 O     1.028055095662E-03 -2.685020747501E+00  2.407663301150E-02
   12     8 O    -2.325810204572E+00  1.341620051921E+00  2.407663301150E-02
   13     8 O    -2.969844369707E+00  2.663240343870E+00  1.106039137585E+01
   14     8 O     2.969844369707E+00 -2.663240343870E+00 -2.274848864150E+00
   15     8 O    -8.215116093213E-01 -3.903580841387E+00  1.106039137585E+01
   16     8 O     3.791355979028E+00  1.240340497517E+00  1.106039137585E+01
   17     8 O    -3.791355979028E+00 -1.240340497517E+00 -2.274848864150E+00
   18     8 O     8.215116093213E-01  3.903580841387E+00 -2.274848864150E+00
   19     8 O     2.969844369707E+00 -2.663240343870E+00 -1.106039137585E+01
   20     8 O    -2.969844369707E+00  2.663240343870E+00  2.274848864150E+00
   21     8 O     8.215116093213E-01  3.903580841387E+00 -1.106039137585E+01
   22     8 O    -3.791355979028E+00 -1.240340497517E+00 -1.106039137585E+01
   23     8 O     3.791355979028E+00  1.240340497517E+00  2.274848864150E+00
   24     8 O    -8.215116093213E-01 -3.903580841387E+00  2.274848864150E+00
   25     8 O     3.065067239761E+00  2.641452051414E+00  8.874904410694E+00
   26     8 O    -3.065067239761E+00 -2.641452051414E+00 -4.460335829306E+00
   27     8 O    -3.820098199283E+00  1.333700068234E+00  8.874904410694E+00
   28     8 O     7.550309595222E-01 -3.975152119647E+00  8.874904410694E+00
   29     8 O    -7.550309595222E-01  3.975152119647E+00 -4.460335829306E+00
   30     8 O     3.820098199283E+00 -1.333700068234E+00 -4.460335829306E+00
   31     8 O    -3.065067239761E+00 -2.641452051414E+00 -8.874904410694E+00
   32     8 O     3.065067239761E+00  2.641452051414E+00  4.460335829306E+00
   33     8 O     3.820098199283E+00 -1.333700068234E+00 -8.874904410694E+00
   34     8 O    -7.550309595222E-01  3.975152119647E+00 -8.874904410694E+00
   35     8 O     7.550309595222E-01 -3.975152119647E+00  4.460335829306E+00
   36     8 O    -3.820098199283E+00  1.333700068234E+00  4.460335829306E+00
   37     8 O     3.055696643187E+00  2.554229771057E+00 -6.667620120000E+00
   38     8 O    -3.055696643187E+00 -2.554229771057E+00  6.667620120000E+00
   39     8 O    -3.739876190432E+00  1.369196033731E+00 -6.667620120000E+00
   40     8 O     6.841795472442E-01 -3.923425804788E+00 -6.667620120000E+00
   41     8 O    -6.841795472442E-01  3.923425804788E+00  6.667620120000E+00
   42     8 O     3.739876190432E+00 -1.369196033731E+00  6.667620120000E+00
   43     8 O     3.918599292882E+00 -1.437605572406E+00  1.118057314097E+01
   44     8 O    -3.918599292882E+00  1.437605572406E+00 -2.154667099031E+00
   45     8 O    -7.142967001155E-01  4.112409321091E+00  1.118057314097E+01
   46     8 O    -3.204302592767E+00 -2.674803748685E+00  1.118057314097E+01
   47     8 O     3.204302592767E+00  2.674803748685E+00 -2.154667099031E+00
   48     8 O     7.142967001155E-01 -4.112409321091E+00 -2.154667099031E+00
   49     8 O    -3.918599292882E+00  1.437605572406E+00 -1.118057314097E+01
   50     8 O     3.918599292882E+00 -1.437605572406E+00  2.154667099031E+00
   51     8 O     7.142967001155E-01 -4.112409321091E+00 -1.118057314097E+01
   52     8 O     3.204302592767E+00  2.674803748685E+00 -1.118057314097E+01
   53     8 O    -3.204302592767E+00 -2.674803748685E+00  2.154667099031E+00
   54     8 O    -7.142967001155E-01  4.112409321091E+00  2.154667099031E+00
   55     8 O    -3.089443224360E+00  2.673034773212E+00 -8.948204439053E+00
   56     8 O     3.089443224360E+00 -2.673034773212E+00  4.387035800947E+00
   57     8 O    -7.701944066209E-01 -4.012053702452E+00 -8.948204439053E+00
   58     8 O     3.859637630981E+00  1.339018929240E+00 -8.948204439053E+00
   59     8 O    -3.859637630981E+00 -1.339018929240E+00  4.387035800947E+00
   60     8 O     7.701944066209E-01  4.012053702452E+00  4.387035800947E+00
   61     8 O     3.089443224360E+00 -2.673034773212E+00  8.948204439053E+00
   62     8 O    -3.089443224360E+00  2.673034773212E+00 -4.387035800947E+00
   63     8 O     7.701944066209E-01  4.012053702452E+00  8.948204439053E+00
   64     8 O    -3.859637630981E+00 -1.339018929240E+00  8.948204439053E+00
   65     8 O     3.859637630981E+00  1.339018929240E+00 -4.387035800947E+00
   66     8 O    -7.701944066209E-01 -4.012053702452E+00 -4.387035800947E+00
   67     8 O     3.883749600148E+00  1.295090023293E+00  6.667620120000E+00
   68     8 O    -3.883749600148E+00 -1.295090023293E+00 -6.667620120000E+00
   69     8 O    -3.063455660434E+00  2.715880804019E+00  6.667620120000E+00
   70     8 O    -8.202939397145E-01 -4.010970827313E+00  6.667620120000E+00
   71     8 O     8.202939397145E-01  4.010970827313E+00 -6.667620120000E+00
   72     8 O     3.063455660434E+00 -2.715880804019E+00 -6.667620120000E+00
   73     1 H     1.441772868123E+00  1.777875827925E+00  1.324173622049E+01
   74     1 H    -1.441772868123E+00 -1.777875827925E+00 -9.350401950691E-02
   75     1 H    -2.260572065819E+00  3.596740163196E-01  1.324173622049E+01
   76     1 H     8.187991976954E-01 -2.137549844244E+00  1.324173622049E+01
   77     1 H    -8.187991976954E-01  2.137549844244E+00 -9.350401950691E-02
   78     1 H     2.260572065819E+00 -3.596740163196E-01 -9.350401950691E-02
   79     1 H    -1.441772868123E+00 -1.777875827925E+00 -1.324173622049E+01
   80     1 H     1.441772868123E+00  1.777875827925E+00  9.350401950692E-02
   81     1 H     2.260572065819E+00 -3.596740163196E-01 -1.324173622049E+01
   82     1 H    -8.187991976954E-01  2.137549844244E+00 -1.324173622049E+01
   83     1 H     8.187991976954E-01 -2.137549844244E+00  9.350401950692E-02
   84     1 H    -2.260572065819E+00  3.596740163196E-01  9.350401950692E-02
   85     1 H     2.750225278482E+00  1.768275918224E+00 -1.257799669211E+01
   86     1 H    -2.750225278482E+00 -1.768275918224E+00  7.572435478912E-01
   87     1 H    -2.906484505323E+00  1.497626998183E+00 -1.257799669211E+01
   88     1 H     1.562592268416E-01 -3.265902916407E+00 -1.257799669211E+01
   89     1 H    -1.562592268416E-01  3.265902916407E+00  7.572435478912E-01
   90     1 H     2.906484505323E+00 -1.497626998183E+00  7.572435478912E-01
   91     1 H    -2.750225278482E+00 -1.768275918224E+00  1.257799669211E+01
   92     1 H     2.750225278482E+00  1.768275918224E+00 -7.572435478912E-01
   93     1 H     2.906484505323E+00 -1.497626998183E+00  1.257799669211E+01
   94     1 H    -1.562592268416E-01  3.265902916407E+00  1.257799669211E+01
   95     1 H     1.562592268416E-01 -3.265902916407E+00 -7.572435478912E-01
   96     1 H    -2.906484505323E+00  1.497626998183E+00 -7.572435478912E-01
   97     1 H    -2.832676509404E+00  2.122554418282E+00  1.187350860687E+01
   98     1 H     2.832676509404E+00 -2.122554418282E+00 -1.461731633128E+00
   99     1 H    -4.218477924456E-01 -3.514447026988E+00  1.187350860687E+01
  100     1 H     3.254524301849E+00  1.391892608706E+00  1.187350860687E+01
  101     1 H    -3.254524301849E+00 -1.391892608706E+00 -1.461731633128E+00
  102     1 H     4.218477924456E-01  3.514447026988E+00 -1.461731633128E+00
  103     1 H     2.832676509404E+00 -2.122554418282E+00 -1.187350860687E+01
  104     1 H    -2.832676509404E+00  2.122554418282E+00  1.461731633129E+00
  105     1 H     4.218477924456E-01  3.514447026988E+00 -1.187350860687E+01
  106     1 H    -3.254524301849E+00 -1.391892608706E+00 -1.187350860687E+01
  107     1 H     3.254524301849E+00  1.391892608706E+00  1.461731633129E+00
  108     1 H    -4.218477924456E-01 -3.514447026988E+00  1.461731633129E+00
  109     1 H    -3.801876274055E+00  3.178327774917E+00  1.119340728051E+01
  110     1 H     3.801876274055E+00 -3.178327774917E+00 -2.141832959490E+00
  111     1 H    -8.515744576047E-01 -4.881685322836E+00  1.119340728051E+01
  112     1 H     4.653450731660E+00  1.703357547918E+00  1.119340728051E+01
  113     1 H    -4.653450731660E+00 -1.703357547918E+00 -2.141832959490E+00
  114     1 H     8.515744576047E-01  4.881685322836E+00 -2.141832959490E+00
  115     1 H     3.801876274055E+00 -3.178327774917E+00 -1.119340728051E+01
  116     1 H    -3.801876274055E+00  3.178327774917E+00  2.141832959490E+00
  117     1 H     8.515744576047E-01  4.881685322836E+00 -1.119340728051E+01
  118     1 H    -4.653450731660E+00 -1.703357547918E+00 -1.119340728051E+01
  119     1 H     4.653450731660E+00  1.703357547918E+00  2.141832959490E+00
  120     1 H    -8.515744576047E-01 -4.881685322836E+00  2.141832959490E+00
  121     1 H     3.202846270141E+00  2.071819013794E+00  9.669207502006E+00
  122     1 H    -3.202846270141E+00 -2.071819013794E+00 -3.666032737994E+00
  123     1 H    -3.395671033060E+00  1.737836727462E+00  9.669207502006E+00
  124     1 H     1.928247629181E-01 -3.809655741255E+00  9.669207502006E+00
  125     1 H    -1.928247629181E-01  3.809655741255E+00 -3.666032737994E+00
  126     1 H     3.395671033060E+00 -1.737836727462E+00 -3.666032737994E+00
  127     1 H    -3.202846270141E+00 -2.071819013794E+00 -9.669207502006E+00
  128     1 H     3.202846270141E+00  2.071819013794E+00  3.666032737994E+00
  129     1 H     3.395671033060E+00 -1.737836727462E+00 -9.669207502006E+00
  130     1 H    -1.928247629181E-01  3.809655741255E+00 -9.669207502006E+00
  131     1 H     1.928247629181E-01 -3.809655741255E+00  3.666032737994E+00
  132     1 H    -3.395671033060E+00  1.737836727462E+00  3.666032737994E+00
  133     1 H     3.832040517832E+00  3.260596737183E+00  8.895634192490E+00
  134     1 H    -3.832040517832E+00 -3.260596737183E+00 -4.439606047510E+00
  135     1 H    -4.739779864813E+00  1.688346068182E+00  8.895634192490E+00
  136     1 H     9.077393469812E-01 -4.948942805365E+00  8.895634192490E+00
  137     1 H    -9.077393469812E-01  4.948942805365E+00 -4.439606047510E+00
  138     1 H     4.739779864813E+00 -1.688346068182E+00 -4.439606047510E+00
  139     1 H    -3.832040517832E+00 -3.260596737183E+00 -8.895634192490E+00
  140     1 H     3.832040517832E+00  3.260596737183E+00  4.439606047510E+00
  141     1 H     4.739779864813E+00 -1.688346068182E+00 -8.895634192490E+00
  142     1 H    -9.077393469812E-01  4.948942805365E+00 -8.895634192490E+00
  143     1 H     9.077393469812E-01 -4.948942805365E+00  4.439606047510E+00
  144     1 H    -4.739779864813E+00  1.688346068182E+00  4.439606047510E+00
  145     1 H     2.211584189023E+00  3.068211930718E+00 -6.667620120000E+00
  146     1 H    -2.211584189023E+00 -3.068211930718E+00  6.667620120000E+00
  147     1 H    -3.762941570707E+00  3.811821249427E-01 -6.667620120000E+00
  148     1 H     1.551357381685E+00 -3.449394055660E+00 -6.667620120000E+00
  149     1 H    -1.551357381685E+00  3.449394055660E+00  6.667620120000E+00
  150     1 H     3.762941570707E+00 -3.811821249427E-01  6.667620120000E+00
  151     1 H     3.783685191491E+00  3.211122629536E+00 -6.667620120000E+00
  152     1 H    -3.783685191491E+00 -3.211122629536E+00  6.667620120000E+00
  153     1 H    -4.672756367591E+00  1.671206180986E+00 -6.667620120000E+00
  154     1 H     8.890711761000E-01 -4.882328810522E+00 -6.667620120000E+00
  155     1 H    -8.890711761000E-01  4.882328810522E+00  6.667620120000E+00
  156     1 H     4.672756367591E+00 -1.671206180986E+00  6.667620120000E+00
  157     1 H     3.506502626145E+00 -1.834531239972E+00  1.037721558323E+01
  158     1 H    -3.506502626145E+00  1.834531239972E+00 -2.958024656768E+00
  159     1 H    -1.645006552205E-01  3.953985972664E+00  1.037721558323E+01
  160     1 H    -3.342001970924E+00 -2.119454732692E+00  1.037721558323E+01
  161     1 H     3.342001970924E+00  2.119454732692E+00 -2.958024656768E+00
  162     1 H     1.645006552205E-01 -3.953985972664E+00 -2.958024656768E+00
  163     1 H    -3.506502626145E+00  1.834531239972E+00 -1.037721558323E+01
  164     1 H     3.506502626145E+00 -1.834531239972E+00  2.958024656768E+00
  165     1 H     1.645006552205E-01 -3.953985972664E+00 -1.037721558323E+01
  166     1 H     3.342001970924E+00  2.119454732692E+00 -1.037721558323E+01
  167     1 H    -3.342001970924E+00 -2.119454732692E+00  2.958024656768E+00
  168     1 H    -1.645006552205E-01  3.953985972664E+00  2.958024656768E+00
  169     1 H     3.942138264450E+00 -4.607368595765E-01  1.104079809040E+01
  170     1 H    -3.942138264450E+00  4.607368595765E-01 -2.294442149603E+00
  171     1 H    -1.572059307372E+00  3.644360312033E+00  1.104079809040E+01
  172     1 H    -2.370078957078E+00 -3.183623452456E+00  1.104079809040E+01
  173     1 H     2.370078957078E+00  3.183623452456E+00 -2.294442149603E+00
  174     1 H     1.572059307372E+00 -3.644360312033E+00 -2.294442149603E+00
  175     1 H    -3.942138264450E+00  4.607368595765E-01 -1.104079809040E+01
  176     1 H     3.942138264450E+00 -4.607368595765E-01  2.294442149603E+00
  177     1 H     1.572059307372E+00 -3.644360312033E+00 -1.104079809040E+01
  178     1 H     2.370078957078E+00  3.183623452456E+00 -1.104079809040E+01
  179     1 H    -2.370078957078E+00 -3.183623452456E+00  2.294442149603E+00
  180     1 H    -1.572059307372E+00  3.644360312033E+00  2.294442149603E+00
  181     1 H    -2.218086882671E+00  3.135226533181E+00 -8.914027350279E+00
  182     1 H     2.218086882671E+00 -3.135226533181E+00  4.421212889721E+00
  183     1 H    -1.606142383018E+00 -3.488532854784E+00 -8.914027350279E+00
  184     1 H     3.824229265689E+00  3.533063216034E-01 -8.914027350279E+00
  185     1 H    -3.824229265689E+00 -3.533063216034E-01  4.421212889721E+00
  186     1 H     1.606142383018E+00  3.488532854784E+00  4.421212889721E+00
  187     1 H     2.218086882671E+00 -3.135226533181E+00  8.914027350279E+00
  188     1 H    -2.218086882671E+00  3.135226533181E+00 -4.421212889721E+00
  189     1 H     1.606142383018E+00  3.488532854784E+00  8.914027350279E+00
  190     1 H    -3.824229265689E+00 -3.533063216034E-01  8.914027350279E+00
  191     1 H     3.824229265689E+00  3.533063216034E-01 -4.421212889721E+00
  192     1 H    -1.606142383018E+00 -3.488532854784E+00 -4.421212889721E+00
  193     1 H    -3.182923526139E+00  2.135221826966E+00 -8.129899152765E+00
  194     1 H     3.182923526139E+00 -2.135221826966E+00  5.205341087235E+00
  195     1 H    -2.576945817984E-01 -3.824103545423E+00 -8.129899152765E+00
  196     1 H     3.440618107937E+00  1.688881718456E+00 -8.129899152765E+00
  197     1 H    -3.440618107937E+00 -1.688881718456E+00  5.205341087235E+00
  198     1 H     2.576945817984E-01  3.824103545423E+00  5.205341087235E+00
  199     1 H     3.182923526139E+00 -2.135221826966E+00  8.129899152765E+00
  200     1 H    -3.182923526139E+00  2.135221826966E+00 -5.205341087235E+00
  201     1 H     2.576945817984E-01  3.824103545423E+00  8.129899152765E+00
  202     1 H    -3.440618107937E+00 -1.688881718456E+00  8.129899152765E+00
  203     1 H     3.440618107937E+00  1.688881718456E+00 -5.205341087235E+00
  204     1 H    -2.576945817984E-01 -3.824103545423E+00 -5.205341087235E+00
  205     1 H     3.476442439682E+00  1.718901560155E+00  7.457546579769E+00
  206     1 H    -3.476442439682E+00 -1.718901560155E+00 -5.877693660231E+00
  207     1 H    -3.226833637540E+00  2.151236687481E+00  7.457546579769E+00
  208     1 H    -2.496088021416E-01 -3.870138247637E+00  7.457546579769E+00
  209     1 H     2.496088021416E-01  3.870138247637E+00 -5.877693660231E+00
  210     1 H     3.226833637540E+00 -2.151236687481E+00 -5.877693660231E+00
  211     1 H    -3.476442439682E+00 -1.718901560155E+00 -7.457546579769E+00
  212     1 H     3.476442439682E+00  1.718901560155E+00  5.877693660231E+00
  213     1 H     3.226833637540E+00 -2.151236687481E+00 -7.457546579769E+00
  214     1 H     2.496088021416E-01  3.870138247637E+00 -7.457546579769E+00
  215     1 H    -2.496088021416E-01 -3.870138247637E+00  5.877693660231E+00
  216     1 H    -3.226833637540E+00  2.151236687481E+00  5.877693660231E+00

 *******************************************************************************
 STARTING BASIS SET HANDLING 
 *******************************************************************************

 Loading internal basis set: DEF2-MSVP           

 Please cite in your publication:
 Fully Optimized Contracted Gaussian Basis Sets for Atoms Li to Kr. A. Sch�fer, 
 H. Horn and R. Ahlrichs; J. Chem. Phys. 97, 2571 (1992).                       
                                                                                
                    
 S. Grimme, J. G. Brandenburg, C. Bannwarth, and A. Hansen, J. Chem. Phys., 143,
  054107 (2015).                                                                
                                                                                
                    

 *******************************************************************************
 LOCAL ATOMIC FUNCTIONS BASIS SET
 *******************************************************************************
   ATOM   X(AU)   Y(AU)   Z(AU)  N. TYPE  EXPONENT  S COEF   P COEF   D/F/G COEF
 *******************************************************************************
   1 O    4.393   2.539  25.154
                                  1 S  
                                         6.773E+03 1.727E-03 0.000E+00 0.000E+00
                                         1.017E+03 1.325E-02 0.000E+00 0.000E+00
                                         2.313E+02 6.603E-02 0.000E+00 0.000E+00
                                         6.501E+01 2.353E-01 0.000E+00 0.000E+00
                                         2.050E+01 5.498E-01 0.000E+00 0.000E+00
                                  2 S  
                                         6.716E+00 1.000E+00 0.000E+00 0.000E+00
                                  3 S  
                                         1.147E+00 1.000E+00 0.000E+00 0.000E+00
                                  4 S  
                                         3.342E-01 1.000E+00 0.000E+00 0.000E+00
                           5-     7 P  
                                         1.769E+01 0.000E+00 4.359E-02 0.000E+00
                                         3.854E+00 0.000E+00 2.318E-01 0.000E+00
                                         1.047E+00 0.000E+00 5.146E-01 0.000E+00
                           8-    10 P  
                                         2.759E-01 0.000E+00 1.000E+00 0.000E+00
                          11-    15 D  
                                         8.000E-01 0.000E+00 0.000E+00 1.000E+00
   2 O   -4.393  -2.539  -0.045
   3 O   -4.395   2.535  25.154
   4 O    0.002  -5.074  25.154
   5 O   -0.002   5.074  -0.045
   6 O    4.395  -2.535  -0.045
   7 O   -4.393  -2.539 -25.154
   8 O    4.393   2.539   0.045
   9 O    4.395  -2.535 -25.154
  10 O   -0.002   5.074 -25.154
  11 O    0.002  -5.074   0.045
  12 O   -4.395   2.535   0.045
  13 O   -5.612   5.033  20.901
  14 O    5.612  -5.033  -4.299
  15 O   -1.552  -7.377  20.901
  16 O    7.165   2.344  20.901
  17 O   -7.165  -2.344  -4.299
  18 O    1.552   7.377  -4.299
  19 O    5.612  -5.033 -20.901
  20 O   -5.612   5.033   4.299
  21 O    1.552   7.377 -20.901
  22 O   -7.165  -2.344 -20.901
  23 O    7.165   2.344   4.299
  24 O   -1.552  -7.377   4.299
  25 O    5.792   4.992  16.771
  26 O   -5.792  -4.992  -8.429
  27 O   -7.219   2.520  16.771
  28 O    1.427  -7.512  16.771
  29 O   -1.427   7.512  -8.429
  30 O    7.219  -2.520  -8.429
  31 O   -5.792  -4.992 -16.771
  32 O    5.792   4.992   8.429
  33 O    7.219  -2.520 -16.771
  34 O   -1.427   7.512 -16.771
  35 O    1.427  -7.512   8.429
  36 O   -7.219   2.520   8.429
  37 O    5.774   4.827 -12.600
  38 O   -5.774  -4.827  12.600
  39 O   -7.067   2.587 -12.600
  40 O    1.293  -7.414 -12.600
  41 O   -1.293   7.414  12.600
  42 O    7.067  -2.587  12.600
  43 O    7.405  -2.717  21.128
  44 O   -7.405   2.717  -4.072
  45 O   -1.350   7.771  21.128
  46 O   -6.055  -5.055  21.128
  47 O    6.055   5.055  -4.072
  48 O    1.350  -7.771  -4.072
  49 O   -7.405   2.717 -21.128
  50 O    7.405  -2.717   4.072
  51 O    1.350  -7.771 -21.128
  52 O    6.055   5.055 -21.128
  53 O   -6.055  -5.055   4.072
  54 O   -1.350   7.771   4.072
  55 O   -5.838   5.051 -16.910
  56 O    5.838  -5.051   8.290
  57 O   -1.455  -7.582 -16.910
  58 O    7.294   2.530 -16.910
  59 O   -7.294  -2.530   8.290
  60 O    1.455   7.582   8.290
  61 O    5.838  -5.051  16.910
  62 O   -5.838   5.051  -8.290
  63 O    1.455   7.582  16.910
  64 O   -7.294  -2.530  16.910
  65 O    7.294   2.530  -8.290
  66 O   -1.455  -7.582  -8.290
  67 O    7.339   2.447  12.600
  68 O   -7.339  -2.447 -12.600
  69 O   -5.789   5.132  12.600
  70 O   -1.550  -7.580  12.600
  71 O    1.550   7.580 -12.600
  72 O    5.789  -5.132 -12.600
  73 H    2.725   3.360  25.023
                               1081 S  
                                         1.874E+01 1.968E-02 0.000E+00 0.000E+00
                                         2.826E+00 1.380E-01 0.000E+00 0.000E+00
                                         6.401E-01 4.783E-01 0.000E+00 0.000E+00
                               1082 S  
                                         1.756E-01 1.000E+00 0.000E+00 0.000E+00
  74 H   -2.725  -3.360  -0.177
  75 H   -4.272   0.680  25.023
  76 H    1.547  -4.039  25.023
  77 H   -1.547   4.039  -0.177
  78 H    4.272  -0.680  -0.177
  79 H   -2.725  -3.360 -25.023
  80 H    2.725   3.360   0.177
  81 H    4.272  -0.680 -25.023
  82 H   -1.547   4.039 -25.023
  83 H    1.547  -4.039   0.177
  84 H   -4.272   0.680   0.177
  85 H    5.197   3.342 -23.769
  86 H   -5.197  -3.342   1.431
  87 H   -5.492   2.830 -23.769
  88 H    0.295  -6.172 -23.769
  89 H   -0.295   6.172   1.431
  90 H    5.492  -2.830   1.431
  91 H   -5.197  -3.342  23.769
  92 H    5.197   3.342  -1.431
  93 H    5.492  -2.830  23.769
  94 H   -0.295   6.172  23.769
  95 H    0.295  -6.172  -1.431
  96 H   -5.492   2.830  -1.431
  97 H   -5.353   4.011  22.438
  98 H    5.353  -4.011  -2.762
  99 H   -0.797  -6.641  22.438
 100 H    6.150   2.630  22.438
 101 H   -6.150  -2.630  -2.762
 102 H    0.797   6.641  -2.762
 103 H    5.353  -4.011 -22.438
 104 H   -5.353   4.011   2.762
 105 H    0.797   6.641 -22.438
 106 H   -6.150  -2.630 -22.438
 107 H    6.150   2.630   2.762
 108 H   -0.797  -6.641   2.762
 109 H   -7.185   6.006  21.152
 110 H    7.185  -6.006  -4.047
 111 H   -1.609  -9.225  21.152
 112 H    8.794   3.219  21.152
 113 H   -8.794  -3.219  -4.047
 114 H    1.609   9.225  -4.047
 115 H    7.185  -6.006 -21.152
 116 H   -7.185   6.006   4.047
 117 H    1.609   9.225 -21.152
 118 H   -8.794  -3.219 -21.152
 119 H    8.794   3.219   4.047
 120 H   -1.609  -9.225   4.047
 121 H    6.053   3.915  18.272
 122 H   -6.053  -3.915  -6.928
 123 H   -6.417   3.284  18.272
 124 H    0.364  -7.199  18.272
 125 H   -0.364   7.199  -6.928
 126 H    6.417  -3.284  -6.928
 127 H   -6.053  -3.915 -18.272
 128 H    6.053   3.915   6.928
 129 H    6.417  -3.284 -18.272
 130 H   -0.364   7.199 -18.272
 131 H    0.364  -7.199   6.928
 132 H   -6.417   3.284   6.928
 133 H    7.242   6.162  16.810
 134 H   -7.242  -6.162  -8.390
 135 H   -8.957   3.191  16.810
 136 H    1.715  -9.352  16.810
 137 H   -1.715   9.352  -8.390
 138 H    8.957  -3.191  -8.390
 139 H   -7.242  -6.162 -16.810
 140 H    7.242   6.162   8.390
 141 H    8.957  -3.191 -16.810
 142 H   -1.715   9.352 -16.810
 143 H    1.715  -9.352   8.390
 144 H   -8.957   3.191   8.390
 145 H    4.179   5.798 -12.600
 146 H   -4.179  -5.798  12.600
 147 H   -7.111   0.720 -12.600
 148 H    2.932  -6.518 -12.600
 149 H   -2.932   6.518  12.600
 150 H    7.111  -0.720  12.600
 151 H    7.150   6.068 -12.600
 152 H   -7.150  -6.068  12.600
 153 H   -8.830   3.158 -12.600
 154 H    1.680  -9.226 -12.600
 155 H   -1.680   9.226  12.600
 156 H    8.830  -3.158  12.600
 157 H    6.626  -3.467  19.610
 158 H   -6.626   3.467  -5.590
 159 H   -0.311   7.472  19.610
 160 H   -6.315  -4.005  19.610
 161 H    6.315   4.005  -5.590
 162 H    0.311  -7.472  -5.590
 163 H   -6.626   3.467 -19.610
 164 H    6.626  -3.467   5.590
 165 H    0.311  -7.472 -19.610
 166 H    6.315   4.005 -19.610
 167 H   -6.315  -4.005   5.590
 168 H   -0.311   7.472   5.590
 169 H    7.450  -0.871  20.864
 170 H   -7.450   0.871  -4.336
 171 H   -2.971   6.887  20.864
 172 H   -4.479  -6.016  20.864
 173 H    4.479   6.016  -4.336
 174 H    2.971  -6.887  -4.336
 175 H   -7.450   0.871 -20.864
 176 H    7.450  -0.871   4.336
 177 H    2.971  -6.887 -20.864
 178 H    4.479   6.016 -20.864
 179 H   -4.479  -6.016   4.336
 180 H   -2.971   6.887   4.336
 181 H   -4.192   5.925 -16.845
 182 H    4.192  -5.925   8.355
 183 H   -3.035  -6.592 -16.845
 184 H    7.227   0.668 -16.845
 185 H   -7.227  -0.668   8.355
 186 H    3.035   6.592   8.355
 187 H    4.192  -5.925  16.845
 188 H   -4.192   5.925  -8.355
 189 H    3.035   6.592  16.845
 190 H   -7.227  -0.668  16.845
 191 H    7.227   0.668  -8.355
 192 H   -3.035  -6.592  -8.355
 193 H   -6.015   4.035 -15.363
 194 H    6.015  -4.035   9.837
 195 H   -0.487  -7.227 -15.363
 196 H    6.502   3.192 -15.363
 197 H   -6.502  -3.192   9.837
 198 H    0.487   7.227   9.837
 199 H    6.015  -4.035  15.363
 200 H   -6.015   4.035  -9.837
 201 H    0.487   7.227  15.363
 202 H   -6.502  -3.192  15.363
 203 H    6.502   3.192  -9.837
 204 H   -0.487  -7.227  -9.837
 205 H    6.570   3.248  14.093
 206 H   -6.570  -3.248 -11.107
 207 H   -6.098   4.065  14.093
 208 H   -0.472  -7.314  14.093
 209 H    0.472   7.314 -11.107
 210 H    6.098  -4.065 -11.107
 211 H   -6.570  -3.248 -14.093
 212 H    6.570   3.248  11.107
 213 H    6.098  -4.065 -14.093
 214 H    0.472   7.314 -14.093
 215 H   -0.472  -7.314  11.107
 216 H   -6.098   4.065  11.107

 *******************************************************************************
 FINISHED BASIS SET HANDLING 
 *******************************************************************************

 INFORMATION **** SET_MPP **** PCRYSTAL CALCULATION
 INFORMATION **** READM2 **** NEW DEFAULT: FOCK/KS MATRIX MIXING SET TO 30 %
 INFORMATION **** READM2 **** NEW DEFAULT: FULL DIRECT SCF MODE
 INFORMATION **** READM2 **** NEW DEFAULT: COULOMB BIPOLAR BUFFER SET TO 32 Mb
 INFORMATION **** READM2 **** NEW DEFAULT: EXCHANGE BIPOLAR BUFFER SET TO 32 Mb

 *******************************************************************************
 NEW DEFAULT: DFT INTEGRATION GRID INCREASED TO XLGRID
 NEW DEFAULT: DIIS ACCELERATOR ACTIVE
 USE KEYWORD NODIIS TO TURN IT OFF
 *******************************************************************************

 INFORMATION **** RDDFTP **** HSE-3c calculation
 INFORMATION **** RDDFTP **** HSE screened hybrid functional combined with D3 and gCP

PLEASE CITE:
(1) HSE-3c Reference
 J. G. Brandenburg, E. Caldeweyer, and S. Grimme, 
 Phys. Chem. Chem. Phys. 18, 15519 (2016)
(2) DFT-D3 Reference
 S. Grimme, J. Antony, S. Ehrlich,
 and H. Krieg, J. Chem. Phys. 132, 154104 (2010)
(3) gCP Reference
 H. Kruse and S. Grimme J. Chem. Phys, 136, 154101 (2012)
 J. G. Brandenburg, M. Alessio, B. Civalleri, M. F. Peintinger
 T. Bredow, and S. Grimme, J. Phys. Chem. A, 117, 9282 (2013) 

 WARNING **** RDDFTP **** HSE3c-HJS ACTIVE
 RANGE SEPARATION - OMEGA:   0.110000000000000     
 WARNING **** RDDFTP **** HSE-3c has to be combined with def2-mSVP basis set
 WARNING **** RDDFTP **** Note: Harmonic frequencies are scaled by 0.95
 WARNING **** RDDFTP **** as recommended in original publication
 INFORMATION **** BIPOSIZE **** COULOMB BIPOLAR BUFFER SET TO    60000000
 INFORMATION **** EXCHSIZE **** EXCHANGE BIPOLAR BUFFER SIZE SET TO    40000000
 *******************************************************************************
 N. OF ATOMS PER CELL       216  COULOMB OVERLAP TOL         (T1) 10**   -6
 NUMBER OF SHELLS           792  COULOMB PENETRATION TOL     (T2) 10**   -6
 NUMBER OF AO              1368  EXCHANGE OVERLAP TOL        (T3) 10**   -6
 N. OF ELECTRONS PER CELL   720  EXCHANGE PSEUDO OVP (F(G))  (T4) 10**   -6
 CORE ELECTRONS PER CELL    144  EXCHANGE PSEUDO OVP (P(G))  (T5) 10**  -12
 N. OF SYMMETRY OPERATORS    12  POLE ORDER IN MONO ZONE                  4
 *******************************************************************************
 TYPE OF CALCULATION :  RESTRICTED CLOSED SHELL
 KOHN-SHAM HAMILTONIAN

 (EXCHANGE)[CORRELATION] FUNCTIONAL:(HSE-3c)[PBEh-3c]

 RANGE-SEPARATED HYBRID FUNCTIONAL 
 OMEGA (SHORT-RANGE)[LONG-RANGE]:(    0.1100)[    0.0000]

 HYBRID EXCHANGE - PERCENTAGE OF FOCK EXCHANGE    42.0000

 CAPPA:IS1  1;IS2  1;IS3  1; K PTS MONK NET   1; SYMMOPS:K SPACE  12;G SPACE  12

 *******************************************************************************
 MAX NUMBER OF SCF CYCLES      50  CONVERGENCE ON DELTAP        10**-16
 WEIGHT OF F(I) IN F(I+1)      30% CONVERGENCE ON ENERGY        10**- 6
 S(K) EIGENV. THRESHOLD  10*10.**-4
 SHRINK. FACT.(MONKH.)    1  1  1  NUMBER OF K POINTS IN THE IBZ      1
 SHRINKING FACTOR(GILAT NET)    1  NUMBER OF K POINTS(GILAT NET)      1
 *******************************************************************************
 *** K POINTS COORDINATES (OBLIQUE COORDINATES IN UNITS OF IS =  1)
   1-R(  0  0  0)

 DIRECT LATTICE VECTORS COMPON. (A.U.)     RECIP. LATTICE VECTORS COMPON. (A.U.) 
        X            Y            Z              X            Y            Z
   17.4999382  -10.1035940    0.0000000      0.3590404    0.0000000    0.0000000
    0.0000000   20.2071880    0.0000000      0.1795202    0.3109381    0.0000000
    0.0000000    0.0000000   50.3999040      0.0000000    0.0000000    0.1246666

 DISK SPACE FOR EIGENVECTORS (FTN 10)     1871424 REALS

 SYMMETRY ADAPTION OF THE BLOCH FUNCTIONS ENABLED
 TTTTTTTTTTTTTTTTTTTTTTTTTTTTTT gordsh1     TELAPSE        0.13 TCPU        0.09

 MATRIX SIZE: P(G)  567408, F(G)  100728, P(G) IRR   24645, F(G) IRR    8982
 MAX G-VECTOR INDEX FOR 1- AND 2-ELECTRON INTEGRALS  45

 TTTTTTTTTTTTTTTTTTTTTTTTTTTTTT INPUT       TELAPSE        0.16 TCPU        0.12

 NEIGHBORS OF THE NON-EQUIVALENT ATOMS

 N = NUMBER OF NEIGHBORS AT DISTANCE R
    ATOM  N     R/ANG      R/AU   NEIGHBORS (ATOM LABELS AND CELL INDICES)
   1 O    1     0.9859     1.8631   85 H    0 0 1
   1 O    1     0.9866     1.8643   73 H    0 0 0
   1 O    1     1.7083     3.2283   81 H    0 0 1
   1 O    1     1.7128     3.2367  100 H    0 0 0
   1 O    2     2.6855     5.0748    9 O    0 0 1   10 O    0 0 1
   1 O    1     2.6884     5.0803   16 O    0 0 0

  13 O    1     0.9861     1.8634   97 H    0 0 0
  13 O    1     0.9876     1.8662  109 H    0 0 0
  13 O    1     1.7079     3.2274  171 H    0 0 0
  13 O    1     1.7243     3.2584  123 H    0 0 0
  13 O    1     2.6820     5.0683   43 O   -1 0 0
  13 O    1     2.6837     5.0714   45 O    0 0 0

  25 O    1     0.9859     1.8631  133 H    0 0 0
  25 O    1     0.9871     1.8654  121 H    0 0 0
  25 O    1     1.6875     3.1888  189 H    0 0 0
  25 O    1     1.7405     3.2890  205 H    0 0 0
  25 O    1     2.6740     5.0532   63 O    0 0 0
  25 O    1     2.6957     5.0942   16 O    0 0 0

  37 O    1     0.9805     1.8530  151 H    0 0 0
  37 O    1     0.9883     1.8676  145 H    0 0 0
  37 O    2     1.7422     3.2923  196 H    0 0 0  203 H    0 0 0
  37 O    1     2.6682     5.0421   71 O    0 0 0
  37 O    2     2.7063     5.1142   58 O    0 0 0   65 O    0 0 0
  37 O    1     2.7621     5.2197   68 O    1 1 0

  43 O    1     0.9863     1.8638  157 H    0 0 0
  43 O    1     0.9871     1.8653  169 H    0 0 0
  43 O    1     1.7047     3.2214  109 H    1 0 0
  43 O    1     1.7265     3.2626   93 H    0 0 0
  43 O    1     2.6820     5.0683   13 O    1 0 0
  43 O    1     2.6828     5.0697   61 O    0 0 0

  55 O    1     0.9837     1.8589  193 H    0 0 0
  55 O    1     0.9869     1.8650  181 H    0 0 0
  55 O    1     1.7085     3.2287  163 H    0 0 0
  55 O    1     1.7384     3.2852  141 H   -1 0 0
  55 O    1     2.6740     5.0532   34 O    0 0 0
  55 O    1     2.6828     5.0697   49 O    0 0 0

  67 O    2     0.9846     1.8607  205 H    0 0 0  212 H    0 0 0
  67 O    1     1.6806     3.1759  150 H    0 0 0
  67 O    1     1.8012     3.4038  152 H    1 1 0
  67 O    1     2.6682     5.0421   42 O    0 0 0
  67 O    2     2.7120     5.1250   25 O    0 0 0   32 O    0 0 0
  67 O    1     2.7621     5.2197   38 O    1 1 0

  73 H    1     0.9866     1.8643    1 O    0 0 0
  73 H    1     1.5607     2.9494   85 H    0 0 1
  73 H    1     1.7083     3.2283   10 O    0 0 1
  73 H    1     2.2822     4.3128   94 H    0 0 0
  73 H    2     2.2966     4.3400   81 H    0 0 1   82 H    0 0 1
  73 H    1     2.3037     4.3534  100 H    0 0 0

  85 H    1     0.9859     1.8631    1 O    0 0-1
  85 H    1     1.5607     2.9494   73 H    0 0-1
  85 H    1     1.7265     3.2626   52 O    0 0 0
  85 H    1     2.1238     4.0135  178 H    0 0 0
  85 H    1     2.2822     4.3128   81 H    0 0 0
  85 H    1     2.3059     4.3574  166 H    0 0 0

  97 H    1     0.9861     1.8634   13 O    0 0 0
  97 H    1     1.5864     2.9978  109 H    0 0 0
  97 H    1     1.7128     3.2367    3 O    0 0 0
  97 H    1     2.1444     4.0523  171 H    0 0 0
  97 H    1     2.3037     4.3534   75 H    0 0 0
  97 H    1     2.3065     4.3586   87 H    0 0 1

 109 H    1     0.9876     1.8662   13 O    0 0 0
 109 H    1     1.5864     2.9978   97 H    0 0 0
 109 H    1     1.7047     3.2214   43 O   -1 0 0
 109 H    1     2.1362     4.0368  123 H    0 0 0
 109 H    1     2.1421     4.0480  157 H   -1 0 0
 109 H    1     2.2831     4.3144  171 H    0 0 0

 121 H    1     0.9871     1.8654   25 O    0 0 0
 121 H    1     1.5516     2.9321  133 H    0 0 0
 121 H    1     1.7243     3.2584   16 O    0 0 0
 121 H    1     2.1362     4.0368  112 H    0 0 0
 121 H    1     2.2563     4.2638  205 H    0 0 0
 121 H    1     2.2643     4.2788  189 H    0 0 0

 133 H    1     0.9859     1.8631   25 O    0 0 0
 133 H    1     1.5516     2.9321  121 H    0 0 0
 133 H    1     1.7384     3.2852   64 O    1 1 0
 133 H    1     2.1381     4.0404  205 H    0 0 0
 133 H    1     2.1670     4.0950  202 H    1 1 0
 133 H    1     2.2376     4.2285  189 H    0 0 0

 145 H    1     0.9883     1.8676   37 O    0 0 0
 145 H    1     1.5786     2.9831  151 H    0 0 0
 145 H    1     1.6806     3.1759   71 O    0 0 0
 145 H    2     2.2619     4.2745  209 H    0 0 0  214 H    0 0 0
 145 H    2     2.3561     4.4524  196 H    0 0 0  203 H    0 0 0
 145 H    1     3.0449     5.7539  154 H    0 1 0

 151 H    1     0.9805     1.8530   37 O    0 0 0
 151 H    1     1.5786     2.9831  145 H    0 0 0
 151 H    1     1.8012     3.4038   68 O    1 1 0
 151 H    2     2.1385     4.0412  196 H    0 0 0  203 H    0 0 0
 151 H    2     2.1907     4.1399  206 H    1 1 0  211 H    1 1 0
 151 H    2     2.9515     5.5776   58 O    0 0 0   65 O    0 0 0

 157 H    1     0.9863     1.8638   43 O    0 0 0
 157 H    1     1.5866     2.9983  169 H    0 0 0
 157 H    1     1.7085     3.2287   61 O    0 0 0
 157 H    1     2.1421     4.0480  109 H    1 0 0
 157 H    1     2.2903     4.3281  199 H    0 0 0
 157 H    1     2.3059     4.3574   93 H    0 0 0

 169 H    1     0.9871     1.8653   43 O    0 0 0
 169 H    1     1.5866     2.9983  157 H    0 0 0
 169 H    1     1.7079     3.2274   16 O    0 0 0
 169 H    1     2.1238     4.0135   93 H    0 0 0
 169 H    1     2.1444     4.0523  100 H    0 0 0
 169 H    1     2.2831     4.3144  112 H    0 0 0

 181 H    1     0.9869     1.8650   55 O    0 0 0
 181 H    1     1.5955     3.0152  193 H    0 0 0
 181 H    1     1.6875     3.1888   34 O    0 0 0
 181 H    1     2.2376     4.2285  142 H    0 0 0
 181 H    1     2.2643     4.2788  130 H    0 0 0
 181 H    1     2.3437     4.4289  163 H    0 0 0

 193 H    1     0.9837     1.8589   55 O    0 0 0
 193 H    1     1.5955     3.0152  181 H    0 0 0
 193 H    1     1.7422     3.2923   39 O    0 0 0
 193 H    1     2.1385     4.0412  153 H    0 0 0
 193 H    1     2.1670     4.0950  141 H   -1 0 0
 193 H    1     2.2903     4.3281  163 H    0 0 0

 205 H    1     0.9846     1.8607   67 O    0 0 0
 205 H    1     1.5799     2.9855  212 H    0 0 0
 205 H    1     1.7405     3.2890   25 O    0 0 0
 205 H    1     2.1381     4.0404  133 H    0 0 0
 205 H    1     2.1907     4.1399  152 H    1 1 0
 205 H    1     2.2563     4.2638  121 H    0 0 0


 SYMMETRY ALLOWED INTERNAL DEGREE(S) OF FREEDOM:  56
 TTTTTTTTTTTTTTTTTTTTTTTTTTTTTT SYMM        TELAPSE        6.19 TCPU        6.13
 TTTTTTTTTTTTTTTTTTTTTTTTTTTTTT INT_SCREEN  TELAPSE        6.22 TCPU        6.16

 DFT PARAMETERS

     ATOM       ELECTRONS   NET CHARGE   R(ANGSTROM)
   1   8  O       8.0000      0.0000     0.74000000
  73   1  H       1.0000      0.0000     1.11000000

 SIZE OF GRID=     460764
 TTTTTTTTTTTTTTTTTTTTTTTTTTTTTT MAKE_GRID2  TELAPSE       11.39 TCPU       11.33
 BECKE WEIGHT FUNCTION
 RADSAFE =     2.00
 TOLERANCES - DENSITY:10**- 6; POTENTIAL:10**- 9; GRID WGT:10**-14

 RADIAL INTEGRATION  - INTERVALS (POINTS,UPPER LIMIT):            1( 75,  4.0*R)

 ANGULAR INTEGRATION - INTERVALS (ACCURACY LEVEL [N. POINTS] UPPER LIMIT):
  1(  4[  86]   0.2)  2(  8[ 194]   0.5)  3( 12[ 350]   0.9)  4( 16[ 974]   3.5)
  5( 12[ 350]9999.0)
 TTTTTTTTTTTTTTTTTTTTTTTTTTTTTT INT_CALC    TELAPSE       11.46 TCPU       11.40
 EEEEEEEEEE INT_CALC TERMINATION  DATE 25 03 2019 TIME 17:52:52.4

 *******************************************************************************
 !drive by JGB                                                                   
 CRYSTAL - SCF - TYPE OF CALCULATION :  RESTRICTED CLOSED SHELL
 *******************************************************************************

 CAPPA:IS1  1;IS2  1;IS3  1; K PTS MONK NET   1; SYMMOPS:K SPACE  12;G SPACE  12

 TTTTTTTTTTTTTTTTTTTTTTTTTTTTTT SDIK        TELAPSE       12.35 TCPU       12.26

 AAAAAAAAAAAAAAAAAAAAAAAAAAAAAAAAAAAAAAAAAAAAAAAAAAAAAAAAAAAAAAAAAAAAAAAAAAAAAAA
         ATOMIC WAVEFUNCTION(S)


 NUCLEAR CHARGE  8.0  SYMMETRY SPECIES            S    P
 N. ELECTRONS    8.0  NUMBER OF PRIMITIVE GTOS    8    4
                      NUMBER OF CONTRACTED GTOS   4    2
                      NUMBER OF CLOSED SHELLS     2    0
                      OPEN SHELL OCCUPATION       0    4

  ZNUC SCFIT  TOTAL HF ENERGY   KINETIC ENERGY   VIRIAL THEOREM ACCURACY
   8.0  12   -7.477373220E+01  7.477365593E+01 -2.000001020E+00  3.8E-06

 NUCLEAR CHARGE  1.0  SYMMETRY SPECIES            S
 N. ELECTRONS    1.0  NUMBER OF PRIMITIVE GTOS    4
                      NUMBER OF CONTRACTED GTOS   2
                      NUMBER OF CLOSED SHELLS     0
                      OPEN SHELL OCCUPATION       1

  ZNUC SCFIT  TOTAL HF ENERGY   KINETIC ENERGY   VIRIAL THEOREM ACCURACY
   1.0   1   -4.977266687E-01  5.190767460E-01 -1.958869132E+00  1.8E-16

 AAAAAAAAAAAAAAAAAAAAAAAAAAAAAAAAAAAAAAAAAAAAAAAAAAAAAAAAAAAAAAAAAAAAAAAAAAAAAAA

 CHARGE NORMALIZATION FACTOR   1.00000000
 TOTAL ATOMIC CHARGES:
   8.0000000   8.0000000   8.0000000   8.0000000   8.0000000   8.0000000
   8.0000000   8.0000000   8.0000000   8.0000000   8.0000000   8.0000000
   8.0000000   8.0000000   8.0000000   8.0000000   8.0000000   8.0000000
   8.0000000   8.0000000   8.0000000   8.0000000   8.0000000   8.0000000
   8.0000000   8.0000000   8.0000000   8.0000000   8.0000000   8.0000000
   8.0000000   8.0000000   8.0000000   8.0000000   8.0000000   8.0000000
   8.0000000   8.0000000   8.0000000   8.0000000   8.0000000   8.0000000
   8.0000000   8.0000000   8.0000000   8.0000000   8.0000000   8.0000000
   8.0000000   8.0000000   8.0000000   8.0000000   8.0000000   8.0000000
   8.0000000   8.0000000   8.0000000   8.0000000   8.0000000   8.0000000
   8.0000000   8.0000000   8.0000000   8.0000000   8.0000000   8.0000000
   8.0000000   8.0000000   8.0000000   8.0000000   8.0000000   8.0000000
   1.0000000   1.0000000   1.0000000   1.0000000   1.0000000   1.0000000
   1.0000000   1.0000000   1.0000000   1.0000000   1.0000000   1.0000000
   1.0000000   1.0000000   1.0000000   1.0000000   1.0000000   1.0000000
   1.0000000   1.0000000   1.0000000   1.0000000   1.0000000   1.0000000
   1.0000000   1.0000000   1.0000000   1.0000000   1.0000000   1.0000000
   1.0000000   1.0000000   1.0000000   1.0000000   1.0000000   1.0000000
   1.0000000   1.0000000   1.0000000   1.0000000   1.0000000   1.0000000
   1.0000000   1.0000000   1.0000000   1.0000000   1.0000000   1.0000000
   1.0000000   1.0000000   1.0000000   1.0000000   1.0000000   1.0000000
   1.0000000   1.0000000   1.0000000   1.0000000   1.0000000   1.0000000
   1.0000000   1.0000000   1.0000000   1.0000000   1.0000000   1.0000000
   1.0000000   1.0000000   1.0000000   1.0000000   1.0000000   1.0000000
   1.0000000   1.0000000   1.0000000   1.0000000   1.0000000   1.0000000
   1.0000000   1.0000000   1.0000000   1.0000000   1.0000000   1.0000000
   1.0000000   1.0000000   1.0000000   1.0000000   1.0000000   1.0000000
   1.0000000   1.0000000   1.0000000   1.0000000   1.0000000   1.0000000
   1.0000000   1.0000000   1.0000000   1.0000000   1.0000000   1.0000000
   1.0000000   1.0000000   1.0000000   1.0000000   1.0000000   1.0000000
   1.0000000   1.0000000   1.0000000   1.0000000   1.0000000   1.0000000
   1.0000000   1.0000000   1.0000000   1.0000000   1.0000000   1.0000000
   1.0000000   1.0000000   1.0000000   1.0000000   1.0000000   1.0000000
   1.0000000   1.0000000   1.0000000   1.0000000   1.0000000   1.0000000
   1.0000000   1.0000000   1.0000000   1.0000000   1.0000000   1.0000000
   1.0000000   1.0000000   1.0000000   1.0000000   1.0000000   1.0000000
 TTTTTTTTTTTTTTTTTTTTTTTTTTTTTT MOQGAD      TELAPSE       12.49 TCPU       12.40
 TTTTTTTTTTTTTTTTTTTTTTTTTTTTTT SHELLXN     TELAPSE       17.97 TCPU       17.86
 TTTTTTTTTTTTTTTTTTTTTTTTTTTTTT MONMO3      TELAPSE       20.87 TCPU       20.77
 NUMERICALLY INTEGRATED DENSITY    720.0000015298
 TTTTTTTTTTTTTTTTTTTTTTTTTTTTTT NUMDFT      TELAPSE       21.76 TCPU       21.65
 CYC   0 ETOT(AU) -5.495646578748E+03 DETOT -5.50E+03 tst  0.00E+00 PX  1.00E+00
 TTTTTTTTTTTTTTTTTTTTTTTTTTTTTT DIIS        TELAPSE       21.76 TCPU       21.66
 TTTTTTTTTTTTTTTTTTTTTTTTTTTTTT FDIK        TELAPSE       21.89 TCPU       21.78
 INSULATING STATE
 TOP OF VALENCE BANDS -    BAND    360; K    1; EIG -4.1511653E-01 AU
 BOTTOM OF VIRTUAL BANDS - BAND    361; K    1; EIG -3.2515277E-02 AU
 DIRECT ENERGY BAND GAP:  10.4111 eV
 TTTTTTTTTTTTTTTTTTTTTTTTTTTTTT PDIG        TELAPSE       21.91 TCPU       21.80
 CHARGE NORMALIZATION FACTOR   1.00000000
 TOTAL ATOMIC CHARGES:
   9.0741272   9.0741272   9.0741272   9.0741272   9.0741272   9.0741272
   9.0741272   9.0741272   9.0741272   9.0741272   9.0741272   9.0741272
   9.0733167   9.0733167   9.0733167   9.0733167   9.0733167   9.0733167
   9.0733167   9.0733167   9.0733167   9.0733167   9.0733167   9.0733167
   9.0644029   9.0644029   9.0644029   9.0644029   9.0644029   9.0644029
   9.0644029   9.0644029   9.0644029   9.0644029   9.0644029   9.0644029
   9.0732669   9.0732669   9.0732669   9.0732669   9.0732669   9.0732669
   9.0725964   9.0725964   9.0725964   9.0725964   9.0725964   9.0725964
   9.0725964   9.0725964   9.0725964   9.0725964   9.0725964   9.0725964
   9.0794009   9.0794009   9.0794009   9.0794009   9.0794009   9.0794009
   9.0794009   9.0794009   9.0794009   9.0794009   9.0794009   9.0794009
   9.0699866   9.0699866   9.0699866   9.0699866   9.0699866   9.0699866
   0.4623050   0.4623050   0.4623050   0.4623050   0.4623050   0.4623050
   0.4623050   0.4623050   0.4623050   0.4623050   0.4623050   0.4623050
   0.4636389   0.4636389   0.4636389   0.4636389   0.4636389   0.4636389
   0.4636389   0.4636389   0.4636389   0.4636389   0.4636389   0.4636389
   0.4624876   0.4624876   0.4624876   0.4624876   0.4624876   0.4624876
   0.4624876   0.4624876   0.4624876   0.4624876   0.4624876   0.4624876
   0.4645752   0.4645752   0.4645752   0.4645752   0.4645752   0.4645752
   0.4645752   0.4645752   0.4645752   0.4645752   0.4645752   0.4645752
   0.4637998   0.4637998   0.4637998   0.4637998   0.4637998   0.4637998
   0.4637998   0.4637998   0.4637998   0.4637998   0.4637998   0.4637998
   0.4686662   0.4686662   0.4686662   0.4686662   0.4686662   0.4686662
   0.4686662   0.4686662   0.4686662   0.4686662   0.4686662   0.4686662
   0.4589129   0.4589129   0.4589129   0.4589129   0.4589129   0.4589129
   0.4710242   0.4710242   0.4710242   0.4710242   0.4710242   0.4710242
   0.4623646   0.4623646   0.4623646   0.4623646   0.4623646   0.4623646
   0.4623646   0.4623646   0.4623646   0.4623646   0.4623646   0.4623646
   0.4645364   0.4645364   0.4645364   0.4645364   0.4645364   0.4645364
   0.4645364   0.4645364   0.4645364   0.4645364   0.4645364   0.4645364
   0.4575501   0.4575501   0.4575501   0.4575501   0.4575501   0.4575501
   0.4575501   0.4575501   0.4575501   0.4575501   0.4575501   0.4575501
   0.4641414   0.4641414   0.4641414   0.4641414   0.4641414   0.4641414
   0.4641414   0.4641414   0.4641414   0.4641414   0.4641414   0.4641414
   0.4654954   0.4654954   0.4654954   0.4654954   0.4654954   0.4654954
   0.4654954   0.4654954   0.4654954   0.4654954   0.4654954   0.4654954
 TTTTTTTTTTTTTTTTTTTTTTTTTTTTTT MOQGAD      TELAPSE       21.93 TCPU       21.82
 TTTTTTTTTTTTTTTTTTTTTTTTTTTTTT SHELLXN     TELAPSE       27.71 TCPU       27.61
 TTTTTTTTTTTTTTTTTTTTTTTTTTTTTT MONMO3      TELAPSE       29.05 TCPU       28.94
 NUMERICALLY INTEGRATED DENSITY    719.9999939780
 TTTTTTTTTTTTTTTTTTTTTTTTTTTTTT NUMDFT      TELAPSE       30.70 TCPU       30.59
 CYC   1 ETOT(AU) -5.491605911277E+03 DETOT  4.04E+00 tst  0.00E+00 PX  1.00E+00
 TTTTTTTTTTTTTTTTTTTTTTTTTTTTTT DIIS        TELAPSE       30.74 TCPU       30.63
 DIIS TEST: 0.71156E+01 AT SCF   CYCLE   1 - MIX   30 %
 TTTTTTTTTTTTTTTTTTTTTTTTTTTTTT FDIK        TELAPSE       30.78 TCPU       30.66
 INSULATING STATE
 TOP OF VALENCE BANDS -    BAND    360; K    1; EIG -3.1093850E-01 AU
 BOTTOM OF VIRTUAL BANDS - BAND    361; K    1; EIG  3.5701625E-02 AU
 DIRECT ENERGY BAND GAP:   9.4326 eV
 TTTTTTTTTTTTTTTTTTTTTTTTTTTTTT PDIG        TELAPSE       30.80 TCPU       30.68
 CHARGE NORMALIZATION FACTOR   1.00000000
 TOTAL ATOMIC CHARGES:
   8.8687927   8.8687927   8.8687927   8.8687927   8.8687927   8.8687927
   8.8687927   8.8687927   8.8687927   8.8687927   8.8687927   8.8687927
   8.8668391   8.8668391   8.8668391   8.8668391   8.8668391   8.8668391
   8.8668391   8.8668391   8.8668391   8.8668391   8.8668391   8.8668391
   8.8612305   8.8612305   8.8612305   8.8612305   8.8612305   8.8612305
   8.8612305   8.8612305   8.8612305   8.8612305   8.8612305   8.8612305
   8.8605400   8.8605400   8.8605400   8.8605400   8.8605400   8.8605400
   8.8664110   8.8664110   8.8664110   8.8664110   8.8664110   8.8664110
   8.8664110   8.8664110   8.8664110   8.8664110   8.8664110   8.8664110
   8.8699244   8.8699244   8.8699244   8.8699244   8.8699244   8.8699244
   8.8699244   8.8699244   8.8699244   8.8699244   8.8699244   8.8699244
   8.8598307   8.8598307   8.8598307   8.8598307   8.8598307   8.8598307
   0.5646217   0.5646217   0.5646217   0.5646217   0.5646217   0.5646217
   0.5646217   0.5646217   0.5646217   0.5646217   0.5646217   0.5646217
   0.5665770   0.5665770   0.5665770   0.5665770   0.5665770   0.5665770
   0.5665770   0.5665770   0.5665770   0.5665770   0.5665770   0.5665770
   0.5653643   0.5653643   0.5653643   0.5653643   0.5653643   0.5653643
   0.5653643   0.5653643   0.5653643   0.5653643   0.5653643   0.5653643
   0.5678765   0.5678765   0.5678765   0.5678765   0.5678765   0.5678765
   0.5678765   0.5678765   0.5678765   0.5678765   0.5678765   0.5678765
   0.5648646   0.5648646   0.5648646   0.5648646   0.5648646   0.5648646
   0.5648646   0.5648646   0.5648646   0.5648646   0.5648646   0.5648646
   0.5761177   0.5761177   0.5761177   0.5761177   0.5761177   0.5761177
   0.5761177   0.5761177   0.5761177   0.5761177   0.5761177   0.5761177
   0.5573455   0.5573455   0.5573455   0.5573455   0.5573455   0.5573455
   0.5838042   0.5838042   0.5838042   0.5838042   0.5838042   0.5838042
   0.5652115   0.5652115   0.5652115   0.5652115   0.5652115   0.5652115
   0.5652115   0.5652115   0.5652115   0.5652115   0.5652115   0.5652115
   0.5679828   0.5679828   0.5679828   0.5679828   0.5679828   0.5679828
   0.5679828   0.5679828   0.5679828   0.5679828   0.5679828   0.5679828
   0.5566001   0.5566001   0.5566001   0.5566001   0.5566001   0.5566001
   0.5566001   0.5566001   0.5566001   0.5566001   0.5566001   0.5566001
   0.5703308   0.5703308   0.5703308   0.5703308   0.5703308   0.5703308
   0.5703308   0.5703308   0.5703308   0.5703308   0.5703308   0.5703308
   0.5704950   0.5704950   0.5704950   0.5704950   0.5704950   0.5704950
   0.5704950   0.5704950   0.5704950   0.5704950   0.5704950   0.5704950
 TTTTTTTTTTTTTTTTTTTTTTTTTTTTTT MOQGAD      TELAPSE       30.82 TCPU       30.70
 TTTTTTTTTTTTTTTTTTTTTTTTTTTTTT SHELLXN     TELAPSE       36.62 TCPU       36.50
 TTTTTTTTTTTTTTTTTTTTTTTTTTTTTT MONMO3      TELAPSE       37.95 TCPU       37.83
 NUMERICALLY INTEGRATED DENSITY    719.9999884165
 TTTTTTTTTTTTTTTTTTTTTTTTTTTTTT NUMDFT      TELAPSE       39.57 TCPU       39.45
 CYC   2 ETOT(AU) -5.493092089104E+03 DETOT -1.49E+00 tst  2.69E-03 PX  1.22E-01
 TTTTTTTTTTTTTTTTTTTTTTTTTTTTTT DIIS        TELAPSE       39.80 TCPU       39.52
 DIIS TEST: 0.15031E+01 AT SCF   CYCLE   2 - DIIS ACTIVE - HISTORY:     2 CYCLES
 TTTTTTTTTTTTTTTTTTTTTTTTTTTTTT FDIK        TELAPSE       39.95 TCPU       39.55
 INSULATING STATE
 TOP OF VALENCE BANDS -    BAND    360; K    1; EIG -3.5361028E-01 AU
 BOTTOM OF VIRTUAL BANDS - BAND    361; K    1; EIG  3.5118035E-02 AU
 DIRECT ENERGY BAND GAP:  10.5778 eV
 TTTTTTTTTTTTTTTTTTTTTTTTTTTTTT PDIG        TELAPSE       39.97 TCPU       39.56
 CHARGE NORMALIZATION FACTOR   1.00000000
 TOTAL ATOMIC CHARGES:
   8.9383578   8.9383578   8.9383578   8.9383578   8.9383578   8.9383578
   8.9383578   8.9383578   8.9383578   8.9383578   8.9383578   8.9383578
   8.9381078   8.9381078   8.9381078   8.9381078   8.9381078   8.9381078
   8.9381078   8.9381078   8.9381078   8.9381078   8.9381078   8.9381078
   8.9305389   8.9305389   8.9305389   8.9305389   8.9305389   8.9305389
   8.9305389   8.9305389   8.9305389   8.9305389   8.9305389   8.9305389
   8.9332672   8.9332672   8.9332672   8.9332672   8.9332672   8.9332672
   8.9370709   8.9370709   8.9370709   8.9370709   8.9370709   8.9370709
   8.9370709   8.9370709   8.9370709   8.9370709   8.9370709   8.9370709
   8.9414765   8.9414765   8.9414765   8.9414765   8.9414765   8.9414765
   8.9414765   8.9414765   8.9414765   8.9414765   8.9414765   8.9414765
   8.9325702   8.9325702   8.9325702   8.9325702   8.9325702   8.9325702
   0.5299452   0.5299452   0.5299452   0.5299452   0.5299452   0.5299452
   0.5299452   0.5299452   0.5299452   0.5299452   0.5299452   0.5299452
   0.5313577   0.5313577   0.5313577   0.5313577   0.5313577   0.5313577
   0.5313577   0.5313577   0.5313577   0.5313577   0.5313577   0.5313577
   0.5304285   0.5304285   0.5304285   0.5304285   0.5304285   0.5304285
   0.5304285   0.5304285   0.5304285   0.5304285   0.5304285   0.5304285
   0.5321511   0.5321511   0.5321511   0.5321511   0.5321511   0.5321511
   0.5321511   0.5321511   0.5321511   0.5321511   0.5321511   0.5321511
   0.5303328   0.5303328   0.5303328   0.5303328   0.5303328   0.5303328
   0.5303328   0.5303328   0.5303328   0.5303328   0.5303328   0.5303328
   0.5400477   0.5400477   0.5400477   0.5400477   0.5400477   0.5400477
   0.5400477   0.5400477   0.5400477   0.5400477   0.5400477   0.5400477
   0.5223307   0.5223307   0.5223307   0.5223307   0.5223307   0.5223307
   0.5460053   0.5460053   0.5460053   0.5460053   0.5460053   0.5460053
   0.5301023   0.5301023   0.5301023   0.5301023   0.5301023   0.5301023
   0.5301023   0.5301023   0.5301023   0.5301023   0.5301023   0.5301023
   0.5324838   0.5324838   0.5324838   0.5324838   0.5324838   0.5324838
   0.5324838   0.5324838   0.5324838   0.5324838   0.5324838   0.5324838
   0.5220543   0.5220543   0.5220543   0.5220543   0.5220543   0.5220543
   0.5220543   0.5220543   0.5220543   0.5220543   0.5220543   0.5220543
   0.5338904   0.5338904   0.5338904   0.5338904   0.5338904   0.5338904
   0.5338904   0.5338904   0.5338904   0.5338904   0.5338904   0.5338904
   0.5345675   0.5345675   0.5345675   0.5345675   0.5345675   0.5345675
   0.5345675   0.5345675   0.5345675   0.5345675   0.5345675   0.5345675
 TTTTTTTTTTTTTTTTTTTTTTTTTTTTTT MOQGAD      TELAPSE       39.99 TCPU       39.58
 TTTTTTTTTTTTTTTTTTTTTTTTTTTTTT SHELLXN     TELAPSE       45.81 TCPU       45.40
 TTTTTTTTTTTTTTTTTTTTTTTTTTTTTT MONMO3      TELAPSE       47.12 TCPU       46.72
 NUMERICALLY INTEGRATED DENSITY    719.9999901514
 TTTTTTTTTTTTTTTTTTTTTTTTTTTTTT NUMDFT      TELAPSE       48.74 TCPU       48.34
 CYC   3 ETOT(AU) -5.493480082622E+03 DETOT -3.88E-01 tst  2.34E-04 PX  4.42E-02
 TTTTTTTTTTTTTTTTTTTTTTTTTTTTTT DIIS        TELAPSE       48.77 TCPU       48.36
 DIIS TEST: 0.68744E-02 AT SCF   CYCLE   3 - DIIS ACTIVE - HISTORY:     3 CYCLES
 TTTTTTTTTTTTTTTTTTTTTTTTTTTTTT FDIK        TELAPSE       48.82 TCPU       48.39
 INSULATING STATE
 TOP OF VALENCE BANDS -    BAND    360; K    1; EIG -3.5170760E-01 AU
 BOTTOM OF VIRTUAL BANDS - BAND    361; K    1; EIG  3.7391831E-02 AU
 DIRECT ENERGY BAND GAP:  10.5879 eV
 TTTTTTTTTTTTTTTTTTTTTTTTTTTTTT PDIG        TELAPSE       48.83 TCPU       48.41
 CHARGE NORMALIZATION FACTOR   1.00000000
 TOTAL ATOMIC CHARGES:
   8.9374404   8.9374404   8.9374404   8.9374404   8.9374404   8.9374404
   8.9374404   8.9374404   8.9374404   8.9374404   8.9374404   8.9374404
   8.9358750   8.9358750   8.9358750   8.9358750   8.9358750   8.9358750
   8.9358750   8.9358750   8.9358750   8.9358750   8.9358750   8.9358750
   8.9298328   8.9298328   8.9298328   8.9298328   8.9298328   8.9298328
   8.9298328   8.9298328   8.9298328   8.9298328   8.9298328   8.9298328
   8.9303849   8.9303849   8.9303849   8.9303849   8.9303849   8.9303849
   8.9355518   8.9355518   8.9355518   8.9355518   8.9355518   8.9355518
   8.9355518   8.9355518   8.9355518   8.9355518   8.9355518   8.9355518
   8.9394808   8.9394808   8.9394808   8.9394808   8.9394808   8.9394808
   8.9394808   8.9394808   8.9394808   8.9394808   8.9394808   8.9394808
   8.9295687   8.9295687   8.9295687   8.9295687   8.9295687   8.9295687
   0.5304526   0.5304526   0.5304526   0.5304526   0.5304526   0.5304526
   0.5304526   0.5304526   0.5304526   0.5304526   0.5304526   0.5304526
   0.5319870   0.5319870   0.5319870   0.5319870   0.5319870   0.5319870
   0.5319870   0.5319870   0.5319870   0.5319870   0.5319870   0.5319870
   0.5313068   0.5313068   0.5313068   0.5313068   0.5313068   0.5313068
   0.5313068   0.5313068   0.5313068   0.5313068   0.5313068   0.5313068
   0.5330802   0.5330802   0.5330802   0.5330802   0.5330802   0.5330802
   0.5330802   0.5330802   0.5330802   0.5330802   0.5330802   0.5330802
   0.5310532   0.5310532   0.5310532   0.5310532   0.5310532   0.5310532
   0.5310532   0.5310532   0.5310532   0.5310532   0.5310532   0.5310532
   0.5405697   0.5405697   0.5405697   0.5405697   0.5405697   0.5405697
   0.5405697   0.5405697   0.5405697   0.5405697   0.5405697   0.5405697
   0.5237161   0.5237161   0.5237161   0.5237161   0.5237161   0.5237161
   0.5472802   0.5472802   0.5472802   0.5472802   0.5472802   0.5472802
   0.5309182   0.5309182   0.5309182   0.5309182   0.5309182   0.5309182
   0.5309182   0.5309182   0.5309182   0.5309182   0.5309182   0.5309182
   0.5332845   0.5332845   0.5332845   0.5332845   0.5332845   0.5332845
   0.5332845   0.5332845   0.5332845   0.5332845   0.5332845   0.5332845
   0.5229800   0.5229800   0.5229800   0.5229800   0.5229800   0.5229800
   0.5229800   0.5229800   0.5229800   0.5229800   0.5229800   0.5229800
   0.5349952   0.5349952   0.5349952   0.5349952   0.5349952   0.5349952
   0.5349952   0.5349952   0.5349952   0.5349952   0.5349952   0.5349952
   0.5357170   0.5357170   0.5357170   0.5357170   0.5357170   0.5357170
   0.5357170   0.5357170   0.5357170   0.5357170   0.5357170   0.5357170
 TTTTTTTTTTTTTTTTTTTTTTTTTTTTTT MOQGAD      TELAPSE       48.85 TCPU       48.43
 TTTTTTTTTTTTTTTTTTTTTTTTTTTTTT SHELLXN     TELAPSE       54.68 TCPU       54.25
 TTTTTTTTTTTTTTTTTTTTTTTTTTTTTT MONMO3      TELAPSE       55.99 TCPU       55.55
 NUMERICALLY INTEGRATED DENSITY    719.9999900887
 TTTTTTTTTTTTTTTTTTTTTTTTTTTTTT NUMDFT      TELAPSE       57.62 TCPU       57.18
 CYC   4 ETOT(AU) -5.493481019743E+03 DETOT -9.37E-04 tst  7.98E-07 PX  1.86E-03
 TTTTTTTTTTTTTTTTTTTTTTTTTTTTTT DIIS        TELAPSE       57.64 TCPU       57.20
 DIIS TEST: 0.15953E-03 AT SCF   CYCLE   4 - DIIS ACTIVE - HISTORY:     4 CYCLES
 TTTTTTTTTTTTTTTTTTTTTTTTTTTTTT FDIK        TELAPSE       57.69 TCPU       57.23
 INSULATING STATE
 TOP OF VALENCE BANDS -    BAND    360; K    1; EIG -3.5163572E-01 AU
 BOTTOM OF VIRTUAL BANDS - BAND    361; K    1; EIG  3.7591724E-02 AU
 DIRECT ENERGY BAND GAP:  10.5914 eV
 TTTTTTTTTTTTTTTTTTTTTTTTTTTTTT PDIG        TELAPSE       57.70 TCPU       57.25
 CHARGE NORMALIZATION FACTOR   1.00000000
 TOTAL ATOMIC CHARGES:
   8.9367251   8.9367251   8.9367251   8.9367251   8.9367251   8.9367251
   8.9367251   8.9367251   8.9367251   8.9367251   8.9367251   8.9367251
   8.9365824   8.9365824   8.9365824   8.9365824   8.9365824   8.9365824
   8.9365824   8.9365824   8.9365824   8.9365824   8.9365824   8.9365824
   8.9286666   8.9286666   8.9286666   8.9286666   8.9286666   8.9286666
   8.9286666   8.9286666   8.9286666   8.9286666   8.9286666   8.9286666
   8.9316022   8.9316022   8.9316022   8.9316022   8.9316022   8.9316022
   8.9354420   8.9354420   8.9354420   8.9354420   8.9354420   8.9354420
   8.9354420   8.9354420   8.9354420   8.9354420   8.9354420   8.9354420
   8.9399075   8.9399075   8.9399075   8.9399075   8.9399075   8.9399075
   8.9399075   8.9399075   8.9399075   8.9399075   8.9399075   8.9399075
   8.9312621   8.9312621   8.9312621   8.9312621   8.9312621   8.9312621
   0.5307253   0.5307253   0.5307253   0.5307253   0.5307253   0.5307253
   0.5307253   0.5307253   0.5307253   0.5307253   0.5307253   0.5307253
   0.5322015   0.5322015   0.5322015   0.5322015   0.5322015   0.5322015
   0.5322015   0.5322015   0.5322015   0.5322015   0.5322015   0.5322015
   0.5311986   0.5311986   0.5311986   0.5311986   0.5311986   0.5311986
   0.5311986   0.5311986   0.5311986   0.5311986   0.5311986   0.5311986
   0.5329545   0.5329545   0.5329545   0.5329545   0.5329545   0.5329545
   0.5329545   0.5329545   0.5329545   0.5329545   0.5329545   0.5329545
   0.5312562   0.5312562   0.5312562   0.5312562   0.5312562   0.5312562
   0.5312562   0.5312562   0.5312562   0.5312562   0.5312562   0.5312562
   0.5409141   0.5409141   0.5409141   0.5409141   0.5409141   0.5409141
   0.5409141   0.5409141   0.5409141   0.5409141   0.5409141   0.5409141
   0.5230411   0.5230411   0.5230411   0.5230411   0.5230411   0.5230411
   0.5468148   0.5468148   0.5468148   0.5468148   0.5468148   0.5468148
   0.5309180   0.5309180   0.5309180   0.5309180   0.5309180   0.5309180
   0.5309180   0.5309180   0.5309180   0.5309180   0.5309180   0.5309180
   0.5332650   0.5332650   0.5332650   0.5332650   0.5332650   0.5332650
   0.5332650   0.5332650   0.5332650   0.5332650   0.5332650   0.5332650
   0.5228174   0.5228174   0.5228174   0.5228174   0.5228174   0.5228174
   0.5228174   0.5228174   0.5228174   0.5228174   0.5228174   0.5228174
   0.5347699   0.5347699   0.5347699   0.5347699   0.5347699   0.5347699
   0.5347699   0.5347699   0.5347699   0.5347699   0.5347699   0.5347699
   0.5352956   0.5352956   0.5352956   0.5352956   0.5352956   0.5352956
   0.5352956   0.5352956   0.5352956   0.5352956   0.5352956   0.5352956
 TTTTTTTTTTTTTTTTTTTTTTTTTTTTTT MOQGAD      TELAPSE       57.72 TCPU       57.27
 TTTTTTTTTTTTTTTTTTTTTTTTTTTTTT SHELLXN     TELAPSE       63.54 TCPU       63.08
 TTTTTTTTTTTTTTTTTTTTTTTTTTTTTT MONMO3      TELAPSE       64.86 TCPU       64.40
 NUMERICALLY INTEGRATED DENSITY    719.9999901048
 TTTTTTTTTTTTTTTTTTTTTTTTTTTTTT NUMDFT      TELAPSE       66.48 TCPU       66.02
 CYC   5 ETOT(AU) -5.493481034817E+03 DETOT -1.51E-05 tst  4.87E-08 PX  9.24E-04
 TTTTTTTTTTTTTTTTTTTTTTTTTTTTTT DIIS        TELAPSE       67.87 TCPU       67.20
 DIIS TEST: 0.61380E-04 AT SCF   CYCLE   5 - DIIS ACTIVE - HISTORY:     5 CYCLES
 TTTTTTTTTTTTTTTTTTTTTTTTTTTTTT FDIK        TELAPSE       68.07 TCPU       67.23
 INSULATING STATE
 TOP OF VALENCE BANDS -    BAND    360; K    1; EIG -3.5165164E-01 AU
 BOTTOM OF VIRTUAL BANDS - BAND    361; K    1; EIG  3.7607493E-02 AU
 DIRECT ENERGY BAND GAP:  10.5923 eV
 TTTTTTTTTTTTTTTTTTTTTTTTTTTTTT PDIG        TELAPSE       68.09 TCPU       67.24
 CHARGE NORMALIZATION FACTOR   1.00000000
 TOTAL ATOMIC CHARGES:
   8.9372375   8.9372375   8.9372375   8.9372375   8.9372375   8.9372375
   8.9372375   8.9372375   8.9372375   8.9372375   8.9372375   8.9372375
   8.9360460   8.9360460   8.9360460   8.9360460   8.9360460   8.9360460
   8.9360460   8.9360460   8.9360460   8.9360460   8.9360460   8.9360460
   8.9296170   8.9296170   8.9296170   8.9296170   8.9296170   8.9296170
   8.9296170   8.9296170   8.9296170   8.9296170   8.9296170   8.9296170
   8.9308685   8.9308685   8.9308685   8.9308685   8.9308685   8.9308685
   8.9355899   8.9355899   8.9355899   8.9355899   8.9355899   8.9355899
   8.9355899   8.9355899   8.9355899   8.9355899   8.9355899   8.9355899
   8.9396135   8.9396135   8.9396135   8.9396135   8.9396135   8.9396135
   8.9396135   8.9396135   8.9396135   8.9396135   8.9396135   8.9396135
   8.9300884   8.9300884   8.9300884   8.9300884   8.9300884   8.9300884
   0.5305165   0.5305165   0.5305165   0.5305165   0.5305165   0.5305165
   0.5305165   0.5305165   0.5305165   0.5305165   0.5305165   0.5305165
   0.5320343   0.5320343   0.5320343   0.5320343   0.5320343   0.5320343
   0.5320343   0.5320343   0.5320343   0.5320343   0.5320343   0.5320343
   0.5312871   0.5312871   0.5312871   0.5312871   0.5312871   0.5312871
   0.5312871   0.5312871   0.5312871   0.5312871   0.5312871   0.5312871
   0.5330519   0.5330519   0.5330519   0.5330519   0.5330519   0.5330519
   0.5330519   0.5330519   0.5330519   0.5330519   0.5330519   0.5330519
   0.5310626   0.5310626   0.5310626   0.5310626   0.5310626   0.5310626
   0.5310626   0.5310626   0.5310626   0.5310626   0.5310626   0.5310626
   0.5406854   0.5406854   0.5406854   0.5406854   0.5406854   0.5406854
   0.5406854   0.5406854   0.5406854   0.5406854   0.5406854   0.5406854
   0.5234086   0.5234086   0.5234086   0.5234086   0.5234086   0.5234086
   0.5471580   0.5471580   0.5471580   0.5471580   0.5471580   0.5471580
   0.5309081   0.5309081   0.5309081   0.5309081   0.5309081   0.5309081
   0.5309081   0.5309081   0.5309081   0.5309081   0.5309081   0.5309081
   0.5332642   0.5332642   0.5332642   0.5332642   0.5332642   0.5332642
   0.5332642   0.5332642   0.5332642   0.5332642   0.5332642   0.5332642
   0.5228468   0.5228468   0.5228468   0.5228468   0.5228468   0.5228468
   0.5228468   0.5228468   0.5228468   0.5228468   0.5228468   0.5228468
   0.5349135   0.5349135   0.5349135   0.5349135   0.5349135   0.5349135
   0.5349135   0.5349135   0.5349135   0.5349135   0.5349135   0.5349135
   0.5355640   0.5355640   0.5355640   0.5355640   0.5355640   0.5355640
   0.5355640   0.5355640   0.5355640   0.5355640   0.5355640   0.5355640
 TTTTTTTTTTTTTTTTTTTTTTTTTTTTTT MOQGAD      TELAPSE       68.11 TCPU       67.26
 TTTTTTTTTTTTTTTTTTTTTTTTTTTTTT SHELLXN     TELAPSE       73.95 TCPU       73.08
 TTTTTTTTTTTTTTTTTTTTTTTTTTTTTT MONMO3      TELAPSE       75.26 TCPU       74.39
 NUMERICALLY INTEGRATED DENSITY    719.9999900959
 TTTTTTTTTTTTTTTTTTTTTTTTTTTTTT NUMDFT      TELAPSE       76.85 TCPU       75.98
 CYC   6 ETOT(AU) -5.493481047224E+03 DETOT -1.24E-05 tst  1.06E-08 PX  5.31E-04
 TTTTTTTTTTTTTTTTTTTTTTTTTTTTTT DIIS        TELAPSE       76.87 TCPU       76.00
 DIIS TEST: 0.90245E-05 AT SCF   CYCLE   6 - DIIS ACTIVE - HISTORY:     6 CYCLES
 TTTTTTTTTTTTTTTTTTTTTTTTTTTTTT FDIK        TELAPSE       76.91 TCPU       76.03
 INSULATING STATE
 TOP OF VALENCE BANDS -    BAND    360; K    1; EIG -3.5164703E-01 AU
 BOTTOM OF VIRTUAL BANDS - BAND    361; K    1; EIG  3.7611108E-02 AU
 DIRECT ENERGY BAND GAP:  10.5923 eV
 TTTTTTTTTTTTTTTTTTTTTTTTTTTTTT PDIG        TELAPSE       76.92 TCPU       76.05
 CHARGE NORMALIZATION FACTOR   1.00000000
 TOTAL ATOMIC CHARGES:
   8.9371078   8.9371078   8.9371078   8.9371078   8.9371078   8.9371078
   8.9371078   8.9371078   8.9371078   8.9371078   8.9371078   8.9371078
   8.9362130   8.9362130   8.9362130   8.9362130   8.9362130   8.9362130
   8.9362130   8.9362130   8.9362130   8.9362130   8.9362130   8.9362130
   8.9292661   8.9292661   8.9292661   8.9292661   8.9292661   8.9292661
   8.9292661   8.9292661   8.9292661   8.9292661   8.9292661   8.9292661
   8.9309092   8.9309092   8.9309092   8.9309092   8.9309092   8.9309092
   8.9354901   8.9354901   8.9354901   8.9354901   8.9354901   8.9354901
   8.9354901   8.9354901   8.9354901   8.9354901   8.9354901   8.9354901
   8.9396980   8.9396980   8.9396980   8.9396980   8.9396980   8.9396980
   8.9396980   8.9396980   8.9396980   8.9396980   8.9396980   8.9396980
   8.9303583   8.9303583   8.9303583   8.9303583   8.9303583   8.9303583
   0.5305747   0.5305747   0.5305747   0.5305747   0.5305747   0.5305747
   0.5305747   0.5305747   0.5305747   0.5305747   0.5305747   0.5305747
   0.5320817   0.5320817   0.5320817   0.5320817   0.5320817   0.5320817
   0.5320817   0.5320817   0.5320817   0.5320817   0.5320817   0.5320817
   0.5312639   0.5312639   0.5312639   0.5312639   0.5312639   0.5312639
   0.5312639   0.5312639   0.5312639   0.5312639   0.5312639   0.5312639
   0.5330233   0.5330233   0.5330233   0.5330233   0.5330233   0.5330233
   0.5330233   0.5330233   0.5330233   0.5330233   0.5330233   0.5330233
   0.5311474   0.5311474   0.5311474   0.5311474   0.5311474   0.5311474
   0.5311474   0.5311474   0.5311474   0.5311474   0.5311474   0.5311474
   0.5407680   0.5407680   0.5407680   0.5407680   0.5407680   0.5407680
   0.5407680   0.5407680   0.5407680   0.5407680   0.5407680   0.5407680
   0.5233711   0.5233711   0.5233711   0.5233711   0.5233711   0.5233711
   0.5471118   0.5471118   0.5471118   0.5471118   0.5471118   0.5471118
   0.5309300   0.5309300   0.5309300   0.5309300   0.5309300   0.5309300
   0.5309300   0.5309300   0.5309300   0.5309300   0.5309300   0.5309300
   0.5332800   0.5332800   0.5332800   0.5332800   0.5332800   0.5332800
   0.5332800   0.5332800   0.5332800   0.5332800   0.5332800   0.5332800
   0.5228625   0.5228625   0.5228625   0.5228625   0.5228625   0.5228625
   0.5228625   0.5228625   0.5228625   0.5228625   0.5228625   0.5228625
   0.5348937   0.5348937   0.5348937   0.5348937   0.5348937   0.5348937
   0.5348937   0.5348937   0.5348937   0.5348937   0.5348937   0.5348937
   0.5355247   0.5355247   0.5355247   0.5355247   0.5355247   0.5355247
   0.5355247   0.5355247   0.5355247   0.5355247   0.5355247   0.5355247
 TTTTTTTTTTTTTTTTTTTTTTTTTTTTTT MOQGAD      TELAPSE       76.94 TCPU       76.07
 TTTTTTTTTTTTTTTTTTTTTTTTTTTTTT SHELLXN     TELAPSE       82.75 TCPU       81.87
 TTTTTTTTTTTTTTTTTTTTTTTTTTTTTT MONMO3      TELAPSE       84.07 TCPU       83.19
 NUMERICALLY INTEGRATED DENSITY    719.9999901020
 TTTTTTTTTTTTTTTTTTTTTTTTTTTTTT NUMDFT      TELAPSE       85.69 TCPU       84.81
 CYC   7 ETOT(AU) -5.493481049042E+03 DETOT -1.82E-06 tst  9.70E-10 PX  1.51E-04
 TTTTTTTTTTTTTTTTTTTTTTTTTTTTTT DIIS        TELAPSE       85.72 TCPU       84.83
 DIIS TEST: 0.43007E-06 AT SCF   CYCLE   7 - DIIS ACTIVE - HISTORY:     7 CYCLES
 TTTTTTTTTTTTTTTTTTTTTTTTTTTTTT FDIK        TELAPSE       85.75 TCPU       84.86
 INSULATING STATE
 TOP OF VALENCE BANDS -    BAND    360; K    1; EIG -3.5164101E-01 AU
 BOTTOM OF VIRTUAL BANDS - BAND    361; K    1; EIG  3.7609689E-02 AU
 DIRECT ENERGY BAND GAP:  10.5921 eV
 TTTTTTTTTTTTTTTTTTTTTTTTTTTTTT PDIG        TELAPSE       85.77 TCPU       84.88
 CHARGE NORMALIZATION FACTOR   1.00000000
 TOTAL ATOMIC CHARGES:
   8.9370681   8.9370681   8.9370681   8.9370681   8.9370681   8.9370681
   8.9370681   8.9370681   8.9370681   8.9370681   8.9370681   8.9370681
   8.9361401   8.9361401   8.9361401   8.9361401   8.9361401   8.9361401
   8.9361401   8.9361401   8.9361401   8.9361401   8.9361401   8.9361401
   8.9293435   8.9293435   8.9293435   8.9293435   8.9293435   8.9293435
   8.9293435   8.9293435   8.9293435   8.9293435   8.9293435   8.9293435
   8.9310313   8.9310313   8.9310313   8.9310313   8.9310313   8.9310313
   8.9355227   8.9355227   8.9355227   8.9355227   8.9355227   8.9355227
   8.9355227   8.9355227   8.9355227   8.9355227   8.9355227   8.9355227
   8.9396396   8.9396396   8.9396396   8.9396396   8.9396396   8.9396396
   8.9396396   8.9396396   8.9396396   8.9396396   8.9396396   8.9396396
   8.9303393   8.9303393   8.9303393   8.9303393   8.9303393   8.9303393
   0.5305915   0.5305915   0.5305915   0.5305915   0.5305915   0.5305915
   0.5305915   0.5305915   0.5305915   0.5305915   0.5305915   0.5305915
   0.5320942   0.5320942   0.5320942   0.5320942   0.5320942   0.5320942
   0.5320942   0.5320942   0.5320942   0.5320942   0.5320942   0.5320942
   0.5312868   0.5312868   0.5312868   0.5312868   0.5312868   0.5312868
   0.5312868   0.5312868   0.5312868   0.5312868   0.5312868   0.5312868
   0.5330439   0.5330439   0.5330439   0.5330439   0.5330439   0.5330439
   0.5330439   0.5330439   0.5330439   0.5330439   0.5330439   0.5330439
   0.5311312   0.5311312   0.5311312   0.5311312   0.5311312   0.5311312
   0.5311312   0.5311312   0.5311312   0.5311312   0.5311312   0.5311312
   0.5407578   0.5407578   0.5407578   0.5407578   0.5407578   0.5407578
   0.5407578   0.5407578   0.5407578   0.5407578   0.5407578   0.5407578
   0.5233319   0.5233319   0.5233319   0.5233319   0.5233319   0.5233319
   0.5470813   0.5470813   0.5470813   0.5470813   0.5470813   0.5470813
   0.5309280   0.5309280   0.5309280   0.5309280   0.5309280   0.5309280
   0.5309280   0.5309280   0.5309280   0.5309280   0.5309280   0.5309280
   0.5332813   0.5332813   0.5332813   0.5332813   0.5332813   0.5332813
   0.5332813   0.5332813   0.5332813   0.5332813   0.5332813   0.5332813
   0.5228644   0.5228644   0.5228644   0.5228644   0.5228644   0.5228644
   0.5228644   0.5228644   0.5228644   0.5228644   0.5228644   0.5228644
   0.5348968   0.5348968   0.5348968   0.5348968   0.5348968   0.5348968
   0.5348968   0.5348968   0.5348968   0.5348968   0.5348968   0.5348968
   0.5355181   0.5355181   0.5355181   0.5355181   0.5355181   0.5355181
   0.5355181   0.5355181   0.5355181   0.5355181   0.5355181   0.5355181
 TTTTTTTTTTTTTTTTTTTTTTTTTTTTTT MOQGAD      TELAPSE       85.79 TCPU       84.90
 TTTTTTTTTTTTTTTTTTTTTTTTTTTTTT SHELLXN     TELAPSE       91.60 TCPU       90.70
 TTTTTTTTTTTTTTTTTTTTTTTTTTTTTT MONMO3      TELAPSE       92.93 TCPU       92.04
 NUMERICALLY INTEGRATED DENSITY    719.9999900986
 TTTTTTTTTTTTTTTTTTTTTTTTTTTTTT NUMDFT      TELAPSE       94.54 TCPU       93.65
 CYC   8 ETOT(AU) -5.493481049183E+03 DETOT -1.41E-07 tst  2.02E-10 PX  6.48E-05
 TTTTTTTTTTTTTTTTTTTTTTTTTTTTTT DIIS        TELAPSE       94.57 TCPU       93.67
 DIIS TEST: 0.22858E-06 AT SCF   CYCLE   8 - DIIS ACTIVE - HISTORY:     8 CYCLES
 TTTTTTTTTTTTTTTTTTTTTTTTTTTTTT FDIK        TELAPSE       94.61 TCPU       93.70
 INSULATING STATE
 TOP OF VALENCE BANDS -    BAND    360; K    1; EIG -3.5164363E-01 AU
 BOTTOM OF VIRTUAL BANDS - BAND    361; K    1; EIG  3.7610196E-02 AU
 DIRECT ENERGY BAND GAP:  10.5921 eV
 TTTTTTTTTTTTTTTTTTTTTTTTTTTTTT PDIG        TELAPSE       94.63 TCPU       93.72
 CHARGE NORMALIZATION FACTOR   1.00000000
 TOTAL ATOMIC CHARGES:
   8.9370928   8.9370928   8.9370928   8.9370928   8.9370928   8.9370928
   8.9370928   8.9370928   8.9370928   8.9370928   8.9370928   8.9370928
   8.9361745   8.9361745   8.9361745   8.9361745   8.9361745   8.9361745
   8.9361745   8.9361745   8.9361745   8.9361745   8.9361745   8.9361745
   8.9293086   8.9293086   8.9293086   8.9293086   8.9293086   8.9293086
   8.9293086   8.9293086   8.9293086   8.9293086   8.9293086   8.9293086
   8.9309503   8.9309503   8.9309503   8.9309503   8.9309503   8.9309503
   8.9354995   8.9354995   8.9354995   8.9354995   8.9354995   8.9354995
   8.9354995   8.9354995   8.9354995   8.9354995   8.9354995   8.9354995
   8.9396758   8.9396758   8.9396758   8.9396758   8.9396758   8.9396758
   8.9396758   8.9396758   8.9396758   8.9396758   8.9396758   8.9396758
   8.9303447   8.9303447   8.9303447   8.9303447   8.9303447   8.9303447
   0.5305809   0.5305809   0.5305809   0.5305809   0.5305809   0.5305809
   0.5305809   0.5305809   0.5305809   0.5305809   0.5305809   0.5305809
   0.5320871   0.5320871   0.5320871   0.5320871   0.5320871   0.5320871
   0.5320871   0.5320871   0.5320871   0.5320871   0.5320871   0.5320871
   0.5312753   0.5312753   0.5312753   0.5312753   0.5312753   0.5312753
   0.5312753   0.5312753   0.5312753   0.5312753   0.5312753   0.5312753
   0.5330356   0.5330356   0.5330356   0.5330356   0.5330356   0.5330356
   0.5330356   0.5330356   0.5330356   0.5330356   0.5330356   0.5330356
   0.5311373   0.5311373   0.5311373   0.5311373   0.5311373   0.5311373
   0.5311373   0.5311373   0.5311373   0.5311373   0.5311373   0.5311373
   0.5407634   0.5407634   0.5407634   0.5407634   0.5407634   0.5407634
   0.5407634   0.5407634   0.5407634   0.5407634   0.5407634   0.5407634
   0.5233552   0.5233552   0.5233552   0.5233552   0.5233552   0.5233552
   0.5471061   0.5471061   0.5471061   0.5471061   0.5471061   0.5471061
   0.5309305   0.5309305   0.5309305   0.5309305   0.5309305   0.5309305
   0.5309305   0.5309305   0.5309305   0.5309305   0.5309305   0.5309305
   0.5332826   0.5332826   0.5332826   0.5332826   0.5332826   0.5332826
   0.5332826   0.5332826   0.5332826   0.5332826   0.5332826   0.5332826
   0.5228599   0.5228599   0.5228599   0.5228599   0.5228599   0.5228599
   0.5228599   0.5228599   0.5228599   0.5228599   0.5228599   0.5228599
   0.5348954   0.5348954   0.5348954   0.5348954   0.5348954   0.5348954
   0.5348954   0.5348954   0.5348954   0.5348954   0.5348954   0.5348954
   0.5355226   0.5355226   0.5355226   0.5355226   0.5355226   0.5355226
   0.5355226   0.5355226   0.5355226   0.5355226   0.5355226   0.5355226
 TTTTTTTTTTTTTTTTTTTTTTTTTTTTTT MOQGAD      TELAPSE       94.65 TCPU       93.74
 TTTTTTTTTTTTTTTTTTTTTTTTTTTTTT SHELLXN     TELAPSE      100.44 TCPU       99.54
 +++ ENERGIES IN A.U. +++
 ::: EXT EL-POLE                                  -4.1948894727292E+03
 ::: EXT EL-SPHEROPOLE                             4.8105899506199E+01
 ::: BIELET ZONE E-E                               6.0620205782136E+03
 ::: TOTAL E-E                                     1.9152370049906E+03
 ::: TOTAL E-N + N-E                              -1.1828933538089E+04
 ::: TOTAL N-N                                    -6.2631714955503E+02
 ::: KINETIC ENERGY                                5.4586259156096E+03
 ::: PSEUDO TOTAL   ENERGY                        -5.0813877670441E+03
 ::: VIRIAL COEFFICIENT                            1.0357910492267E+00
 TTTTTTTTTTTTTTTTTTTTTTTTTTTTTT MONMO3      TELAPSE      101.77 TCPU      100.87
 NUMERICALLY INTEGRATED DENSITY    719.9999901005
 TTTTTTTTTTTTTTTTTTTTTTTTTTTTTT NUMDFT      TELAPSE      103.39 TCPU      102.48
 CYC   9 ETOT(AU) -5.493481049163E+03 DETOT  2.03E-08 tst  6.53E-11 PX  6.48E-05

 == SCF ENDED - CONVERGENCE ON ENERGY      E(AU) -5.4934810491628E+03 CYCLES   9


 ENERGY EXPRESSION=HARTREE+FOCK EXCH*0.00000+(HSE-3c     EXCH)*1.00000+PBEh-3c    CORR


 TOTAL ENERGY(DFT)(AU)(  9) -5.4934810491628E+03 DE 2.0E-08 tester 6.5E-11
 TTTTTTTTTTTTTTTTTTTTTTTTTTTTTT EDFT        TELAPSE      103.39 TCPU      102.48
 
 INFORMATION **** DFTD3 ENERGY **** CALCULATE DFTD3 ENERGY

           DFT-D V3(BJ)
 DF                                         hse3c     
 parameters
 s6       :    1.0000
 s8       :    0.0000
 a1       :    0.4411
 a2       :    4.5182
 k1 k3    :   16.0000   -4.0000
 Cutoff   :   50.2022
 CN-Cutoff:   21.1671
 
 Edisp /kcal,au:  -102.1611 -0.16280411

 E6    /kcal :  -106.4427
 E8    /kcal :     0.0000
 E6(ABC) "   :   4.281574
 
 INFORMATION **** DFTD3 ENERGY **** NORMAL TERMINATION OF DFTD3 MODULE

 GCP ENERGY CALCULATION
  level           hse3c               basis:hse3c
  Nbf           1368
  Atoms          216

  Parameters: 
  sigma     1.0000
  eta       1.4086
  alpha     0.2908
  beta      1.9526

  dmp_scal      4.0000
  dmp_exp       6.0000
 cutoffs: 
   distance [bohr] 60.0
   noise    [a.u.] 2.2E-16
 SR-damping   T
 ** gCP correction **
  Egcp:        0.9420685777 / (a.u.) ||     591.1570 / (kcal/mol)
 INFORMATION **** GCP **** NORMAL TERMINATION OF GCP MODULE

 *******************************************************************************

 DFT-D3-GCP DISPERSION AND COUNTERPOISE CORRECTION

 D3 DISPERSION ENERGY (AU)      -1.6280410708808E-01
 GCP ENERGY (AU)                 9.4206857773333E-01
 TOTAL ENERGY + DISP + GCP (AU) -5.4927017846922E+03

 *******************************************************************************

 EIGENVECTORS IN FORTRAN UNIT 10
 TTTTTTTTTTTTTTTTTTTTTTTTTTTTTT END         TELAPSE      112.33 TCPU      108.32
 EEEEEEEEEE TERMINATION  DATE 25 03 2019 TIME 17:54:33.3
NODE    0 CPU TIME =       108.325
NODE    1 CPU TIME =       111.482
NODE    2 CPU TIME =       109.432
NODE    3 CPU TIME =       111.439
NODE    4 CPU TIME =       111.228
NODE    5 CPU TIME =       104.295
NODE    6 CPU TIME =       110.140
NODE    7 CPU TIME =       111.506
    TOTAL CPU TIME =       877.847
