# Supplementary material for: Liquid water contains the building blocks of diverse ice phases
Source: Nat Commun. 2020 Nov 13;11:5757. doi: 10.1038/s41467-020-19606-y (PMC7666157; doi:10.1038/s41467-020-19606-y)
Supplement: Supplementary file 4 — Supplementary Data 1 [file 41467_2020_19606_MOESM4_ESM.zip › SI/hse3c/MAR/POSCAR]

 H  O 
 1.0000000000000000
    10.6931833399999991    0.0000000000000000    0.0000000000000000
    -5.3465916699999969    9.2605684197645317    0.0000000000000000
     0.0000000000000016    0.0000000000000028   26.6704804799999984
 144  72
Direct
  0.0980219902100000  0.5861981312450000  0.1664614198023000
  0.4954136554277000  0.9039938872216000  0.7500000000000000
  0.0960061127784000  0.5914197682061000  0.7500000000000000
  0.5914197682061000  0.4954136554276999  0.2500000000000000
  0.5045863445723000  0.0960061127784000  0.2500000000000000
  0.9039938872216000  0.4085802317939000  0.2500000000000000
  0.3786487467292999  0.0177635591860000  0.3890899375065001
  0.9822364408140000  0.3608851875433000  0.3890899375065001
  0.6391148124567000  0.6213512532707000  0.3890899375065001
  0.4085802317939000  0.5045863445723000  0.7500000000000000
  0.6213512532707000  0.9822364408140000  0.8890899375065000
  0.3608851875433001  0.3786487467293000  0.8890899375065000
  0.6213512532707000  0.9822364408140000  0.6109100624935000
  0.0177635591860000  0.6391148124567000  0.6109100624935000
  0.3608851875433000  0.3786487467293000  0.6109100624935000
  0.3786487467292999  0.0177635591860000  0.1109100624935000
  0.9822364408140000  0.3608851875433000  0.1109100624935000
  0.6391148124567000  0.6213512532707000  0.1109100624935000
  0.4256907444295001  0.1697584031685000  0.4139707231250000
  0.0177635591860000  0.6391148124567000  0.8890899375065000
  0.8324770887310000  0.2388173261916000  0.2500000000000000
  0.4063402374606001  0.1675229112690000  0.2500000000000000
  0.7611826738084000  0.5936597625394000  0.2500000000000000
  0.9791778696319999  0.3458584964726000  0.6374565689112000
  0.3458584964726000  0.3666806268406000  0.1374565689112000
  0.6333193731594000  0.9791778696319999  0.1374565689112000
  0.0208221303680000  0.6541415035274001  0.1374565689112000
  0.4138018687550000  0.5118238589650000  0.3335385801977000
  0.4881761410350001  0.9019780097900001  0.3335385801977000
  0.0980219902100000  0.5861981312450000  0.3335385801977000
  0.5861981312450000  0.4881761410350000  0.8335385801977000
  0.5118238589650000  0.0980219902100000  0.8335385801977000
  0.9019780097900000  0.4138018687550000  0.8335385801977000
  0.5861981312450000  0.4881761410350000  0.6664614198022999
  0.5118238589650000  0.0980219902100000  0.6664614198022999
  0.9019780097900000  0.4138018687550000  0.6664614198022999
  0.4138018687550000  0.5118238589650000  0.1664614198023000
  0.4881761410350001  0.9019780097900001  0.1664614198023000
  0.6515512340848000  0.0269539396317000  0.2203819936667000
  0.2388173261916000  0.4063402374606000  0.7500000000000000
  0.5936597625394000  0.8324770887310000  0.7500000000000000
  0.1675229112690000  0.7611826738084000  0.7500000000000000
  0.8302415968314999  0.2559323412610000  0.4139707231250000
  0.3666806268406000  0.0208221303680000  0.6374565689112000
  0.7440676587390002  0.5743092555705001  0.4139707231250000
  0.1697584031685000  0.7440676587390000  0.9139707231250001
  0.0278270803818500  0.3715342246804500  0.1951723776082000
  0.6284657753195499  0.6562928557014001  0.1951723776082000
  0.3437071442986000  0.9721729196181500  0.3048276223917999
  0.0278270803818500  0.3715342246804500  0.3048276223917999
  0.6284657753195499  0.6562928557014001  0.3048276223917999
  0.6562928557014001  0.0278270803818500  0.8048276223918001
  0.9721729196181500  0.6284657753195499  0.8048276223918001
  0.3715342246804500  0.3437071442986000  0.8048276223918001
  0.3437071442986000  0.9721729196181500  0.1951723776082000
  0.3754027055469000  0.3484487659152000  0.2796180063333000
  0.9730460603683001  0.6245972944531000  0.2796180063333000
  0.6245972944531000  0.6515512340848000  0.7796180063333000
  0.3484487659152000  0.9730460603683000  0.7796180063333000
  0.0269539396316999  0.3754027055469000  0.7796180063333000
  0.6245972944531000  0.6515512340848000  0.7203819936667000
  0.3484487659152000  0.9730460603683000  0.7203819936667000
  0.0269539396316999  0.3754027055469000  0.7203819936667000
  0.3754027055469000  0.3484487659152000  0.2203819936667000
  0.6515512340848000  0.0269539396317000  0.2796180063333000
  0.3715342246804500  0.3437071442986000  0.6951723776081999
  0.9721729196181500  0.6284657753195499  0.6951723776081999
  0.6562928557014001  0.0278270803818500  0.6951723776081999
  0.2559323412610000  0.4256907444295000  0.9139707231250001
  0.5743092555705001  0.8302415968315000  0.5860292768749999
  0.1697584031685000  0.7440676587390000  0.5860292768749999
  0.2559323412610000  0.4256907444295000  0.5860292768749999
  0.4256907444295001  0.1697584031685000  0.0860292768750000
  0.8302415968314999  0.2559323412610000  0.0860292768750000
  0.7440676587390002  0.5743092555705001  0.0860292768750000
  0.7604804821768000  0.1734388549617000  0.6657717750168001
  0.8265611450383001  0.5870416272151000  0.6657717750168001
  0.4129583727849000  0.2395195178232000  0.6657717750168001
  0.2395195178232000  0.8265611450383000  0.1657717750168000
  0.1734388549617000  0.4129583727849000  0.1657717750168000
  0.5870416272151000  0.7604804821768000  0.1657717750168000
  0.2395195178232000  0.8265611450383000  0.3342282249832000
  0.1734388549617000  0.4129583727849000  0.3342282249832000
  0.5870416272151000  0.7604804821768000  0.3342282249832000
  0.7604804821768000  0.1734388549617000  0.8342282249832000
  0.8265611450383001  0.5870416272151000  0.8342282249832000
  0.4129583727849000  0.2395195178232000  0.8342282249832000
  0.5743092555705001  0.8302415968315000  0.9139707231250001
  0.6541415035274001  0.6333193731594000  0.6374565689112000
  0.9730460603683001  0.6245972944531000  0.2203819936667000
  0.3666806268406000  0.0208221303680000  0.8625434310888000
  0.3058858140239000  0.9544468791413200  0.5548070978408000
  0.0455531208586800  0.3514389348825801  0.5548070978408000
  0.6485610651174200  0.6941141859761000  0.5548070978408000
  0.6941141859761000  0.0455531208586800  0.0548070978408000
  0.9544468791413201  0.6485610651174200  0.0548070978408000
  0.2969823399406000  0.3138559506909000  0.5283925723970000
  0.6485610651174200  0.6941141859761000  0.9451929021592000
  0.0884178120155000  0.8443105430714000  0.0035058993248000
  0.1556894569286000  0.2441072689441000  0.0035058993248000
  0.9115821879845000  0.1556894569286000  0.5035058993248001
  0.2441072689441000  0.0884178120155000  0.5035058993248001
  0.8443105430714000  0.7558927310559000  0.5035058993248001
  0.9115821879845000  0.1556894569286000  0.9964941006752001
  0.2441072689441000  0.0884178120155000  0.9964941006752001
  0.7558927310559000  0.9115821879845001  0.0035058993248000
  0.0884178120155000  0.8443105430714000  0.4964941006752000
  0.0455531208586800  0.3514389348825800  0.9451929021592000
  0.3514389348825800  0.3058858140239000  0.4451929021592000
  0.0168736107503000  0.7030176600594000  0.9716074276030000
  0.6861440493091000  0.9831263892496999  0.9716074276030000
  0.2969823399406000  0.3138559506909000  0.9716074276030000
  0.9831263892496999  0.2969823399406000  0.4716074276030000
  0.3138559506909000  0.0168736107503000  0.4716074276030000
  0.7030176600594001  0.6861440493091001  0.4716074276030000
  0.3058858140239001  0.9544468791413202  0.9451929021592000
  0.9831263892496999  0.2969823399406000  0.0283925723970000
  0.9791778696319999  0.3458584964726000  0.8625434310888000
  0.7030176600594000  0.6861440493091000  0.0283925723970000
  0.0168736107503000  0.7030176600594000  0.5283925723970000
  0.6861440493091000  0.9831263892496999  0.5283925723970000
  0.6941141859761000  0.0455531208586800  0.4451929021592000
  0.9544468791413201  0.6485610651174200  0.4451929021592000
  0.3138559506909000  0.0168736107503000  0.0283925723970000
  0.7558927310559000  0.9115821879845001  0.4964941006752000
  0.8443105430714000  0.7558927310559000  0.9964941006752001
  0.5894554090286001  0.0919570396766600  0.4196927494015000
  0.3458584964726000  0.3666806268406000  0.3625434310888000
  0.3514389348825800  0.3058858140239000  0.0548070978408000
  0.6333193731594000  0.9791778696319999  0.3625434310888000
  0.5025016306480600  0.4105445909714000  0.0803072505985000
  0.0208221303680000  0.6541415035274001  0.3625434310888000
  0.6541415035274001  0.6333193731594000  0.8625434310888000
  0.9080429603233400  0.4974983693519400  0.0803072505985000
  0.5894554090286001  0.0919570396766600  0.0803072505985000
  0.1556894569286000  0.2441072689441000  0.4964941006752000
  0.0919570396766600  0.5025016306480600  0.5803072505985001
  0.4105445909714000  0.9080429603233399  0.5803072505985001
  0.4974983693519400  0.5894554090285999  0.9196927494014999
  0.0919570396766600  0.5025016306480600  0.9196927494014999
  0.4105445909714000  0.9080429603233399  0.9196927494014999
  0.5025016306480600  0.4105445909714000  0.4196927494015000
  0.9080429603233400  0.4974983693519400  0.4196927494015000
  0.4974983693519400  0.5894554090285999  0.5803072505985001
  0.7489590223733001  0.7488480081191999  0.9990972553708000
  0.6663873010465999  0.0831692366720300  0.8355096825407000
  0.9168307633279700  0.5832180643745700  0.8355096825407000
  0.4167819356254300  0.3336126989534000  0.8355096825407000
  0.5832180643745700  0.6663873010465999  0.3355096825407000
  0.7488480081192000  0.9998889857459001  0.4990972553708000
  0.0001110142541000  0.7489590223733000  0.4990972553708000
  0.2511519918808000  0.0001110142541000  0.9990972553708000
  0.0885792213320001  0.4193856601566000  0.7500000000000000
  0.7489590223733001  0.7488480081191999  0.5009027446292000
  0.2511519918808000  0.0001110142541000  0.5009027446292000
  0.9998889857459000  0.2510409776267000  0.5009027446292000
  0.2510409776267000  0.2511519918808000  0.0009027446292000
  0.7488480081192000  0.9998889857459001  0.0009027446292000
  0.3308064388246000  0.9114207786680001  0.7500000000000000
  0.5806143398434001  0.6691935611754001  0.7500000000000000
  0.9114207786680000  0.5806143398434001  0.2500000000000000
  0.6691935611754001  0.0885792213320000  0.2500000000000000
  0.4193856601566001  0.3308064388246000  0.2500000000000000
  0.0001110142541000  0.7489590223733000  0.0009027446292000
  0.0831692366720300  0.4167819356254300  0.3355096825407000
  0.9998889857459000  0.2510409776267000  0.9990972553708000
  0.3336126989534000  0.9168307633279700  0.3355096825407000
  0.5905914402688099  0.6793021513271000  0.5852946337377001
  0.0831692366720300  0.4167819356254300  0.1644903174593000
  0.9228668621905499  0.3460157570811500  0.4192115379906000
  0.4231488948906000  0.0771331378094500  0.4192115379906000
  0.9261190548753000  0.3299685834258000  0.2500000000000000
  0.4038495285505000  0.0738809451247000  0.2500000000000000
  0.6700314165742001  0.5961504714495001  0.2500000000000000
  0.0738809451247000  0.6700314165742001  0.7500000000000000
  0.5961504714495002  0.9261190548753001  0.7500000000000000
  0.3299685834258000  0.4038495285505000  0.7500000000000000
  0.3309804647865000  0.4125122806857000  0.3327613245419000
  0.6539842429188500  0.5768511051094001  0.4192115379906000
  0.5874877193143000  0.9184681841008000  0.3327613245419000
  0.6690195352135000  0.5874877193143000  0.8327613245419000
  0.4125122806857000  0.0815318158992000  0.8327613245419000
  0.9184681841008001  0.3309804647865000  0.8327613245419000
  0.6690195352135000  0.5874877193143000  0.6672386754581000
  0.4125122806857000  0.0815318158992000  0.6672386754581000
  0.9184681841008001  0.3309804647865000  0.6672386754581000
  0.3309804647865000  0.4125122806857000  0.1672386754581000
  0.5874877193143000  0.9184681841008000  0.1672386754581000
  0.0815318158992000  0.6690195352135000  0.1672386754581000
  0.0815318158992000  0.6690195352135000  0.3327613245419000
  0.5768511051094001  0.9228668621905500  0.9192115379906000
  0.0771331378094500  0.6539842429188500  0.9192115379906000
  0.3460157570811500  0.4231488948906000  0.9192115379906000
  0.3336126989534000  0.9168307633279700  0.1644903174593000
  0.4167819356254300  0.3336126989534000  0.6644903174592999
  0.9168307633279700  0.5832180643745700  0.6644903174592999
  0.6663873010465999  0.0831692366720300  0.6644903174592999
  0.6793021513271000  0.0887107110582900  0.4147053662623000
  0.9112892889417100  0.5905914402688099  0.4147053662623000
  0.4094085597311901  0.3206978486729000  0.4147053662623000
  0.3206978486729001  0.9112892889417101  0.9147053662622999
  0.0887107110582900  0.4094085597311900  0.9147053662622999
  0.5905914402688099  0.6793021513271000  0.9147053662622999
  0.3206978486729001  0.9112892889417101  0.5852946337377001
  0.0887107110582900  0.4094085597311900  0.5852946337377001
  0.6793021513271000  0.0887107110582900  0.0852946337377000
  0.9112892889417100  0.5905914402688099  0.0852946337377000
  0.4094085597311900  0.3206978486729000  0.0852946337377000
  0.6539842429188500  0.5768511051094001  0.0807884620094000
  0.9228668621905499  0.3460157570811500  0.0807884620094000
  0.4231488948906000  0.0771331378094500  0.0807884620094000
  0.3460157570811500  0.4231488948906000  0.5807884620093999
  0.0771331378094500  0.6539842429188500  0.5807884620093999
  0.5768511051094001  0.9228668621905500  0.5807884620093999
  0.5832180643745700  0.6663873010465999  0.1644903174593000
  0.2510409776267000  0.2511519918808000  0.4990972553708000
