# Supplementary material for: Liquid water contains the building blocks of diverse ice phases
Source: Nat Commun. 2020 Nov 13;11:5757. doi: 10.1038/s41467-020-19606-y (PMC7666157; doi:10.1038/s41467-020-19606-y)
Supplement: Supplementary file 4 — Supplementary Data 1 [file 41467_2020_19606_MOESM4_ESM.zip › SI/hse3c/MAR/geom_p1.cif]

data_MAR-hse3c
_cell_length_a       10.6932
_cell_length_b       10.6932
_cell_length_c       26.6705
_cell_angle_alpha    90
_cell_angle_beta     90
_cell_angle_gamma    120

_symmetry_space_group_name_H-M    "P 1"
_symmetry_int_tables_number       1

loop_
  _symmetry_equiv_pos_as_xyz
  'x, y, z'

loop_
  _atom_site_label
  _atom_site_occupancy
  _atom_site_fract_x
  _atom_site_fract_y
  _atom_site_fract_z
  _atom_site_thermal_displace_type
  _atom_site_B_iso_or_equiv
  _atom_site_type_symbol
  H1       1.0000 0.09802  0.58620  0.16646  Biso   1.000  H
  H2       1.0000 0.49541  0.90399  0.75000  Biso   1.000  H
  H3       1.0000 0.09601  0.59142  0.75000  Biso   1.000  H
  H4       1.0000 0.59142  0.49541  0.25000  Biso   1.000  H
  H5       1.0000 0.50459  0.09601  0.25000  Biso   1.000  H
  H6       1.0000 0.90399  0.40858  0.25000  Biso   1.000  H
  H7       1.0000 0.37865  0.01776  0.38909  Biso   1.000  H
  H8       1.0000 0.98224  0.36089  0.38909  Biso   1.000  H
  H9       1.0000 0.63911  0.62135  0.38909  Biso   1.000  H
  H10      1.0000 0.40858  0.50459  0.75000  Biso   1.000  H
  H11      1.0000 0.62135  0.98224  0.88909  Biso   1.000  H
  H12      1.0000 0.36089  0.37865  0.88909  Biso   1.000  H
  H13      1.0000 0.62135  0.98224  0.61091  Biso   1.000  H
  H14      1.0000 0.01776  0.63911  0.61091  Biso   1.000  H
  H15      1.0000 0.36089  0.37865  0.61091  Biso   1.000  H
  H16      1.0000 0.37865  0.01776  0.11091  Biso   1.000  H
  H17      1.0000 0.98224  0.36089  0.11091  Biso   1.000  H
  H18      1.0000 0.63911  0.62135  0.11091  Biso   1.000  H
  H19      1.0000 0.42569  0.16976  0.41397  Biso   1.000  H
  H20      1.0000 0.01776  0.63911  0.88909  Biso   1.000  H
  H21      1.0000 0.83248  0.23882  0.25000  Biso   1.000  H
  H22      1.0000 0.40634  0.16752  0.25000  Biso   1.000  H
  H23      1.0000 0.76118  0.59366  0.25000  Biso   1.000  H
  H24      1.0000 0.97918  0.34586  0.63746  Biso   1.000  H
  H25      1.0000 0.34586  0.36668  0.13746  Biso   1.000  H
  H26      1.0000 0.63332  0.97918  0.13746  Biso   1.000  H
  H27      1.0000 0.02082  0.65414  0.13746  Biso   1.000  H
  H28      1.0000 0.41380  0.51182  0.33354  Biso   1.000  H
  H29      1.0000 0.48818  0.90198  0.33354  Biso   1.000  H
  H30      1.0000 0.09802  0.58620  0.33354  Biso   1.000  H
  H31      1.0000 0.58620  0.48818  0.83354  Biso   1.000  H
  H32      1.0000 0.51182  0.09802  0.83354  Biso   1.000  H
  H33      1.0000 0.90198  0.41380  0.83354  Biso   1.000  H
  H34      1.0000 0.58620  0.48818  0.66646  Biso   1.000  H
  H35      1.0000 0.51182  0.09802  0.66646  Biso   1.000  H
  H36      1.0000 0.90198  0.41380  0.66646  Biso   1.000  H
  H37      1.0000 0.41380  0.51182  0.16646  Biso   1.000  H
  H38      1.0000 0.48818  0.90198  0.16646  Biso   1.000  H
  H39      1.0000 0.65155  0.02695  0.22038  Biso   1.000  H
  H40      1.0000 0.23882  0.40634  0.75000  Biso   1.000  H
  H41      1.0000 0.59366  0.83248  0.75000  Biso   1.000  H
  H42      1.0000 0.16752  0.76118  0.75000  Biso   1.000  H
  H43      1.0000 0.83024  0.25593  0.41397  Biso   1.000  H
  H44      1.0000 0.36668  0.02082  0.63746  Biso   1.000  H
  H45      1.0000 0.74407  0.57431  0.41397  Biso   1.000  H
  H46      1.0000 0.16976  0.74407  0.91397  Biso   1.000  H
  H47      1.0000 0.02783  0.37153  0.19517  Biso   1.000  H
  H48      1.0000 0.62847  0.65629  0.19517  Biso   1.000  H
  H49      1.0000 0.34371  0.97217  0.30483  Biso   1.000  H
  H50      1.0000 0.02783  0.37153  0.30483  Biso   1.000  H
  H51      1.0000 0.62847  0.65629  0.30483  Biso   1.000  H
  H52      1.0000 0.65629  0.02783  0.80483  Biso   1.000  H
  H53      1.0000 0.97217  0.62847  0.80483  Biso   1.000  H
  H54      1.0000 0.37153  0.34371  0.80483  Biso   1.000  H
  H55      1.0000 0.34371  0.97217  0.19517  Biso   1.000  H
  H56      1.0000 0.37540  0.34845  0.27962  Biso   1.000  H
  H57      1.0000 0.97305  0.62460  0.27962  Biso   1.000  H
  H58      1.0000 0.62460  0.65155  0.77962  Biso   1.000  H
  H59      1.0000 0.34845  0.97305  0.77962  Biso   1.000  H
  H60      1.0000 0.02695  0.37540  0.77962  Biso   1.000  H
  H61      1.0000 0.62460  0.65155  0.72038  Biso   1.000  H
  H62      1.0000 0.34845  0.97305  0.72038  Biso   1.000  H
  H63      1.0000 0.02695  0.37540  0.72038  Biso   1.000  H
  H64      1.0000 0.37540  0.34845  0.22038  Biso   1.000  H
  H65      1.0000 0.65155  0.02695  0.27962  Biso   1.000  H
  H66      1.0000 0.37153  0.34371  0.69517  Biso   1.000  H
  H67      1.0000 0.97217  0.62847  0.69517  Biso   1.000  H
  H68      1.0000 0.65629  0.02783  0.69517  Biso   1.000  H
  H69      1.0000 0.25593  0.42569  0.91397  Biso   1.000  H
  H70      1.0000 0.57431  0.83024  0.58603  Biso   1.000  H
  H71      1.0000 0.16976  0.74407  0.58603  Biso   1.000  H
  H72      1.0000 0.25593  0.42569  0.58603  Biso   1.000  H
  H73      1.0000 0.42569  0.16976  0.08603  Biso   1.000  H
  H74      1.0000 0.83024  0.25593  0.08603  Biso   1.000  H
  H75      1.0000 0.74407  0.57431  0.08603  Biso   1.000  H
  H76      1.0000 0.76048  0.17344  0.66577  Biso   1.000  H
  H77      1.0000 0.82656  0.58704  0.66577  Biso   1.000  H
  H78      1.0000 0.41296  0.23952  0.66577  Biso   1.000  H
  H79      1.0000 0.23952  0.82656  0.16577  Biso   1.000  H
  H80      1.0000 0.17344  0.41296  0.16577  Biso   1.000  H
  H81      1.0000 0.58704  0.76048  0.16577  Biso   1.000  H
  H82      1.0000 0.23952  0.82656  0.33423  Biso   1.000  H
  H83      1.0000 0.17344  0.41296  0.33423  Biso   1.000  H
  H84      1.0000 0.58704  0.76048  0.33423  Biso   1.000  H
  H85      1.0000 0.76048  0.17344  0.83423  Biso   1.000  H
  H86      1.0000 0.82656  0.58704  0.83423  Biso   1.000  H
  H87      1.0000 0.41296  0.23952  0.83423  Biso   1.000  H
  H88      1.0000 0.57431  0.83024  0.91397  Biso   1.000  H
  H89      1.0000 0.65414  0.63332  0.63746  Biso   1.000  H
  H90      1.0000 0.97305  0.62460  0.22038  Biso   1.000  H
  H91      1.0000 0.36668  0.02082  0.86254  Biso   1.000  H
  H92      1.0000 0.30589  0.95445  0.55481  Biso   1.000  H
  H93      1.0000 0.04555  0.35144  0.55481  Biso   1.000  H
  H94      1.0000 0.64856  0.69411  0.55481  Biso   1.000  H
  H95      1.0000 0.69411  0.04555  0.05481  Biso   1.000  H
  H96      1.0000 0.95445  0.64856  0.05481  Biso   1.000  H
  H97      1.0000 0.29698  0.31386  0.52839  Biso   1.000  H
  H98      1.0000 0.64856  0.69411  0.94519  Biso   1.000  H
  H99      1.0000 0.08842  0.84431  0.00351  Biso   1.000  H
  H100     1.0000 0.15569  0.24411  0.00351  Biso   1.000  H
  H101     1.0000 0.91158  0.15569  0.50351  Biso   1.000  H
  H102     1.0000 0.24411  0.08842  0.50351  Biso   1.000  H
  H103     1.0000 0.84431  0.75589  0.50351  Biso   1.000  H
  H104     1.0000 0.91158  0.15569  0.99649  Biso   1.000  H
  H105     1.0000 0.24411  0.08842  0.99649  Biso   1.000  H
  H106     1.0000 0.75589  0.91158  0.00351  Biso   1.000  H
  H107     1.0000 0.08842  0.84431  0.49649  Biso   1.000  H
  H108     1.0000 0.04555  0.35144  0.94519  Biso   1.000  H
  H109     1.0000 0.35144  0.30589  0.44519  Biso   1.000  H
  H110     1.0000 0.01687  0.70302  0.97161  Biso   1.000  H
  H111     1.0000 0.68614  0.98313  0.97161  Biso   1.000  H
  H112     1.0000 0.29698  0.31386  0.97161  Biso   1.000  H
  H113     1.0000 0.98313  0.29698  0.47161  Biso   1.000  H
  H114     1.0000 0.31386  0.01687  0.47161  Biso   1.000  H
  H115     1.0000 0.70302  0.68614  0.47161  Biso   1.000  H
  H116     1.0000 0.30589  0.95445  0.94519  Biso   1.000  H
  H117     1.0000 0.98313  0.29698  0.02839  Biso   1.000  H
  H118     1.0000 0.97918  0.34586  0.86254  Biso   1.000  H
  H119     1.0000 0.70302  0.68614  0.02839  Biso   1.000  H
  H120     1.0000 0.01687  0.70302  0.52839  Biso   1.000  H
  H121     1.0000 0.68614  0.98313  0.52839  Biso   1.000  H
  H122     1.0000 0.69411  0.04555  0.44519  Biso   1.000  H
  H123     1.0000 0.95445  0.64856  0.44519  Biso   1.000  H
  H124     1.0000 0.31386  0.01687  0.02839  Biso   1.000  H
  H125     1.0000 0.75589  0.91158  0.49649  Biso   1.000  H
  H126     1.0000 0.84431  0.75589  0.99649  Biso   1.000  H
  H127     1.0000 0.58946  0.09196  0.41969  Biso   1.000  H
  H128     1.0000 0.34586  0.36668  0.36254  Biso   1.000  H
  H129     1.0000 0.35144  0.30589  0.05481  Biso   1.000  H
  H130     1.0000 0.63332  0.97918  0.36254  Biso   1.000  H
  H131     1.0000 0.50250  0.41054  0.08031  Biso   1.000  H
  H132     1.0000 0.02082  0.65414  0.36254  Biso   1.000  H
  H133     1.0000 0.65414  0.63332  0.86254  Biso   1.000  H
  H134     1.0000 0.90804  0.49750  0.08031  Biso   1.000  H
  H135     1.0000 0.58946  0.09196  0.08031  Biso   1.000  H
  H136     1.0000 0.15569  0.24411  0.49649  Biso   1.000  H
  H137     1.0000 0.09196  0.50250  0.58031  Biso   1.000  H
  H138     1.0000 0.41054  0.90804  0.58031  Biso   1.000  H
  H139     1.0000 0.49750  0.58946  0.91969  Biso   1.000  H
  H140     1.0000 0.09196  0.50250  0.91969  Biso   1.000  H
  H141     1.0000 0.41054  0.90804  0.91969  Biso   1.000  H
  H142     1.0000 0.50250  0.41054  0.41969  Biso   1.000  H
  H143     1.0000 0.90804  0.49750  0.41969  Biso   1.000  H
  H144     1.0000 0.49750  0.58946  0.58031  Biso   1.000  H
  O1       1.0000 0.74896  0.74885  0.99910  Biso   1.000  O
  O2       1.0000 0.66639  0.08317  0.83551  Biso   1.000  O
  O3       1.0000 0.91683  0.58322  0.83551  Biso   1.000  O
  O4       1.0000 0.41678  0.33361  0.83551  Biso   1.000  O
  O5       1.0000 0.58322  0.66639  0.33551  Biso   1.000  O
  O6       1.0000 0.74885  0.99989  0.49910  Biso   1.000  O
  O7       1.0000 0.00011  0.74896  0.49910  Biso   1.000  O
  O8       1.0000 0.25115  0.00011  0.99910  Biso   1.000  O
  O9       1.0000 0.08858  0.41939  0.75000  Biso   1.000  O
  O10      1.0000 0.74896  0.74885  0.50090  Biso   1.000  O
  O11      1.0000 0.25115  0.00011  0.50090  Biso   1.000  O
  O12      1.0000 0.99989  0.25104  0.50090  Biso   1.000  O
  O13      1.0000 0.25104  0.25115  0.00090  Biso   1.000  O
  O14      1.0000 0.74885  0.99989  0.00090  Biso   1.000  O
  O15      1.0000 0.33081  0.91142  0.75000  Biso   1.000  O
  O16      1.0000 0.58061  0.66919  0.75000  Biso   1.000  O
  O17      1.0000 0.91142  0.58061  0.25000  Biso   1.000  O
  O18      1.0000 0.66919  0.08858  0.25000  Biso   1.000  O
  O19      1.0000 0.41939  0.33081  0.25000  Biso   1.000  O
  O20      1.0000 0.00011  0.74896  0.00090  Biso   1.000  O
  O21      1.0000 0.08317  0.41678  0.33551  Biso   1.000  O
  O22      1.0000 0.99989  0.25104  0.99910  Biso   1.000  O
  O23      1.0000 0.33361  0.91683  0.33551  Biso   1.000  O
  O24      1.0000 0.59059  0.67930  0.58529  Biso   1.000  O
  O25      1.0000 0.08317  0.41678  0.16449  Biso   1.000  O
  O26      1.0000 0.92287  0.34602  0.41921  Biso   1.000  O
  O27      1.0000 0.42315  0.07713  0.41921  Biso   1.000  O
  O28      1.0000 0.92612  0.32997  0.25000  Biso   1.000  O
  O29      1.0000 0.40385  0.07388  0.25000  Biso   1.000  O
  O30      1.0000 0.67003  0.59615  0.25000  Biso   1.000  O
  O31      1.0000 0.07388  0.67003  0.75000  Biso   1.000  O
  O32      1.0000 0.59615  0.92612  0.75000  Biso   1.000  O
  O33      1.0000 0.32997  0.40385  0.75000  Biso   1.000  O
  O34      1.0000 0.33098  0.41251  0.33276  Biso   1.000  O
  O35      1.0000 0.65398  0.57685  0.41921  Biso   1.000  O
  O36      1.0000 0.58749  0.91847  0.33276  Biso   1.000  O
  O37      1.0000 0.66902  0.58749  0.83276  Biso   1.000  O
  O38      1.0000 0.41251  0.08153  0.83276  Biso   1.000  O
  O39      1.0000 0.91847  0.33098  0.83276  Biso   1.000  O
  O40      1.0000 0.66902  0.58749  0.66724  Biso   1.000  O
  O41      1.0000 0.41251  0.08153  0.66724  Biso   1.000  O
  O42      1.0000 0.91847  0.33098  0.66724  Biso   1.000  O
  O43      1.0000 0.33098  0.41251  0.16724  Biso   1.000  O
  O44      1.0000 0.58749  0.91847  0.16724  Biso   1.000  O
  O45      1.0000 0.08153  0.66902  0.16724  Biso   1.000  O
  O46      1.0000 0.08153  0.66902  0.33276  Biso   1.000  O
  O47      1.0000 0.57685  0.92287  0.91921  Biso   1.000  O
  O48      1.0000 0.07713  0.65398  0.91921  Biso   1.000  O
  O49      1.0000 0.34602  0.42315  0.91921  Biso   1.000  O
  O50      1.0000 0.33361  0.91683  0.16449  Biso   1.000  O
  O51      1.0000 0.41678  0.33361  0.66449  Biso   1.000  O
  O52      1.0000 0.91683  0.58322  0.66449  Biso   1.000  O
  O53      1.0000 0.66639  0.08317  0.66449  Biso   1.000  O
  O54      1.0000 0.67930  0.08871  0.41471  Biso   1.000  O
  O55      1.0000 0.91129  0.59059  0.41471  Biso   1.000  O
  O56      1.0000 0.40941  0.32070  0.41471  Biso   1.000  O
  O57      1.0000 0.32070  0.91129  0.91471  Biso   1.000  O
  O58      1.0000 0.08871  0.40941  0.91471  Biso   1.000  O
  O59      1.0000 0.59059  0.67930  0.91471  Biso   1.000  O
  O60      1.0000 0.32070  0.91129  0.58529  Biso   1.000  O
  O61      1.0000 0.08871  0.40941  0.58529  Biso   1.000  O
  O62      1.0000 0.67930  0.08871  0.08529  Biso   1.000  O
  O63      1.0000 0.91129  0.59059  0.08529  Biso   1.000  O
  O64      1.0000 0.40941  0.32070  0.08529  Biso   1.000  O
  O65      1.0000 0.65398  0.57685  0.08079  Biso   1.000  O
  O66      1.0000 0.92287  0.34602  0.08079  Biso   1.000  O
  O67      1.0000 0.42315  0.07713  0.08079  Biso   1.000  O
  O68      1.0000 0.34602  0.42315  0.58079  Biso   1.000  O
  O69      1.0000 0.07713  0.65398  0.58079  Biso   1.000  O
  O70      1.0000 0.57685  0.92287  0.58079  Biso   1.000  O
  O71      1.0000 0.58322  0.66639  0.16449  Biso   1.000  O
  O72      1.0000 0.25104  0.25115  0.49910  Biso   1.000  O
