# Supplementary material for: Liquid water contains the building blocks of diverse ice phases
Source: Nat Commun. 2020 Nov 13;11:5757. doi: 10.1038/s41467-020-19606-y (PMC7666157; doi:10.1038/s41467-020-19606-y)
Supplement: Supplementary file 4 — Supplementary Data 1 [file 41467_2020_19606_MOESM4_ESM.zip › SI/hse3c/12_1_11/geom_sym.cif]

#######################################################################
#
#                 Cambridge Crystallographic Data Centre
#                                CCDC 
#
#######################################################################
#
# If this CIF has been generated from an entry in the Cambridge 
# Structural Database, then it will include bibliographic, chemical, 
# crystal, experimental, refinement or atomic coordinate data resulting 
# from the CCDC's data processing and validation procedures.
#
#######################################################################

data_12_1_11-hse3c
_symmetry_cell_setting           tetragonal
_symmetry_space_group_name_H-M   'I 41 m d'
_symmetry_Int_Tables_number      109
_space_group_name_Hall           'I 4bw -2'
loop_
_symmetry_equiv_pos_site_id
_symmetry_equiv_pos_as_xyz
1 x,y,z
2 1/2-x,1/2-y,1/2+z
3 -y,1/2+x,1/4+z
4 1/2+y,-x,3/4+z
5 x,-y,z
6 1/2-x,1/2+y,1/2+z
7 -y,1/2-x,1/4+z
8 1/2+y,x,3/4+z
9 1/2+x,1/2+y,1/2+z
10 -x,-y,z
11 1/2-y,x,3/4+z
12 y,1/2-x,1/4+z
13 1/2+x,1/2-y,1/2+z
14 -x,y,z
15 1/2-y,-x,3/4+z
16 y,1/2+x,1/4+z
_cell_length_a                   4.31227005
_cell_length_b                   4.31227005
_cell_length_c                   6.23072876
_cell_angle_alpha                90.000000
_cell_angle_beta                 90.000000
_cell_angle_gamma                90.000000
_cell_volume                     115.865
loop_
_atom_site_label
_atom_site_type_symbol
_atom_site_fract_x
_atom_site_fract_y
_atom_site_fract_z
O1 O -0.00000000000000005324373842912 -0.5000000000000 -0.3782880174754
H2 H 0.1845207483106 -0.50000000000000000000000000000 -0.2835909912623

#END
