# Supplementary material for: Liquid water contains the building blocks of diverse ice phases
Source: Nat Commun. 2020 Nov 13;11:5757. doi: 10.1038/s41467-020-19606-y (PMC7666157; doi:10.1038/s41467-020-19606-y)
Supplement: Supplementary file 4 — Supplementary Data 1 [file 41467_2020_19606_MOESM4_ESM.zip › SI/hse3c/12_1_11/hse3c/fort.87]

 ERROR **** scf input ****  FORMAT ERROR IN INPUT DECK
 ERROR **** scf input ****  FORMAT ERROR IN INPUT DECK
