# Supplementary material for: Liquid water contains the building blocks of diverse ice phases
Source: Nat Commun. 2020 Nov 13;11:5757. doi: 10.1038/s41467-020-19606-y (PMC7666157; doi:10.1038/s41467-020-19606-y)
Supplement: Supplementary file 4 — Supplementary Data 1 [file 41467_2020_19606_MOESM4_ESM.zip › SI/hse3c/12_1_11/hse3c/crystal.out]

 PROCESS            3  OF            8  WORKING
 PROCESS            0  OF            8  WORKING
 PROCESS            6  OF            8  WORKING
 PROCESS            2  OF            8  WORKING
 PROCESS            4  OF            8  WORKING
 PROCESS            1  OF            8  WORKING
 PROCESS            7  OF            8  WORKING
 PROCESS            5  OF            8  WORKING

         
 *******************************************************************************
 *                                                                             *
 *                               CRYSTAL17                                     *
 *                      public : 1.0.1 - Feb 1st, 2017                         *
 *                       HTTP://WWW.CRYSTAL.UNITO.IT                           *
 *                                                                             *
 *                              MAIN AUTHORS                                   *
 *                                                                             *
 *  R. DOVESI(1,11), V.R. SAUNDERS(2), C. ROETTI(1,11), R. ORLANDO(1,11),      *
 *  C.M. ZICOVICH-WILSON(1,3), F. PASCALE(4), B. CIVALLERI(1,11),              *
 *  K. DOLL(5), N.M. HARRISON(2,6), I.J. BUSH(7), Ph. D'ARCO(8),               *
 *  M. LLUNELL(9), M. CAUSA'(10), Y. NOEL(8), L. MASCHIO(1,11), A. ERBA(1,11)  *
 *  M. RE'RAT(14), S. CASASSA(1,11)                                            *
 *                                                                             *
 *        CONTRIBUTIONS TO THE CODE HAVE ALSO BEEN GIVEN BY                    *
 *                                                                             *
 *  M. FERRABONE(1,11), M. DE LA PIERRE(1,11), M. FERRERO(1,11),               *
 *  J. BAIMA(1,11), E. ALBANESE(1,11), M.F. PEINTINGER(12), R. BAST(13),       *
 *  B. KIRTMAN(15), V. LACIVITA(1,11), R. DEMICHELIS(1,16)                     *
 *  G. BRANDEBURG(17), S. SALUSTRO(1,11), G. SANSONE(1,11)                     *
 *  M.T. RUGGIERO(18)                                                          *
 *                                                                             *
 * (1) THEORETICAL CHEMISTRY GROUP - UNIVERSITA' DI TORINO - TORINO (ITALY)    *

 * (2) COMPUTATIONAL SCIENCE & ENGINEERING DEPARTMENT - STFC DARESBURY (UK)    *
 * (3) UNIVERSIDAD AUTONOMA DEL ESTADO DE MORELOS - CUERNAVACA (MEXICO)        *
 * (4) UNIVERSITE' DE LORRAINE - NANCY (FRANCE)                                *
 * (5) UNIVERSITAET STUTTGART- STUTTGART (GERMANY)                             *
 * (6) IMPERIAL COLLEGE - LONDON (UK)                                          *
 * (7) OXFORD E-RESEARCH CENTRE - OXFORD (UK)                                  *
 * (8) UPMC - SORBONNE UNIVERSITES - PARIS (FRANCE)                            *
 * (9) UNIVERSIDAD DE BARCELONA - BARCELONA (SPAIN)                            *
 *(10) UNIVERSITA' DI NAPOLI "FEDERICO II" - NAPOLI (ITALY)                    *
 *(11) NIS - NANOSTRUCTURED INTERFACES AND SURFACES - TORINO (ITALY)           *
 *(12) MPI FUER CHEMISCHE ENERGIEKONVERSION - MUELHEIM AN DER RUHR (GERMANY)   *
 *(13) UNIVERSITY OF TROMSO - TROMSO (NORWAY)                                  *
 *(14) UNIVERSITE' DE PAU ET DES PAYS DE L'ADOUR - PAU (FRANCE)                *
 *(15) UNIVERSITY OF CALIFORNIA SANTA BARBARA - SANTA BARBARA (USA)            *
 *(16) CURTIN UNIVERSITY - PERTH (AUSTRALIA)                                   *
 *(17) UNIVERSITY COLLEGE LONDON - LONDON (UK)                                 *
 *(18) CAMBRIDGE UNIVERSITY - CAMBRIDGE (UK)                                   *
 *                                                                             *
 *******************************************************************************
 EEEEEEEEEE STARTING  DATE 25 03 2019 TIME 22:20:40.6
 !drive by JGB                                                                   

 CRYSTAL CALCULATION
 (INPUT ACCORDING TO THE INTERNATIONAL TABLES FOR X-RAY CRYSTALLOGRAPHY)
 CRYSTAL FAMILY                       :  TETRAGONAL  
 CRYSTAL CLASS  (GROTH - 1921)        :  DITETRAGONAL PYRAMIDAL               

 SPACE GROUP (NONCENTROSYMMETRIC)     :  I 41 M D        

 LATTICE PARAMETERS  (ANGSTROMS AND DEGREES) - CONVENTIONAL CELL
        A           B           C        ALPHA        BETA       GAMMA
     4.31227     4.31227     6.23073    90.00000    90.00000    90.00000


 NUMBER OF IRREDUCIBLE ATOMS IN THE CONVENTIONAL CELL:    2

 INPUT COORDINATES

 ATOM AT. N.              COORDINATES
   1   8     0.000000000000E+00  5.000000000000E-01  6.217119825246E-01
   2   1     1.845207483106E-01  5.000000000000E-01  7.164090087377E-01

 *******************************************************************************

 << INFORMATION >>: FROM NOW ON, ALL COORDINATES REFER TO THE PRIMITIVE CELL

 *******************************************************************************

 LATTICE PARAMETERS  (ANGSTROMS AND DEGREES) - PRIMITIVE CELL
       A          B          C        ALPHA      BETA     GAMMA        VOLUME
    4.35928    4.35928    4.35928   120.71220 120.71220  88.77080     57.932297

 COORDINATES OF THE EQUIVALENT ATOMS (FRACTIONAL UNITS)

 N. ATOM EQUIV AT. N.          X                  Y                  Z

   1   1   1    8 O     1.21711982525E-01 -3.78288017475E-01 -5.00000000000E-01
   2   1   2    8 O     3.71711982525E-01  3.71711982525E-01  0.00000000000E+00

   3   2   1    1 H     2.16409008738E-01 -9.90702429517E-02 -3.15479251689E-01
   4   2   2    1 H     2.16409008738E-01 -4.68111739573E-01  3.15479251689E-01
   5   2   3    1 H    -3.49070242952E-01  4.66409008738E-01  1.84520748311E-01
   6   2   4    1 H     2.81888260427E-01  4.66409008738E-01 -1.84520748311E-01

 NUMBER OF SYMMETRY OPERATORS         :    8
 *******************************************************************************
 * GEOMETRY EDITING - INPUT COORDINATES ARE GIVEN IN ANGSTROM         
 *******************************************************************************

 GEOMETRY NOW FULLY CONSISTENT WITH THE GROUP

 GCALCO - MAX INDICES DIRECT LATTICE VECTOR    14    14    16
 NO.OF VECTORS CREATED 6999 STARS  479 RMAX    87.14136 BOHR

 GEOMETRY FOR WAVE FUNCTION - DIMENSIONALITY OF THE SYSTEM    3
 (NON PERIODIC DIRECTION: LATTICE PARAMETER FORMALLY SET TO 500)
 *******************************************************************************
 LATTICE PARAMETERS (ANGSTROMS AND DEGREES) - BOHR = 0.5291772083 ANGSTROM
 PRIMITIVE CELL - CENTRING CODE 6/0 VOLUME=    57.932297 - DENSITY  1.032 g/cm^3
         A              B              C           ALPHA      BETA       GAMMA 
     4.35928110     4.35928110     4.35928110   120.712199 120.712199  88.770799
 *******************************************************************************
 ATOMS IN THE ASYMMETRIC UNIT    2 - ATOMS IN THE UNIT CELL:    6
     ATOM                 X/A                 Y/B                 Z/C    
 *******************************************************************************
      1 T   8 O     1.217119825246E-01 -3.782880174754E-01 -5.000000000000E-01
      2 F   8 O     3.717119825246E-01  3.717119825246E-01  5.204170427930E-18
      3 T   1 H     2.164090087377E-01 -9.907024295170E-02 -3.154792516894E-01
      4 F   1 H     2.164090087377E-01 -4.681117395729E-01  3.154792516894E-01
      5 F   1 H    -3.490702429517E-01  4.664090087377E-01  1.845207483106E-01
      6 F   1 H     2.818882604271E-01  4.664090087377E-01 -1.845207483106E-01

 TRANSFORMATION MATRIX PRIMITIVE-CRYSTALLOGRAPHIC CELL
  0.0000  1.0000  1.0000  1.0000  0.0000  1.0000  1.0000  1.0000  0.0000

 *******************************************************************************
 CRYSTALLOGRAPHIC CELL (VOLUME=        115.86459447)
         A              B              C           ALPHA      BETA       GAMMA 
     4.31227005     4.31227005     6.23072876    90.000000  90.000000  90.000000

 COORDINATES IN THE CRYSTALLOGRAPHIC CELL
     ATOM                 X/A                 Y/B                 Z/C    
 *******************************************************************************
      1 T   8 O     0.000000000000E+00  5.000000000000E-01 -3.782880174754E-01
      2 F   8 O    -2.464596344484E-17  2.985013387277E-17  3.717119825246E-01
      3 T   1 H    -3.154792516894E-01  2.724804865880E-17  2.164090087377E-01
      4 F   1 H     3.154792516894E-01 -2.724804865880E-17  2.164090087377E-01
      5 F   1 H     5.000000000000E-01 -3.154792516894E-01 -3.359099126230E-02
      6 F   1 H     5.000000000000E-01  3.154792516894E-01 -3.359099126230E-02

 T = ATOM BELONGING TO THE ASYMMETRIC UNIT

 ****    8 SYMMOPS - TRANSLATORS IN FRACTIONAL UNITS
 **** MATRICES AND TRANSLATORS IN THE CRYSTALLOGRAPHIC REFERENCE FRAME
   V INV                    ROTATION MATRICES                   TRANSLATORS
   1   1  1.00  0.00  0.00  0.00  1.00  0.00  0.00  0.00  1.00  0.00  0.00  0.00
   2   2  0.00  1.00 -1.00  1.00 -0.00 -1.00  0.00 -0.00 -1.00  0.00  0.00  0.00
   3   4 -0.00  1.00  0.00  0.00  1.00 -1.00 -1.00  1.00  0.00  0.75  0.25  0.50
   4   3  1.00 -0.00 -1.00  1.00  0.00  0.00  1.00 -1.00 -0.00  0.75  0.25  0.50
   5   5  1.00  0.00 -0.00  1.00 -0.00 -1.00  1.00 -1.00 -0.00  0.00  0.00  0.00
   6   6  0.00  1.00 -1.00 -0.00  1.00  0.00 -1.00  1.00  0.00  0.00  0.00  0.00
   7   7 -0.00  1.00  0.00  1.00 -0.00  0.00 -0.00  0.00  1.00  0.75  0.25  0.50
   8   8  1.00 -0.00 -1.00 -0.00  1.00 -1.00  0.00 -0.00 -1.00  0.75  0.25  0.50

 DIRECT LATTICE VECTORS CARTESIAN COMPONENTS (ANGSTROM)
          X                    Y                    Z
  -0.215613502500E+01   0.215613502500E+01   0.311536438000E+01
   0.215613502500E+01  -0.215613502500E+01   0.311536438000E+01
   0.215613502500E+01   0.215613502500E+01  -0.311536438000E+01


 CARTESIAN COORDINATES - PRIMITIVE CELL
 *******************************************************************************
 *      ATOM          X(ANGSTROM)         Y(ANGSTROM)         Z(ANGSTROM)
 *******************************************************************************
    1     8 O     0.000000000000E+00  2.156135025000E+00 -2.357010030047E+00
    2     8 O    -1.062800500166E-16  1.287218382880E-16  2.316036539953E+00
    3     1 H    -1.360431728457E+00  1.175009441523E-16  1.348385834665E+00
    4     1 H     1.360431728457E+00 -1.175009441523E-16  1.348385834665E+00
    5     1 H    -2.156135025000E+00 -1.360431728457E+00 -2.092963553349E-01
    6     1 H    -2.156135025000E+00  1.360431728457E+00 -2.092963553349E-01

 *******************************************************************************
 STARTING BASIS SET HANDLING 
 *******************************************************************************

 Loading internal basis set: DEF2-MSVP           

 Please cite in your publication:
 Fully Optimized Contracted Gaussian Basis Sets for Atoms Li to Kr. A. Sch�fer, 
 H. Horn and R. Ahlrichs; J. Chem. Phys. 97, 2571 (1992).                       
                                                                                
                    
 S. Grimme, J. G. Brandenburg, C. Bannwarth, and A. Hansen, J. Chem. Phys., 143,
  054107 (2015).                                                                
                                                                                
                    

 *******************************************************************************
 LOCAL ATOMIC FUNCTIONS BASIS SET
 *******************************************************************************
   ATOM   X(AU)   Y(AU)   Z(AU)  N. TYPE  EXPONENT  S COEF   P COEF   D/F/G COEF
 *******************************************************************************
   1 O    0.000   4.075  -4.454
                                  1 S  
                                         6.773E+03 1.727E-03 0.000E+00 0.000E+00
                                         1.017E+03 1.325E-02 0.000E+00 0.000E+00
                                         2.313E+02 6.603E-02 0.000E+00 0.000E+00
                                         6.501E+01 2.353E-01 0.000E+00 0.000E+00
                                         2.050E+01 5.498E-01 0.000E+00 0.000E+00
                                  2 S  
                                         6.716E+00 1.000E+00 0.000E+00 0.000E+00
                                  3 S  
                                         1.147E+00 1.000E+00 0.000E+00 0.000E+00
                                  4 S  
                                         3.342E-01 1.000E+00 0.000E+00 0.000E+00
                           5-     7 P  
                                         1.769E+01 0.000E+00 4.359E-02 0.000E+00
                                         3.854E+00 0.000E+00 2.318E-01 0.000E+00
                                         1.047E+00 0.000E+00 5.146E-01 0.000E+00
                           8-    10 P  
                                         2.759E-01 0.000E+00 1.000E+00 0.000E+00
                          11-    15 D  
                                         8.000E-01 0.000E+00 0.000E+00 1.000E+00
   2 O   -0.000   0.000   4.377
   3 H   -2.571   0.000   2.548
                                 31 S  
                                         1.874E+01 1.968E-02 0.000E+00 0.000E+00
                                         2.826E+00 1.380E-01 0.000E+00 0.000E+00
                                         6.401E-01 4.783E-01 0.000E+00 0.000E+00
                                 32 S  
                                         1.756E-01 1.000E+00 0.000E+00 0.000E+00
   4 H    2.571  -0.000   2.548
   5 H   -4.075  -2.571  -0.396
   6 H   -4.075   2.571  -0.396

 *******************************************************************************
 FINISHED BASIS SET HANDLING 
 *******************************************************************************

 INFORMATION **** SET_MPP **** PCRYSTAL CALCULATION
 INFORMATION **** READM2 **** NEW DEFAULT: FOCK/KS MATRIX MIXING SET TO 30 %
 INFORMATION **** READM2 **** NEW DEFAULT: FULL DIRECT SCF MODE
 INFORMATION **** READM2 **** NEW DEFAULT: COULOMB BIPOLAR BUFFER SET TO 32 Mb
 INFORMATION **** READM2 **** NEW DEFAULT: EXCHANGE BIPOLAR BUFFER SET TO 32 Mb

 *******************************************************************************
 NEW DEFAULT: DFT INTEGRATION GRID INCREASED TO XLGRID
 NEW DEFAULT: DIIS ACCELERATOR ACTIVE
 USE KEYWORD NODIIS TO TURN IT OFF
 *******************************************************************************

 INFORMATION **** RDDFTP **** HSE-3c calculation
 INFORMATION **** RDDFTP **** HSE screened hybrid functional combined with D3 and gCP

PLEASE CITE:
(1) HSE-3c Reference
 J. G. Brandenburg, E. Caldeweyer, and S. Grimme, 
 Phys. Chem. Chem. Phys. 18, 15519 (2016)
(2) DFT-D3 Reference
 S. Grimme, J. Antony, S. Ehrlich,
 and H. Krieg, J. Chem. Phys. 132, 154104 (2010)
(3) gCP Reference
 H. Kruse and S. Grimme J. Chem. Phys, 136, 154101 (2012)
 J. G. Brandenburg, M. Alessio, B. Civalleri, M. F. Peintinger
 T. Bredow, and S. Grimme, J. Phys. Chem. A, 117, 9282 (2013) 

 WARNING **** RDDFTP **** HSE3c-HJS ACTIVE
 RANGE SEPARATION - OMEGA:   0.110000000000000     
 WARNING **** RDDFTP **** HSE-3c has to be combined with def2-mSVP basis set
 WARNING **** RDDFTP **** Note: Harmonic frequencies are scaled by 0.95
 WARNING **** RDDFTP **** as recommended in original publication
 INFORMATION **** BIPOSIZE **** COULOMB BIPOLAR BUFFER SET TO    60000000
 INFORMATION **** EXCHSIZE **** EXCHANGE BIPOLAR BUFFER SIZE SET TO    40000000
 *******************************************************************************
 N. OF ATOMS PER CELL         6  COULOMB OVERLAP TOL         (T1) 10**   -6
 NUMBER OF SHELLS            22  COULOMB PENETRATION TOL     (T2) 10**   -6
 NUMBER OF AO                38  EXCHANGE OVERLAP TOL        (T3) 10**   -6
 N. OF ELECTRONS PER CELL    20  EXCHANGE PSEUDO OVP (F(G))  (T4) 10**   -6
 CORE ELECTRONS PER CELL      4  EXCHANGE PSEUDO OVP (P(G))  (T5) 10**  -12
 N. OF SYMMETRY OPERATORS     8  POLE ORDER IN MONO ZONE                  4
 *******************************************************************************
 TYPE OF CALCULATION :  RESTRICTED CLOSED SHELL
 KOHN-SHAM HAMILTONIAN

 (EXCHANGE)[CORRELATION] FUNCTIONAL:(HSE-3c)[PBEh-3c]

 RANGE-SEPARATED HYBRID FUNCTIONAL 
 OMEGA (SHORT-RANGE)[LONG-RANGE]:(    0.1100)[    0.0000]

 HYBRID EXCHANGE - PERCENTAGE OF FOCK EXCHANGE    42.0000

 CAPPA:IS1  3;IS2  3;IS3  3; K PTS MONK NET   6; SYMMOPS:K SPACE  16;G SPACE   8

 *******************************************************************************
 MAX NUMBER OF SCF CYCLES      50  CONVERGENCE ON DELTAP        10**-16
 WEIGHT OF F(I) IN F(I+1)      30% CONVERGENCE ON ENERGY        10**- 6
 S(K) EIGENV. THRESHOLD  10*10.**-4
 SHRINK. FACT.(MONKH.)    3  3  3  NUMBER OF K POINTS IN THE IBZ      6
 SHRINKING FACTOR(GILAT NET)    3  NUMBER OF K POINTS(GILAT NET)      6
 *******************************************************************************
 *** K POINTS COORDINATES (OBLIQUE COORDINATES IN UNITS OF IS =  3)
   1-R(  0  0  0)   2-C(  1  0  0)   3-C(  1  1  0)   4-C(  2  1  0)
   5-C(  2  1  1)   6-C(  2  2  1)

 DIRECT LATTICE VECTORS COMPON. (A.U.)     RECIP. LATTICE VECTORS COMPON. (A.U.) 
        X            Y            Z              X            Y            Z
   -4.0745047    4.0745047    5.8871855      0.0000000    0.7710367    0.5336324
    4.0745047   -4.0745047    5.8871855      0.7710367    0.0000000    0.5336324
    4.0745047    4.0745047   -5.8871855      0.7710367    0.7710367    0.0000000

 DISK SPACE FOR EIGENVECTORS (FTN 10)       15884 REALS

 SYMMETRY ADAPTION OF THE BLOCH FUNCTIONS ENABLED
 TTTTTTTTTTTTTTTTTTTTTTTTTTTTTT gordsh1     TELAPSE        0.33 TCPU        0.05

 MATRIX SIZE: P(G)   19562, F(G)    3366, P(G) IRR    1962, F(G) IRR     793
 MAX G-VECTOR INDEX FOR 1- AND 2-ELECTRON INTEGRALS 161

 TTTTTTTTTTTTTTTTTTTTTTTTTTTTTT INPUT       TELAPSE        0.35 TCPU        0.07

 NEIGHBORS OF THE NON-EQUIVALENT ATOMS

 N = NUMBER OF NEIGHBORS AT DISTANCE R
    ATOM  N     R/ANG      R/AU   NEIGHBORS (ATOM LABELS AND CELL INDICES)
   1 O    2     0.9906     1.8720    3 H    0 0 1    4 H    0-1 0
   1 O    2     1.6695     3.1548    5 H    0 0 1    6 H    0 0 1
   1 O    4     2.6599     5.0266    2 O    0-1 0    2 O    0 0 1    2 O   -1-1 0
                                     2 O    0-1 1
   1 O    2     3.1064     5.8702    5 H    1 0 2    6 H   -1 0 0
   1 O    4     3.1456     5.9443    5 H    1 0 1    5 H    1 1 2    6 H    0 1 1
                                     6 H    0 0 0
   1 O    2     3.5657     6.7382    3 H    0-1 0    4 H    0 0 1

   3 H    1     0.9906     1.8720    1 O    0 0-1
   3 H    1     1.5914     3.0073    4 H    0-1-1
   3 H    1     1.6695     3.1548    2 O    0 0 0
   3 H    4     2.2159     4.1875    5 H    0 0 0    5 H    1 1 1    6 H    0 1 0
                                     6 H    0 0 0
   3 H    1     2.7209     5.1417    4 H    0 0 0
   3 H    1     3.1064     5.8702    2 O    0-1-1


 SYMMETRY ALLOWED INTERNAL DEGREE(S) OF FREEDOM:   2
 TTTTTTTTTTTTTTTTTTTTTTTTTTTTTT SYMM        TELAPSE        1.21 TCPU        0.92
 TTTTTTTTTTTTTTTTTTTTTTTTTTTTTT INT_SCREEN  TELAPSE        1.29 TCPU        0.98

 DFT PARAMETERS

     ATOM       ELECTRONS   NET CHARGE   R(ANGSTROM)
   1   8  O       8.0000      0.0000     0.74000000
   3   1  H       1.0000      0.0000     1.11000000

 SIZE OF GRID=      18735
 TTTTTTTTTTTTTTTTTTTTTTTTTTTTTT MAKE_GRID2  TELAPSE        2.27 TCPU        1.95
 BECKE WEIGHT FUNCTION
 RADSAFE =     2.00
 TOLERANCES - DENSITY:10**- 6; POTENTIAL:10**- 9; GRID WGT:10**-14

 RADIAL INTEGRATION  - INTERVALS (POINTS,UPPER LIMIT):            1( 75,  4.0*R)

 ANGULAR INTEGRATION - INTERVALS (ACCURACY LEVEL [N. POINTS] UPPER LIMIT):
  1(  4[  86]   0.2)  2(  8[ 194]   0.5)  3( 12[ 350]   0.9)  4( 16[ 974]   3.5)
  5( 12[ 350]9999.0)
 TTTTTTTTTTTTTTTTTTTTTTTTTTTTTT INT_CALC    TELAPSE        2.29 TCPU        1.97
 EEEEEEEEEE INT_CALC TERMINATION  DATE 25 03 2019 TIME 22:20:42.7

 *******************************************************************************
 !drive by JGB                                                                   
 CRYSTAL - SCF - TYPE OF CALCULATION :  RESTRICTED CLOSED SHELL
 *******************************************************************************

 CAPPA:IS1  3;IS2  3;IS3  3; K PTS MONK NET   6; SYMMOPS:K SPACE  16;G SPACE   8

 TTTTTTTTTTTTTTTTTTTTTTTTTTTTTT SDIK        TELAPSE        2.46 TCPU        1.97

 AAAAAAAAAAAAAAAAAAAAAAAAAAAAAAAAAAAAAAAAAAAAAAAAAAAAAAAAAAAAAAAAAAAAAAAAAAAAAAA
         ATOMIC WAVEFUNCTION(S)


 NUCLEAR CHARGE  8.0  SYMMETRY SPECIES            S    P
 N. ELECTRONS    8.0  NUMBER OF PRIMITIVE GTOS    8    4
                      NUMBER OF CONTRACTED GTOS   4    2
                      NUMBER OF CLOSED SHELLS     2    0
                      OPEN SHELL OCCUPATION       0    4

  ZNUC SCFIT  TOTAL HF ENERGY   KINETIC ENERGY   VIRIAL THEOREM ACCURACY
   8.0  12   -7.477373220E+01  7.477365593E+01 -2.000001020E+00  3.8E-06

 NUCLEAR CHARGE  1.0  SYMMETRY SPECIES            S
 N. ELECTRONS    1.0  NUMBER OF PRIMITIVE GTOS    4
                      NUMBER OF CONTRACTED GTOS   2
                      NUMBER OF CLOSED SHELLS     0
                      OPEN SHELL OCCUPATION       1

  ZNUC SCFIT  TOTAL HF ENERGY   KINETIC ENERGY   VIRIAL THEOREM ACCURACY
   1.0   1   -4.977266687E-01  5.190767460E-01 -1.958869132E+00  1.8E-16

 AAAAAAAAAAAAAAAAAAAAAAAAAAAAAAAAAAAAAAAAAAAAAAAAAAAAAAAAAAAAAAAAAAAAAAAAAAAAAAA

 CHARGE NORMALIZATION FACTOR   1.00000000
 TOTAL ATOMIC CHARGES:
   8.0000000   8.0000000   1.0000000   1.0000000   1.0000000   1.0000000
 TTTTTTTTTTTTTTTTTTTTTTTTTTTTTT MOQGAD      TELAPSE        2.81 TCPU        2.32
 TTTTTTTTTTTTTTTTTTTTTTTTTTTTTT SHELLXN     TELAPSE        3.29 TCPU        2.61
 TTTTTTTTTTTTTTTTTTTTTTTTTTTTTT MONMO3      TELAPSE        3.50 TCPU        2.81
 NUMERICALLY INTEGRATED DENSITY     20.0000022722
 TTTTTTTTTTTTTTTTTTTTTTTTTTTTTT NUMDFT      TELAPSE        3.54 TCPU        2.85
 CYC   0 ETOT(AU) -1.526768936023E+02 DETOT -1.53E+02 tst  0.00E+00 PX  1.00E+00
 TTTTTTTTTTTTTTTTTTTTTTTTTTTTTT DIIS        TELAPSE        3.56 TCPU        2.87
 TTTTTTTTTTTTTTTTTTTTTTTTTTTTTT FDIK        TELAPSE        3.92 TCPU        3.20
 INSULATING STATE
 TOP OF VALENCE BANDS -    BAND     10; K    5; EIG -4.1890414E-01 AU
 TOP OF VALENCE BANDS -    BAND     10; K    1; EIG -4.3180385E-01 AU
 BOTTOM OF VIRTUAL BANDS - BAND     11; K    1; EIG -4.8264329E-02 AU
 INDIRECT ENERGY BAND GAP:  10.0856 eV
 TTTTTTTTTTTTTTTTTTTTTTTTTTTTTT PDIG        TELAPSE        3.94 TCPU        3.23
 CHARGE NORMALIZATION FACTOR   1.00000000
 TOTAL ATOMIC CHARGES:
   9.0772008   9.0772008   0.4613996   0.4613996   0.4613996   0.4613996
 TTTTTTTTTTTTTTTTTTTTTTTTTTTTTT MOQGAD      TELAPSE        3.94 TCPU        3.23
 TTTTTTTTTTTTTTTTTTTTTTTTTTTTTT SHELLXN     TELAPSE        4.25 TCPU        3.52
 TTTTTTTTTTTTTTTTTTTTTTTTTTTTTT MONMO3      TELAPSE        4.56 TCPU        3.84
 NUMERICALLY INTEGRATED DENSITY     19.9999992719
 TTTTTTTTTTTTTTTTTTTTTTTTTTTTTT NUMDFT      TELAPSE        4.65 TCPU        3.92
 CYC   1 ETOT(AU) -1.525500876265E+02 DETOT  1.27E-01 tst  0.00E+00 PX  1.00E+00
 TTTTTTTTTTTTTTTTTTTTTTTTTTTTTT DIIS        TELAPSE        4.69 TCPU        3.96
 DIIS TEST: 0.14099E+00 AT SCF   CYCLE   1 - MIX   30 %
 TTTTTTTTTTTTTTTTTTTTTTTTTTTTTT FDIK        TELAPSE        4.71 TCPU        3.97
 INSULATING STATE
 TOP OF VALENCE BANDS -    BAND     10; K    5; EIG -3.2009378E-01 AU
 TOP OF VALENCE BANDS -    BAND     10; K    1; EIG -3.3612045E-01 AU
 BOTTOM OF VIRTUAL BANDS - BAND     11; K    1; EIG  1.3827821E-02 AU
 INDIRECT ENERGY BAND GAP:   9.0865 eV
 TTTTTTTTTTTTTTTTTTTTTTTTTTTTTT PDIG        TELAPSE        4.71 TCPU        3.97
 CHARGE NORMALIZATION FACTOR   1.00000000
 TOTAL ATOMIC CHARGES:
   8.8786593   8.8786593   0.5606704   0.5606704   0.5606704   0.5606704
 TTTTTTTTTTTTTTTTTTTTTTTTTTTTTT MOQGAD      TELAPSE        4.71 TCPU        3.97
 TTTTTTTTTTTTTTTTTTTTTTTTTTTTTT SHELLXN     TELAPSE        5.02 TCPU        4.27
 TTTTTTTTTTTTTTTTTTTTTTTTTTTTTT MONMO3      TELAPSE        5.33 TCPU        4.58
 NUMERICALLY INTEGRATED DENSITY     19.9999997821
 TTTTTTTTTTTTTTTTTTTTTTTTTTTTTT NUMDFT      TELAPSE        5.41 TCPU        4.66
 CYC   2 ETOT(AU) -1.525899203318E+02 DETOT -3.98E-02 tst  2.94E-03 PX  1.17E-01
 TTTTTTTTTTTTTTTTTTTTTTTTTTTTTT DIIS        TELAPSE        5.42 TCPU        4.66
 DIIS TEST: 0.29696E-01 AT SCF   CYCLE   2 - DIIS ACTIVE - HISTORY:     2 CYCLES
 TTTTTTTTTTTTTTTTTTTTTTTTTTTTTT FDIK        TELAPSE        5.44 TCPU        4.67
 INSULATING STATE
 TOP OF VALENCE BANDS -    BAND     10; K    5; EIG -3.6033367E-01 AU
 TOP OF VALENCE BANDS -    BAND     10; K    1; EIG -3.7452110E-01 AU
 BOTTOM OF VIRTUAL BANDS - BAND     11; K    1; EIG  1.3427296E-02 AU
 INDIRECT ENERGY BAND GAP:  10.1706 eV
 TTTTTTTTTTTTTTTTTTTTTTTTTTTTTT PDIG        TELAPSE        5.45 TCPU        4.68
 CHARGE NORMALIZATION FACTOR   1.00000000
 TOTAL ATOMIC CHARGES:
   8.9461479   8.9461479   0.5269261   0.5269261   0.5269261   0.5269261
 TTTTTTTTTTTTTTTTTTTTTTTTTTTTTT MOQGAD      TELAPSE        5.45 TCPU        4.68
 TTTTTTTTTTTTTTTTTTTTTTTTTTTTTT SHELLXN     TELAPSE        5.74 TCPU        4.97
 TTTTTTTTTTTTTTTTTTTTTTTTTTTTTT MONMO3      TELAPSE        6.12 TCPU        5.34
 NUMERICALLY INTEGRATED DENSITY     19.9999995987
 TTTTTTTTTTTTTTTTTTTTTTTTTTTTTT NUMDFT      TELAPSE        6.20 TCPU        5.42
 CYC   3 ETOT(AU) -1.525998727030E+02 DETOT -9.95E-03 tst  2.78E-04 PX  4.04E-02
 TTTTTTTTTTTTTTTTTTTTTTTTTTTTTT DIIS        TELAPSE        6.21 TCPU        5.43
 DIIS TEST: 0.49339E-04 AT SCF   CYCLE   3 - DIIS ACTIVE - HISTORY:     3 CYCLES
 TTTTTTTTTTTTTTTTTTTTTTTTTTTTTT FDIK        TELAPSE        6.22 TCPU        5.43
 INSULATING STATE
 TOP OF VALENCE BANDS -    BAND     10; K    5; EIG -3.5911405E-01 AU
 TOP OF VALENCE BANDS -    BAND     10; K    1; EIG -3.7327675E-01 AU
 BOTTOM OF VIRTUAL BANDS - BAND     11; K    1; EIG  1.5151331E-02 AU
 INDIRECT ENERGY BAND GAP:  10.1843 eV
 TTTTTTTTTTTTTTTTTTTTTTTTTTTTTT PDIG        TELAPSE        6.22 TCPU        5.43
 CHARGE NORMALIZATION FACTOR   1.00000000
 TOTAL ATOMIC CHARGES:
   8.9456746   8.9456746   0.5271627   0.5271627   0.5271627   0.5271627
 TTTTTTTTTTTTTTTTTTTTTTTTTTTTTT MOQGAD      TELAPSE        6.22 TCPU        5.43
 TTTTTTTTTTTTTTTTTTTTTTTTTTTTTT SHELLXN     TELAPSE        6.52 TCPU        5.72
 TTTTTTTTTTTTTTTTTTTTTTTTTTTTTT MONMO3      TELAPSE        6.84 TCPU        6.04
 NUMERICALLY INTEGRATED DENSITY     19.9999995990
 TTTTTTTTTTTTTTTTTTTTTTTTTTTTTT NUMDFT      TELAPSE        6.92 TCPU        6.12
 CYC   4 ETOT(AU) -1.525998862008E+02 DETOT -1.35E-05 tst  1.23E-06 PX  8.14E-04
 TTTTTTTTTTTTTTTTTTTTTTTTTTTTTT DIIS        TELAPSE        6.93 TCPU        6.12
 DIIS TEST: 0.17706E-05 AT SCF   CYCLE   4 - DIIS ACTIVE - HISTORY:     4 CYCLES
 TTTTTTTTTTTTTTTTTTTTTTTTTTTTTT FDIK        TELAPSE        6.94 TCPU        6.12
 INSULATING STATE
 TOP OF VALENCE BANDS -    BAND     10; K    5; EIG -3.5902789E-01 AU
 TOP OF VALENCE BANDS -    BAND     10; K    1; EIG -3.7320444E-01 AU
 BOTTOM OF VIRTUAL BANDS - BAND     11; K    1; EIG  1.5335477E-02 AU
 INDIRECT ENERGY BAND GAP:  10.1869 eV
 TTTTTTTTTTTTTTTTTTTTTTTTTTTTTT PDIG        TELAPSE        6.95 TCPU        6.12
 CHARGE NORMALIZATION FACTOR   1.00000000
 TOTAL ATOMIC CHARGES:
   8.9456881   8.9456881   0.5271559   0.5271559   0.5271559   0.5271559
 TTTTTTTTTTTTTTTTTTTTTTTTTTTTTT MOQGAD      TELAPSE        6.95 TCPU        6.13
 TTTTTTTTTTTTTTTTTTTTTTTTTTTTTT SHELLXN     TELAPSE        7.24 TCPU        6.42
 TTTTTTTTTTTTTTTTTTTTTTTTTTTTTT MONMO3      TELAPSE        7.58 TCPU        6.75
 NUMERICALLY INTEGRATED DENSITY     19.9999995985
 TTTTTTTTTTTTTTTTTTTTTTTTTTTTTT NUMDFT      TELAPSE        7.66 TCPU        6.83
 CYC   5 ETOT(AU) -1.525998867753E+02 DETOT -5.75E-07 tst  4.19E-08 PX  2.28E-04
 TTTTTTTTTTTTTTTTTTTTTTTTTTTTTT DIIS        TELAPSE        7.67 TCPU        6.84
 DIIS TEST: 0.36201E-07 AT SCF   CYCLE   5 - DIIS ACTIVE - HISTORY:     5 CYCLES
 TTTTTTTTTTTTTTTTTTTTTTTTTTTTTT FDIK        TELAPSE        7.69 TCPU        6.85
 INSULATING STATE
 TOP OF VALENCE BANDS -    BAND     10; K    5; EIG -3.5900141E-01 AU
 TOP OF VALENCE BANDS -    BAND     10; K    1; EIG -3.7317904E-01 AU
 BOTTOM OF VIRTUAL BANDS - BAND     11; K    1; EIG  1.5363390E-02 AU
 INDIRECT ENERGY BAND GAP:  10.1870 eV
 TTTTTTTTTTTTTTTTTTTTTTTTTTTTTT PDIG        TELAPSE        7.70 TCPU        6.86
 CHARGE NORMALIZATION FACTOR   1.00000000
 TOTAL ATOMIC CHARGES:
   8.9456302   8.9456302   0.5271849   0.5271849   0.5271849   0.5271849
 TTTTTTTTTTTTTTTTTTTTTTTTTTTTTT MOQGAD      TELAPSE        7.70 TCPU        6.86
 TTTTTTTTTTTTTTTTTTTTTTTTTTTTTT SHELLXN     TELAPSE        7.99 TCPU        7.15
 +++ ENERGIES IN A.U. +++
 ::: EXT EL-POLE                                  -1.3417541790768E+02
 ::: EXT EL-SPHEROPOLE                             1.6892704735719E+00
 ::: BIELET ZONE E-E                               1.7731074379159E+02
 ::: TOTAL E-E                                     4.4824596357475E+01
 ::: TOTAL E-N + N-E                              -3.1117125861704E+02
 ::: TOTAL N-N                                    -2.6437125262642E+01
 ::: KINETIC ENERGY                                1.5163520009075E+02
 ::: PSEUDO TOTAL   ENERGY                        -1.4114858743146E+02
 ::: VIRIAL COEFFICIENT                            1.0358169171457E+00
 TTTTTTTTTTTTTTTTTTTTTTTTTTTTTT MONMO3      TELAPSE        8.33 TCPU        7.49
 NUMERICALLY INTEGRATED DENSITY     19.9999995984
 TTTTTTTTTTTTTTTTTTTTTTTTTTTTTT NUMDFT      TELAPSE        8.41 TCPU        7.57
 CYC   6 ETOT(AU) -1.525998867793E+02 DETOT -3.99E-09 tst  1.06E-09 PX  2.28E-04

 == SCF ENDED - CONVERGENCE ON ENERGY      E(AU) -1.5259988677932E+02 CYCLES   6


 ENERGY EXPRESSION=HARTREE+FOCK EXCH*0.00000+(HSE-3c     EXCH)*1.00000+PBEh-3c    CORR


 TOTAL ENERGY(DFT)(AU)(  6) -1.5259988677932E+02 DE-4.0E-09 tester 1.1E-09
 TTTTTTTTTTTTTTTTTTTTTTTTTTTTTT EDFT        TELAPSE        8.41 TCPU        7.57
 
 INFORMATION **** DFTD3 ENERGY **** CALCULATE DFTD3 ENERGY

           DFT-D V3(BJ)
 DF                                         hse3c     
 parameters
 s6       :    1.0000
 s8       :    0.0000
 a1       :    0.4411
 a2       :    4.5182
 k1 k3    :   16.0000   -4.0000
 Cutoff   :   50.2022
 CN-Cutoff:   21.1671
 
 Edisp /kcal,au:    -3.2758 -0.00522028

 E6    /kcal :    -3.5023
 E8    /kcal :     0.0000
 E6(ABC) "   :   0.226530
 
 INFORMATION **** DFTD3 ENERGY **** NORMAL TERMINATION OF DFTD3 MODULE

 GCP ENERGY CALCULATION
  level           hse3c               basis:hse3c
  Nbf             38
  Atoms            6

  Parameters: 
  sigma     1.0000
  eta       1.4086
  alpha     0.2908
  beta      1.9526

  dmp_scal      4.0000
  dmp_exp       6.0000
 cutoffs: 
   distance [bohr] 60.0
   noise    [a.u.] 2.2E-16
 SR-damping   T
 ** gCP correction **
  Egcp:        0.0264193698 / (a.u.) ||      16.5784 / (kcal/mol)
 INFORMATION **** GCP **** NORMAL TERMINATION OF GCP MODULE

 *******************************************************************************

 DFT-D3-GCP DISPERSION AND COUNTERPOISE CORRECTION

 D3 DISPERSION ENERGY (AU)      -5.2202833583037E-03
 GCP ENERGY (AU)                 2.6419369811892E-02
 TOTAL ENERGY + DISP + GCP (AU) -1.5257868769287E+02

 *******************************************************************************

 EIGENVECTORS IN FORTRAN UNIT  8
 TTTTTTTTTTTTTTTTTTTTTTTTTTTTTT END         TELAPSE        8.67 TCPU        7.81
 EEEEEEEEEE TERMINATION  DATE 25 03 2019 TIME 22:20:49.1
NODE    0 CPU TIME =         7.814
NODE    1 CPU TIME =         7.842
NODE    2 CPU TIME =         7.885
NODE    3 CPU TIME =         7.911
NODE    4 CPU TIME =         7.358
NODE    5 CPU TIME =         7.081
NODE    6 CPU TIME =         7.717
NODE    7 CPU TIME =         7.204
    TOTAL CPU TIME =        60.812
