# Supplementary material for: Liquid water contains the building blocks of diverse ice phases
Source: Nat Commun. 2020 Nov 13;11:5757. doi: 10.1038/s41467-020-19606-y (PMC7666157; doi:10.1038/s41467-020-19606-y)
Supplement: Supplementary file 4 — Supplementary Data 1 [file 41467_2020_19606_MOESM4_ESM.zip › SI/hse3c/12_1_11/POSCAR]

 H  O 
 1.0000000000000000
     4.3122700500000004    0.0000000000000000    0.0000000000000000
     0.0000000000000003    4.3122700500000004    0.0000000000000000
     0.0000000000000004    0.0000000000000004    6.2307287599999999
   8   4
Direct
  0.1845207483106000  0.5000000000000000  0.7164090087377000
  0.3154792516894000  0.0000000000000000  0.2164090087377000
  0.5000000000000000  0.6845207483105999  0.9664090087377000
  0.0000000000000000  0.8154792516894001  0.4664090087377000
  0.5000000000000000  0.3154792516894000  0.9664090087377000
  0.0000000000000000  0.1845207483106000  0.4664090087377000
  0.6845207483105999  0.0000000000000000  0.2164090087377000
  0.8154792516894001  0.5000000000000000  0.7164090087377000
  0.0000000000000000  0.5000000000000000  0.6217119825246000
  0.5000000000000000  0.0000000000000000  0.1217119825246000
  0.5000000000000000  0.4999999999999999  0.8717119825246000
  0.0000000000000000  0.0000000000000001  0.3717119825246000
