# Supplementary material for: Liquid water contains the building blocks of diverse ice phases
Source: Nat Commun. 2020 Nov 13;11:5757. doi: 10.1038/s41467-020-19606-y (PMC7666157; doi:10.1038/s41467-020-19606-y)
Supplement: Supplementary file 4 — Supplementary Data 1 [file 41467_2020_19606_MOESM4_ESM.zip › SI/hse3c/12_1_11/geom_p1.cif]

data_12_1_11-hse3c
_cell_length_a       4.31227
_cell_length_b       4.31227
_cell_length_c       6.23073
_cell_angle_alpha    90
_cell_angle_beta     90
_cell_angle_gamma    90

_symmetry_space_group_name_H-M    "P 1"
_symmetry_int_tables_number       1

loop_
  _symmetry_equiv_pos_as_xyz
  'x, y, z'

loop_
  _atom_site_label
  _atom_site_occupancy
  _atom_site_fract_x
  _atom_site_fract_y
  _atom_site_fract_z
  _atom_site_thermal_displace_type
  _atom_site_B_iso_or_equiv
  _atom_site_type_symbol
  H1       1.0000 0.18452  0.50000  0.71641  Biso   1.000  H
  H2       1.0000 0.31548  0.00000  0.21641  Biso   1.000  H
  H3       1.0000 0.50000  0.68452  0.96641  Biso   1.000  H
  H4       1.0000 0.00000  0.81548  0.46641  Biso   1.000  H
  H5       1.0000 0.50000  0.31548  0.96641  Biso   1.000  H
  H6       1.0000 0.00000  0.18452  0.46641  Biso   1.000  H
  H7       1.0000 0.68452  0.00000  0.21641  Biso   1.000  H
  H8       1.0000 0.81548  0.50000  0.71641  Biso   1.000  H
  O1       1.0000 0.00000  0.50000  0.62171  Biso   1.000  O
  O2       1.0000 0.50000  0.00000  0.12171  Biso   1.000  O
  O3       1.0000 0.50000  0.50000  0.87171  Biso   1.000  O
  O4       1.0000 0.00000  0.00000  0.37171  Biso   1.000  O
