# Supplementary material for: Liquid water contains the building blocks of diverse ice phases
Source: Nat Commun. 2020 Nov 13;11:5757. doi: 10.1038/s41467-020-19606-y (PMC7666157; doi:10.1038/s41467-020-19606-y)
Supplement: Supplementary file 4 — Supplementary Data 1 [file 41467_2020_19606_MOESM4_ESM.zip › SI/hse3c/12_1_11/geom_sym.d12]

CRYSTAL
0 0 0
109
   4.31227005    6.23072876
2
 8    0.000000000000000   0.500000000000000   0.621711982524600       ! O
 1    0.184520748310600   0.500000000000000   0.716409008737700       ! H
