# Supplementary material for: Liquid water contains the building blocks of diverse ice phases
Source: Nat Commun. 2020 Nov 13;11:5757. doi: 10.1038/s41467-020-19606-y (PMC7666157; doi:10.1038/s41467-020-19606-y)
Supplement: Supplementary file 4 — Supplementary Data 1 [file 41467_2020_19606_MOESM4_ESM.zip › SI/hse3c/169_2_10608/hse3c/INPUT]

!drive by JGB
CRYSTAL
0 0 0
4
   8.33193379    5.95402930    8.45142342  118.97986200
18
 8    0.684630592464700   0.983513200907120   0.102137772800000       ! O
 8    0.492270317492000   0.718559036554600   0.205561903670700       ! O
 8    0.212819313588600   0.065193097693010   0.503331119189400       ! O
 8    0.098738238497770   0.148338901686800   0.907573016566430       ! O
 8    0.909564515402770   0.314240219877400   0.314079128511200       ! O
 8    0.203037894895100   0.900680123960250   0.207040829907700       ! O
 1    0.760350666357500   0.864481829482800   0.090428949551650       ! H
 1    0.614570967329500   0.055314171072080   0.982297111404070       ! H
 1    0.390747488923300   0.790044145289800   0.216297111916600       ! H
 1    0.551050710303100   0.834104246257700   0.167034544896000       ! H
 1    0.328296473181200   0.126120010539700   0.602430401851100       ! H
 1    0.168321963739600   0.959002054818270   0.563160273619600       ! H
 1    0.090245875414110   0.028263365594330   0.823458728492700       ! H
 1    0.138560196052800   0.073155700678420   0.024807541191330       ! H
 1    0.825069149281600   0.193881307632300   0.240118608304800       ! H
 1    0.028663102370760   0.239779281172300   0.388870409451500       ! H
 1    0.098902784442610   0.795177551017400   0.165625626589100       ! H
 1    0.217806168496200   0.964541755765680   0.321423812589000       ! H
BASISSET
def2-mSVP
DFT
HSE-3c
END 
LDREMO
10
BIPOSIZE
60000000
EXCHSIZE
40000000
SHRINK
0 0 
2 2 2
END
