# Supplementary material for: Liquid water contains the building blocks of diverse ice phases
Source: Nat Commun. 2020 Nov 13;11:5757. doi: 10.1038/s41467-020-19606-y (PMC7666157; doi:10.1038/s41467-020-19606-y)
Supplement: Supplementary file 4 — Supplementary Data 1 [file 41467_2020_19606_MOESM4_ESM.zip › SI/hse3c/169_2_10608/hse3c/crystal.out]

 PROCESS            5  OF            8  WORKING
 PROCESS            2  OF            8  WORKING
 PROCESS            6  OF            8  WORKING
 PROCESS            0  OF            8  WORKING

         
 *******************************************************************************
 *                                                                             *
 *                               CRYSTAL17                                     *
 *                      public : 1.0.1 - Feb 1st, 2017                         *
 *                       HTTP://WWW.CRYSTAL.UNITO.IT                           *
 *                                                                             *
 *                              MAIN AUTHORS                                   *
 *                                                                             *
 *  R. DOVESI(1,11), V.R. SAUNDERS(2), C. ROETTI(1,11), R. ORLANDO(1,11),      *
 *  C.M. ZICOVICH-WILSON(1,3), F. PASCALE(4), B. CIVALLERI(1,11),              *
 *  K. DOLL(5), N.M. HARRISON(2,6), I.J. BUSH(7), Ph. D'ARCO(8),               *
 *  M. LLUNELL(9), M. CAUSA'(10), Y. NOEL(8), L. MASCHIO(1,11), A. ERBA(1,11)  *
 *  M. RE'RAT(14), S. CASASSA(1,11)                                            *
 *                                                                             *
 *        CONTRIBUTIONS TO THE CODE HAVE ALSO BEEN GIVEN BY                    *
 *                                                                             *
 *  M. FERRABONE(1,11), M. DE LA PIERRE(1,11), M. FERRERO(1,11),               *
 *  J. BAIMA(1,11), E. ALBANESE(1,11), M.F. PEINTINGER(12), R. BAST(13),       *
 *  B. KIRTMAN(15), V. LACIVITA(1,11), R. DEMICHELIS(1,16)                     *
 *  G. BRANDEBURG(17), S. SALUSTRO(1,11), G. SANSONE(1,11)                     *
 *  M.T. RUGGIERO(18)                                                          *
 PROCESS            3  OF            8  WORKING
 *                                                                             *
 * (1) THEORETICAL CHEMISTRY GROUP - UNIVERSITA' DI TORINO - TORINO (ITALY)    *

 * (2) COMPUTATIONAL SCIENCE & ENGINEERING DEPARTMENT - STFC DARESBURY (UK)    *
 * (3) UNIVERSIDAD AUTONOMA DEL ESTADO DE MORELOS - CUERNAVACA (MEXICO)        *
 * (4) UNIVERSITE' DE LORRAINE - NANCY (FRANCE)                                *
 * (5) UNIVERSITAET STUTTGART- STUTTGART (GERMANY)                             *
 * (6) IMPERIAL COLLEGE - LONDON (UK)                                          *
 * (7) OXFORD E-RESEARCH CENTRE - OXFORD (UK)                                  *
 * (8) UPMC - SORBONNE UNIVERSITES - PARIS (FRANCE)                            *
 * (9) UNIVERSIDAD DE BARCELONA - BARCELONA (SPAIN)                            *
 *(10) UNIVERSITA' DI NAPOLI "FEDERICO II" - NAPOLI (ITALY)                    *
 *(11) NIS - NANOSTRUCTURED INTERFACES AND SURFACES - TORINO (ITALY)           *
 *(12) MPI FUER CHEMISCHE ENERGIEKONVERSION - MUELHEIM AN DER RUHR (GERMANY)   *
 *(13) UNIVERSITY OF TROMSO - TROMSO (NORWAY)                                  *
 *(14) UNIVERSITE' DE PAU ET DES PAYS DE L'ADOUR - PAU (FRANCE)                *
 *(15) UNIVERSITY OF CALIFORNIA SANTA BARBARA - SANTA BARBARA (USA)            *
 *(16) CURTIN UNIVERSITY - PERTH (AUSTRALIA)                                   *
 *(17) UNIVERSITY COLLEGE LONDON - LONDON (UK)                                 *
 *(18) CAMBRIDGE UNIVERSITY - CAMBRIDGE (UK)                                   *
 *                                                                             *
 *******************************************************************************
 EEEEEEEEEE STARTING  DATE 25 03 2019 TIME 17:47:38.9
 !drive by JGB                                                                   
 PROCESS            4  OF            8  WORKING
 PROCESS            7  OF            8  WORKING
 PROCESS            1  OF            8  WORKING

 CRYSTAL CALCULATION
 (INPUT ACCORDING TO THE INTERNATIONAL TABLES FOR X-RAY CRYSTALLOGRAPHY)
 CRYSTAL FAMILY                       :  MONOCLINIC  
 CRYSTAL CLASS  (GROTH - 1921)        :  MONOCLINIC SPHENOIDAL                

 SPACE GROUP (NONCENTROSYMMETRIC)     :  P 21            

 LATTICE PARAMETERS  (ANGSTROMS AND DEGREES) - CONVENTIONAL CELL
        A           B           C        ALPHA        BETA       GAMMA
     8.33193     5.95403     8.45142    90.00000   118.97986    90.00000


 NUMBER OF IRREDUCIBLE ATOMS IN THE CONVENTIONAL CELL:   18

 INPUT COORDINATES

 ATOM AT. N.              COORDINATES
   1   8     6.846305924647E-01  9.835132009071E-01  1.021377728000E-01
   2   8     4.922703174920E-01  7.185590365546E-01  2.055619036707E-01
   3   8     2.128193135886E-01  6.519309769301E-02  5.033311191894E-01
   4   8     9.873823849777E-02  1.483389016868E-01  9.075730165664E-01
   5   8     9.095645154028E-01  3.142402198774E-01  3.140791285112E-01
   6   8     2.030378948951E-01  9.006801239602E-01  2.070408299077E-01
   7   1     7.603506663575E-01  8.644818294828E-01  9.042894955165E-02
   8   1     6.145709673295E-01  5.531417107208E-02  9.822971114041E-01
   9   1     3.907474889233E-01  7.900441452898E-01  2.162971119166E-01
  10   1     5.510507103031E-01  8.341042462577E-01  1.670345448960E-01
  11   1     3.282964731812E-01  1.261200105397E-01  6.024304018511E-01
  12   1     1.683219637396E-01  9.590020548183E-01  5.631602736196E-01
  13   1     9.024587541411E-02  2.826336559433E-02  8.234587284927E-01
  14   1     1.385601960528E-01  7.315570067842E-02  2.480754119133E-02
  15   1     8.250691492816E-01  1.938813076323E-01  2.401186083048E-01
  16   1     2.866310237076E-02  2.397792811723E-01  3.888704094515E-01
  17   1     9.890278444261E-02  7.951775510174E-01  1.656256265891E-01
  18   1     2.178061684962E-01  9.645417557657E-01  3.214238125890E-01

 *******************************************************************************

 << INFORMATION >>: FROM NOW ON, ALL COORDINATES REFER TO THE PRIMITIVE CELL

 *******************************************************************************

 LATTICE PARAMETERS  (ANGSTROMS AND DEGREES) - PRIMITIVE CELL
       A          B          C        ALPHA      BETA     GAMMA        VOLUME
    8.33193    5.95403    8.45142    90.00000 118.97986  90.00000    366.767186

 COORDINATES OF THE EQUIVALENT ATOMS (FRACTIONAL UNITS)

 N. ATOM EQUIV AT. N.          X                  Y                  Z

   1   1   1    8 O    -3.15369407535E-01 -1.64867990929E-02  1.02137772800E-01
   2   1   2    8 O     3.15369407535E-01  4.83513200907E-01 -1.02137772800E-01

   3   2   1    8 O     4.92270317492E-01 -2.81440963445E-01  2.05561903671E-01
   4   2   2    8 O    -4.92270317492E-01  2.18559036555E-01 -2.05561903671E-01

   5   3   1    8 O     2.12819313589E-01  6.51930976930E-02 -4.96668880811E-01
   6   3   2    8 O    -2.12819313589E-01 -4.34806902307E-01  4.96668880811E-01

   7   4   1    8 O     9.87382384978E-02  1.48338901687E-01 -9.24269834336E-02
   8   4   2    8 O    -9.87382384978E-02 -3.51661098313E-01  9.24269834336E-02

   9   5   1    8 O    -9.04354845972E-02  3.14240219877E-01  3.14079128511E-01
  10   5   2    8 O     9.04354845972E-02 -1.85759780123E-01 -3.14079128511E-01

  11   6   1    8 O     2.03037894895E-01 -9.93198760398E-02  2.07040829908E-01
  12   6   2    8 O    -2.03037894895E-01  4.00680123960E-01 -2.07040829908E-01

  13   7   1    1 H    -2.39649333642E-01 -1.35518170517E-01  9.04289495516E-02
  14   7   2    1 H     2.39649333642E-01  3.64481829483E-01 -9.04289495516E-02

  15   8   1    1 H    -3.85429032670E-01  5.53141710721E-02 -1.77028885959E-02
  16   8   2    1 H     3.85429032670E-01 -4.44685828928E-01  1.77028885959E-02

  17   9   1    1 H     3.90747488923E-01 -2.09955854710E-01  2.16297111917E-01
  18   9   2    1 H    -3.90747488923E-01  2.90044145290E-01 -2.16297111917E-01

  19  10   1    1 H    -4.48949289697E-01 -1.65895753742E-01  1.67034544896E-01
  20  10   2    1 H     4.48949289697E-01  3.34104246258E-01 -1.67034544896E-01

  21  11   1    1 H     3.28296473181E-01  1.26120010540E-01 -3.97569598149E-01
  22  11   2    1 H    -3.28296473181E-01 -3.73879989460E-01  3.97569598149E-01

  23  12   1    1 H     1.68321963740E-01 -4.09979451817E-02 -4.36839726380E-01
  24  12   2    1 H    -1.68321963740E-01  4.59002054818E-01  4.36839726380E-01

  25  13   1    1 H     9.02458754141E-02  2.82633655943E-02 -1.76541271507E-01
  26  13   2    1 H    -9.02458754141E-02 -4.71736634406E-01  1.76541271507E-01

  27  14   1    1 H     1.38560196053E-01  7.31557006784E-02  2.48075411913E-02
  28  14   2    1 H    -1.38560196053E-01 -4.26844299322E-01 -2.48075411913E-02

  29  15   1    1 H    -1.74930850718E-01  1.93881307632E-01  2.40118608305E-01
  30  15   2    1 H     1.74930850718E-01 -3.06118692368E-01 -2.40118608305E-01

  31  16   1    1 H     2.86631023708E-02  2.39779281172E-01  3.88870409451E-01
  32  16   2    1 H    -2.86631023708E-02 -2.60220718828E-01 -3.88870409451E-01

  33  17   1    1 H     9.89027844426E-02 -2.04822448983E-01  1.65625626589E-01
  34  17   2    1 H    -9.89027844426E-02  2.95177551017E-01 -1.65625626589E-01

  35  18   1    1 H     2.17806168496E-01 -3.54582442343E-02  3.21423812589E-01
  36  18   2    1 H    -2.17806168496E-01  4.64541755766E-01 -3.21423812589E-01

 NUMBER OF SYMMETRY OPERATORS         :    2
 *******************************************************************************
 * GEOMETRY EDITING - INPUT COORDINATES ARE GIVEN IN ANGSTROM         
 *******************************************************************************

 GEOMETRY NOW FULLY CONSISTENT WITH THE GROUP

 GCALCO - MAX INDICES DIRECT LATTICE VECTOR    14    17    13
 NO.OF VECTORS CREATED 6999 STARS 1850 RMAX   160.29184 BOHR

 GEOMETRY FOR WAVE FUNCTION - DIMENSIONALITY OF THE SYSTEM    3
 (NON PERIODIC DIRECTION: LATTICE PARAMETER FORMALLY SET TO 500)
 *******************************************************************************
 LATTICE PARAMETERS (ANGSTROMS AND DEGREES) - BOHR = 0.5291772083 ANGSTROM
 PRIMITIVE CELL - CENTRING CODE 1/0 VOLUME=   366.767186 - DENSITY  0.979 g/cm^3
         A              B              C           ALPHA      BETA       GAMMA 
     8.33193379     5.95402930     8.45142342    90.000000 118.979862  90.000000
 *******************************************************************************
 ATOMS IN THE ASYMMETRIC UNIT   18 - ATOMS IN THE UNIT CELL:   36
     ATOM                 X/A                 Y/B                 Z/C    
 *******************************************************************************
      1 T   8 O    -3.153694075353E-01 -1.648679909288E-02  1.021377728000E-01
      2 F   8 O     3.153694075353E-01  4.835132009071E-01 -1.021377728000E-01
      3 T   8 O     4.922703174920E-01 -2.814409634454E-01  2.055619036707E-01
      4 F   8 O    -4.922703174920E-01  2.185590365546E-01 -2.055619036707E-01
      5 T   8 O     2.128193135886E-01  6.519309769301E-02 -4.966688808106E-01
      6 F   8 O    -2.128193135886E-01 -4.348069023070E-01  4.966688808106E-01
      7 T   8 O     9.873823849777E-02  1.483389016868E-01 -9.242698343357E-02
      8 F   8 O    -9.873823849777E-02 -3.516610983132E-01  9.242698343357E-02
      9 T   8 O    -9.043548459723E-02  3.142402198774E-01  3.140791285112E-01
     10 F   8 O     9.043548459723E-02 -1.857597801226E-01 -3.140791285112E-01
     11 T   8 O     2.030378948951E-01 -9.931987603975E-02  2.070408299077E-01
     12 F   8 O    -2.030378948951E-01  4.006801239602E-01 -2.070408299077E-01
     13 T   1 H    -2.396493336425E-01 -1.355181705172E-01  9.042894955165E-02
     14 F   1 H     2.396493336425E-01  3.644818294828E-01 -9.042894955165E-02
     15 T   1 H    -3.854290326705E-01  5.531417107208E-02 -1.770288859593E-02
     16 F   1 H     3.854290326705E-01 -4.446858289279E-01  1.770288859593E-02
     17 T   1 H     3.907474889233E-01 -2.099558547102E-01  2.162971119166E-01
     18 F   1 H    -3.907474889233E-01  2.900441452898E-01 -2.162971119166E-01
     19 T   1 H    -4.489492896969E-01 -1.658957537423E-01  1.670345448960E-01
     20 F   1 H     4.489492896969E-01  3.341042462577E-01 -1.670345448960E-01
     21 T   1 H     3.282964731812E-01  1.261200105397E-01 -3.975695981489E-01
     22 F   1 H    -3.282964731812E-01 -3.738799894603E-01  3.975695981489E-01
     23 T   1 H     1.683219637396E-01 -4.099794518173E-02 -4.368397263804E-01
     24 F   1 H    -1.683219637396E-01  4.590020548183E-01  4.368397263804E-01
     25 T   1 H     9.024587541411E-02  2.826336559433E-02 -1.765412715073E-01
     26 F   1 H    -9.024587541411E-02 -4.717366344057E-01  1.765412715073E-01
     27 T   1 H     1.385601960528E-01  7.315570067842E-02  2.480754119133E-02
     28 F   1 H    -1.385601960528E-01 -4.268442993216E-01 -2.480754119133E-02
     29 T   1 H    -1.749308507184E-01  1.938813076323E-01  2.401186083048E-01
     30 F   1 H     1.749308507184E-01 -3.061186923677E-01 -2.401186083048E-01
     31 T   1 H     2.866310237076E-02  2.397792811723E-01  3.888704094515E-01
     32 F   1 H    -2.866310237076E-02 -2.602207188277E-01 -3.888704094515E-01
     33 T   1 H     9.890278444261E-02 -2.048224489826E-01  1.656256265891E-01
     34 F   1 H    -9.890278444261E-02  2.951775510174E-01 -1.656256265891E-01
     35 T   1 H     2.178061684962E-01 -3.545824423432E-02  3.214238125890E-01
     36 F   1 H    -2.178061684962E-01  4.645417557657E-01 -3.214238125890E-01

 T = ATOM BELONGING TO THE ASYMMETRIC UNIT

 ****    2 SYMMOPS - TRANSLATORS IN FRACTIONAL UNITS
 **** MATRICES AND TRANSLATORS IN THE CRYSTALLOGRAPHIC REFERENCE FRAME
   V INV                    ROTATION MATRICES                   TRANSLATORS
   1   1  1.00  0.00  0.00  0.00  1.00  0.00  0.00  0.00  1.00  0.00  0.00  0.00
   2   2 -1.00  0.00  0.00  0.00  1.00  0.00  0.00  0.00 -1.00  0.00  0.50  0.00

 DIRECT LATTICE VECTORS CARTESIAN COMPONENTS (ANGSTROM)
          X                    Y                    Z
   0.833193379000E+01   0.510183802332E-15   0.000000000000E+00
   0.000000000000E+00   0.595402930000E+01   0.000000000000E+00
  -0.409473310377E+01   0.517500431977E-15   0.739322112702E+01


 CARTESIAN COORDINATES - PRIMITIVE CELL
 *******************************************************************************
 *      ATOM          X(ANGSTROM)         Y(ANGSTROM)         Z(ANGSTROM)
 *******************************************************************************
    1     8 O    -3.045863942405E+00 -9.816288486222E-02  7.551271397317E-01
    2     8 O     3.045863942405E+00  2.878851765138E+00 -7.551271397317E-01
    3     8 O     3.259842560291E+00 -1.675707742574E+00  1.519764609129E+00
    4     8 O    -3.259842560291E+00  1.301306907426E+00 -1.519764609129E+00
    5     8 O    -2.878101658488E-01  3.881616138219E-01  3.721238264278E+00
    6     8 O     2.878101658488E-01 -2.588853036178E+00 -3.721238264278E+00
    7     8 O     1.201144294452E+00  8.832141669730E-01 -6.833331266278E-01
    8     8 O    -1.201144294452E+00 -2.093800483027E+00  6.833331266278E-01
    9     8 O    -2.039572674649E+00  1.870995476388E+00  2.322056448465E+00
   10     8 O     2.039572674649E+00 -1.106019173612E+00 -2.322056448465E+00
   11     8 O     8.439213570719E-01 -5.913534520130E-01  1.530698637829E+00
   12     8 O    -8.439213570719E-01  2.385661197987E+00 -1.530698637829E+00
   13     1 H    -2.367024793995E+00 -8.068791579418E-01  6.685612203195E-01
   14     1 H     2.367024793995E+00  2.170135492058E+00 -6.685612203195E-01
   15     1 H    -3.138880576988E+00  3.293421952684E-01 -1.308813699767E-01
   16     1 H     3.138880576988E+00 -2.647672454732E+00  1.308813699767E-01
   17     1 H     2.370003261903E+00 -1.250083310651E+00  1.599132377535E+00
   18     1 H    -2.370003261903E+00  1.726931339349E+00 -1.599132377535E+00
   19     1 H     3.907356152719E+00 -9.877481785272E-01  1.234923326267E+00
   20     1 H    -3.907356152719E+00  1.989266471473E+00 -1.234923326267E+00
   21     1 H     2.685527688593E-01  7.509222380697E-01  4.453901174525E+00
   22     1 H    -2.685527688593E-01 -2.226092411930E+00 -4.453901174525E+00
   23     1 H    -9.035435578370E-01 -2.441029668518E-01  4.163568432823E+00
   24     1 H     9.035435578370E-01  2.732911683148E+00 -4.163568432823E+00
   25     1 H     1.474812047393E+00  1.682809068653E-01 -1.305208658299E+00
   26     1 H    -1.474812047393E+00 -2.808733743135E+00  1.305208658299E+00
   27     1 H     1.052894119302E+00  4.355711853013E-01  1.834076376452E-01
   28     1 H    -1.052894119302E+00 -2.541443464699E+00 -1.834076376452E-01
   29     1 H    -2.440733880271E+00  1.154374986365E+00  1.775249967910E+00
   30     1 H     2.440733880271E+00 -1.822639663635E+00 -1.775249967910E+00
   31     1 H    -1.353501467488E+00  1.427652865633E+00  2.875004926830E+00
   32     1 H     1.353501467488E+00 -1.549361784367E+00 -2.875004926830E+00
   33     1 H     1.458587155955E-01 -1.219518862540E+00  1.224506881674E+00
   34     1 H    -1.458587155955E-01  1.757495787460E+00 -1.224506881674E+00
   35     1 H     4.986018492159E-01 -2.111194250977E-01  2.376357321960E+00
   36     1 H    -4.986018492159E-01  2.765895224902E+00 -2.376357321960E+00

 *******************************************************************************
 STARTING BASIS SET HANDLING 
 *******************************************************************************

 Loading internal basis set: DEF2-MSVP           

 Please cite in your publication:
 Fully Optimized Contracted Gaussian Basis Sets for Atoms Li to Kr. A. Sch�fer, 
 H. Horn and R. Ahlrichs; J. Chem. Phys. 97, 2571 (1992).                       
                                                                                
                    
 S. Grimme, J. G. Brandenburg, C. Bannwarth, and A. Hansen, J. Chem. Phys., 143,
  054107 (2015).                                                                
                                                                                
                    

 *******************************************************************************
 LOCAL ATOMIC FUNCTIONS BASIS SET
 *******************************************************************************
   ATOM   X(AU)   Y(AU)   Z(AU)  N. TYPE  EXPONENT  S COEF   P COEF   D/F/G COEF
 *******************************************************************************
   1 O   -5.756  -0.186   1.427
                                  1 S  
                                         6.773E+03 1.727E-03 0.000E+00 0.000E+00
                                         1.017E+03 1.325E-02 0.000E+00 0.000E+00
                                         2.313E+02 6.603E-02 0.000E+00 0.000E+00
                                         6.501E+01 2.353E-01 0.000E+00 0.000E+00
                                         2.050E+01 5.498E-01 0.000E+00 0.000E+00
                                  2 S  
                                         6.716E+00 1.000E+00 0.000E+00 0.000E+00
                                  3 S  
                                         1.147E+00 1.000E+00 0.000E+00 0.000E+00
                                  4 S  
                                         3.342E-01 1.000E+00 0.000E+00 0.000E+00
                           5-     7 P  
                                         1.769E+01 0.000E+00 4.359E-02 0.000E+00
                                         3.854E+00 0.000E+00 2.318E-01 0.000E+00
                                         1.047E+00 0.000E+00 5.146E-01 0.000E+00
                           8-    10 P  
                                         2.759E-01 0.000E+00 1.000E+00 0.000E+00
                          11-    15 D  
                                         8.000E-01 0.000E+00 0.000E+00 1.000E+00
   2 O    5.756   5.440  -1.427
   3 O    6.160  -3.167   2.872
   4 O   -6.160   2.459  -2.872
   5 O   -0.544   0.734   7.032
   6 O    0.544  -4.892  -7.032
   7 O    2.270   1.669  -1.291
   8 O   -2.270  -3.957   1.291
   9 O   -3.854   3.536   4.388
  10 O    3.854  -2.090  -4.388
  11 O    1.595  -1.117   2.893
  12 O   -1.595   4.508  -2.893
  13 H   -4.473  -1.525   1.263
                                181 S  
                                         1.874E+01 1.968E-02 0.000E+00 0.000E+00
                                         2.826E+00 1.380E-01 0.000E+00 0.000E+00
                                         6.401E-01 4.783E-01 0.000E+00 0.000E+00
                                182 S  
                                         1.756E-01 1.000E+00 0.000E+00 0.000E+00
  14 H    4.473   4.101  -1.263
  15 H   -5.932   0.622  -0.247
  16 H    5.932  -5.003   0.247
  17 H    4.479  -2.362   3.022
  18 H   -4.479   3.263  -3.022
  19 H    7.384  -1.867   2.334
  20 H   -7.384   3.759  -2.334
  21 H    0.507   1.419   8.417
  22 H   -0.507  -4.207  -8.417
  23 H   -1.707  -0.461   7.868
  24 H    1.707   5.164  -7.868
  25 H    2.787   0.318  -2.466
  26 H   -2.787  -5.308   2.466
  27 H    1.990   0.823   0.347
  28 H   -1.990  -4.803  -0.347
  29 H   -4.612   2.181   3.355
  30 H    4.612  -3.444  -3.355
  31 H   -2.558   2.698   5.433
  32 H    2.558  -2.928  -5.433
  33 H    0.276  -2.305   2.314
  34 H   -0.276   3.321  -2.314
  35 H    0.942  -0.399   4.491
  36 H   -0.942   5.227  -4.491

 *******************************************************************************
 FINISHED BASIS SET HANDLING 
 *******************************************************************************

 INFORMATION **** SET_MPP **** PCRYSTAL CALCULATION
 INFORMATION **** READM2 **** NEW DEFAULT: FOCK/KS MATRIX MIXING SET TO 30 %
 INFORMATION **** READM2 **** NEW DEFAULT: FULL DIRECT SCF MODE
 INFORMATION **** READM2 **** NEW DEFAULT: COULOMB BIPOLAR BUFFER SET TO 32 Mb
 INFORMATION **** READM2 **** NEW DEFAULT: EXCHANGE BIPOLAR BUFFER SET TO 32 Mb

 *******************************************************************************
 NEW DEFAULT: DFT INTEGRATION GRID INCREASED TO XLGRID
 NEW DEFAULT: DIIS ACCELERATOR ACTIVE
 USE KEYWORD NODIIS TO TURN IT OFF
 *******************************************************************************

 INFORMATION **** RDDFTP **** HSE-3c calculation
 INFORMATION **** RDDFTP **** HSE screened hybrid functional combined with D3 and gCP

PLEASE CITE:
(1) HSE-3c Reference
 J. G. Brandenburg, E. Caldeweyer, and S. Grimme, 
 Phys. Chem. Chem. Phys. 18, 15519 (2016)
(2) DFT-D3 Reference
 S. Grimme, J. Antony, S. Ehrlich,
 and H. Krieg, J. Chem. Phys. 132, 154104 (2010)
(3) gCP Reference
 H. Kruse and S. Grimme J. Chem. Phys, 136, 154101 (2012)
 J. G. Brandenburg, M. Alessio, B. Civalleri, M. F. Peintinger
 T. Bredow, and S. Grimme, J. Phys. Chem. A, 117, 9282 (2013) 

 WARNING **** RDDFTP **** HSE3c-HJS ACTIVE
 RANGE SEPARATION - OMEGA:   0.110000000000000     
 WARNING **** RDDFTP **** HSE-3c has to be combined with def2-mSVP basis set
 WARNING **** RDDFTP **** Note: Harmonic frequencies are scaled by 0.95
 WARNING **** RDDFTP **** as recommended in original publication
 INFORMATION **** BIPOSIZE **** COULOMB BIPOLAR BUFFER SET TO    60000000
 INFORMATION **** EXCHSIZE **** EXCHANGE BIPOLAR BUFFER SIZE SET TO    40000000
 *******************************************************************************
 N. OF ATOMS PER CELL        36  COULOMB OVERLAP TOL         (T1) 10**   -6
 NUMBER OF SHELLS           132  COULOMB PENETRATION TOL     (T2) 10**   -6
 NUMBER OF AO               228  EXCHANGE OVERLAP TOL        (T3) 10**   -6
 N. OF ELECTRONS PER CELL   120  EXCHANGE PSEUDO OVP (F(G))  (T4) 10**   -6
 CORE ELECTRONS PER CELL     24  EXCHANGE PSEUDO OVP (P(G))  (T5) 10**  -12
 N. OF SYMMETRY OPERATORS     2  POLE ORDER IN MONO ZONE                  4
 *******************************************************************************
 TYPE OF CALCULATION :  RESTRICTED CLOSED SHELL
 KOHN-SHAM HAMILTONIAN

 (EXCHANGE)[CORRELATION] FUNCTIONAL:(HSE-3c)[PBEh-3c]

 RANGE-SEPARATED HYBRID FUNCTIONAL 
 OMEGA (SHORT-RANGE)[LONG-RANGE]:(    0.1100)[    0.0000]

 HYBRID EXCHANGE - PERCENTAGE OF FOCK EXCHANGE    42.0000

 CAPPA:IS1  2;IS2  2;IS3  2; K PTS MONK NET   8; SYMMOPS:K SPACE   4;G SPACE   2

 *******************************************************************************
 MAX NUMBER OF SCF CYCLES      50  CONVERGENCE ON DELTAP        10**-16
 WEIGHT OF F(I) IN F(I+1)      30% CONVERGENCE ON ENERGY        10**- 6
 S(K) EIGENV. THRESHOLD  10*10.**-4
 SHRINK. FACT.(MONKH.)    2  2  2  NUMBER OF K POINTS IN THE IBZ      8
 SHRINKING FACTOR(GILAT NET)    2  NUMBER OF K POINTS(GILAT NET)      8
 *******************************************************************************
 *** K POINTS COORDINATES (OBLIQUE COORDINATES IN UNITS OF IS =  2)
   1-R(  0  0  0)   2-R(  1  0  0)   3-R(  0  1  0)   4-R(  1  1  0)
   5-R(  0  0  1)   6-R(  1  0  1)   7-R(  0  1  1)   8-R(  1  1  1)

 DIRECT LATTICE VECTORS COMPON. (A.U.)     RECIP. LATTICE VECTORS COMPON. (A.U.) 
        X            Y            Z              X            Y            Z
   15.7450730    0.0000000    0.0000000      0.3990572    0.0000000    0.2210177
    0.0000000   11.2514848    0.0000000     -0.0000000    0.5584317   -0.0000000
   -7.7379242    0.0000000   13.9711632      0.0000000    0.0000000    0.4497253

 DISK SPACE FOR EIGENVECTORS (FTN 10)      415872 REALS

 SYMMETRY ADAPTION OF THE BLOCH FUNCTIONS ENABLED
 TTTTTTTTTTTTTTTTTTTTTTTTTTTTTT gordsh1     TELAPSE        0.16 TCPU        0.04

 MATRIX SIZE: P(G)  113840, F(G)   20546, P(G) IRR   29001, F(G) IRR   10450
 MAX G-VECTOR INDEX FOR 1- AND 2-ELECTRON INTEGRALS  53

 TTTTTTTTTTTTTTTTTTTTTTTTTTTTTT INPUT       TELAPSE        0.17 TCPU        0.05

 NEIGHBORS OF THE NON-EQUIVALENT ATOMS

 N = NUMBER OF NEIGHBORS AT DISTANCE R
    ATOM  N     R/ANG      R/AU   NEIGHBORS (ATOM LABELS AND CELL INDICES)
   1 O    1     0.9852     1.8617   13 H    0 0 0
   1 O    1     0.9881     1.8673   15 H    0 0 0
   1 O    1     1.7095     3.2305   19 H   -1 0 0
   1 O    1     1.7250     3.2598   29 H    0 0 0
   1 O    1     2.6793     5.0632    3 O   -1 0 0
   1 O    1     2.6794     5.0634    4 O    0 0 0

   3 O    1     0.9868     1.8647   19 H    0 0 0
   3 O    1     0.9896     1.8700   17 H    0 0 0
   3 O    1     1.6794     3.1737   22 H    1 0 1
   3 O    1     1.6995     3.2116   16 H    0 0 0
   3 O    1     2.6481     5.0042   11 O    0 0 0
   3 O    1     2.6583     5.0234    6 O    1 0 1

   5 O    1     0.9872     1.8655   23 H    0 0 0
   5 O    1     0.9889     1.8688   21 H    0 0 0
   5 O    1     1.6692     3.1544   35 H    0 0 0
   5 O    1     1.7124     3.2360   31 H    0 0 0
   5 O    1     2.6531     5.0136   11 O    0 0 0
   5 O    1     2.6583     5.0234    4 O    1 0 1

   7 O    1     0.9863     1.8638   25 H    0 0 0
   7 O    1     0.9867     1.8646   27 H    0 0 0
   7 O    1     1.6946     3.2023   34 H    0 0 0
   7 O    1     1.7366     3.2816   14 H    0 0 0
   7 O    1     2.6754     5.0557   12 O    0 0 0
   7 O    1     2.6840     5.0720   11 O    0 0 0

   9 O    1     0.9864     1.8640   31 H    0 0 0
   9 O    1     0.9866     1.8645   29 H    0 0 0
   9 O    1     1.7008     3.2141   24 H    0 0 1
   9 O    1     1.7253     3.2604   26 H    0 1 0
   9 O    1     2.6793     5.0631    6 O    0 1 1
   9 O    1     2.6880     5.0795    5 O    0 0 0

  11 O    1     0.9877     1.8666   33 H    0 0 0
  11 O    1     0.9894     1.8697   35 H    0 0 0
  11 O    1     1.6636     3.1437   17 H    0 0 0
  11 O    1     1.7069     3.2255   27 H    0 0 0
  11 O    1     2.6481     5.0042    3 O    0 0 0
  11 O    1     2.6531     5.0136    5 O    0 0 0

  13 H    1     0.9852     1.8617    1 O    0 0 0
  13 H    1     1.5893     3.0033   15 H    0 0 0
  13 H    1     1.7366     3.2816    8 O    0 0 0
  13 H    1     2.1417     4.0473   19 H   -1 0 0
  13 H    1     2.2532     4.2578   29 H    0 0 0
  13 H    1     2.2823     4.3129   26 H    0 0 0

  15 H    1     0.9881     1.8673    1 O    0 0 0
  15 H    1     1.5893     3.0033   13 H    0 0 0
  15 H    1     1.6995     3.2116    4 O    0 0 0
  15 H    1     2.1365     4.0375   20 H    0 0 0
  15 H    1     2.1680     4.0969   18 H    0 0 0
  15 H    1     2.1912     4.1408   29 H    0 0 0

  17 H    1     0.9896     1.8700    3 O    0 0 0
  17 H    1     1.6015     3.0265   19 H    0 0 0
  17 H    1     1.6636     3.1437   11 O    0 0 0
  17 H    1     2.1680     4.0969   16 H    0 0 0
  17 H    1     2.2557     4.2626   33 H    0 0 0
  17 H    1     2.2772     4.3033   35 H    0 0 0

  19 H    1     0.9868     1.8647    3 O    0 0 0
  19 H    1     1.6015     3.0265   17 H    0 0 0
  19 H    1     1.7095     3.2305    1 O    1 0 0
  19 H    1     2.1077     3.9829   22 H    1 0 1
  19 H    1     2.1365     4.0375   16 H    0 0 0
  19 H    1     2.1417     4.0473   13 H    1 0 0

  21 H    1     0.9889     1.8688    5 O    0 0 0
  21 H    1     1.5647     2.9568   23 H    0 0 0
  21 H    1     1.6794     3.1737    4 O    1 0 1
  21 H    1     2.1077     3.9829   20 H    1 0 1
  21 H    1     2.3010     4.3483   35 H    0 0 0
  21 H    1     2.3031     4.3523   18 H    1 0 1

  23 H    1     0.9872     1.8655    5 O    0 0 0
  23 H    1     1.5647     2.9568   21 H    0 0 0
  23 H    1     1.7008     3.2141   10 O    0 0 1
  23 H    1     2.1582     4.0783   31 H    0 0 0
  23 H    1     2.2718     4.2931   35 H    0 0 0
  23 H    1     2.2738     4.2969   30 H    0 0 1

  25 H    1     0.9863     1.8638    7 O    0 0 0
  25 H    1     1.5702     2.9672   27 H    0 0 0
  25 H    1     1.7253     3.2604   10 O    0 0 0
  25 H    1     2.2622     4.2750   30 H    0 0 0
  25 H    1     2.2713     4.2921   34 H    0 0 0
  25 H    1     2.2823     4.3129   14 H    0 0 0

  27 H    1     0.9867     1.8646    7 O    0 0 0
  27 H    1     1.5702     2.9672   25 H    0 0 0
  27 H    1     1.7069     3.2255   11 O    0 0 0
  27 H    1     2.1554     4.0732   33 H    0 0 0
  27 H    1     2.2730     4.2954   34 H    0 0 0
  27 H    1     2.3370     4.4163   14 H    0 0 0

  29 H    1     0.9866     1.8645    9 O    0 0 0
  29 H    1     1.5704     2.9677   31 H    0 0 0
  29 H    1     1.7250     3.2598    1 O    0 0 0
  29 H    1     2.1912     4.1408   15 H    0 0 0
  29 H    1     2.2532     4.2578   13 H    0 0 0
  29 H    1     2.2622     4.2750   26 H    0 1 0

  31 H    1     0.9864     1.8640    9 O    0 0 0
  31 H    1     1.5704     2.9677   29 H    0 0 0
  31 H    1     1.7124     3.2360    5 O    0 0 0
  31 H    1     2.1582     4.0783   23 H    0 0 0
  31 H    1     2.2818     4.3120   24 H    0 0 1
  31 H    1     2.3301     4.4032   26 H    0 1 0

  33 H    1     0.9877     1.8666   11 O    0 0 0
  33 H    1     1.5710     2.9688   35 H    0 0 0
  33 H    1     1.6946     3.2023    8 O    0 0 0
  33 H    1     2.1554     4.0732   27 H    0 0 0
  33 H    1     2.2557     4.2626   17 H    0 0 0
  33 H    1     2.2713     4.2921   26 H    0 0 0

  35 H    1     0.9894     1.8697   11 O    0 0 0
  35 H    1     1.5710     2.9688   33 H    0 0 0
  35 H    1     1.6692     3.1544    5 O    0 0 0
  35 H    1     2.2718     4.2931   23 H    0 0 0
  35 H    1     2.2772     4.3033   17 H    0 0 0
  35 H    1     2.3010     4.3483   21 H    0 0 0


 SYMMETRY ALLOWED INTERNAL DEGREE(S) OF FREEDOM:  53
 TTTTTTTTTTTTTTTTTTTTTTTTTTTTTT SYMM        TELAPSE        0.46 TCPU        0.31
 TTTTTTTTTTTTTTTTTTTTTTTTTTTTTT INT_SCREEN  TELAPSE        0.47 TCPU        0.31

 DFT PARAMETERS

     ATOM       ELECTRONS   NET CHARGE   R(ANGSTROM)
   1   8  O       8.0000      0.0000     0.74000000
  13   1  H       1.0000      0.0000     1.11000000

 SIZE OF GRID=     429905
 TTTTTTTTTTTTTTTTTTTTTTTTTTTTTT MAKE_GRID2  TELAPSE        5.67 TCPU        5.51
 BECKE WEIGHT FUNCTION
 RADSAFE =     2.00
 TOLERANCES - DENSITY:10**- 6; POTENTIAL:10**- 9; GRID WGT:10**-14

 RADIAL INTEGRATION  - INTERVALS (POINTS,UPPER LIMIT):            1( 75,  4.0*R)

 ANGULAR INTEGRATION - INTERVALS (ACCURACY LEVEL [N. POINTS] UPPER LIMIT):
  1(  4[  86]   0.2)  2(  8[ 194]   0.5)  3( 12[ 350]   0.9)  4( 16[ 974]   3.5)
  5( 12[ 350]9999.0)
 TTTTTTTTTTTTTTTTTTTTTTTTTTTTTT INT_CALC    TELAPSE        5.70 TCPU        5.54
 EEEEEEEEEE INT_CALC TERMINATION  DATE 25 03 2019 TIME 17:47:44.5

 *******************************************************************************
 !drive by JGB                                                                   
 CRYSTAL - SCF - TYPE OF CALCULATION :  RESTRICTED CLOSED SHELL
 *******************************************************************************

 CAPPA:IS1  2;IS2  2;IS3  2; K PTS MONK NET   8; SYMMOPS:K SPACE   4;G SPACE   2

 TTTTTTTTTTTTTTTTTTTTTTTTTTTTTT SDIK        TELAPSE        5.86 TCPU        5.68

 AAAAAAAAAAAAAAAAAAAAAAAAAAAAAAAAAAAAAAAAAAAAAAAAAAAAAAAAAAAAAAAAAAAAAAAAAAAAAAA
         ATOMIC WAVEFUNCTION(S)


 NUCLEAR CHARGE  8.0  SYMMETRY SPECIES            S    P
 N. ELECTRONS    8.0  NUMBER OF PRIMITIVE GTOS    8    4
                      NUMBER OF CONTRACTED GTOS   4    2
                      NUMBER OF CLOSED SHELLS     2    0
                      OPEN SHELL OCCUPATION       0    4

  ZNUC SCFIT  TOTAL HF ENERGY   KINETIC ENERGY   VIRIAL THEOREM ACCURACY
   8.0  12   -7.477373220E+01  7.477365593E+01 -2.000001020E+00  3.8E-06

 NUCLEAR CHARGE  1.0  SYMMETRY SPECIES            S
 N. ELECTRONS    1.0  NUMBER OF PRIMITIVE GTOS    4
                      NUMBER OF CONTRACTED GTOS   2
                      NUMBER OF CLOSED SHELLS     0
                      OPEN SHELL OCCUPATION       1

  ZNUC SCFIT  TOTAL HF ENERGY   KINETIC ENERGY   VIRIAL THEOREM ACCURACY
   1.0   1   -4.977266687E-01  5.190767460E-01 -1.958869132E+00  1.8E-16

 AAAAAAAAAAAAAAAAAAAAAAAAAAAAAAAAAAAAAAAAAAAAAAAAAAAAAAAAAAAAAAAAAAAAAAAAAAAAAAA

 CHARGE NORMALIZATION FACTOR   1.00000000
 TOTAL ATOMIC CHARGES:
   8.0000000   8.0000000   8.0000000   8.0000000   8.0000000   8.0000000
   8.0000000   8.0000000   8.0000000   8.0000000   8.0000000   8.0000000
   1.0000000   1.0000000   1.0000000   1.0000000   1.0000000   1.0000000
   1.0000000   1.0000000   1.0000000   1.0000000   1.0000000   1.0000000
   1.0000000   1.0000000   1.0000000   1.0000000   1.0000000   1.0000000
   1.0000000   1.0000000   1.0000000   1.0000000   1.0000000   1.0000000
 TTTTTTTTTTTTTTTTTTTTTTTTTTTTTT MOQGAD      TELAPSE        5.93 TCPU        5.75
 TTTTTTTTTTTTTTTTTTTTTTTTTTTTTT SHELLXN     TELAPSE       12.85 TCPU       12.53
 TTTTTTTTTTTTTTTTTTTTTTTTTTTTTT MONMO3      TELAPSE       13.95 TCPU       13.63
 NUMERICALLY INTEGRATED DENSITY    120.0000028644
 TTTTTTTTTTTTTTTTTTTTTTTTTTTTTT NUMDFT      TELAPSE       14.58 TCPU       14.26
 CYC   0 ETOT(AU) -9.159846475719E+02 DETOT -9.16E+02 tst  0.00E+00 PX  1.00E+00
 TTTTTTTTTTTTTTTTTTTTTTTTTTTTTT DIIS        TELAPSE       14.59 TCPU       14.26
 TTTTTTTTTTTTTTTTTTTTTTTTTTTTTT FDIK        TELAPSE       14.85 TCPU       14.48
 INSULATING STATE
 TOP OF VALENCE BANDS -    BAND     60; K    6; EIG -4.1571395E-01 AU
 TOP OF VALENCE BANDS -    BAND     60; K    1; EIG -4.1682818E-01 AU
 BOTTOM OF VIRTUAL BANDS - BAND     61; K    1; EIG -5.2079046E-02 AU
 INDIRECT ENERGY BAND GAP:   9.8950 eV
 TTTTTTTTTTTTTTTTTTTTTTTTTTTTTT PDIG        TELAPSE       14.85 TCPU       14.49
 CHARGE NORMALIZATION FACTOR   1.00000000
 TOTAL ATOMIC CHARGES:
   9.0723361   9.0723361   9.0722892   9.0722892   9.0763967   9.0763967
   9.0751001   9.0751001   9.0740589   9.0740589   9.0770952   9.0770952
   0.4632110   0.4632110   0.4652604   0.4652604   0.4597096   0.4597096
   0.4636774   0.4636774   0.4617530   0.4617530   0.4635076   0.4635076
   0.4630980   0.4630980   0.4628129   0.4628129   0.4655099   0.4655099
   0.4624566   0.4624566   0.4629895   0.4629895   0.4587381   0.4587381
 TTTTTTTTTTTTTTTTTTTTTTTTTTTTTT MOQGAD      TELAPSE       14.86 TCPU       14.49
 TTTTTTTTTTTTTTTTTTTTTTTTTTTTTT SHELLXN     TELAPSE       21.87 TCPU       21.50
 TTTTTTTTTTTTTTTTTTTTTTTTTTTTTT MONMO3      TELAPSE       23.02 TCPU       22.65
 NUMERICALLY INTEGRATED DENSITY    119.9999993672
 TTTTTTTTTTTTTTTTTTTTTTTTTTTTTT NUMDFT      TELAPSE       24.36 TCPU       24.00
 CYC   1 ETOT(AU) -9.152786069538E+02 DETOT  7.06E-01 tst  0.00E+00 PX  1.00E+00
 TTTTTTTTTTTTTTTTTTTTTTTTTTTTTT DIIS        TELAPSE       24.44 TCPU       24.07
 DIIS TEST: 0.11666E+01 AT SCF   CYCLE   1 - MIX   30 %
 TTTTTTTTTTTTTTTTTTTTTTTTTTTTTT FDIK        TELAPSE       24.47 TCPU       24.10
 INSULATING STATE
 TOP OF VALENCE BANDS -    BAND     60; K    6; EIG -3.1520728E-01 AU
 TOP OF VALENCE BANDS -    BAND     60; K    1; EIG -3.1666129E-01 AU
 BOTTOM OF VIRTUAL BANDS - BAND     61; K    1; EIG  1.1492126E-02 AU
 INDIRECT ENERGY BAND GAP:   8.8899 eV
 TTTTTTTTTTTTTTTTTTTTTTTTTTTTTT PDIG        TELAPSE       24.47 TCPU       24.10
 CHARGE NORMALIZATION FACTOR   1.00000000
 TOTAL ATOMIC CHARGES:
   8.8659740   8.8659740   8.8700926   8.8700926   8.8738509   8.8738509
   8.8702295   8.8702295   8.8695223   8.8695223   8.8768975   8.8768975
   0.5673898   0.5673898   0.5690587   0.5690587   0.5580993   0.5580993
   0.5662231   0.5662231   0.5594066   0.5594066   0.5653838   0.5653838
   0.5657045   0.5657045   0.5663614   0.5663614   0.5695234   0.5695234
   0.5652104   0.5652104   0.5654620   0.5654620   0.5556103   0.5556103
 TTTTTTTTTTTTTTTTTTTTTTTTTTTTTT MOQGAD      TELAPSE       24.48 TCPU       24.11
 TTTTTTTTTTTTTTTTTTTTTTTTTTTTTT SHELLXN     TELAPSE       31.57 TCPU       31.20
 TTTTTTTTTTTTTTTTTTTTTTTTTTTTTT MONMO3      TELAPSE       32.74 TCPU       32.37
 NUMERICALLY INTEGRATED DENSITY    120.0000021029
 TTTTTTTTTTTTTTTTTTTTTTTTTTTTTT NUMDFT      TELAPSE       34.05 TCPU       33.68
 CYC   2 ETOT(AU) -9.155222585678E+02 DETOT -2.44E-01 tst  2.35E-03 PX  1.19E-01
 TTTTTTTTTTTTTTTTTTTTTTTTTTTTTT DIIS        TELAPSE       34.11 TCPU       33.73
 DIIS TEST: 0.24280E+00 AT SCF   CYCLE   2 - DIIS ACTIVE - HISTORY:     2 CYCLES
 TTTTTTTTTTTTTTTTTTTTTTTTTTTTTT FDIK        TELAPSE       34.14 TCPU       33.75
 INSULATING STATE
 TOP OF VALENCE BANDS -    BAND     60; K    6; EIG -3.5733283E-01 AU
 TOP OF VALENCE BANDS -    BAND     60; K    1; EIG -3.5855243E-01 AU
 BOTTOM OF VIRTUAL BANDS - BAND     61; K    1; EIG  1.0595626E-02 AU
 INDIRECT ENERGY BAND GAP:  10.0118 eV
 TTTTTTTTTTTTTTTTTTTTTTTTTTTTTT PDIG        TELAPSE       34.15 TCPU       33.76
 CHARGE NORMALIZATION FACTOR   1.00000000
 TOTAL ATOMIC CHARGES:
   8.9374805   8.9374805   8.9406692   8.9406692   8.9437347   8.9437347
   8.9404921   8.9404921   8.9396882   8.9396882   8.9448485   8.9448485
   0.5322056   0.5322056   0.5329789   0.5329789   0.5235501   0.5235501
   0.5312121   0.5312121   0.5244629   0.5244629   0.5306165   0.5306165
   0.5307240   0.5307240   0.5311016   0.5311016   0.5335734   0.5335734
   0.5302369   0.5302369   0.5307107   0.5307107   0.5217140   0.5217140
 TTTTTTTTTTTTTTTTTTTTTTTTTTTTTT MOQGAD      TELAPSE       34.15 TCPU       33.76
 TTTTTTTTTTTTTTTTTTTTTTTTTTTTTT SHELLXN     TELAPSE       41.14 TCPU       40.75
 TTTTTTTTTTTTTTTTTTTTTTTTTTTTTT MONMO3      TELAPSE       42.24 TCPU       41.85
 NUMERICALLY INTEGRATED DENSITY    120.0000012254
 TTTTTTTTTTTTTTTTTTTTTTTTTTTTTT NUMDFT      TELAPSE       43.54 TCPU       43.15
 CYC   3 ETOT(AU) -9.155851075668E+02 DETOT -6.28E-02 tst  2.18E-04 PX  4.15E-02
 TTTTTTTTTTTTTTTTTTTTTTTTTTTTTT DIIS        TELAPSE       43.55 TCPU       43.16
 DIIS TEST: 0.77603E-03 AT SCF   CYCLE   3 - DIIS ACTIVE - HISTORY:     3 CYCLES
 TTTTTTTTTTTTTTTTTTTTTTTTTTTTTT FDIK        TELAPSE       43.58 TCPU       43.18
 INSULATING STATE
 TOP OF VALENCE BANDS -    BAND     60; K    6; EIG -3.5553219E-01 AU
 TOP OF VALENCE BANDS -    BAND     60; K    1; EIG -3.5701976E-01 AU
 BOTTOM OF VIRTUAL BANDS - BAND     61; K    1; EIG  1.2671259E-02 AU
 INDIRECT ENERGY BAND GAP:  10.0193 eV
 TTTTTTTTTTTTTTTTTTTTTTTTTTTTTT PDIG        TELAPSE       43.59 TCPU       43.19
 CHARGE NORMALIZATION FACTOR   1.00000000
 TOTAL ATOMIC CHARGES:
   8.9347027   8.9347027   8.9393700   8.9393700   8.9426205   8.9426205
   8.9381794   8.9381794   8.9376557   8.9376557   8.9449856   8.9449856
   0.5333980   0.5333980   0.5339672   0.5339672   0.5241150   0.5241150
   0.5319828   0.5319828   0.5252354   0.5252354   0.5313134   0.5313134
   0.5318204   0.5318204   0.5318503   0.5318503   0.5346225   0.5346225
   0.5310899   0.5310899   0.5310248   0.5310248   0.5220664   0.5220664
 TTTTTTTTTTTTTTTTTTTTTTTTTTTTTT MOQGAD      TELAPSE       43.59 TCPU       43.19
 TTTTTTTTTTTTTTTTTTTTTTTTTTTTTT SHELLXN     TELAPSE       50.61 TCPU       50.20
 TTTTTTTTTTTTTTTTTTTTTTTTTTTTTT MONMO3      TELAPSE       51.76 TCPU       51.35
 NUMERICALLY INTEGRATED DENSITY    120.0000012500
 TTTTTTTTTTTTTTTTTTTTTTTTTTTTTT NUMDFT      TELAPSE       53.09 TCPU       52.69
 CYC   4 ETOT(AU) -9.155852439162E+02 DETOT -1.36E-04 tst  5.72E-07 PX  1.45E-03
 TTTTTTTTTTTTTTTTTTTTTTTTTTTTTT DIIS        TELAPSE       53.11 TCPU       52.70
 DIIS TEST: 0.24850E-04 AT SCF   CYCLE   4 - DIIS ACTIVE - HISTORY:     4 CYCLES
 TTTTTTTTTTTTTTTTTTTTTTTTTTTTTT FDIK        TELAPSE       53.14 TCPU       52.71
 INSULATING STATE
 TOP OF VALENCE BANDS -    BAND     60; K    6; EIG -3.5544798E-01 AU
 TOP OF VALENCE BANDS -    BAND     60; K    1; EIG -3.5668408E-01 AU
 BOTTOM OF VIRTUAL BANDS - BAND     61; K    1; EIG  1.2833846E-02 AU
 INDIRECT ENERGY BAND GAP:  10.0215 eV
 TTTTTTTTTTTTTTTTTTTTTTTTTTTTTT PDIG        TELAPSE       53.14 TCPU       52.72
 CHARGE NORMALIZATION FACTOR   1.00000000
 TOTAL ATOMIC CHARGES:
   8.9361925   8.9361925   8.9392404   8.9392404   8.9421832   8.9421832
   8.9390887   8.9390887   8.9381633   8.9381633   8.9431596   8.9431596
   0.5328900   0.5328900   0.5335805   0.5335805   0.5242729   0.5242729
   0.5318984   0.5318984   0.5252528   0.5252528   0.5314243   0.5314243
   0.5315349   0.5315349   0.5318193   0.5318193   0.5343223   0.5343223
   0.5309534   0.5309534   0.5315171   0.5315171   0.5225063   0.5225063
 TTTTTTTTTTTTTTTTTTTTTTTTTTTTTT MOQGAD      TELAPSE       53.15 TCPU       52.72
 TTTTTTTTTTTTTTTTTTTTTTTTTTTTTT SHELLXN     TELAPSE       60.20 TCPU       59.77
 TTTTTTTTTTTTTTTTTTTTTTTTTTTTTT MONMO3      TELAPSE       61.34 TCPU       60.91
 NUMERICALLY INTEGRATED DENSITY    120.0000012428
 TTTTTTTTTTTTTTTTTTTTTTTTTTTTTT NUMDFT      TELAPSE       62.71 TCPU       62.28
 CYC   5 ETOT(AU) -9.155852473577E+02 DETOT -3.44E-06 tst  5.83E-08 PX  9.05E-04
 TTTTTTTTTTTTTTTTTTTTTTTTTTTTTT DIIS        TELAPSE       62.72 TCPU       62.29
 DIIS TEST: 0.14033E-04 AT SCF   CYCLE   5 - DIIS ACTIVE - HISTORY:     5 CYCLES
 TTTTTTTTTTTTTTTTTTTTTTTTTTTTTT FDIK        TELAPSE       62.75 TCPU       62.30
 INSULATING STATE
 TOP OF VALENCE BANDS -    BAND     60; K    6; EIG -3.5546480E-01 AU
 TOP OF VALENCE BANDS -    BAND     60; K    1; EIG -3.5683423E-01 AU
 BOTTOM OF VIRTUAL BANDS - BAND     61; K    1; EIG  1.2857445E-02 AU
 INDIRECT ENERGY BAND GAP:  10.0226 eV
 TTTTTTTTTTTTTTTTTTTTTTTTTTTTTT PDIG        TELAPSE       62.76 TCPU       62.31
 CHARGE NORMALIZATION FACTOR   1.00000000
 TOTAL ATOMIC CHARGES:
   8.9353445   8.9353445   8.9393634   8.9393634   8.9424366   8.9424366
   8.9385110   8.9385110   8.9379087   8.9379087   8.9443167   8.9443167
   0.5331929   0.5331929   0.5338075   0.5338075   0.5241579   0.5241579
   0.5319353   0.5319353   0.5251798   0.5251798   0.5313547   0.5313547
   0.5317056   0.5317056   0.5318542   0.5318542   0.5344914   0.5344914
   0.5310151   0.5310151   0.5312354   0.5312354   0.5221893   0.5221893
 TTTTTTTTTTTTTTTTTTTTTTTTTTTTTT MOQGAD      TELAPSE       62.76 TCPU       62.31
 TTTTTTTTTTTTTTTTTTTTTTTTTTTTTT SHELLXN     TELAPSE       69.89 TCPU       69.43
 TTTTTTTTTTTTTTTTTTTTTTTTTTTTTT MONMO3      TELAPSE       71.06 TCPU       70.61
 NUMERICALLY INTEGRATED DENSITY    120.0000012468
 TTTTTTTTTTTTTTTTTTTTTTTTTTTTTT NUMDFT      TELAPSE       72.42 TCPU       71.96
 CYC   6 ETOT(AU) -9.155852504747E+02 DETOT -3.12E-06 tst  1.61E-08 PX  5.33E-04
 TTTTTTTTTTTTTTTTTTTTTTTTTTTTTT DIIS        TELAPSE       72.44 TCPU       71.98
 DIIS TEST: 0.67631E-06 AT SCF   CYCLE   6 - DIIS ACTIVE - HISTORY:     6 CYCLES
 TTTTTTTTTTTTTTTTTTTTTTTTTTTTTT FDIK        TELAPSE       75.38 TCPU       71.98
 INSULATING STATE
 TOP OF VALENCE BANDS -    BAND     60; K    6; EIG -3.5545641E-01 AU
 TOP OF VALENCE BANDS -    BAND     60; K    1; EIG -3.5681339E-01 AU
 BOTTOM OF VIRTUAL BANDS - BAND     61; K    1; EIG  1.2862782E-02 AU
 INDIRECT ENERGY BAND GAP:  10.0225 eV
 TTTTTTTTTTTTTTTTTTTTTTTTTTTTTT PDIG        TELAPSE       75.39 TCPU       71.99
 CHARGE NORMALIZATION FACTOR   1.00000000
 TOTAL ATOMIC CHARGES:
   8.9353885   8.9353885   8.9393042   8.9393042   8.9424159   8.9424159
   8.9386038   8.9386038   8.9378699   8.9378699   8.9441135   8.9441135
   0.5331795   0.5331795   0.5337988   0.5337988   0.5241939   0.5241939
   0.5319537   0.5319537   0.5252063   0.5252063   0.5313700   0.5313700
   0.5316921   0.5316921   0.5318507   0.5318507   0.5344947   0.5344947
   0.5310304   0.5310304   0.5312793   0.5312793   0.5222548   0.5222548
 TTTTTTTTTTTTTTTTTTTTTTTTTTTTTT MOQGAD      TELAPSE       75.40 TCPU       72.00
 TTTTTTTTTTTTTTTTTTTTTTTTTTTTTT SHELLXN     TELAPSE       82.53 TCPU       79.12
 TTTTTTTTTTTTTTTTTTTTTTTTTTTTTT MONMO3      TELAPSE       83.68 TCPU       80.27
 NUMERICALLY INTEGRATED DENSITY    120.0000012467
 TTTTTTTTTTTTTTTTTTTTTTTTTTTTTT NUMDFT      TELAPSE       85.03 TCPU       81.63
 CYC   7 ETOT(AU) -9.155852506303E+02 DETOT -1.56E-07 tst  4.52E-10 PX  8.78E-05
 TTTTTTTTTTTTTTTTTTTTTTTTTTTTTT DIIS        TELAPSE       85.05 TCPU       81.64
 DIIS TEST: 0.22923E-07 AT SCF   CYCLE   7 - DIIS ACTIVE - HISTORY:     7 CYCLES
 TTTTTTTTTTTTTTTTTTTTTTTTTTTTTT FDIK        TELAPSE       85.08 TCPU       81.66
 INSULATING STATE
 TOP OF VALENCE BANDS -    BAND     60; K    6; EIG -3.5545634E-01 AU
 TOP OF VALENCE BANDS -    BAND     60; K    1; EIG -3.5680828E-01 AU
 BOTTOM OF VIRTUAL BANDS - BAND     61; K    1; EIG  1.2861411E-02 AU
 INDIRECT ENERGY BAND GAP:  10.0224 eV
 TTTTTTTTTTTTTTTTTTTTTTTTTTTTTT PDIG        TELAPSE       85.08 TCPU       81.67
 CHARGE NORMALIZATION FACTOR   1.00000000
 TOTAL ATOMIC CHARGES:
   8.9354167   8.9354167   8.9393131   8.9393131   8.9423599   8.9423599
   8.9385320   8.9385320   8.9379161   8.9379161   8.9441434   8.9441434
   0.5331759   0.5331759   0.5337933   0.5337933   0.5241893   0.5241893
   0.5319480   0.5319480   0.5252140   0.5252140   0.5313817   0.5313817
   0.5317070   0.5317070   0.5318704   0.5318704   0.5344823   0.5344823
   0.5310241   0.5310241   0.5312820   0.5312820   0.5222507   0.5222507
 TTTTTTTTTTTTTTTTTTTTTTTTTTTTTT MOQGAD      TELAPSE       85.09 TCPU       81.67
 TTTTTTTTTTTTTTTTTTTTTTTTTTTTTT SHELLXN     TELAPSE       92.22 TCPU       88.80
 +++ ENERGIES IN A.U. +++
 ::: EXT EL-POLE                                  -8.2639052879946E+02
 ::: EXT EL-SPHEROPOLE                             9.6229778090351E+00
 ::: BIELET ZONE E-E                               1.1021039849889E+03
 ::: TOTAL E-E                                     2.8533643399853E+02
 ::: TOTAL E-N + N-E                              -1.9008726266465E+03
 ::: TOTAL N-N                                    -1.4113953917486E+02
 ::: KINETIC ENERGY                                9.0978195011115E+02
 ::: PSEUDO TOTAL   ENERGY                        -8.4689378171167E+02
 ::: VIRIAL COEFFICIENT                            1.0357995316154E+00
 TTTTTTTTTTTTTTTTTTTTTTTTTTTTTT MONMO3      TELAPSE       93.37 TCPU       89.95
 NUMERICALLY INTEGRATED DENSITY    120.0000012466
 TTTTTTTTTTTTTTTTTTTTTTTTTTTTTT NUMDFT      TELAPSE       94.72 TCPU       91.30
 CYC   8 ETOT(AU) -9.155852506325E+02 DETOT -2.22E-09 tst  6.55E-11 PX  8.78E-05

 == SCF ENDED - CONVERGENCE ON ENERGY      E(AU) -9.1558525063251E+02 CYCLES   8


 ENERGY EXPRESSION=HARTREE+FOCK EXCH*0.00000+(HSE-3c     EXCH)*1.00000+PBEh-3c    CORR


 TOTAL ENERGY(DFT)(AU)(  8) -9.1558525063251E+02 DE-2.2E-09 tester 6.5E-11
 TTTTTTTTTTTTTTTTTTTTTTTTTTTTTT EDFT        TELAPSE       94.72 TCPU       91.30
 
 INFORMATION **** DFTD3 ENERGY **** CALCULATE DFTD3 ENERGY

           DFT-D V3(BJ)
 DF                                         hse3c     
 parameters
 s6       :    1.0000
 s8       :    0.0000
 a1       :    0.4411
 a2       :    4.5182
 k1 k3    :   16.0000   -4.0000
 Cutoff   :   50.2022
 CN-Cutoff:   21.1671
 
 Edisp /kcal,au:   -19.4488 -0.03099364

 E6    /kcal :   -20.6218
 E8    /kcal :     0.0000
 E6(ABC) "   :   1.173013
 
 INFORMATION **** DFTD3 ENERGY **** NORMAL TERMINATION OF DFTD3 MODULE

 GCP ENERGY CALCULATION
  level           hse3c               basis:hse3c
  Nbf            228
  Atoms           36

  Parameters: 
  sigma     1.0000
  eta       1.4086
  alpha     0.2908
  beta      1.9526

  dmp_scal      4.0000
  dmp_exp       6.0000
 cutoffs: 
   distance [bohr] 60.0
   noise    [a.u.] 2.2E-16
 SR-damping   T
 ** gCP correction **
  Egcp:        0.1578827355 / (a.u.) ||      99.0729 / (kcal/mol)
 INFORMATION **** GCP **** NORMAL TERMINATION OF GCP MODULE

 *******************************************************************************

 DFT-D3-GCP DISPERSION AND COUNTERPOISE CORRECTION

 D3 DISPERSION ENERGY (AU)      -3.0993638139764E-02
 GCP ENERGY (AU)                 1.5788273548683E-01
 TOTAL ENERGY + DISP + GCP (AU) -9.1545836153516E+02

 *******************************************************************************

 EIGENVECTORS IN FORTRAN UNIT  8
 TTTTTTTTTTTTTTTTTTTTTTTTTTTTTT END         TELAPSE       95.69 TCPU       92.24
 EEEEEEEEEE TERMINATION  DATE 25 03 2019 TIME 17:49:14.4
NODE    0 CPU TIME =        92.239
NODE    1 CPU TIME =        95.455
NODE    2 CPU TIME =        95.108
NODE    3 CPU TIME =        95.428
NODE    4 CPU TIME =        95.340
NODE    5 CPU TIME =        95.150
NODE    6 CPU TIME =        95.283
NODE    7 CPU TIME =        95.153
    TOTAL CPU TIME =       759.156
