# Supplementary material for: Liquid water contains the building blocks of diverse ice phases
Source: Nat Commun. 2020 Nov 13;11:5757. doi: 10.1038/s41467-020-19606-y (PMC7666157; doi:10.1038/s41467-020-19606-y)
Supplement: Supplementary file 4 — Supplementary Data 1 [file 41467_2020_19606_MOESM4_ESM.zip › SI/hse3c/169_2_10608/POSCAR]

 H  O 
 1.0000000000000000
     8.3319337900000008    0.0000000000000000    0.0000000000000000
     0.0000000000000004    5.9540293000000002    0.0000000000000000
    -4.0947331037696744    0.0000000000000008    7.3932211270201611
  24  12
Direct
  0.8316780362603999  0.4590020548182699  0.4368397263804000
  0.9010972155573900  0.2951775510174000  0.8343743734109000
  0.0989027844426100  0.7951775510174000  0.1656256265891000
  0.9713368976292400  0.7397792811723000  0.6111295905485000
  0.0286631023707600  0.2397792811723000  0.3888704094515000
  0.1749308507184000  0.6938813076323002  0.7598813916952000
  0.8250691492816000  0.1938813076323000  0.2401186083048000
  0.8614398039472000  0.5731557006784200  0.9751924588086700
  0.1385601960528000  0.0731557006784200  0.0248075411913300
  0.9097541245858901  0.5282633655943300  0.1765412715073000
  0.0902458754141100  0.0282633655943300  0.8234587284927000
  0.2178061684962000  0.9645417557656800  0.3214238125890000
  0.1683219637396000  0.9590020548182699  0.5631602736196000
  0.6717035268188001  0.6261200105397000  0.3975695981489000
  0.7821938315038000  0.4645417557656800  0.6785761874110000
  0.4489492896969000  0.3341042462577000  0.8329654551040000
  0.7603506663575000  0.8644818294828001  0.0904289495516500
  0.5510507103031000  0.8341042462577000  0.1670345448960000
  0.6092525110767000  0.2900441452898000  0.7837028880834001
  0.3907474889233000  0.7900441452898000  0.2162971119166000
  0.2396493336425000  0.3644818294828000  0.9095710504483500
  0.3282964731812000  0.1261200105397000  0.6024304018511000
  0.6145709673295000  0.0553141710720800  0.9822971114040699
  0.3854290326705000  0.5553141710720800  0.0177028885959300
  0.7871806864113999  0.5651930976930100  0.4966688808106000
  0.3153694075353000  0.4835132009071200  0.8978622272000000
  0.7969621051049001  0.4006801239602500  0.7929591700923000
  0.2030378948951000  0.9006801239602500  0.2070408299077000
  0.0904354845972300  0.8142402198773999  0.6859208714888000
  0.9095645154027702  0.3142402198774000  0.3140791285112000
  0.5077296825080000  0.2185590365546000  0.7944380963293000
  0.9012617615022300  0.6483389016868000  0.0924269834335700
  0.0987382384977700  0.1483389016868000  0.9075730165664300
  0.2128193135886000  0.0651930976930100  0.5033311191894000
  0.4922703174920000  0.7185590365546000  0.2055619036707000
  0.6846305924647000  0.9835132009071200  0.1021377728000000
