# Supplementary material for: Liquid water contains the building blocks of diverse ice phases
Source: Nat Commun. 2020 Nov 13;11:5757. doi: 10.1038/s41467-020-19606-y (PMC7666157; doi:10.1038/s41467-020-19606-y)
Supplement: Supplementary file 4 — Supplementary Data 1 [file 41467_2020_19606_MOESM4_ESM.zip › SI/hse3c/169_2_10608/geom_p1.cif]

data_169_2_10608-hse3c
_cell_length_a       8.33193
_cell_length_b       5.95403
_cell_length_c       8.45142
_cell_angle_alpha    90
_cell_angle_beta     118.98
_cell_angle_gamma    90

_symmetry_space_group_name_H-M    "P 1"
_symmetry_int_tables_number       1

loop_
  _symmetry_equiv_pos_as_xyz
  'x, y, z'

loop_
  _atom_site_label
  _atom_site_occupancy
  _atom_site_fract_x
  _atom_site_fract_y
  _atom_site_fract_z
  _atom_site_thermal_displace_type
  _atom_site_B_iso_or_equiv
  _atom_site_type_symbol
  H1       1.0000 0.83168  0.45900  0.43684  Biso   1.000  H
  H2       1.0000 0.90110  0.29518  0.83437  Biso   1.000  H
  H3       1.0000 0.09890  0.79518  0.16563  Biso   1.000  H
  H4       1.0000 0.97134  0.73978  0.61113  Biso   1.000  H
  H5       1.0000 0.02866  0.23978  0.38887  Biso   1.000  H
  H6       1.0000 0.17493  0.69388  0.75988  Biso   1.000  H
  H7       1.0000 0.82507  0.19388  0.24012  Biso   1.000  H
  H8       1.0000 0.86144  0.57316  0.97519  Biso   1.000  H
  H9       1.0000 0.13856  0.07316  0.02481  Biso   1.000  H
  H10      1.0000 0.90975  0.52826  0.17654  Biso   1.000  H
  H11      1.0000 0.09025  0.02826  0.82346  Biso   1.000  H
  H12      1.0000 0.21781  0.96454  0.32142  Biso   1.000  H
  H13      1.0000 0.16832  0.95900  0.56316  Biso   1.000  H
  H14      1.0000 0.67170  0.62612  0.39757  Biso   1.000  H
  H15      1.0000 0.78219  0.46454  0.67858  Biso   1.000  H
  H16      1.0000 0.44895  0.33410  0.83297  Biso   1.000  H
  H17      1.0000 0.76035  0.86448  0.09043  Biso   1.000  H
  H18      1.0000 0.55105  0.83410  0.16703  Biso   1.000  H
  H19      1.0000 0.60925  0.29004  0.78370  Biso   1.000  H
  H20      1.0000 0.39075  0.79004  0.21630  Biso   1.000  H
  H21      1.0000 0.23965  0.36448  0.90957  Biso   1.000  H
  H22      1.0000 0.32830  0.12612  0.60243  Biso   1.000  H
  H23      1.0000 0.61457  0.05531  0.98230  Biso   1.000  H
  H24      1.0000 0.38543  0.55531  0.01770  Biso   1.000  H
  O1       1.0000 0.78718  0.56519  0.49667  Biso   1.000  O
  O2       1.0000 0.31537  0.48351  0.89786  Biso   1.000  O
  O3       1.0000 0.79696  0.40068  0.79296  Biso   1.000  O
  O4       1.0000 0.20304  0.90068  0.20704  Biso   1.000  O
  O5       1.0000 0.09044  0.81424  0.68592  Biso   1.000  O
  O6       1.0000 0.90956  0.31424  0.31408  Biso   1.000  O
  O7       1.0000 0.50773  0.21856  0.79444  Biso   1.000  O
  O8       1.0000 0.90126  0.64834  0.09243  Biso   1.000  O
  O9       1.0000 0.09874  0.14834  0.90757  Biso   1.000  O
  O10      1.0000 0.21282  0.06519  0.50333  Biso   1.000  O
  O11      1.0000 0.49227  0.71856  0.20556  Biso   1.000  O
  O12      1.0000 0.68463  0.98351  0.10214  Biso   1.000  O
