# Supplementary material for: Liquid water contains the building blocks of diverse ice phases
Source: Nat Commun. 2020 Nov 13;11:5757. doi: 10.1038/s41467-020-19606-y (PMC7666157; doi:10.1038/s41467-020-19606-y)
Supplement: Supplementary file 4 — Supplementary Data 1 [file 41467_2020_19606_MOESM4_ESM.zip › SI/hse3c/XIV/geom_sym.cif]

#######################################################################
#
#                 Cambridge Crystallographic Data Centre
#                                CCDC 
#
#######################################################################
#
# If this CIF has been generated from an entry in the Cambridge 
# Structural Database, then it will include bibliographic, chemical, 
# crystal, experimental, refinement or atomic coordinate data resulting 
# from the CCDC's data processing and validation procedures.
#
#######################################################################

data_XIV-hse3c
_symmetry_cell_setting           orthorhombic
_symmetry_space_group_name_H-M   'P 21 21 21'
_symmetry_Int_Tables_number      19
_space_group_name_Hall           'P 2ac 2ab'
loop_
_symmetry_equiv_pos_site_id
_symmetry_equiv_pos_as_xyz
1 x,y,z
2 1/2-x,-y,1/2+z
3 -x,1/2+y,1/2-z
4 1/2+x,1/2-y,-z
_cell_length_a                   3.96198649
_cell_length_b                   8.15391500
_cell_length_c                   8.36385937
_cell_angle_alpha                90.000000
_cell_angle_beta                 90.000000
_cell_angle_gamma                90.000000
_cell_volume                     270.2
loop_
_atom_site_label
_atom_site_type_symbol
_atom_site_fract_x
_atom_site_fract_y
_atom_site_fract_z
O1 O 0.1280301630913 -0.002090887773022 0.2446506282697
H4 H -0.01264948336450 0.04477182709726 0.1603248147661
H5 H 0.2723094882642 0.08654642883709 0.2843159745912
O2 O -0.4830944004719 0.2406591532348 0.3868096852075
H6 H -0.6552829000403 0.2789113055932 0.4616656024604
H7 H -0.3837069178360 0.3368250385089 0.3342924168116
O3 O 0.2387923548935 0.3635759705227 0.002017541909965
H8 H 0.06167213656230 0.2843966526199 -0.02496016147708
H9 H 0.1458035985408 0.4234889075251 0.09332327365808

#END
