# Supplementary material for: Liquid water contains the building blocks of diverse ice phases
Source: Nat Commun. 2020 Nov 13;11:5757. doi: 10.1038/s41467-020-19606-y (PMC7666157; doi:10.1038/s41467-020-19606-y)
Supplement: Supplementary file 4 — Supplementary Data 1 [file 41467_2020_19606_MOESM4_ESM.zip › SI/hse3c/XIV/hse3c/INPUT]

!drive by JGB
CRYSTAL
0 0 0
19
   3.96198649    8.15391500    8.36385937
9
 8    0.128030163091300   0.997909112226978   0.244650628269700       ! O
 8    0.516905599528100   0.240659153234800   0.386809685207500       ! O
 8    0.238792354893500   0.363575970522700   0.002017541909965       ! O
 1    0.987350516635500   0.044771827097260   0.160324814766100       ! H
 1    0.272309488264200   0.086546428837090   0.284315974591200       ! H
 1    0.344717099959700   0.278911305593200   0.461665602460400       ! H
 1    0.616293082164000   0.336825038508900   0.334292416811600       ! H
 1    0.061672136562300   0.284396652619900   0.975039838522920       ! H
 1    0.145803598540800   0.423488907525100   0.093323273658080       ! H
BASISSET
def2-mSVP
DFT
HSE-3c
END 
LDREMO
10
BIPOSIZE
60000000
EXCHSIZE
40000000
SHRINK
0 0 
2 2 2
END
