# Supplementary material for: Liquid water contains the building blocks of diverse ice phases
Source: Nat Commun. 2020 Nov 13;11:5757. doi: 10.1038/s41467-020-19606-y (PMC7666157; doi:10.1038/s41467-020-19606-y)
Supplement: Supplementary file 4 — Supplementary Data 1 [file 41467_2020_19606_MOESM4_ESM.zip › SI/hse3c/XIV/hse3c/crystal.out]

 PROCESS            4  OF            8  WORKING
 PROCESS            1  OF            8  WORKING
 PROCESS            0  OF            8  WORKING

         
 *******************************************************************************
 *                                                                             *
 *                               CRYSTAL17                                     *
 *                      public : 1.0.1 - Feb 1st, 2017                         *
 *                       HTTP://WWW.CRYSTAL.UNITO.IT                           *
 *                                                                             *
 *                              MAIN AUTHORS                                   *
 *                                                                             *
 *  R. DOVESI(1,11), V.R. SAUNDERS(2), C. ROETTI(1,11), R. ORLANDO(1,11),      *
 *  C.M. ZICOVICH-WILSON(1,3), F. PASCALE(4), B. CIVALLERI(1,11),              *
 *  K. DOLL(5), N.M. HARRISON(2,6), I.J. BUSH(7), Ph. D'ARCO(8),               *
 *  M. LLUNELL(9), M. CAUSA'(10), Y. NOEL(8), L. MASCHIO(1,11), A. ERBA(1,11)  *
 *  M. RE'RAT(14), S. CASASSA(1,11)                                            *
 *                                                                             *
 *        CONTRIBUTIONS TO THE CODE HAVE ALSO BEEN GIVEN BY                    *
 *                                                                             *
 *  M. FERRABONE(1,11), M. DE LA PIERRE(1,11), M. FERRERO(1,11),               *
 *  J. BAIMA(1,11), E. ALBANESE(1,11), M.F. PEINTINGER(12), R. BAST(13),       *
 *  B. KIRTMAN(15), V. LACIVITA(1,11), R. DEMICHELIS(1,16)                     *
 *  G. BRANDEBURG(17), S. SALUSTRO(1,11), G. SANSONE(1,11)                     *
 *  M.T. RUGGIERO(18)                                                          *
 *                                                                             *
 * (1) THEORETICAL CHEMISTRY GROUP - UNIVERSITA' DI TORINO - TORINO (ITALY)    *

 * (2) COMPUTATIONAL SCIENCE & ENGINEERING DEPARTMENT - STFC DARESBURY (UK)    *
 * (3) UNIVERSIDAD AUTONOMA DEL ESTADO DE MORELOS - CUERNAVACA (MEXICO)        *
 * (4) UNIVERSITE' DE LORRAINE - NANCY (FRANCE)                                *
 * (5) UNIVERSITAET STUTTGART- STUTTGART (GERMANY)                             *
 * (6) IMPERIAL COLLEGE - LONDON (UK)                                          *
 * (7) OXFORD E-RESEARCH CENTRE - OXFORD (UK)                                  *
 * (8) UPMC - SORBONNE UNIVERSITES - PARIS (FRANCE)                            *
 * (9) UNIVERSIDAD DE BARCELONA - BARCELONA (SPAIN)                            *
 *(10) UNIVERSITA' DI NAPOLI "FEDERICO II" - NAPOLI (ITALY)                    *
 *(11) NIS - NANOSTRUCTURED INTERFACES AND SURFACES - TORINO (ITALY)           *
 *(12) MPI FUER CHEMISCHE ENERGIEKONVERSION - MUELHEIM AN DER RUHR (GERMANY)   *
 *(13) UNIVERSITY OF TROMSO - TROMSO (NORWAY)                                  *
 *(14) UNIVERSITE' DE PAU ET DES PAYS DE L'ADOUR - PAU (FRANCE)                *
 *(15) UNIVERSITY OF CALIFORNIA SANTA BARBARA - SANTA BARBARA (USA)            *
 *(16) CURTIN UNIVERSITY - PERTH (AUSTRALIA)                                   *
 *(17) UNIVERSITY COLLEGE LONDON - LONDON (UK)                                 *
 *(18) CAMBRIDGE UNIVERSITY - CAMBRIDGE (UK)                                   *
 *                                                                             *
 PROCESS            5  OF            8  WORKING
 *******************************************************************************
 EEEEEEEEEE STARTING  DATE 25 03 2019 TIME 17:53:04.3
 PROCESS            7  OF            8  WORKING
 !drive by JGB                                                                   
 PROCESS            2  OF            8  WORKING
 PROCESS            6  OF            8  WORKING

 CRYSTAL CALCULATION
 (INPUT ACCORDING TO THE INTERNATIONAL TABLES FOR X-RAY CRYSTALLOGRAPHY)
 CRYSTAL FAMILY                       :  ORTHORHOMBIC
 CRYSTAL CLASS  (GROTH - 1921)        :  ORTHORHOMBIC DISPHENOIDAL            

 SPACE GROUP (NONCENTROSYMMETRIC)     :  P 21 21 21      

 LATTICE PARAMETERS  (ANGSTROMS AND DEGREES) - CONVENTIONAL CELL
        A           B           C        ALPHA        BETA       GAMMA
 PROCESS            3  OF            8  WORKING
     3.96199     8.15391     8.36386    90.00000    90.00000    90.00000


 NUMBER OF IRREDUCIBLE ATOMS IN THE CONVENTIONAL CELL:    9

 INPUT COORDINATES

 ATOM AT. N.              COORDINATES
   1   8     1.280301630913E-01  9.979091122270E-01  2.446506282697E-01
   2   8     5.169055995281E-01  2.406591532348E-01  3.868096852075E-01
   3   8     2.387923548935E-01  3.635759705227E-01  2.017541909965E-03
   4   1     9.873505166355E-01  4.477182709726E-02  1.603248147661E-01
   5   1     2.723094882642E-01  8.654642883709E-02  2.843159745912E-01
   6   1     3.447170999597E-01  2.789113055932E-01  4.616656024604E-01
   7   1     6.162930821640E-01  3.368250385089E-01  3.342924168116E-01
   8   1     6.167213656230E-02  2.843966526199E-01  9.750398385229E-01
   9   1     1.458035985408E-01  4.234889075251E-01  9.332327365808E-02

 *******************************************************************************

 << INFORMATION >>: FROM NOW ON, ALL COORDINATES REFER TO THE PRIMITIVE CELL

 *******************************************************************************

 LATTICE PARAMETERS  (ANGSTROMS AND DEGREES) - PRIMITIVE CELL
       A          B          C        ALPHA      BETA     GAMMA        VOLUME
    3.96199    8.15391    8.36386    90.00000  90.00000  90.00000    270.200341

 COORDINATES OF THE EQUIVALENT ATOMS (FRACTIONAL UNITS)

 N. ATOM EQUIV AT. N.          X                  Y                  Z

   1   1   1    8 O     1.28030163091E-01 -2.09088777302E-03  2.44650628270E-01
   2   1   2    8 O     3.71969836909E-01  2.09088777302E-03 -2.55349371730E-01
   3   1   3    8 O    -3.71969836909E-01 -4.97909112227E-01 -2.44650628270E-01
   4   1   4    8 O    -1.28030163091E-01  4.97909112227E-01  2.55349371730E-01

   5   2   1    8 O    -4.83094400472E-01  2.40659153235E-01  3.86809685207E-01
   6   2   2    8 O    -1.69055995281E-02 -2.40659153235E-01 -1.13190314792E-01
   7   2   3    8 O     1.69055995281E-02  2.59340846765E-01 -3.86809685207E-01
   8   2   4    8 O     4.83094400472E-01 -2.59340846765E-01  1.13190314793E-01

   9   3   1    8 O     2.38792354894E-01  3.63575970523E-01  2.01754190996E-03
  10   3   2    8 O     2.61207645106E-01 -3.63575970523E-01 -4.97982458090E-01
  11   3   3    8 O    -2.61207645106E-01  1.36424029477E-01 -2.01754190996E-03
  12   3   4    8 O    -2.38792354894E-01 -1.36424029477E-01  4.97982458090E-01

  13   4   1    1 H    -1.26494833645E-02  4.47718270973E-02  1.60324814766E-01
  14   4   2    1 H    -4.87350516635E-01 -4.47718270973E-02 -3.39675185234E-01
  15   4   3    1 H     4.87350516635E-01  4.55228172903E-01 -1.60324814766E-01
  16   4   4    1 H     1.26494833645E-02 -4.55228172903E-01  3.39675185234E-01

  17   5   1    1 H     2.72309488264E-01  8.65464288371E-02  2.84315974591E-01
  18   5   2    1 H     2.27690511736E-01 -8.65464288371E-02 -2.15684025409E-01
  19   5   3    1 H    -2.27690511736E-01  4.13453571163E-01 -2.84315974591E-01
  20   5   4    1 H    -2.72309488264E-01 -4.13453571163E-01  2.15684025409E-01

  21   6   1    1 H     3.44717099960E-01  2.78911305593E-01  4.61665602460E-01
  22   6   2    1 H     1.55282900040E-01 -2.78911305593E-01 -3.83343975396E-02
  23   6   3    1 H    -1.55282900040E-01  2.21088694407E-01 -4.61665602460E-01
  24   6   4    1 H    -3.44717099960E-01 -2.21088694407E-01  3.83343975396E-02

  25   7   1    1 H    -3.83706917836E-01  3.36825038509E-01  3.34292416812E-01
  26   7   2    1 H    -1.16293082164E-01 -3.36825038509E-01 -1.65707583188E-01
  27   7   3    1 H     1.16293082164E-01  1.63174961491E-01 -3.34292416812E-01
  28   7   4    1 H     3.83706917836E-01 -1.63174961491E-01  1.65707583188E-01

  29   8   1    1 H     6.16721365623E-02  2.84396652620E-01 -2.49601614771E-02
  30   8   2    1 H     4.38327863438E-01 -2.84396652620E-01  4.75039838523E-01
  31   8   3    1 H    -4.38327863438E-01  2.15603347380E-01  2.49601614771E-02
  32   8   4    1 H    -6.16721365623E-02 -2.15603347380E-01 -4.75039838523E-01

  33   9   1    1 H     1.45803598541E-01  4.23488907525E-01  9.33232736581E-02
  34   9   2    1 H     3.54196401459E-01 -4.23488907525E-01 -4.06676726342E-01
  35   9   3    1 H    -3.54196401459E-01  7.65110924749E-02 -9.33232736581E-02
  36   9   4    1 H    -1.45803598541E-01 -7.65110924749E-02  4.06676726342E-01

 NUMBER OF SYMMETRY OPERATORS         :    4
 *******************************************************************************
 * GEOMETRY EDITING - INPUT COORDINATES ARE GIVEN IN ANGSTROM         
 *******************************************************************************

 GEOMETRY NOW FULLY CONSISTENT WITH THE GROUP

 GCALCO - MAX INDICES DIRECT LATTICE VECTOR    24    11    11
 NO.OF VECTORS CREATED 6999 STARS 1061 RMAX   144.89568 BOHR

 GEOMETRY FOR WAVE FUNCTION - DIMENSIONALITY OF THE SYSTEM    3
 (NON PERIODIC DIRECTION: LATTICE PARAMETER FORMALLY SET TO 500)
 *******************************************************************************
 LATTICE PARAMETERS (ANGSTROMS AND DEGREES) - BOHR = 0.5291772083 ANGSTROM
 PRIMITIVE CELL - CENTRING CODE 1/0 VOLUME=   270.200341 - DENSITY  1.328 g/cm^3
         A              B              C           ALPHA      BETA       GAMMA 
     3.96198649     8.15391500     8.36385937    90.000000  90.000000  90.000000
 *******************************************************************************
 ATOMS IN THE ASYMMETRIC UNIT    9 - ATOMS IN THE UNIT CELL:   36
     ATOM                 X/A                 Y/B                 Z/C    
 *******************************************************************************
      1 T   8 O     1.280301630913E-01 -2.090887773022E-03  2.446506282697E-01
      2 F   8 O     3.719698369087E-01  2.090887773022E-03 -2.553493717303E-01
      3 F   8 O    -3.719698369087E-01 -4.979091122270E-01 -2.446506282697E-01
      4 F   8 O    -1.280301630913E-01  4.979091122270E-01  2.553493717303E-01
      5 T   8 O    -4.830944004719E-01  2.406591532348E-01  3.868096852075E-01
      6 F   8 O    -1.690559952810E-02 -2.406591532348E-01 -1.131903147925E-01
      7 F   8 O     1.690559952810E-02  2.593408467652E-01 -3.868096852075E-01
      8 F   8 O     4.830944004719E-01 -2.593408467652E-01  1.131903147925E-01
      9 T   8 O     2.387923548935E-01  3.635759705227E-01  2.017541909965E-03
     10 F   8 O     2.612076451065E-01 -3.635759705227E-01 -4.979824580900E-01
     11 F   8 O    -2.612076451065E-01  1.364240294773E-01 -2.017541909965E-03
     12 F   8 O    -2.387923548935E-01 -1.364240294773E-01  4.979824580900E-01
     13 T   1 H    -1.264948336450E-02  4.477182709726E-02  1.603248147661E-01
     14 F   1 H    -4.873505166355E-01 -4.477182709726E-02 -3.396751852339E-01
     15 F   1 H     4.873505166355E-01  4.552281729027E-01 -1.603248147661E-01
     16 F   1 H     1.264948336450E-02 -4.552281729027E-01  3.396751852339E-01
     17 T   1 H     2.723094882642E-01  8.654642883709E-02  2.843159745912E-01
     18 F   1 H     2.276905117358E-01 -8.654642883709E-02 -2.156840254088E-01
     19 F   1 H    -2.276905117358E-01  4.134535711629E-01 -2.843159745912E-01
     20 F   1 H    -2.723094882642E-01 -4.134535711629E-01  2.156840254088E-01
     21 T   1 H     3.447170999597E-01  2.789113055932E-01  4.616656024604E-01
     22 F   1 H     1.552829000403E-01 -2.789113055932E-01 -3.833439753960E-02
     23 F   1 H    -1.552829000403E-01  2.210886944068E-01 -4.616656024604E-01
     24 F   1 H    -3.447170999597E-01 -2.210886944068E-01  3.833439753960E-02
     25 T   1 H    -3.837069178360E-01  3.368250385089E-01  3.342924168116E-01
     26 F   1 H    -1.162930821640E-01 -3.368250385089E-01 -1.657075831884E-01
     27 F   1 H     1.162930821640E-01  1.631749614911E-01 -3.342924168116E-01
     28 F   1 H     3.837069178360E-01 -1.631749614911E-01  1.657075831884E-01
     29 T   1 H     6.167213656230E-02  2.843966526199E-01 -2.496016147708E-02
     30 F   1 H     4.383278634377E-01 -2.843966526199E-01  4.750398385229E-01
     31 F   1 H    -4.383278634377E-01  2.156033473801E-01  2.496016147708E-02
     32 F   1 H    -6.167213656230E-02 -2.156033473801E-01 -4.750398385229E-01
     33 T   1 H     1.458035985408E-01  4.234889075251E-01  9.332327365808E-02
     34 F   1 H     3.541964014592E-01 -4.234889075251E-01 -4.066767263419E-01
     35 F   1 H    -3.541964014592E-01  7.651109247490E-02 -9.332327365808E-02
     36 F   1 H    -1.458035985408E-01 -7.651109247490E-02  4.066767263419E-01

 T = ATOM BELONGING TO THE ASYMMETRIC UNIT

 ****    4 SYMMOPS - TRANSLATORS IN FRACTIONAL UNITS
 **** MATRICES AND TRANSLATORS IN THE CRYSTALLOGRAPHIC REFERENCE FRAME
   V INV                    ROTATION MATRICES                   TRANSLATORS
   1   1  1.00  0.00  0.00  0.00  1.00  0.00  0.00  0.00  1.00  0.00  0.00  0.00
   2   2 -1.00  0.00  0.00  0.00 -1.00  0.00  0.00  0.00  1.00  0.50  0.00  0.50
   3   3  1.00  0.00  0.00  0.00 -1.00  0.00  0.00  0.00 -1.00  0.50  0.50  0.00
   4   4 -1.00  0.00  0.00  0.00  1.00  0.00  0.00  0.00 -1.00  0.00  0.50  0.50

 DIRECT LATTICE VECTORS CARTESIAN COMPONENTS (ANGSTROM)
          X                    Y                    Z
   0.396198649000E+01   0.000000000000E+00   0.000000000000E+00
   0.000000000000E+00   0.815391500000E+01   0.000000000000E+00
   0.000000000000E+00   0.000000000000E+00   0.836385937000E+01


 CARTESIAN COORDINATES - PRIMITIVE CELL
 *******************************************************************************
 *      ATOM          X(ANGSTROM)         Y(ANGSTROM)         Z(ANGSTROM)
 *******************************************************************************
    1     8 O     5.072537764802E-01 -1.704892117576E-02  2.046223449630E+00
    2     8 O     1.473739468520E+00  1.704892117576E-02 -2.135706235370E+00
    3     8 O    -1.473739468520E+00 -4.059908578824E+00 -2.046223449630E+00
    4     8 O    -5.072537764802E-01  4.059908578824E+00  2.135706235370E+00
    5     8 O    -1.914013488064E+00  1.962314279449E+00  3.235221810029E+00
    6     8 O    -6.697975693568E-02 -1.962314279449E+00 -9.467078749705E-01
    7     8 O     6.697975693568E-02  2.114643220551E+00 -3.235221810029E+00
    8     8 O     1.914013488064E+00 -2.114643220551E+00  9.467078749705E-01
    9     8 O     9.460920840033E-01  2.964567559685E+00  1.687443680803E-02
   10     8 O     1.034901160997E+00 -2.964567559685E+00 -4.165055248192E+00
   11     8 O    -1.034901160997E+00  1.112389940315E+00 -1.687443680803E-02
   12     8 O    -9.460920840033E-01 -1.112389940315E+00  4.165055248192E+00
   13     1 H    -5.011708219563E-02  3.650656725458E-01  1.340934204225E+00
   14     1 H    -1.930876162804E+00 -3.650656725458E-01 -2.840995480775E+00
   15     1 H     1.930876162804E+00  3.711891827454E+00 -1.340934204225E+00
   16     1 H     5.011708219563E-02 -3.711891827454E+00  2.840995480775E+00
   17     1 H     1.078886513602E+00  7.056922242912E-01  2.377978828125E+00
   18     1 H     9.021067313984E-01 -7.056922242912E-01 -1.803950856875E+00
   19     1 H    -9.021067313984E-01  3.371265275709E+00 -2.377978828125E+00
   20     1 H    -1.078886513602E+00 -3.371265275709E+00  1.803950856875E+00
   21     1 H     1.365764492912E+00  2.274219078346E+00  3.861306174945E+00
   22     1 H     6.152287520877E-01 -2.274219078346E+00 -3.206235100549E-01
   23     1 H    -6.152287520877E-01  1.802738421654E+00 -3.861306174945E+00
   24     1 H    -1.365764492912E+00 -1.802738421654E+00  3.206235100549E-01
   25     1 H    -1.520241624586E+00  2.746442733873E+00  2.795974762670E+00
   26     1 H    -4.607516204142E-01 -2.746442733873E+00 -1.385954922330E+00
   27     1 H     4.607516204142E-01  1.330514766127E+00 -2.795974762670E+00
   28     1 H     1.520241624586E+00 -1.330514766127E+00  1.385954922330E+00
   29     1 H     2.443441718693E-01  2.318946131747E+00 -2.087632804468E-01
   30     1 H     1.736649073131E+00 -2.318946131747E+00  3.973166404553E+00
   31     1 H    -1.736649073131E+00  1.758011368253E+00  2.087632804468E-01
   32     1 H    -2.443441718693E-01 -1.758011368253E+00 -3.973166404553E+00
   33     1 H     5.776718876120E-01  3.453092555403E+00  7.805427368242E-01
   34     1 H     1.403321357388E+00 -3.453092555403E+00 -3.401386948176E+00
   35     1 H    -1.403321357388E+00  6.238649445975E-01 -7.805427368242E-01
   36     1 H    -5.776718876120E-01 -6.238649445975E-01  3.401386948176E+00

 *******************************************************************************
 STARTING BASIS SET HANDLING 
 *******************************************************************************

 Loading internal basis set: DEF2-MSVP           

 Please cite in your publication:
 Fully Optimized Contracted Gaussian Basis Sets for Atoms Li to Kr. A. Sch�fer, 
 H. Horn and R. Ahlrichs; J. Chem. Phys. 97, 2571 (1992).                       
                                                                                
                    
 S. Grimme, J. G. Brandenburg, C. Bannwarth, and A. Hansen, J. Chem. Phys., 143,
  054107 (2015).                                                                
                                                                                
                    

 *******************************************************************************
 LOCAL ATOMIC FUNCTIONS BASIS SET
 *******************************************************************************
   ATOM   X(AU)   Y(AU)   Z(AU)  N. TYPE  EXPONENT  S COEF   P COEF   D/F/G COEF
 *******************************************************************************
   1 O    0.959  -0.032   3.867
                                  1 S  
                                         6.773E+03 1.727E-03 0.000E+00 0.000E+00
                                         1.017E+03 1.325E-02 0.000E+00 0.000E+00
                                         2.313E+02 6.603E-02 0.000E+00 0.000E+00
                                         6.501E+01 2.353E-01 0.000E+00 0.000E+00
                                         2.050E+01 5.498E-01 0.000E+00 0.000E+00
                                  2 S  
                                         6.716E+00 1.000E+00 0.000E+00 0.000E+00
                                  3 S  
                                         1.147E+00 1.000E+00 0.000E+00 0.000E+00
                                  4 S  
                                         3.342E-01 1.000E+00 0.000E+00 0.000E+00
                           5-     7 P  
                                         1.769E+01 0.000E+00 4.359E-02 0.000E+00
                                         3.854E+00 0.000E+00 2.318E-01 0.000E+00
                                         1.047E+00 0.000E+00 5.146E-01 0.000E+00
                           8-    10 P  
                                         2.759E-01 0.000E+00 1.000E+00 0.000E+00
                          11-    15 D  
                                         8.000E-01 0.000E+00 0.000E+00 1.000E+00
   2 O    2.785   0.032  -4.036
   3 O   -2.785  -7.672  -3.867
   4 O   -0.959   7.672   4.036
   5 O   -3.617   3.708   6.114
   6 O   -0.127  -3.708  -1.789
   7 O    0.127   3.996  -6.114
   8 O    3.617  -3.996   1.789
   9 O    1.788   5.602   0.032
  10 O    1.956  -5.602  -7.871
  11 O   -1.956   2.102  -0.032
  12 O   -1.788  -2.102   7.871
  13 H   -0.095   0.690   2.534
                                181 S  
                                         1.874E+01 1.968E-02 0.000E+00 0.000E+00
                                         2.826E+00 1.380E-01 0.000E+00 0.000E+00
                                         6.401E-01 4.783E-01 0.000E+00 0.000E+00
                                182 S  
                                         1.756E-01 1.000E+00 0.000E+00 0.000E+00
  14 H   -3.649  -0.690  -5.369
  15 H    3.649   7.014  -2.534
  16 H    0.095  -7.014   5.369
  17 H    2.039   1.334   4.494
  18 H    1.705  -1.334  -3.409
  19 H   -1.705   6.371  -4.494
  20 H   -2.039  -6.371   3.409
  21 H    2.581   4.298   7.297
  22 H    1.163  -4.298  -0.606
  23 H   -1.163   3.407  -7.297
  24 H   -2.581  -3.407   0.606
  25 H   -2.873   5.190   5.284
  26 H   -0.871  -5.190  -2.619
  27 H    0.871   2.514  -5.284
  28 H    2.873  -2.514   2.619
  29 H    0.462   4.382  -0.395
  30 H    3.282  -4.382   7.508
  31 H   -3.282   3.322   0.395
  32 H   -0.462  -3.322  -7.508
  33 H    1.092   6.525   1.475
  34 H    2.652  -6.525  -6.428
  35 H   -2.652   1.179  -1.475
  36 H   -1.092  -1.179   6.428

 *******************************************************************************
 FINISHED BASIS SET HANDLING 
 *******************************************************************************

 INFORMATION **** SET_MPP **** PCRYSTAL CALCULATION
 INFORMATION **** READM2 **** NEW DEFAULT: FOCK/KS MATRIX MIXING SET TO 30 %
 INFORMATION **** READM2 **** NEW DEFAULT: FULL DIRECT SCF MODE
 INFORMATION **** READM2 **** NEW DEFAULT: COULOMB BIPOLAR BUFFER SET TO 32 Mb
 INFORMATION **** READM2 **** NEW DEFAULT: EXCHANGE BIPOLAR BUFFER SET TO 32 Mb

 *******************************************************************************
 NEW DEFAULT: DFT INTEGRATION GRID INCREASED TO XLGRID
 NEW DEFAULT: DIIS ACCELERATOR ACTIVE
 USE KEYWORD NODIIS TO TURN IT OFF
 *******************************************************************************

 INFORMATION **** RDDFTP **** HSE-3c calculation
 INFORMATION **** RDDFTP **** HSE screened hybrid functional combined with D3 and gCP

PLEASE CITE:
(1) HSE-3c Reference
 J. G. Brandenburg, E. Caldeweyer, and S. Grimme, 
 Phys. Chem. Chem. Phys. 18, 15519 (2016)
(2) DFT-D3 Reference
 S. Grimme, J. Antony, S. Ehrlich,
 and H. Krieg, J. Chem. Phys. 132, 154104 (2010)
(3) gCP Reference
 H. Kruse and S. Grimme J. Chem. Phys, 136, 154101 (2012)
 J. G. Brandenburg, M. Alessio, B. Civalleri, M. F. Peintinger
 T. Bredow, and S. Grimme, J. Phys. Chem. A, 117, 9282 (2013) 

 WARNING **** RDDFTP **** HSE3c-HJS ACTIVE
 RANGE SEPARATION - OMEGA:   0.110000000000000     
 WARNING **** RDDFTP **** HSE-3c has to be combined with def2-mSVP basis set
 WARNING **** RDDFTP **** Note: Harmonic frequencies are scaled by 0.95
 WARNING **** RDDFTP **** as recommended in original publication
 INFORMATION **** BIPOSIZE **** COULOMB BIPOLAR BUFFER SET TO    60000000
 INFORMATION **** EXCHSIZE **** EXCHANGE BIPOLAR BUFFER SIZE SET TO    40000000
 *******************************************************************************
 N. OF ATOMS PER CELL        36  COULOMB OVERLAP TOL         (T1) 10**   -6
 NUMBER OF SHELLS           132  COULOMB PENETRATION TOL     (T2) 10**   -6
 NUMBER OF AO               228  EXCHANGE OVERLAP TOL        (T3) 10**   -6
 N. OF ELECTRONS PER CELL   120  EXCHANGE PSEUDO OVP (F(G))  (T4) 10**   -6
 CORE ELECTRONS PER CELL     24  EXCHANGE PSEUDO OVP (P(G))  (T5) 10**  -12
 N. OF SYMMETRY OPERATORS     4  POLE ORDER IN MONO ZONE                  4
 *******************************************************************************
 TYPE OF CALCULATION :  RESTRICTED CLOSED SHELL
 KOHN-SHAM HAMILTONIAN

 (EXCHANGE)[CORRELATION] FUNCTIONAL:(HSE-3c)[PBEh-3c]

 RANGE-SEPARATED HYBRID FUNCTIONAL 
 OMEGA (SHORT-RANGE)[LONG-RANGE]:(    0.1100)[    0.0000]

 HYBRID EXCHANGE - PERCENTAGE OF FOCK EXCHANGE    42.0000

 CAPPA:IS1  2;IS2  2;IS3  2; K PTS MONK NET   8; SYMMOPS:K SPACE   8;G SPACE   4

 *******************************************************************************
 MAX NUMBER OF SCF CYCLES      50  CONVERGENCE ON DELTAP        10**-16
 WEIGHT OF F(I) IN F(I+1)      30% CONVERGENCE ON ENERGY        10**- 6
 S(K) EIGENV. THRESHOLD  10*10.**-4
 SHRINK. FACT.(MONKH.)    2  2  2  NUMBER OF K POINTS IN THE IBZ      8
 SHRINKING FACTOR(GILAT NET)    2  NUMBER OF K POINTS(GILAT NET)      8
 *******************************************************************************
 *** K POINTS COORDINATES (OBLIQUE COORDINATES IN UNITS OF IS =  2)
   1-R(  0  0  0)   2-R(  1  0  0)   3-R(  0  1  0)   4-R(  1  1  0)
   5-R(  0  0  1)   6-R(  1  0  1)   7-R(  0  1  1)   8-R(  1  1  1)

 DIRECT LATTICE VECTORS COMPON. (A.U.)     RECIP. LATTICE VECTORS COMPON. (A.U.) 
        X            Y            Z              X            Y            Z
    7.4870694    0.0000000    0.0000000      0.8392049    0.0000000    0.0000000
    0.0000000   15.4086663    0.0000000      0.0000000    0.4077696    0.0000000
    0.0000000    0.0000000   15.8054036      0.0000000    0.0000000    0.3975340

 DISK SPACE FOR EIGENVECTORS (FTN 10)      415872 REALS

 SYMMETRY ADAPTION OF THE BLOCH FUNCTIONS ENABLED
 TTTTTTTTTTTTTTTTTTTTTTTTTTTTTT gordsh1     TELAPSE        0.12 TCPU        0.04

 MATRIX SIZE: P(G)  156324, F(G)   27228, P(G) IRR   20352, F(G) IRR    7056
 MAX G-VECTOR INDEX FOR 1- AND 2-ELECTRON INTEGRALS  75

 TTTTTTTTTTTTTTTTTTTTTTTTTTTTTT INPUT       TELAPSE        0.13 TCPU        0.05

 NEIGHBORS OF THE NON-EQUIVALENT ATOMS

 N = NUMBER OF NEIGHBORS AT DISTANCE R
    ATOM  N     R/ANG      R/AU   NEIGHBORS (ATOM LABELS AND CELL INDICES)
   1 O    1     0.9768     1.8459   13 H    0 0 0
   1 O    1     0.9794     1.8508   17 H    0 0 0
   1 O    1     1.7853     3.3737   28 H    0 0 0
   1 O    1     1.8390     3.4751   36 H    0 0 0
   1 O    1     2.7546     5.2054    8 O    0 0 0
   1 O    1     2.7759     5.2456    5 O    1 0 0

   5 O    1     0.9771     1.8464   21 H   -1 0 0
   5 O    1     0.9813     1.8543   25 H    0 0 0
   5 O    1     1.8036     3.4084   17 H   -1 0 0
   5 O    1     1.8217     3.4424   23 H    0 0 1
   5 O    2     2.7446     5.1865    7 O    0 0 1    7 O   -1 0 1
   5 O    1     2.7546     5.2054    4 O    0 0 0

   9 O    1     0.9786     1.8492   33 H    0 0 0
   9 O    1     0.9799     1.8517   29 H    0 0 0
   9 O    1     1.7689     3.3428   31 H    1 0 0
   9 O    1     1.8363     3.4701   15 H    0 0 0
   9 O    2     2.7122     5.1253   11 O    0 0 0   11 O    1 0 0
   9 O    1     2.7931     5.2782    4 O    0 0 0

  13 H    1     0.9768     1.8459    1 O    0 0 0
  13 H    1     1.5704     2.9676   17 H    0 0 0
  13 H    1     1.8363     3.4701   11 O    0 0 0
  13 H    1     2.3115     4.3681   28 H    0 0 0
  13 H    1     2.3456     4.4325   36 H    0 0 0
  13 H    1     2.4630     4.6544   31 H    0 0 0

  17 H    1     0.9794     1.8508    1 O    0 0 0
  17 H    1     1.5704     2.9676   13 H    0 0 0
  17 H    1     1.8036     3.4084    5 O    1 0 0
  17 H    1     2.1778     4.1155   21 H    0 0 0
  17 H    1     2.3076     4.3607   28 H    0 0 0
  17 H    1     2.3578     4.4556   36 H    0 0 0

  21 H    1     0.9771     1.8464    5 O    1 0 0
  21 H    1     1.5861     2.9973   25 H    1 0 0
  21 H    1     1.8217     3.4424    7 O    0 0 1
  21 H    2     2.1349     4.0344   23 H    0 0 1   23 H    1 0 1
  21 H    1     2.1499     4.0627   27 H    0 0 1
  21 H    1     2.1778     4.1155   17 H    0 0 0

  25 H    1     0.9813     1.8543    5 O    0 0 0
  25 H    1     1.5861     2.9973   21 H   -1 0 0
  25 H    1     1.7853     3.3737    4 O    0 0 0
  25 H    1     2.1499     4.0627   23 H    0 0 1
  25 H    1     2.3076     4.3607   20 H    0 1 0
  25 H    1     2.3115     4.3681   16 H    0 1 0

  29 H    1     0.9799     1.8517    9 O    0 0 0
  29 H    1     1.5415     2.9130   33 H    0 0 0
  29 H    1     1.7689     3.3428   11 O    0 0 0
  29 H    2     2.1008     3.9699   31 H    0 0 0   31 H    1 0 0
  29 H    1     2.4321     4.5960   35 H    0 0 0
  29 H    1     2.4630     4.6544   15 H    0 0 0

  33 H    1     0.9786     1.8492    9 O    0 0 0
  33 H    1     1.5415     2.9130   29 H    0 0 0
  33 H    1     1.8390     3.4751    4 O    0 0 0
  33 H    1     2.3456     4.4325   16 H    0 1 0
  33 H    1     2.3578     4.4556   20 H    0 1 0
  33 H    1     2.4321     4.5960   31 H    1 0 0


 SYMMETRY ALLOWED INTERNAL DEGREE(S) OF FREEDOM:  27
 TTTTTTTTTTTTTTTTTTTTTTTTTTTTTT SYMM        TELAPSE        0.18 TCPU        0.09
 TTTTTTTTTTTTTTTTTTTTTTTTTTTTTT INT_SCREEN  TELAPSE        0.18 TCPU        0.09

 DFT PARAMETERS

     ATOM       ELECTRONS   NET CHARGE   R(ANGSTROM)
   1   8  O       8.0000      0.0000     0.74000000
  13   1  H       1.0000      0.0000     1.11000000

 SIZE OF GRID=     192312
 TTTTTTTTTTTTTTTTTTTTTTTTTTTTTT MAKE_GRID2  TELAPSE        6.08 TCPU        6.00
 BECKE WEIGHT FUNCTION
 RADSAFE =     2.00
 TOLERANCES - DENSITY:10**- 6; POTENTIAL:10**- 9; GRID WGT:10**-14

 RADIAL INTEGRATION  - INTERVALS (POINTS,UPPER LIMIT):            1( 75,  4.0*R)

 ANGULAR INTEGRATION - INTERVALS (ACCURACY LEVEL [N. POINTS] UPPER LIMIT):
  1(  4[  86]   0.2)  2(  8[ 194]   0.5)  3( 12[ 350]   0.9)  4( 16[ 974]   3.5)
  5( 12[ 350]9999.0)
 TTTTTTTTTTTTTTTTTTTTTTTTTTTTTT INT_CALC    TELAPSE        6.10 TCPU        6.02
 EEEEEEEEEE INT_CALC TERMINATION  DATE 25 03 2019 TIME 17:53:10.3

 *******************************************************************************
 !drive by JGB                                                                   
 CRYSTAL - SCF - TYPE OF CALCULATION :  RESTRICTED CLOSED SHELL
 *******************************************************************************

 CAPPA:IS1  2;IS2  2;IS3  2; K PTS MONK NET   8; SYMMOPS:K SPACE   8;G SPACE   4

 TTTTTTTTTTTTTTTTTTTTTTTTTTTTTT SDIK        TELAPSE        6.18 TCPU        6.09

 AAAAAAAAAAAAAAAAAAAAAAAAAAAAAAAAAAAAAAAAAAAAAAAAAAAAAAAAAAAAAAAAAAAAAAAAAAAAAAA
         ATOMIC WAVEFUNCTION(S)


 NUCLEAR CHARGE  8.0  SYMMETRY SPECIES            S    P
 N. ELECTRONS    8.0  NUMBER OF PRIMITIVE GTOS    8    4
                      NUMBER OF CONTRACTED GTOS   4    2
                      NUMBER OF CLOSED SHELLS     2    0
                      OPEN SHELL OCCUPATION       0    4

  ZNUC SCFIT  TOTAL HF ENERGY   KINETIC ENERGY   VIRIAL THEOREM ACCURACY
   8.0  12   -7.477373220E+01  7.477365593E+01 -2.000001020E+00  3.8E-06

 NUCLEAR CHARGE  1.0  SYMMETRY SPECIES            S
 N. ELECTRONS    1.0  NUMBER OF PRIMITIVE GTOS    4
                      NUMBER OF CONTRACTED GTOS   2
                      NUMBER OF CLOSED SHELLS     0
                      OPEN SHELL OCCUPATION       1

  ZNUC SCFIT  TOTAL HF ENERGY   KINETIC ENERGY   VIRIAL THEOREM ACCURACY
   1.0   1   -4.977266687E-01  5.190767460E-01 -1.958869132E+00  1.8E-16

 AAAAAAAAAAAAAAAAAAAAAAAAAAAAAAAAAAAAAAAAAAAAAAAAAAAAAAAAAAAAAAAAAAAAAAAAAAAAAAA

 CHARGE NORMALIZATION FACTOR   1.00000000
 TOTAL ATOMIC CHARGES:
   8.0000000   8.0000000   8.0000000   8.0000000   8.0000000   8.0000000
   8.0000000   8.0000000   8.0000000   8.0000000   8.0000000   8.0000000
   1.0000000   1.0000000   1.0000000   1.0000000   1.0000000   1.0000000
   1.0000000   1.0000000   1.0000000   1.0000000   1.0000000   1.0000000
   1.0000000   1.0000000   1.0000000   1.0000000   1.0000000   1.0000000
   1.0000000   1.0000000   1.0000000   1.0000000   1.0000000   1.0000000
 TTTTTTTTTTTTTTTTTTTTTTTTTTTTTT MOQGAD      TELAPSE        6.28 TCPU        6.19
 TTTTTTTTTTTTTTTTTTTTTTTTTTTTTT SHELLXN     TELAPSE       13.55 TCPU       13.45
 TTTTTTTTTTTTTTTTTTTTTTTTTTTTTT MONMO3      TELAPSE       14.29 TCPU       14.19
 NUMERICALLY INTEGRATED DENSITY    120.0000178608
 TTTTTTTTTTTTTTTTTTTTTTTTTTTTTT NUMDFT      TELAPSE       14.72 TCPU       14.62
 CYC   0 ETOT(AU) -9.157969305348E+02 DETOT -9.16E+02 tst  0.00E+00 PX  1.00E+00
 TTTTTTTTTTTTTTTTTTTTTTTTTTTTTT DIIS        TELAPSE       14.72 TCPU       14.63
 TTTTTTTTTTTTTTTTTTTTTTTTTTTTTT FDIK        TELAPSE       15.01 TCPU       14.89
 INSULATING STATE
 TOP OF VALENCE BANDS -    BAND     60; K    1; EIG -4.1659932E-01 AU
 BOTTOM OF VIRTUAL BANDS - BAND     61; K    1; EIG -9.9995928E-02 AU
 DIRECT ENERGY BAND GAP:   8.6152 eV
 TTTTTTTTTTTTTTTTTTTTTTTTTTTTTT PDIG        TELAPSE       15.02 TCPU       14.89
 CHARGE NORMALIZATION FACTOR   1.00000000
 TOTAL ATOMIC CHARGES:
   9.0675360   9.0675360   9.0675360   9.0675360   9.0716898   9.0716898
   9.0716898   9.0716898   9.0732902   9.0732902   9.0732902   9.0732902
   0.4615146   0.4615146   0.4615146   0.4615146   0.4636761   0.4636761
   0.4636761   0.4636761   0.4689342   0.4689342   0.4689342   0.4689342
   0.4631159   0.4631159   0.4631159   0.4631159   0.4665457   0.4665457
   0.4665457   0.4665457   0.4636975   0.4636975   0.4636975   0.4636975
 TTTTTTTTTTTTTTTTTTTTTTTTTTTTTT MOQGAD      TELAPSE       15.03 TCPU       14.90
 TTTTTTTTTTTTTTTTTTTTTTTTTTTTTT SHELLXN     TELAPSE       22.52 TCPU       22.39
 TTTTTTTTTTTTTTTTTTTTTTTTTTTTTT MONMO3      TELAPSE       23.26 TCPU       23.13
 NUMERICALLY INTEGRATED DENSITY    120.0000170452
 TTTTTTTTTTTTTTTTTTTTTTTTTTTTTT NUMDFT      TELAPSE       24.22 TCPU       24.09
 CYC   1 ETOT(AU) -9.152360797988E+02 DETOT  5.61E-01 tst  0.00E+00 PX  1.00E+00
 TTTTTTTTTTTTTTTTTTTTTTTTTTTTTT DIIS        TELAPSE       24.24 TCPU       24.11
 DIIS TEST: 0.12529E+01 AT SCF   CYCLE   1 - MIX   30 %
 TTTTTTTTTTTTTTTTTTTTTTTTTTTTTT FDIK        TELAPSE       24.28 TCPU       24.14
 INSULATING STATE
 TOP OF VALENCE BANDS -    BAND     60; K    1; EIG -3.2234515E-01 AU
 BOTTOM OF VIRTUAL BANDS - BAND     61; K    1; EIG -3.8869124E-02 AU
 DIRECT ENERGY BAND GAP:   7.7138 eV
 TTTTTTTTTTTTTTTTTTTTTTTTTTTTTT PDIG        TELAPSE       24.28 TCPU       24.15
 CHARGE NORMALIZATION FACTOR   1.00000000
 TOTAL ATOMIC CHARGES:
   8.8540700   8.8540700   8.8540700   8.8540700   8.8513759   8.8513759
   8.8513759   8.8513759   8.8560161   8.8560161   8.8560161   8.8560161
   0.5685219   0.5685219   0.5685219   0.5685219   0.5702228   0.5702228
   0.5702228   0.5702228   0.5821114   0.5821114   0.5821114   0.5821114
   0.5703565   0.5703565   0.5703565   0.5703565   0.5765842   0.5765842
   0.5765842   0.5765842   0.5707411   0.5707411   0.5707411   0.5707411
 TTTTTTTTTTTTTTTTTTTTTTTTTTTTTT MOQGAD      TELAPSE       24.29 TCPU       24.16
 TTTTTTTTTTTTTTTTTTTTTTTTTTTTTT SHELLXN     TELAPSE       31.78 TCPU       31.64
 TTTTTTTTTTTTTTTTTTTTTTTTTTTTTT MONMO3      TELAPSE       32.50 TCPU       32.36
 NUMERICALLY INTEGRATED DENSITY    120.0000229230
 TTTTTTTTTTTTTTTTTTTTTTTTTTTTTT NUMDFT      TELAPSE       33.44 TCPU       33.30
 CYC   2 ETOT(AU) -9.154903743932E+02 DETOT -2.54E-01 tst  2.69E-03 PX  1.20E-01
 TTTTTTTTTTTTTTTTTTTTTTTTTTTTTT DIIS        TELAPSE       33.64 TCPU       33.50
 DIIS TEST: 0.27864E+00 AT SCF   CYCLE   2 - DIIS ACTIVE - HISTORY:     2 CYCLES
 TTTTTTTTTTTTTTTTTTTTTTTTTTTTTT FDIK        TELAPSE       33.67 TCPU       33.53
 INSULATING STATE
 TOP OF VALENCE BANDS -    BAND     60; K    1; EIG -3.6881390E-01 AU
 BOTTOM OF VIRTUAL BANDS - BAND     61; K    1; EIG -4.2357732E-02 AU
 DIRECT ENERGY BAND GAP:   8.8833 eV
 TTTTTTTTTTTTTTTTTTTTTTTTTTTTTT PDIG        TELAPSE       33.68 TCPU       33.54
 CHARGE NORMALIZATION FACTOR   1.00000000
 TOTAL ATOMIC CHARGES:
   8.9283140   8.9283140   8.9283140   8.9283140   8.9278953   8.9278953
   8.9278953   8.9278953   8.9301737   8.9301737   8.9301737   8.9301737
   0.5323065   0.5323065   0.5323065   0.5323065   0.5327799   0.5327799
   0.5327799   0.5327799   0.5434684   0.5434684   0.5434684   0.5434684
   0.5324916   0.5324916   0.5324916   0.5324916   0.5393001   0.5393001
   0.5393001   0.5393001   0.5332706   0.5332706   0.5332706   0.5332706
 TTTTTTTTTTTTTTTTTTTTTTTTTTTTTT MOQGAD      TELAPSE       33.68 TCPU       33.54
 TTTTTTTTTTTTTTTTTTTTTTTTTTTTTT SHELLXN     TELAPSE       41.17 TCPU       41.03
 TTTTTTTTTTTTTTTTTTTTTTTTTTTTTT MONMO3      TELAPSE       41.90 TCPU       41.76
 NUMERICALLY INTEGRATED DENSITY    120.0000209778
 TTTTTTTTTTTTTTTTTTTTTTTTTTTTTT NUMDFT      TELAPSE       42.84 TCPU       42.70
 CYC   3 ETOT(AU) -9.155632576934E+02 DETOT -7.29E-02 tst  2.65E-04 PX  4.05E-02
 TTTTTTTTTTTTTTTTTTTTTTTTTTTTTT DIIS        TELAPSE       42.86 TCPU       42.71
 DIIS TEST: 0.95076E-03 AT SCF   CYCLE   3 - DIIS ACTIVE - HISTORY:     3 CYCLES
 TTTTTTTTTTTTTTTTTTTTTTTTTTTTTT FDIK        TELAPSE       42.93 TCPU       42.72
 INSULATING STATE
 TOP OF VALENCE BANDS -    BAND     60; K    1; EIG -3.6641813E-01 AU
 BOTTOM OF VIRTUAL BANDS - BAND     61; K    1; EIG -3.9583435E-02 AU
 DIRECT ENERGY BAND GAP:   8.8936 eV
 TTTTTTTTTTTTTTTTTTTTTTTTTTTTTT PDIG        TELAPSE       42.94 TCPU       42.73
 CHARGE NORMALIZATION FACTOR   1.00000000
 TOTAL ATOMIC CHARGES:
   8.9257062   8.9257062   8.9257062   8.9257062   8.9248521   8.9248521
   8.9248521   8.9248521   8.9282127   8.9282127   8.9282127   8.9282127
   0.5336276   0.5336276   0.5336276   0.5336276   0.5341264   0.5341264
   0.5341264   0.5341264   0.5448435   0.5448435   0.5448435   0.5448435
   0.5339709   0.5339709   0.5339709   0.5339709   0.5400640   0.5400640
   0.5400640   0.5400640   0.5345966   0.5345966   0.5345966   0.5345966
 TTTTTTTTTTTTTTTTTTTTTTTTTTTTTT MOQGAD      TELAPSE       42.95 TCPU       42.73
 TTTTTTTTTTTTTTTTTTTTTTTTTTTTTT SHELLXN     TELAPSE       50.42 TCPU       50.20
 TTTTTTTTTTTTTTTTTTTTTTTTTTTTTT MONMO3      TELAPSE       51.15 TCPU       50.93
 NUMERICALLY INTEGRATED DENSITY    120.0000210689
 TTTTTTTTTTTTTTTTTTTTTTTTTTTTTT NUMDFT      TELAPSE       52.23 TCPU       51.87
 CYC   4 ETOT(AU) -9.155634570421E+02 DETOT -1.99E-04 tst  1.22E-06 PX  1.52E-03
 TTTTTTTTTTTTTTTTTTTTTTTTTTTTTT DIIS        TELAPSE       52.24 TCPU       51.88
 DIIS TEST: 0.23491E-04 AT SCF   CYCLE   4 - DIIS ACTIVE - HISTORY:     4 CYCLES
 TTTTTTTTTTTTTTTTTTTTTTTTTTTTTT FDIK        TELAPSE       52.27 TCPU       51.91
 INSULATING STATE
 TOP OF VALENCE BANDS -    BAND     60; K    1; EIG -3.6628454E-01 AU
 BOTTOM OF VIRTUAL BANDS - BAND     61; K    1; EIG -3.9251541E-02 AU
 DIRECT ENERGY BAND GAP:   8.8990 eV
 TTTTTTTTTTTTTTTTTTTTTTTTTTTTTT PDIG        TELAPSE       52.28 TCPU       51.92
 CHARGE NORMALIZATION FACTOR   1.00000000
 TOTAL ATOMIC CHARGES:
   8.9257759   8.9257759   8.9257759   8.9257759   8.9253984   8.9253984
   8.9253984   8.9253984   8.9275967   8.9275967   8.9275967   8.9275967
   0.5336740   0.5336740   0.5336740   0.5336740   0.5340370   0.5340370
   0.5340370   0.5340370   0.5446668   0.5446668   0.5446668   0.5446668
   0.5337539   0.5337539   0.5337539   0.5337539   0.5404164   0.5404164
   0.5404164   0.5404164   0.5346810   0.5346810   0.5346810   0.5346810
 TTTTTTTTTTTTTTTTTTTTTTTTTTTTTT MOQGAD      TELAPSE       52.29 TCPU       51.92
 TTTTTTTTTTTTTTTTTTTTTTTTTTTTTT SHELLXN     TELAPSE       59.77 TCPU       59.40
 TTTTTTTTTTTTTTTTTTTTTTTTTTTTTT MONMO3      TELAPSE       60.52 TCPU       60.15
 NUMERICALLY INTEGRATED DENSITY    120.0000210737
 TTTTTTTTTTTTTTTTTTTTTTTTTTTTTT NUMDFT      TELAPSE       61.45 TCPU       61.08
 CYC   5 ETOT(AU) -9.155634620354E+02 DETOT -4.99E-06 tst  4.60E-08 PX  3.40E-04
 TTTTTTTTTTTTTTTTTTTTTTTTTTTTTT DIIS        TELAPSE       62.06 TCPU       61.69
 DIIS TEST: 0.30755E-05 AT SCF   CYCLE   5 - DIIS ACTIVE - HISTORY:     5 CYCLES
 TTTTTTTTTTTTTTTTTTTTTTTTTTTTTT FDIK        TELAPSE       62.09 TCPU       61.70
 INSULATING STATE
 TOP OF VALENCE BANDS -    BAND     60; K    1; EIG -3.6629064E-01 AU
 BOTTOM OF VIRTUAL BANDS - BAND     61; K    1; EIG -3.9231964E-02 AU
 DIRECT ENERGY BAND GAP:   8.8997 eV
 TTTTTTTTTTTTTTTTTTTTTTTTTTTTTT PDIG        TELAPSE       62.10 TCPU       61.71
 CHARGE NORMALIZATION FACTOR   1.00000000
 TOTAL ATOMIC CHARGES:
   8.9257026   8.9257026   8.9257026   8.9257026   8.9249687   8.9249687
   8.9249687   8.9249687   8.9279705   8.9279705   8.9279705   8.9279705
   0.5336709   0.5336709   0.5336709   0.5336709   0.5341018   0.5341018
   0.5341018   0.5341018   0.5448519   0.5448519   0.5448519   0.5448519
   0.5339069   0.5339069   0.5339069   0.5339069   0.5402523   0.5402523
   0.5402523   0.5402523   0.5345745   0.5345745   0.5345745   0.5345745
 TTTTTTTTTTTTTTTTTTTTTTTTTTTTTT MOQGAD      TELAPSE       62.10 TCPU       61.71
 TTTTTTTTTTTTTTTTTTTTTTTTTTTTTT SHELLXN     TELAPSE       69.58 TCPU       69.19
 TTTTTTTTTTTTTTTTTTTTTTTTTTTTTT MONMO3      TELAPSE       70.32 TCPU       69.93
 NUMERICALLY INTEGRATED DENSITY    120.0000210769
 TTTTTTTTTTTTTTTTTTTTTTTTTTTTTT NUMDFT      TELAPSE       71.25 TCPU       70.86
 CYC   6 ETOT(AU) -9.155634623477E+02 DETOT -3.12E-07 tst  5.30E-09 PX  2.19E-04
 TTTTTTTTTTTTTTTTTTTTTTTTTTTTTT DIIS        TELAPSE       71.26 TCPU       70.87
 DIIS TEST: 0.49145E-06 AT SCF   CYCLE   6 - DIIS ACTIVE - HISTORY:     6 CYCLES
 TTTTTTTTTTTTTTTTTTTTTTTTTTTTTT FDIK        TELAPSE       71.29 TCPU       70.89
 INSULATING STATE
 TOP OF VALENCE BANDS -    BAND     60; K    1; EIG -3.6627374E-01 AU
 BOTTOM OF VIRTUAL BANDS - BAND     61; K    1; EIG -3.9220851E-02 AU
 DIRECT ENERGY BAND GAP:   8.8996 eV
 TTTTTTTTTTTTTTTTTTTTTTTTTTTTTT PDIG        TELAPSE       71.30 TCPU       70.90
 CHARGE NORMALIZATION FACTOR   1.00000000
 TOTAL ATOMIC CHARGES:
   8.9256842   8.9256842   8.9256842   8.9256842   8.9250463   8.9250463
   8.9250463   8.9250463   8.9278193   8.9278193   8.9278193   8.9278193
   0.5336928   0.5336928   0.5336928   0.5336928   0.5341038   0.5341038
   0.5341038   0.5341038   0.5448215   0.5448215   0.5448215   0.5448215
   0.5338850   0.5338850   0.5338850   0.5338850   0.5403150   0.5403150
   0.5403150   0.5403150   0.5346322   0.5346322   0.5346322   0.5346322
 TTTTTTTTTTTTTTTTTTTTTTTTTTTTTT MOQGAD      TELAPSE       71.31 TCPU       70.90
 TTTTTTTTTTTTTTTTTTTTTTTTTTTTTT SHELLXN     TELAPSE       78.78 TCPU       78.38
 +++ ENERGIES IN A.U. +++
 ::: EXT EL-POLE                                  -1.0885249150558E+03
 ::: EXT EL-SPHEROPOLE                             1.3199086245027E+01
 ::: BIELET ZONE E-E                               1.3076180756067E+03
 ::: TOTAL E-E                                     2.3229224679587E+02
 ::: TOTAL E-N + N-E                              -1.7889397908069E+03
 ::: TOTAL N-N                                    -1.9993468182006E+02
 ::: KINETIC ENERGY                                9.0965397006237E+02
 ::: PSEUDO TOTAL   ENERGY                        -8.4692825576870E+02
 ::: VIRIAL COEFFICIENT                            1.0357089542244E+00
 TTTTTTTTTTTTTTTTTTTTTTTTTTTTTT MONMO3      TELAPSE       79.52 TCPU       79.12
 NUMERICALLY INTEGRATED DENSITY    120.0000210774
 TTTTTTTTTTTTTTTTTTTTTTTTTTTTTT NUMDFT      TELAPSE       80.45 TCPU       80.05
 CYC   7 ETOT(AU) -9.155634624848E+02 DETOT -1.37E-07 tst  7.68E-10 PX  2.19E-04

 == SCF ENDED - CONVERGENCE ON ENERGY      E(AU) -9.1556346248479E+02 CYCLES   7


 ENERGY EXPRESSION=HARTREE+FOCK EXCH*0.00000+(HSE-3c     EXCH)*1.00000+PBEh-3c    CORR


 TOTAL ENERGY(DFT)(AU)(  7) -9.1556346248479E+02 DE-1.4E-07 tester 7.7E-10
 TTTTTTTTTTTTTTTTTTTTTTTTTTTTTT EDFT        TELAPSE       80.45 TCPU       80.05
 
 INFORMATION **** DFTD3 ENERGY **** CALCULATE DFTD3 ENERGY

           DFT-D V3(BJ)
 DF                                         hse3c     
 parameters
 s6       :    1.0000
 s8       :    0.0000
 a1       :    0.4411
 a2       :    4.5182
 k1 k3    :   16.0000   -4.0000
 Cutoff   :   50.2022
 CN-Cutoff:   21.1671
 
 Edisp /kcal,au:   -26.3872 -0.04205071

 E6    /kcal :   -28.6281
 E8    /kcal :     0.0000
 E6(ABC) "   :   2.240852
 
 INFORMATION **** DFTD3 ENERGY **** NORMAL TERMINATION OF DFTD3 MODULE

 GCP ENERGY CALCULATION
  level           hse3c               basis:hse3c
  Nbf            228
  Atoms           36

  Parameters: 
  sigma     1.0000
  eta       1.4086
  alpha     0.2908
  beta      1.9526

  dmp_scal      4.0000
  dmp_exp       6.0000
 cutoffs: 
   distance [bohr] 60.0
   noise    [a.u.] 2.2E-16
 SR-damping   T
 ** gCP correction **
  Egcp:        0.1603918828 / (a.u.) ||     100.6474 / (kcal/mol)
 INFORMATION **** GCP **** NORMAL TERMINATION OF GCP MODULE

 *******************************************************************************

 DFT-D3-GCP DISPERSION AND COUNTERPOISE CORRECTION

 D3 DISPERSION ENERGY (AU)      -4.2050707915269E-02
 GCP ENERGY (AU)                 1.6039188280856E-01
 TOTAL ENERGY + DISP + GCP (AU) -9.1544512130990E+02

 *******************************************************************************

 EIGENVECTORS IN FORTRAN UNIT 10
 TTTTTTTTTTTTTTTTTTTTTTTTTTTTTT END         TELAPSE       81.89 TCPU       81.46
 EEEEEEEEEE TERMINATION  DATE 25 03 2019 TIME 17:54:26.1
NODE    0 CPU TIME =        81.457
NODE    1 CPU TIME =        81.506
NODE    2 CPU TIME =        81.331
NODE    3 CPU TIME =        81.412
NODE    4 CPU TIME =        81.578
NODE    5 CPU TIME =        81.609
NODE    6 CPU TIME =        81.668
NODE    7 CPU TIME =        80.799
    TOTAL CPU TIME =       651.360
