# Supplementary material for: Liquid water contains the building blocks of diverse ice phases
Source: Nat Commun. 2020 Nov 13;11:5757. doi: 10.1038/s41467-020-19606-y (PMC7666157; doi:10.1038/s41467-020-19606-y)
Supplement: Supplementary file 4 — Supplementary Data 1 [file 41467_2020_19606_MOESM4_ESM.zip › SI/hse3c/XIV/POSCAR]

 H  O 
 1.0000000000000000
     3.9619864900000001    0.0000000000000000    0.0000000000000000
     0.0000000000000005    8.1539149999999996    0.0000000000000000
     0.0000000000000005    0.0000000000000005    8.3638593700000001
  24  12
Direct
  0.1552829000403000  0.7210886944068000  0.9616656024604000
  0.3541964014592000  0.5765110924749000  0.5933232736580800
  0.1458035985408000  0.4234889075251000  0.0933232736580800
  0.5616721365623000  0.2156033473801000  0.0249601614770800
  0.9383278634377000  0.7843966526199000  0.5249601614770800
  0.4383278634377000  0.7156033473801000  0.4750398385229200
  0.0616721365623000  0.2843966526199000  0.9750398385229200
  0.1162930821640000  0.1631749614911000  0.6657075831884001
  0.3837069178360000  0.8368250385089000  0.1657075831884000
  0.8837069178360000  0.6631749614911000  0.8342924168115999
  0.6162930821640000  0.3368250385089000  0.3342924168116000
  0.8447170999597000  0.2210886944068000  0.5383343975396000
  0.6552829000403000  0.7789113055932000  0.0383343975396000
  0.8541964014592001  0.9234889075251000  0.4066767263419200
  0.3447170999597000  0.2789113055932000  0.4616656024604000
  0.6458035985407999  0.0765110924749000  0.9066767263419200
  0.7723094882642000  0.4134535711629100  0.7156840254087999
  0.7276905117358000  0.5865464288370900  0.2156840254088000
  0.2276905117358000  0.9134535711629100  0.7843159745912001
  0.2723094882642000  0.0865464288370900  0.2843159745912000
  0.4873505166355000  0.4552281729027400  0.8396751852338999
  0.9873505166355000  0.0447718270972600  0.1603248147661000
  0.5126494833645000  0.9552281729027400  0.6603248147661001
  0.0126494833645000  0.5447718270972600  0.3396751852339000
  0.4830944004719000  0.7406591532348000  0.1131903147925000
  0.3719698369087000  0.0020908877730220  0.7446506282697000
  0.8719698369087000  0.4979091122269780  0.2553493717303000
  0.6280301630913000  0.5020908877730220  0.7553493717303000
  0.2612076451065000  0.6364240294773000  0.5020175419099649
  0.7612076451065000  0.8635759705227000  0.4979824580900350
  0.0169055995281000  0.2593408467652000  0.6131903147925000
  0.2387923548935000  0.3635759705227000  0.0020175419099650
  0.5169055995281000  0.2406591532348000  0.3868096852075000
  0.9830944004719000  0.7593408467652001  0.8868096852075000
  0.7387923548935000  0.1364240294773000  0.9979824580900351
  0.1280301630913000  0.9979091122269780  0.2446506282697000
