# Supplementary material for: Liquid water contains the building blocks of diverse ice phases
Source: Nat Commun. 2020 Nov 13;11:5757. doi: 10.1038/s41467-020-19606-y (PMC7666157; doi:10.1038/s41467-020-19606-y)
Supplement: Supplementary file 4 — Supplementary Data 1 [file 41467_2020_19606_MOESM4_ESM.zip › SI/hse3c/XIV/geom_p1.cif]

data_XIV-hse3c
_cell_length_a       3.96199
_cell_length_b       8.15391
_cell_length_c       8.36386
_cell_angle_alpha    90
_cell_angle_beta     90
_cell_angle_gamma    90

_symmetry_space_group_name_H-M    "P 1"
_symmetry_int_tables_number       1

loop_
  _symmetry_equiv_pos_as_xyz
  'x, y, z'

loop_
  _atom_site_label
  _atom_site_occupancy
  _atom_site_fract_x
  _atom_site_fract_y
  _atom_site_fract_z
  _atom_site_thermal_displace_type
  _atom_site_B_iso_or_equiv
  _atom_site_type_symbol
  H1       1.0000 0.15528  0.72109  0.96167  Biso   1.000  H
  H2       1.0000 0.35420  0.57651  0.59332  Biso   1.000  H
  H3       1.0000 0.14580  0.42349  0.09332  Biso   1.000  H
  H4       1.0000 0.56167  0.21560  0.02496  Biso   1.000  H
  H5       1.0000 0.93833  0.78440  0.52496  Biso   1.000  H
  H6       1.0000 0.43833  0.71560  0.47504  Biso   1.000  H
  H7       1.0000 0.06167  0.28440  0.97504  Biso   1.000  H
  H8       1.0000 0.11629  0.16317  0.66571  Biso   1.000  H
  H9       1.0000 0.38371  0.83683  0.16571  Biso   1.000  H
  H10      1.0000 0.88371  0.66317  0.83429  Biso   1.000  H
  H11      1.0000 0.61629  0.33683  0.33429  Biso   1.000  H
  H12      1.0000 0.84472  0.22109  0.53833  Biso   1.000  H
  H13      1.0000 0.65528  0.77891  0.03833  Biso   1.000  H
  H14      1.0000 0.85420  0.92349  0.40668  Biso   1.000  H
  H15      1.0000 0.34472  0.27891  0.46167  Biso   1.000  H
  H16      1.0000 0.64580  0.07651  0.90668  Biso   1.000  H
  H17      1.0000 0.77231  0.41345  0.71568  Biso   1.000  H
  H18      1.0000 0.72769  0.58655  0.21568  Biso   1.000  H
  H19      1.0000 0.22769  0.91345  0.78432  Biso   1.000  H
  H20      1.0000 0.27231  0.08655  0.28432  Biso   1.000  H
  H21      1.0000 0.48735  0.45523  0.83968  Biso   1.000  H
  H22      1.0000 0.98735  0.04477  0.16032  Biso   1.000  H
  H23      1.0000 0.51265  0.95523  0.66032  Biso   1.000  H
  H24      1.0000 0.01265  0.54477  0.33968  Biso   1.000  H
  O1       1.0000 0.48309  0.74066  0.11319  Biso   1.000  O
  O2       1.0000 0.37197  0.00209  0.74465  Biso   1.000  O
  O3       1.0000 0.87197  0.49791  0.25535  Biso   1.000  O
  O4       1.0000 0.62803  0.50209  0.75535  Biso   1.000  O
  O5       1.0000 0.26121  0.63642  0.50202  Biso   1.000  O
  O6       1.0000 0.76121  0.86358  0.49798  Biso   1.000  O
  O7       1.0000 0.01691  0.25934  0.61319  Biso   1.000  O
  O8       1.0000 0.23879  0.36358  0.00202  Biso   1.000  O
  O9       1.0000 0.51691  0.24066  0.38681  Biso   1.000  O
  O10      1.0000 0.98309  0.75934  0.88681  Biso   1.000  O
  O11      1.0000 0.73879  0.13642  0.99798  Biso   1.000  O
  O12      1.0000 0.12803  0.99791  0.24465  Biso   1.000  O
