# Supplementary material for: Liquid water contains the building blocks of diverse ice phases
Source: Nat Commun. 2020 Nov 13;11:5757. doi: 10.1038/s41467-020-19606-y (PMC7666157; doi:10.1038/s41467-020-19606-y)
Supplement: Supplementary file 4 — Supplementary Data 1 [file 41467_2020_19606_MOESM4_ESM.zip › SI/hse3c/67_2_1444/hse3c/INPUT]

!drive by JGB
CRYSTAL
0 0 0
4
   2.90848007    4.35016990    3.96728473  100.66154600
3
 8    0.042192570052070   0.770997450508100   0.202750437462300       ! O
 1    0.001292440817287   0.586183203083500   0.055867144353870       ! H
 1    0.767549212334900   0.779869346408400   0.307662704965300       ! H
BASISSET
def2-mSVP
DFT
HSE-3c
END 
LDREMO
10
BIPOSIZE
60000000
EXCHSIZE
40000000
SHRINK
0 0 
4 3 3
END
