# Supplementary material for: Liquid water contains the building blocks of diverse ice phases
Source: Nat Commun. 2020 Nov 13;11:5757. doi: 10.1038/s41467-020-19606-y (PMC7666157; doi:10.1038/s41467-020-19606-y)
Supplement: Supplementary file 4 — Supplementary Data 1 [file 41467_2020_19606_MOESM4_ESM.zip › SI/hse3c/67_2_1444/hse3c/crystal.out]

 PROCESS            2  OF            8  WORKING
 PROCESS            4  OF            8  WORKING
 PROCESS            1  OF            8  WORKING
 PROCESS            6  OF            8  WORKING
 PROCESS            0  OF            8  WORKING
 PROCESS            7  OF            8  WORKING

         
 *******************************************************************************
 *                                                                             *
 *                               CRYSTAL17                                     *
 *                      public : 1.0.1 - Feb 1st, 2017                         *
 *                       HTTP://WWW.CRYSTAL.UNITO.IT                           *
 *                                                                             *
 *                              MAIN AUTHORS                                   *
 *                                                                             *
 *  R. DOVESI(1,11), V.R. SAUNDERS(2), C. ROETTI(1,11), R. ORLANDO(1,11),      *
 *  C.M. ZICOVICH-WILSON(1,3), F. PASCALE(4), B. CIVALLERI(1,11),              *
 *  K. DOLL(5), N.M. HARRISON(2,6), I.J. BUSH(7), Ph. D'ARCO(8),               *
 *  M. LLUNELL(9), M. CAUSA'(10), Y. NOEL(8), L. MASCHIO(1,11), A. ERBA(1,11)  *
 *  M. RE'RAT(14), S. CASASSA(1,11)                                            *
 *                                                                             *
 *        CONTRIBUTIONS TO THE CODE HAVE ALSO BEEN GIVEN BY                    *
 *                                                                             *
 *  M. FERRABONE(1,11), M. DE LA PIERRE(1,11), M. FERRERO(1,11),               *
 *  J. BAIMA(1,11), E. ALBANESE(1,11), M.F. PEINTINGER(12), R. BAST(13),       *
 *  B. KIRTMAN(15), V. LACIVITA(1,11), R. DEMICHELIS(1,16)                     *
 *  G. BRANDEBURG(17), S. SALUSTRO(1,11), G. SANSONE(1,11)                     *
 *  M.T. RUGGIERO(18)                                                          *
 *                                                                             *
 * (1) THEORETICAL CHEMISTRY GROUP - UNIVERSITA' DI TORINO - TORINO (ITALY)    *

 * (2) COMPUTATIONAL SCIENCE & ENGINEERING DEPARTMENT - STFC DARESBURY (UK)    *
 * (3) UNIVERSIDAD AUTONOMA DEL ESTADO DE MORELOS - CUERNAVACA (MEXICO)        *
 * (4) UNIVERSITE' DE LORRAINE - NANCY (FRANCE)                                *
 * (5) UNIVERSITAET STUTTGART- STUTTGART (GERMANY)                             *
 * (6) IMPERIAL COLLEGE - LONDON (UK)                                          *
 * (7) OXFORD E-RESEARCH CENTRE - OXFORD (UK)                                  *
 * (8) UPMC - SORBONNE UNIVERSITES - PARIS (FRANCE)                            *
 * (9) UNIVERSIDAD DE BARCELONA - BARCELONA (SPAIN)                            *
 *(10) UNIVERSITA' DI NAPOLI "FEDERICO II" - NAPOLI (ITALY)                    *
 *(11) NIS - NANOSTRUCTURED INTERFACES AND SURFACES - TORINO (ITALY)           *
 *(12) MPI FUER CHEMISCHE ENERGIEKONVERSION - MUELHEIM AN DER RUHR (GERMANY)   *
 *(13) UNIVERSITY OF TROMSO - TROMSO (NORWAY)                                  *
 *(14) UNIVERSITE' DE PAU ET DES PAYS DE L'ADOUR - PAU (FRANCE)                *
 *(15) UNIVERSITY OF CALIFORNIA SANTA BARBARA - SANTA BARBARA (USA)            *
 *(16) CURTIN UNIVERSITY - PERTH (AUSTRALIA)                                   *
 *(17) UNIVERSITY COLLEGE LONDON - LONDON (UK)                                 *
 *(18) CAMBRIDGE UNIVERSITY - CAMBRIDGE (UK)                                   *
 *                                                                             *
 *******************************************************************************
 EEEEEEEEEE STARTING  DATE 25 03 2019 TIME 17:49:22.3
 PROCESS            3  OF            8  WORKING
 !drive by JGB                                                                   
 PROCESS            5  OF            8  WORKING

 CRYSTAL CALCULATION
 (INPUT ACCORDING TO THE INTERNATIONAL TABLES FOR X-RAY CRYSTALLOGRAPHY)
 CRYSTAL FAMILY                       :  MONOCLINIC  
 CRYSTAL CLASS  (GROTH - 1921)        :  MONOCLINIC SPHENOIDAL                

 SPACE GROUP (NONCENTROSYMMETRIC)     :  P 21            

 LATTICE PARAMETERS  (ANGSTROMS AND DEGREES) - CONVENTIONAL CELL
        A           B           C        ALPHA        BETA       GAMMA
     2.90848     4.35017     3.96728    90.00000   100.66155    90.00000


 NUMBER OF IRREDUCIBLE ATOMS IN THE CONVENTIONAL CELL:    3

 INPUT COORDINATES

 ATOM AT. N.              COORDINATES
   1   8     4.219257005207E-02  7.709974505081E-01  2.027504374623E-01
   2   1     1.292440817287E-03  5.861832030835E-01  5.586714435387E-02
   3   1     7.675492123349E-01  7.798693464084E-01  3.076627049653E-01

 *******************************************************************************

 << INFORMATION >>: FROM NOW ON, ALL COORDINATES REFER TO THE PRIMITIVE CELL

 *******************************************************************************

 LATTICE PARAMETERS  (ANGSTROMS AND DEGREES) - PRIMITIVE CELL
       A          B          C        ALPHA      BETA     GAMMA        VOLUME
    2.90848    4.35017    3.96728    90.00000 100.66155  90.00000     49.329086

 COORDINATES OF THE EQUIVALENT ATOMS (FRACTIONAL UNITS)

 N. ATOM EQUIV AT. N.          X                  Y                  Z

   1   1   1    8 O     4.21925700521E-02 -2.29002549492E-01  2.02750437462E-01
   2   1   2    8 O    -4.21925700521E-02  2.70997450508E-01 -2.02750437462E-01

   3   2   1    1 H     1.29244081729E-03 -4.13816796916E-01  5.58671443539E-02
   4   2   2    1 H    -1.29244081729E-03  8.61832030835E-02 -5.58671443539E-02

   5   3   1    1 H    -2.32450787665E-01 -2.20130653592E-01  3.07662704965E-01
   6   3   2    1 H     2.32450787665E-01  2.79869346408E-01 -3.07662704965E-01

 NUMBER OF SYMMETRY OPERATORS         :    2
 *******************************************************************************
 * GEOMETRY EDITING - INPUT COORDINATES ARE GIVEN IN ANGSTROM         
 *******************************************************************************

 GEOMETRY NOW FULLY CONSISTENT WITH THE GROUP

 GCALCO - MAX INDICES DIRECT LATTICE VECTOR    19    12    13
 NO.OF VECTORS CREATED 6999 STARS 1888 RMAX    82.37381 BOHR

 GEOMETRY FOR WAVE FUNCTION - DIMENSIONALITY OF THE SYSTEM    3
 (NON PERIODIC DIRECTION: LATTICE PARAMETER FORMALLY SET TO 500)
 *******************************************************************************
 LATTICE PARAMETERS (ANGSTROMS AND DEGREES) - BOHR = 0.5291772083 ANGSTROM
 PRIMITIVE CELL - CENTRING CODE 1/0 VOLUME=    49.329086 - DENSITY  1.213 g/cm^3
         A              B              C           ALPHA      BETA       GAMMA 
     2.90848007     4.35016990     3.96728473    90.000000 100.661546  90.000000
 *******************************************************************************
 ATOMS IN THE ASYMMETRIC UNIT    3 - ATOMS IN THE UNIT CELL:    6
     ATOM                 X/A                 Y/B                 Z/C    
 *******************************************************************************
      1 T   8 O     4.219257005207E-02 -2.290025494919E-01  2.027504374623E-01
      2 F   8 O    -4.219257005207E-02  2.709974505081E-01 -2.027504374623E-01
      3 T   1 H     1.292440817287E-03 -4.138167969165E-01  5.586714435387E-02
      4 F   1 H    -1.292440817287E-03  8.618320308350E-02 -5.586714435387E-02
      5 T   1 H    -2.324507876651E-01 -2.201306535916E-01  3.076627049653E-01
      6 F   1 H     2.324507876651E-01  2.798693464084E-01 -3.076627049653E-01

 T = ATOM BELONGING TO THE ASYMMETRIC UNIT

 ****    2 SYMMOPS - TRANSLATORS IN FRACTIONAL UNITS
 **** MATRICES AND TRANSLATORS IN THE CRYSTALLOGRAPHIC REFERENCE FRAME
   V INV                    ROTATION MATRICES                   TRANSLATORS
   1   1  1.00  0.00  0.00  0.00  1.00  0.00  0.00  0.00  1.00  0.00  0.00  0.00
   2   2 -1.00  0.00 -0.00  0.00  1.00  0.00  0.00  0.00 -1.00  0.00  0.50  0.00

 DIRECT LATTICE VECTORS CARTESIAN COMPONENTS (ANGSTROM)
          X                    Y                    Z
   0.290848007000E+01   0.178093040405E-15   0.000000000000E+00
   0.000000000000E+00   0.435016990000E+01   0.000000000000E+00
  -0.733975819409E+00   0.242926127295E-15   0.389879822835E+01


 CARTESIAN COORDINATES - PRIMITIVE CELL
 *******************************************************************************
 *      ATOM          X(ANGSTROM)         Y(ANGSTROM)         Z(ANGSTROM)
 *******************************************************************************
    1     8 O    -2.609766937346E-02 -9.961999978229E-01  7.904830463759E-01
    2     8 O     2.609766937346E-02  1.178884952177E+00 -7.904830463759E-01
    3     1 H    -3.724609469646E-02 -1.800173374061E+00  2.178147234300E-01
    4     1 H     3.724609469646E-02  3.749115759394E-01 -2.178147234300E-01
    5     1 H    -9.018954691583E-01 -9.576057433215E-01  1.199514809049E+00
    6     1 H     9.018954691583E-01  1.217479206678E+00 -1.199514809049E+00

 *******************************************************************************
 STARTING BASIS SET HANDLING 
 *******************************************************************************

 Loading internal basis set: DEF2-MSVP           

 Please cite in your publication:
 Fully Optimized Contracted Gaussian Basis Sets for Atoms Li to Kr. A. Sch�fer, 
 H. Horn and R. Ahlrichs; J. Chem. Phys. 97, 2571 (1992).                       
                                                                                
                    
 S. Grimme, J. G. Brandenburg, C. Bannwarth, and A. Hansen, J. Chem. Phys., 143,
  054107 (2015).                                                                
                                                                                
                    

 *******************************************************************************
 LOCAL ATOMIC FUNCTIONS BASIS SET
 *******************************************************************************
   ATOM   X(AU)   Y(AU)   Z(AU)  N. TYPE  EXPONENT  S COEF   P COEF   D/F/G COEF
 *******************************************************************************
   1 O   -0.049  -1.883   1.494
                                  1 S  
                                         6.773E+03 1.727E-03 0.000E+00 0.000E+00
                                         1.017E+03 1.325E-02 0.000E+00 0.000E+00
                                         2.313E+02 6.603E-02 0.000E+00 0.000E+00
                                         6.501E+01 2.353E-01 0.000E+00 0.000E+00
                                         2.050E+01 5.498E-01 0.000E+00 0.000E+00
                                  2 S  
                                         6.716E+00 1.000E+00 0.000E+00 0.000E+00
                                  3 S  
                                         1.147E+00 1.000E+00 0.000E+00 0.000E+00
                                  4 S  
                                         3.342E-01 1.000E+00 0.000E+00 0.000E+00
                           5-     7 P  
                                         1.769E+01 0.000E+00 4.359E-02 0.000E+00
                                         3.854E+00 0.000E+00 2.318E-01 0.000E+00
                                         1.047E+00 0.000E+00 5.146E-01 0.000E+00
                           8-    10 P  
                                         2.759E-01 0.000E+00 1.000E+00 0.000E+00
                          11-    15 D  
                                         8.000E-01 0.000E+00 0.000E+00 1.000E+00
   2 O    0.049   2.228  -1.494
   3 H   -0.070  -3.402   0.412
                                 31 S  
                                         1.874E+01 1.968E-02 0.000E+00 0.000E+00
                                         2.826E+00 1.380E-01 0.000E+00 0.000E+00
                                         6.401E-01 4.783E-01 0.000E+00 0.000E+00
                                 32 S  
                                         1.756E-01 1.000E+00 0.000E+00 0.000E+00
   4 H    0.070   0.708  -0.412
   5 H   -1.704  -1.810   2.267
   6 H    1.704   2.301  -2.267

 *******************************************************************************
 FINISHED BASIS SET HANDLING 
 *******************************************************************************

 INFORMATION **** SET_MPP **** PCRYSTAL CALCULATION
 INFORMATION **** READM2 **** NEW DEFAULT: FOCK/KS MATRIX MIXING SET TO 30 %
 INFORMATION **** READM2 **** NEW DEFAULT: FULL DIRECT SCF MODE
 INFORMATION **** READM2 **** NEW DEFAULT: COULOMB BIPOLAR BUFFER SET TO 32 Mb
 INFORMATION **** READM2 **** NEW DEFAULT: EXCHANGE BIPOLAR BUFFER SET TO 32 Mb

 *******************************************************************************
 NEW DEFAULT: DFT INTEGRATION GRID INCREASED TO XLGRID
 NEW DEFAULT: DIIS ACCELERATOR ACTIVE
 USE KEYWORD NODIIS TO TURN IT OFF
 *******************************************************************************

 INFORMATION **** RDDFTP **** HSE-3c calculation
 INFORMATION **** RDDFTP **** HSE screened hybrid functional combined with D3 and gCP

PLEASE CITE:
(1) HSE-3c Reference
 J. G. Brandenburg, E. Caldeweyer, and S. Grimme, 
 Phys. Chem. Chem. Phys. 18, 15519 (2016)
(2) DFT-D3 Reference
 S. Grimme, J. Antony, S. Ehrlich,
 and H. Krieg, J. Chem. Phys. 132, 154104 (2010)
(3) gCP Reference
 H. Kruse and S. Grimme J. Chem. Phys, 136, 154101 (2012)
 J. G. Brandenburg, M. Alessio, B. Civalleri, M. F. Peintinger
 T. Bredow, and S. Grimme, J. Phys. Chem. A, 117, 9282 (2013) 

 WARNING **** RDDFTP **** HSE3c-HJS ACTIVE
 RANGE SEPARATION - OMEGA:   0.110000000000000     
 WARNING **** RDDFTP **** HSE-3c has to be combined with def2-mSVP basis set
 WARNING **** RDDFTP **** Note: Harmonic frequencies are scaled by 0.95
 WARNING **** RDDFTP **** as recommended in original publication
 INFORMATION **** BIPOSIZE **** COULOMB BIPOLAR BUFFER SET TO    60000000
 INFORMATION **** EXCHSIZE **** EXCHANGE BIPOLAR BUFFER SIZE SET TO    40000000
 *******************************************************************************
 N. OF ATOMS PER CELL         6  COULOMB OVERLAP TOL         (T1) 10**   -6
 NUMBER OF SHELLS            22  COULOMB PENETRATION TOL     (T2) 10**   -6
 NUMBER OF AO                38  EXCHANGE OVERLAP TOL        (T3) 10**   -6
 N. OF ELECTRONS PER CELL    20  EXCHANGE PSEUDO OVP (F(G))  (T4) 10**   -6
 CORE ELECTRONS PER CELL      4  EXCHANGE PSEUDO OVP (P(G))  (T5) 10**  -12
 N. OF SYMMETRY OPERATORS     2  POLE ORDER IN MONO ZONE                  4
 *******************************************************************************
 TYPE OF CALCULATION :  RESTRICTED CLOSED SHELL
 KOHN-SHAM HAMILTONIAN

 (EXCHANGE)[CORRELATION] FUNCTIONAL:(HSE-3c)[PBEh-3c]

 RANGE-SEPARATED HYBRID FUNCTIONAL 
 OMEGA (SHORT-RANGE)[LONG-RANGE]:(    0.1100)[    0.0000]

 HYBRID EXCHANGE - PERCENTAGE OF FOCK EXCHANGE    42.0000

 CAPPA:IS1  4;IS2  3;IS3  3; K PTS MONK NET  14; SYMMOPS:K SPACE   4;G SPACE   2

 *******************************************************************************
 MAX NUMBER OF SCF CYCLES      50  CONVERGENCE ON DELTAP        10**-16
 WEIGHT OF F(I) IN F(I+1)      30% CONVERGENCE ON ENERGY        10**- 6
 S(K) EIGENV. THRESHOLD  10*10.**-4
 SHRINK. FACT.(MONKH.)    4  3  3  NUMBER OF K POINTS IN THE IBZ     14
 SHRINKING FACTOR(GILAT NET)    4  NUMBER OF K POINTS(GILAT NET)     14
 *******************************************************************************
 *** K POINTS COORDINATES (OBLIQUE COORDINATES IN UNITS OF IS =  4)
   1-R(  0  0  0)   2-C(  1  0  0)   3-R(  2  0  0)   4-C(  0  1  0)
   5-C(  1  1  0)   6-C(  2  1  0)   7-C(  0  0  1)   8-C(  1  0  1)
   9-C(  2  0  1)  10-C(  3  0  1)  11-C(  0  1  1)  12-C(  1  1  1)
  13-C(  2  1  1)  14-C(  3  1  1)

 DIRECT LATTICE VECTORS COMPON. (A.U.)     RECIP. LATTICE VECTORS COMPON. (A.U.) 
        X            Y            Z              X            Y            Z
    5.4962308    0.0000000    0.0000000      1.1431808    0.0000000    0.2152117
    0.0000000    8.2206297    0.0000000     -0.0000000    0.7643192   -0.0000000
   -1.3870133    0.0000000    7.3676609      0.0000000    0.0000000    0.8528060

 DISK SPACE FOR EIGENVECTORS (FTN 10)       37544 REALS

 SYMMETRY ADAPTION OF THE BLOCH FUNCTIONS ENABLED
 TTTTTTTTTTTTTTTTTTTTTTTTTTTTTT gordsh1     TELAPSE        0.16 TCPU        0.04

 MATRIX SIZE: P(G)   23858, F(G)    4342, P(G) IRR    6741, F(G) IRR    2364
 MAX G-VECTOR INDEX FOR 1- AND 2-ELECTRON INTEGRALS 169

 TTTTTTTTTTTTTTTTTTTTTTTTTTTTTT INPUT       TELAPSE        0.16 TCPU        0.04

 NEIGHBORS OF THE NON-EQUIVALENT ATOMS

 N = NUMBER OF NEIGHBORS AT DISTANCE R
    ATOM  N     R/ANG      R/AU   NEIGHBORS (ATOM LABELS AND CELL INDICES)
   1 O    1     0.9674     1.8281    5 H    0 0 0
   1 O    1     0.9871     1.8654    3 H    0 0 0
   1 O    1     1.7031     3.2184    4 H    0 0 0
   1 O    1     2.0738     3.9189    5 H    1 0 0
   1 O    2     2.6895     5.0823    2 O    0 0 0    2 O    0-1 0
   1 O    1     2.8715     5.4264    6 H    0-1 1

   3 H    1     0.9871     1.8654    1 O    0 0 0
   3 H    1     1.5560     2.9405    5 H    0 0 0
   3 H    1     1.7031     3.2184    2 O    0-1 0
   3 H    1     2.1602     4.0822    6 H    0-1 0
   3 H    2     2.2195     4.1943    4 H    0 0 0    4 H    0-1 0
   3 H    1     2.4189     4.5710    5 H    1 0 0

   5 H    1     0.9674     1.8281    1 O    0 0 0
   5 H    1     1.5560     2.9405    3 H    0 0 0
   5 H    1     2.0738     3.9189    1 O   -1 0 0
   5 H    1     2.1602     4.0822    4 H    0 0 0
   5 H    1     2.4189     4.5710    3 H   -1 0 0
   5 H    1     2.7682     5.2311    4 H   -1 0 0


 SYMMETRY ALLOWED INTERNAL DEGREE(S) OF FREEDOM:   8
 TTTTTTTTTTTTTTTTTTTTTTTTTTTTTT SYMM        TELAPSE        1.39 TCPU        1.27
 TTTTTTTTTTTTTTTTTTTTTTTTTTTTTT INT_SCREEN  TELAPSE        1.39 TCPU        1.27

 DFT PARAMETERS

     ATOM       ELECTRONS   NET CHARGE   R(ANGSTROM)
   1   8  O       8.0000      0.0000     0.74000000
   3   1  H       1.0000      0.0000     1.11000000

 SIZE OF GRID=      66033
 TTTTTTTTTTTTTTTTTTTTTTTTTTTTTT MAKE_GRID2  TELAPSE        3.82 TCPU        3.70
 BECKE WEIGHT FUNCTION
 RADSAFE =     2.00
 TOLERANCES - DENSITY:10**- 6; POTENTIAL:10**- 9; GRID WGT:10**-14

 RADIAL INTEGRATION  - INTERVALS (POINTS,UPPER LIMIT):            1( 75,  4.0*R)

 ANGULAR INTEGRATION - INTERVALS (ACCURACY LEVEL [N. POINTS] UPPER LIMIT):
  1(  4[  86]   0.2)  2(  8[ 194]   0.5)  3( 12[ 350]   0.9)  4( 16[ 974]   3.5)
  5( 12[ 350]9999.0)
 TTTTTTTTTTTTTTTTTTTTTTTTTTTTTT INT_CALC    TELAPSE        3.84 TCPU        3.72
 EEEEEEEEEE INT_CALC TERMINATION  DATE 25 03 2019 TIME 17:49:26.0

 *******************************************************************************
 !drive by JGB                                                                   
 CRYSTAL - SCF - TYPE OF CALCULATION :  RESTRICTED CLOSED SHELL
 *******************************************************************************

 CAPPA:IS1  4;IS2  3;IS3  3; K PTS MONK NET  14; SYMMOPS:K SPACE   4;G SPACE   2

 TTTTTTTTTTTTTTTTTTTTTTTTTTTTTT SDIK        TELAPSE        3.94 TCPU        3.73

 AAAAAAAAAAAAAAAAAAAAAAAAAAAAAAAAAAAAAAAAAAAAAAAAAAAAAAAAAAAAAAAAAAAAAAAAAAAAAAA
         ATOMIC WAVEFUNCTION(S)


 NUCLEAR CHARGE  8.0  SYMMETRY SPECIES            S    P
 N. ELECTRONS    8.0  NUMBER OF PRIMITIVE GTOS    8    4
                      NUMBER OF CONTRACTED GTOS   4    2
                      NUMBER OF CLOSED SHELLS     2    0
                      OPEN SHELL OCCUPATION       0    4

  ZNUC SCFIT  TOTAL HF ENERGY   KINETIC ENERGY   VIRIAL THEOREM ACCURACY
   8.0  12   -7.477373220E+01  7.477365593E+01 -2.000001020E+00  3.8E-06

 NUCLEAR CHARGE  1.0  SYMMETRY SPECIES            S
 N. ELECTRONS    1.0  NUMBER OF PRIMITIVE GTOS    4
                      NUMBER OF CONTRACTED GTOS   2
                      NUMBER OF CLOSED SHELLS     0
                      OPEN SHELL OCCUPATION       1

  ZNUC SCFIT  TOTAL HF ENERGY   KINETIC ENERGY   VIRIAL THEOREM ACCURACY
   1.0   1   -4.977266687E-01  5.190767460E-01 -1.958869132E+00  1.8E-16

 AAAAAAAAAAAAAAAAAAAAAAAAAAAAAAAAAAAAAAAAAAAAAAAAAAAAAAAAAAAAAAAAAAAAAAAAAAAAAAA

 CHARGE NORMALIZATION FACTOR   1.00000000
 TOTAL ATOMIC CHARGES:
   8.0000000   8.0000000   1.0000000   1.0000000   1.0000000   1.0000000
 TTTTTTTTTTTTTTTTTTTTTTTTTTTTTT MOQGAD      TELAPSE        5.63 TCPU        5.42
 TTTTTTTTTTTTTTTTTTTTTTTTTTTTTT SHELLXN     TELAPSE        6.86 TCPU        6.65
 TTTTTTTTTTTTTTTTTTTTTTTTTTTTTT MONMO3      TELAPSE        7.67 TCPU        7.46
 NUMERICALLY INTEGRATED DENSITY     20.0000023564
 TTTTTTTTTTTTTTTTTTTTTTTTTTTTTT NUMDFT      TELAPSE        7.78 TCPU        7.56
 CYC   0 ETOT(AU) -1.526197194107E+02 DETOT -1.53E+02 tst  0.00E+00 PX  1.00E+00
 TTTTTTTTTTTTTTTTTTTTTTTTTTTTTT DIIS        TELAPSE        7.79 TCPU        7.58
 TTTTTTTTTTTTTTTTTTTTTTTTTTTTTT FDIK        TELAPSE        7.94 TCPU        7.58
 INSULATING STATE
 TOP OF VALENCE BANDS -    BAND     10; K    3; EIG -4.1729799E-01 AU
 TOP OF VALENCE BANDS -    BAND     10; K    1; EIG -4.2120475E-01 AU
 BOTTOM OF VIRTUAL BANDS - BAND     11; K    1; EIG -9.8039812E-02 AU
 INDIRECT ENERGY BAND GAP:   8.6875 eV
 TTTTTTTTTTTTTTTTTTTTTTTTTTTTTT PDIG        TELAPSE        7.96 TCPU        7.60
 CHARGE NORMALIZATION FACTOR   1.00000000
 TOTAL ATOMIC CHARGES:
   9.0700523   9.0700523   0.4691894   0.4691894   0.4607583   0.4607583
 TTTTTTTTTTTTTTTTTTTTTTTTTTTTTT MOQGAD      TELAPSE        7.97 TCPU        7.60
 TTTTTTTTTTTTTTTTTTTTTTTTTTTTTT SHELLXN     TELAPSE        9.22 TCPU        8.85
 TTTTTTTTTTTTTTTTTTTTTTTTTTTTTT MONMO3      TELAPSE       10.02 TCPU        9.66
 NUMERICALLY INTEGRATED DENSITY     20.0000029838
 TTTTTTTTTTTTTTTTTTTTTTTTTTTTTT NUMDFT      TELAPSE       10.28 TCPU        9.92
 CYC   1 ETOT(AU) -1.525308209191E+02 DETOT  8.89E-02 tst  0.00E+00 PX  1.00E+00
 TTTTTTTTTTTTTTTTTTTTTTTTTTTTTT DIIS        TELAPSE       10.28 TCPU        9.92
 DIIS TEST: 0.22174E+00 AT SCF   CYCLE   1 - MIX   30 %
 TTTTTTTTTTTTTTTTTTTTTTTTTTTTTT FDIK        TELAPSE       10.29 TCPU        9.92
 INSULATING STATE
 TOP OF VALENCE BANDS -    BAND     10; K    3; EIG -3.1708660E-01 AU
 TOP OF VALENCE BANDS -    BAND     10; K    1; EIG -3.2259791E-01 AU
 BOTTOM OF VIRTUAL BANDS - BAND     11; K    1; EIG -3.8596056E-02 AU
 INDIRECT ENERGY BAND GAP:   7.5781 eV
 TTTTTTTTTTTTTTTTTTTTTTTTTTTTTT PDIG        TELAPSE       10.29 TCPU        9.92
 CHARGE NORMALIZATION FACTOR   1.00000000
 TOTAL ATOMIC CHARGES:
   8.8431190   8.8431190   0.5785634   0.5785634   0.5783177   0.5783177
 TTTTTTTTTTTTTTTTTTTTTTTTTTTTTT MOQGAD      TELAPSE       10.29 TCPU        9.92
 TTTTTTTTTTTTTTTTTTTTTTTTTTTTTT SHELLXN     TELAPSE       11.54 TCPU       11.17
 TTTTTTTTTTTTTTTTTTTTTTTTTTTTTT MONMO3      TELAPSE       12.34 TCPU       11.97
 NUMERICALLY INTEGRATED DENSITY     20.0000026063
 TTTTTTTTTTTTTTTTTTTTTTTTTTTTTT NUMDFT      TELAPSE       12.58 TCPU       12.21
 CYC   2 ETOT(AU) -1.525755365879E+02 DETOT -4.47E-02 tst  3.76E-03 PX  1.24E-01
 TTTTTTTTTTTTTTTTTTTTTTTTTTTTTT DIIS        TELAPSE       12.58 TCPU       12.22
 DIIS TEST: 0.49242E-01 AT SCF   CYCLE   2 - DIIS ACTIVE - HISTORY:     2 CYCLES
 TTTTTTTTTTTTTTTTTTTTTTTTTTTTTT FDIK        TELAPSE       12.60 TCPU       12.22
 INSULATING STATE
 TOP OF VALENCE BANDS -    BAND     10; K    3; EIG -3.6622449E-01 AU
 TOP OF VALENCE BANDS -    BAND     10; K    1; EIG -3.7102362E-01 AU
 BOTTOM OF VIRTUAL BANDS - BAND     11; K    1; EIG -4.1879705E-02 AU
 INDIRECT ENERGY BAND GAP:   8.8259 eV
 TTTTTTTTTTTTTTTTTTTTTTTTTTTTTT PDIG        TELAPSE       12.60 TCPU       12.22
 CHARGE NORMALIZATION FACTOR   1.00000000
 TOTAL ATOMIC CHARGES:
   8.9203639   8.9203639   0.5386615   0.5386615   0.5409746   0.5409746
 TTTTTTTTTTTTTTTTTTTTTTTTTTTTTT MOQGAD      TELAPSE       12.61 TCPU       12.22
 TTTTTTTTTTTTTTTTTTTTTTTTTTTTTT SHELLXN     TELAPSE       13.86 TCPU       13.48
 TTTTTTTTTTTTTTTTTTTTTTTTTTTTTT MONMO3      TELAPSE       14.66 TCPU       14.27
 NUMERICALLY INTEGRATED DENSITY     20.0000027625
 TTTTTTTTTTTTTTTTTTTTTTTTTTTTTT NUMDFT      TELAPSE       14.90 TCPU       14.52
 CYC   3 ETOT(AU) -1.525887164309E+02 DETOT -1.32E-02 tst  3.25E-04 PX  4.31E-02
 TTTTTTTTTTTTTTTTTTTTTTTTTTTTTT DIIS        TELAPSE       14.91 TCPU       14.52
 DIIS TEST: 0.19524E-03 AT SCF   CYCLE   3 - DIIS ACTIVE - HISTORY:     3 CYCLES
 TTTTTTTTTTTTTTTTTTTTTTTTTTTTTT FDIK        TELAPSE       14.94 TCPU       14.52
 INSULATING STATE
 TOP OF VALENCE BANDS -    BAND     10; K    3; EIG -3.6332989E-01 AU
 TOP OF VALENCE BANDS -    BAND     10; K    1; EIG -3.6835479E-01 AU
 BOTTOM OF VIRTUAL BANDS - BAND     11; K    1; EIG -3.9112263E-02 AU
 INDIRECT ENERGY BAND GAP:   8.8224 eV
 TTTTTTTTTTTTTTTTTTTTTTTTTTTTTT PDIG        TELAPSE       14.94 TCPU       14.52
 CHARGE NORMALIZATION FACTOR   1.00000000
 TOTAL ATOMIC CHARGES:
   8.9166869   8.9166869   0.5401446   0.5401446   0.5431685   0.5431685
 TTTTTTTTTTTTTTTTTTTTTTTTTTTTTT MOQGAD      TELAPSE       14.94 TCPU       14.53
 TTTTTTTTTTTTTTTTTTTTTTTTTTTTTT SHELLXN     TELAPSE       16.19 TCPU       15.78
 TTTTTTTTTTTTTTTTTTTTTTTTTTTTTT MONMO3      TELAPSE       16.99 TCPU       16.58
 NUMERICALLY INTEGRATED DENSITY     20.0000027613
 TTTTTTTTTTTTTTTTTTTTTTTTTTTTTT NUMDFT      TELAPSE       17.24 TCPU       16.82
 CYC   4 ETOT(AU) -1.525887607415E+02 DETOT -4.43E-05 tst  1.34E-06 PX  1.60E-03
 TTTTTTTTTTTTTTTTTTTTTTTTTTTTTT DIIS        TELAPSE       17.24 TCPU       16.82
 DIIS TEST: 0.35038E-05 AT SCF   CYCLE   4 - DIIS ACTIVE - HISTORY:     4 CYCLES
 TTTTTTTTTTTTTTTTTTTTTTTTTTTTTT FDIK        TELAPSE       17.25 TCPU       16.83
 INSULATING STATE
 TOP OF VALENCE BANDS -    BAND     10; K    3; EIG -3.6319888E-01 AU
 TOP OF VALENCE BANDS -    BAND     10; K    1; EIG -3.6817930E-01 AU
 BOTTOM OF VIRTUAL BANDS - BAND     11; K    1; EIG -3.8795696E-02 AU
 INDIRECT ENERGY BAND GAP:   8.8275 eV
 TTTTTTTTTTTTTTTTTTTTTTTTTTTTTT PDIG        TELAPSE       17.26 TCPU       16.83
 CHARGE NORMALIZATION FACTOR   1.00000000
 TOTAL ATOMIC CHARGES:
   8.9165557   8.9165557   0.5402369   0.5402369   0.5432074   0.5432074
 TTTTTTTTTTTTTTTTTTTTTTTTTTTTTT MOQGAD      TELAPSE       17.26 TCPU       16.83
 TTTTTTTTTTTTTTTTTTTTTTTTTTTTTT SHELLXN     TELAPSE       18.51 TCPU       18.08
 TTTTTTTTTTTTTTTTTTTTTTTTTTTTTT MONMO3      TELAPSE       19.31 TCPU       18.88
 NUMERICALLY INTEGRATED DENSITY     20.0000027623
 TTTTTTTTTTTTTTTTTTTTTTTTTTTTTT NUMDFT      TELAPSE       19.56 TCPU       19.13
 CYC   5 ETOT(AU) -1.525887616109E+02 DETOT -8.69E-07 tst  3.15E-08 PX  2.07E-04
 TTTTTTTTTTTTTTTTTTTTTTTTTTTTTT DIIS        TELAPSE       19.57 TCPU       19.13
 DIIS TEST: 0.62433E-07 AT SCF   CYCLE   5 - DIIS ACTIVE - HISTORY:     5 CYCLES
 TTTTTTTTTTTTTTTTTTTTTTTTTTTTTT FDIK        TELAPSE       19.57 TCPU       19.14
 INSULATING STATE
 TOP OF VALENCE BANDS -    BAND     10; K    3; EIG -3.6316690E-01 AU
 TOP OF VALENCE BANDS -    BAND     10; K    1; EIG -3.6814789E-01 AU
 BOTTOM OF VIRTUAL BANDS - BAND     11; K    1; EIG -3.8771772E-02 AU
 INDIRECT ENERGY BAND GAP:   8.8272 eV
 TTTTTTTTTTTTTTTTTTTTTTTTTTTTTT PDIG        TELAPSE       19.57 TCPU       19.14
 CHARGE NORMALIZATION FACTOR   1.00000000
 TOTAL ATOMIC CHARGES:
   8.9164854   8.9164854   0.5402576   0.5402576   0.5432570   0.5432570
 TTTTTTTTTTTTTTTTTTTTTTTTTTTTTT MOQGAD      TELAPSE       19.57 TCPU       19.14
 TTTTTTTTTTTTTTTTTTTTTTTTTTTTTT SHELLXN     TELAPSE       20.82 TCPU       20.39
 +++ ENERGIES IN A.U. +++
 ::: EXT EL-POLE                                  -1.6742230331625E+02
 ::: EXT EL-SPHEROPOLE                             2.0026730289948E+00
 ::: BIELET ZONE E-E                               2.0580413414646E+02
 ::: TOTAL E-E                                     4.0384503859202E+01
 ::: TOTAL E-N + N-E                              -3.0183520761177E+02
 ::: TOTAL N-N                                    -3.1320222845383E+01
 ::: KINETIC ENERGY                                1.5161978333013E+02
 ::: PSEUDO TOTAL   ENERGY                        -1.4115114326782E+02
 ::: VIRIAL COEFFICIENT                            1.0357571026057E+00
 TTTTTTTTTTTTTTTTTTTTTTTTTTTTTT MONMO3      TELAPSE       21.63 TCPU       21.20
 NUMERICALLY INTEGRATED DENSITY     20.0000027624
 TTTTTTTTTTTTTTTTTTTTTTTTTTTTTT NUMDFT      TELAPSE       21.88 TCPU       21.44
 CYC   6 ETOT(AU) -1.525887616227E+02 DETOT -1.18E-08 tst  1.01E-09 PX  2.07E-04

 == SCF ENDED - CONVERGENCE ON ENERGY      E(AU) -1.5258876162272E+02 CYCLES   6


 ENERGY EXPRESSION=HARTREE+FOCK EXCH*0.00000+(HSE-3c     EXCH)*1.00000+PBEh-3c    CORR


 TOTAL ENERGY(DFT)(AU)(  6) -1.5258876162272E+02 DE-1.2E-08 tester 1.0E-09
 TTTTTTTTTTTTTTTTTTTTTTTTTTTTTT EDFT        TELAPSE       21.88 TCPU       21.44
 
 INFORMATION **** DFTD3 ENERGY **** CALCULATE DFTD3 ENERGY

           DFT-D V3(BJ)
 DF                                         hse3c     
 parameters
 s6       :    1.0000
 s8       :    0.0000
 a1       :    0.4411
 a2       :    4.5182
 k1 k3    :   16.0000   -4.0000
 Cutoff   :   50.2022
 CN-Cutoff:   21.1671
 
 Edisp /kcal,au:    -3.9857 -0.00635158

 E6    /kcal :    -4.2993
 E8    /kcal :     0.0000
 E6(ABC) "   :   0.313587
 
 INFORMATION **** DFTD3 ENERGY **** NORMAL TERMINATION OF DFTD3 MODULE

 GCP ENERGY CALCULATION
  level           hse3c               basis:hse3c
  Nbf             38
  Atoms            6

  Parameters: 
  sigma     1.0000
  eta       1.4086
  alpha     0.2908
  beta      1.9526

  dmp_scal      4.0000
  dmp_exp       6.0000
 cutoffs: 
   distance [bohr] 60.0
   noise    [a.u.] 2.2E-16
 SR-damping   T
 ** gCP correction **
  Egcp:        0.0241511954 / (a.u.) ||      15.1551 / (kcal/mol)
 INFORMATION **** GCP **** NORMAL TERMINATION OF GCP MODULE

 *******************************************************************************

 DFT-D3-GCP DISPERSION AND COUNTERPOISE CORRECTION

 D3 DISPERSION ENERGY (AU)      -6.3515799683013E-03
 GCP ENERGY (AU)                 2.4151195405637E-02
 TOTAL ENERGY + DISP + GCP (AU) -1.5257096200728E+02

 *******************************************************************************

 EIGENVECTORS IN FORTRAN UNIT  8
 TTTTTTTTTTTTTTTTTTTTTTTTTTTTTT END         TELAPSE       22.14 TCPU       21.69
 EEEEEEEEEE TERMINATION  DATE 25 03 2019 TIME 17:49:44.3
NODE    0 CPU TIME =        21.690
NODE    1 CPU TIME =        20.463
NODE    2 CPU TIME =        21.731
NODE    3 CPU TIME =        21.767
NODE    4 CPU TIME =        21.834
NODE    5 CPU TIME =        19.991
NODE    6 CPU TIME =        21.284
NODE    7 CPU TIME =        21.829
    TOTAL CPU TIME =       170.588
