# Supplementary material for: Liquid water contains the building blocks of diverse ice phases
Source: Nat Commun. 2020 Nov 13;11:5757. doi: 10.1038/s41467-020-19606-y (PMC7666157; doi:10.1038/s41467-020-19606-y)
Supplement: Supplementary file 4 — Supplementary Data 1 [file 41467_2020_19606_MOESM4_ESM.zip › SI/hse3c/67_2_1444/POSCAR]

 H  O 
 1.0000000000000000
     2.9084800700000000    0.0000000000000000    0.0000000000000000
     0.0000000000000003    4.3501699000000000    0.0000000000000000
    -0.7339758194093097    0.0000000000000003    3.8987982283536557
   4   2
Direct
  0.0012924408172870  0.5861832030835000  0.0558671443538700
  0.9987075591827130  0.0861832030835000  0.9441328556461300
  0.7675492123348999  0.7798693464084000  0.3076627049653000
  0.2324507876651000  0.2798693464084000  0.6923372950347000
  0.0421925700520700  0.7709974505081000  0.2027504374623000
  0.9578074299479300  0.2709974505081000  0.7972495625377000
