# Supplementary material for: Liquid water contains the building blocks of diverse ice phases
Source: Nat Commun. 2020 Nov 13;11:5757. doi: 10.1038/s41467-020-19606-y (PMC7666157; doi:10.1038/s41467-020-19606-y)
Supplement: Supplementary file 4 — Supplementary Data 1 [file 41467_2020_19606_MOESM4_ESM.zip › SI/hse3c/67_2_1444/geom_p1.cif]

data_67_2_1444-hse3c
_cell_length_a       2.90848
_cell_length_b       4.35017
_cell_length_c       3.96728
_cell_angle_alpha    90
_cell_angle_beta     100.662
_cell_angle_gamma    90

_symmetry_space_group_name_H-M    "P 1"
_symmetry_int_tables_number       1

loop_
  _symmetry_equiv_pos_as_xyz
  'x, y, z'

loop_
  _atom_site_label
  _atom_site_occupancy
  _atom_site_fract_x
  _atom_site_fract_y
  _atom_site_fract_z
  _atom_site_thermal_displace_type
  _atom_site_B_iso_or_equiv
  _atom_site_type_symbol
  H1       1.0000 0.00129  0.58618  0.05587  Biso   1.000  H
  H2       1.0000 0.99871  0.08618  0.94413  Biso   1.000  H
  H3       1.0000 0.76755  0.77987  0.30766  Biso   1.000  H
  H4       1.0000 0.23245  0.27987  0.69234  Biso   1.000  H
  O1       1.0000 0.04219  0.77100  0.20275  Biso   1.000  O
  O2       1.0000 0.95781  0.27100  0.79725  Biso   1.000  O
