# Supplementary material for: Liquid water contains the building blocks of diverse ice phases
Source: Nat Commun. 2020 Nov 13;11:5757. doi: 10.1038/s41467-020-19606-y (PMC7666157; doi:10.1038/s41467-020-19606-y)
Supplement: Supplementary file 4 — Supplementary Data 1 [file 41467_2020_19606_MOESM4_ESM.zip › SI/hse3c/VI/geom_sym.cif]

#######################################################################
#
#                 Cambridge Crystallographic Data Centre
#                                CCDC 
#
#######################################################################
#
# If this CIF has been generated from an entry in the Cambridge 
# Structural Database, then it will include bibliographic, chemical, 
# crystal, experimental, refinement or atomic coordinate data resulting 
# from the CCDC's data processing and validation procedures.
#
#######################################################################

data_VI-hse3c
_symmetry_cell_setting           triclinic
_symmetry_space_group_name_H-M   'P -1'
_symmetry_Int_Tables_number      2
_space_group_name_Hall           '-P 1'
loop_
_symmetry_equiv_pos_site_id
_symmetry_equiv_pos_as_xyz
1 x,y,z
2 -x,-y,-z
_cell_length_a                   5.81315393
_cell_length_b                   6.19179129
_cell_length_c                   6.22685344
_cell_angle_alpha                89.036599
_cell_angle_beta                 89.576696
_cell_angle_gamma                89.354936
_cell_volume                     224.077
loop_
_atom_site_label
_atom_site_type_symbol
_atom_site_fract_x
_atom_site_fract_y
_atom_site_fract_z
O1 O 0.3705865732602 0.2504382580202 0.4681928074748
H6 H 0.5166416336912 0.2500300890283 0.5447117499901
H7 H 0.2811519463480 0.1368054342614 0.5391214461030
O2 O 0.1340720175630 -0.4623844121626 -0.2431457495352
H8 H 0.2063755216845 -0.5417969697831 -0.1238131175160
H9 H 0.2079403293161 -0.5252229810556 -0.3684529856419
O3 O 0.3593339269291 0.2461986601683 0.02524519485946
H10 H 0.3731257197204 0.2454146435535 0.1819449583859
H11 H 0.5128543045238 0.2465818093174 -0.03819582832593
O4 O -0.2555805239284 0.2524429840044 -0.2492936045424
H12 H -0.1422137382724 0.1341912533707 -0.2534912240990
H13 H -0.1608616452360 0.3807380379316 -0.2494828363675
O5 O 0.1212852267509 -0.01678619735425 -0.2524827059734
H14 H 0.1256325729761 -0.1749230957703 -0.2437239393641
H15 H 0.2007832579746 0.03917420440092 -0.1282187976882

#END
