# Supplementary material for: Liquid water contains the building blocks of diverse ice phases
Source: Nat Commun. 2020 Nov 13;11:5757. doi: 10.1038/s41467-020-19606-y (PMC7666157; doi:10.1038/s41467-020-19606-y)
Supplement: Supplementary file 4 — Supplementary Data 1 [file 41467_2020_19606_MOESM4_ESM.zip › SI/hse3c/VI/hse3c/crystal.out]

 PROCESS            0  OF            8  WORKING
 PROCESS            4  OF            8  WORKING
 PROCESS            3  OF            8  WORKING
 PROCESS            7  OF            8  WORKING
 PROCESS            1  OF            8  WORKING
 PROCESS            5  OF            8  WORKING
 PROCESS            6  OF            8  WORKING
 PROCESS            2  OF            8  WORKING

         
 *******************************************************************************
 *                                                                             *
 *                               CRYSTAL17                                     *
 *                      public : 1.0.1 - Feb 1st, 2017                         *
 *                       HTTP://WWW.CRYSTAL.UNITO.IT                           *
 *                                                                             *
 *                              MAIN AUTHORS                                   *
 *                                                                             *
 *  R. DOVESI(1,11), V.R. SAUNDERS(2), C. ROETTI(1,11), R. ORLANDO(1,11),      *
 *  C.M. ZICOVICH-WILSON(1,3), F. PASCALE(4), B. CIVALLERI(1,11),              *
 *  K. DOLL(5), N.M. HARRISON(2,6), I.J. BUSH(7), Ph. D'ARCO(8),               *
 *  M. LLUNELL(9), M. CAUSA'(10), Y. NOEL(8), L. MASCHIO(1,11), A. ERBA(1,11)  *
 *  M. RE'RAT(14), S. CASASSA(1,11)                                            *
 *                                                                             *
 *        CONTRIBUTIONS TO THE CODE HAVE ALSO BEEN GIVEN BY                    *
 *                                                                             *
 *  M. FERRABONE(1,11), M. DE LA PIERRE(1,11), M. FERRERO(1,11),               *
 *  J. BAIMA(1,11), E. ALBANESE(1,11), M.F. PEINTINGER(12), R. BAST(13),       *
 *  B. KIRTMAN(15), V. LACIVITA(1,11), R. DEMICHELIS(1,16)                     *
 *  G. BRANDEBURG(17), S. SALUSTRO(1,11), G. SANSONE(1,11)                     *
 *  M.T. RUGGIERO(18)                                                          *
 *                                                                             *
 * (1) THEORETICAL CHEMISTRY GROUP - UNIVERSITA' DI TORINO - TORINO (ITALY)    *

 * (2) COMPUTATIONAL SCIENCE & ENGINEERING DEPARTMENT - STFC DARESBURY (UK)    *
 * (3) UNIVERSIDAD AUTONOMA DEL ESTADO DE MORELOS - CUERNAVACA (MEXICO)        *
 * (4) UNIVERSITE' DE LORRAINE - NANCY (FRANCE)                                *
 * (5) UNIVERSITAET STUTTGART- STUTTGART (GERMANY)                             *
 * (6) IMPERIAL COLLEGE - LONDON (UK)                                          *
 * (7) OXFORD E-RESEARCH CENTRE - OXFORD (UK)                                  *
 * (8) UPMC - SORBONNE UNIVERSITES - PARIS (FRANCE)                            *
 * (9) UNIVERSIDAD DE BARCELONA - BARCELONA (SPAIN)                            *
 *(10) UNIVERSITA' DI NAPOLI "FEDERICO II" - NAPOLI (ITALY)                    *
 *(11) NIS - NANOSTRUCTURED INTERFACES AND SURFACES - TORINO (ITALY)           *
 *(12) MPI FUER CHEMISCHE ENERGIEKONVERSION - MUELHEIM AN DER RUHR (GERMANY)   *
 *(13) UNIVERSITY OF TROMSO - TROMSO (NORWAY)                                  *
 *(14) UNIVERSITE' DE PAU ET DES PAYS DE L'ADOUR - PAU (FRANCE)                *
 *(15) UNIVERSITY OF CALIFORNIA SANTA BARBARA - SANTA BARBARA (USA)            *
 *(16) CURTIN UNIVERSITY - PERTH (AUSTRALIA)                                   *
 *(17) UNIVERSITY COLLEGE LONDON - LONDON (UK)                                 *
 *(18) CAMBRIDGE UNIVERSITY - CAMBRIDGE (UK)                                   *
 *                                                                             *
 *******************************************************************************
 EEEEEEEEEE STARTING  DATE 25 03 2019 TIME 17:52:40.9
 !drive by JGB                                                                   

 CRYSTAL CALCULATION
 (INPUT ACCORDING TO THE INTERNATIONAL TABLES FOR X-RAY CRYSTALLOGRAPHY)
 CRYSTAL FAMILY                       :  TRICLINIC   
 CRYSTAL CLASS  (GROTH - 1921)        :  TRICLINIC PINAKOIDAL                 

 SPACE GROUP (CENTROSYMMETRIC)        :  P -1            

 LATTICE PARAMETERS  (ANGSTROMS AND DEGREES) - CONVENTIONAL CELL
        A           B           C        ALPHA        BETA       GAMMA
     5.81315     6.19179     6.22685    89.03660    89.57670    89.35494


 NUMBER OF IRREDUCIBLE ATOMS IN THE CONVENTIONAL CELL:   15

 INPUT COORDINATES

 ATOM AT. N.              COORDINATES
   1   8     3.705865732602E-01  2.504382580202E-01  4.681928074748E-01
   2   8     1.340720175630E-01  5.376155878374E-01  7.568542504648E-01
   3   8     3.593339269291E-01  2.461986601683E-01  2.524519485946E-02
   4   8     7.444194760716E-01  2.524429840044E-01  7.507063954576E-01
   5   8     1.212852267509E-01  9.832138026457E-01  7.475172940266E-01
   6   1     5.166416336912E-01  2.500000000000E-01  5.447117499901E-01
   7   1     2.811519463480E-01  1.368054342614E-01  5.391214461030E-01
   8   1     2.063755216845E-01  4.582030302169E-01  8.761868824840E-01
   9   1     2.079403293161E-01  4.747770189444E-01  6.315470143581E-01
  10   1     3.731257197204E-01  2.454146435535E-01  1.819449583859E-01
  11   1     5.128543045238E-01  2.465818093174E-01  9.618041716741E-01
  12   1     8.577862617276E-01  1.341912533707E-01  7.465087759010E-01
  13   1     8.391383547640E-01  3.807380379316E-01  7.505171636325E-01
  14   1     1.256325729761E-01  8.250769042297E-01  7.562760606359E-01
  15   1     2.007832579746E-01  3.917420440092E-02  8.717812023118E-01

 *******************************************************************************

 << INFORMATION >>: FROM NOW ON, ALL COORDINATES REFER TO THE PRIMITIVE CELL

 *******************************************************************************

 LATTICE PARAMETERS  (ANGSTROMS AND DEGREES) - PRIMITIVE CELL
       A          B          C        ALPHA      BETA     GAMMA        VOLUME
    5.81315    6.19179    6.22685    89.03660  89.57670  89.35494    224.076647

 COORDINATES OF THE EQUIVALENT ATOMS (FRACTIONAL UNITS)

 N. ATOM EQUIV AT. N.          X                  Y                  Z

   1   1   1    8 O     3.70586573260E-01  2.50438258020E-01  4.68192807475E-01
   2   1   2    8 O    -3.70586573260E-01 -2.50438258020E-01 -4.68192807475E-01

   3   2   1    8 O     1.34072017563E-01 -4.62384412163E-01 -2.43145749535E-01
   4   2   2    8 O    -1.34072017563E-01  4.62384412163E-01  2.43145749535E-01

   5   3   1    8 O     3.59333926929E-01  2.46198660168E-01  2.52451948595E-02
   6   3   2    8 O    -3.59333926929E-01 -2.46198660168E-01 -2.52451948595E-02

   7   4   1    8 O    -2.55580523928E-01  2.52442984004E-01 -2.49293604542E-01
   8   4   2    8 O     2.55580523928E-01 -2.52442984004E-01  2.49293604542E-01

   9   5   1    8 O     1.21285226751E-01 -1.67861973543E-02 -2.52482705973E-01
  10   5   2    8 O    -1.21285226751E-01  1.67861973543E-02  2.52482705973E-01

  11   6   1    1 H    -4.83358366309E-01  2.50000000000E-01 -4.55288250010E-01
  12   6   2    1 H     4.83358366309E-01 -2.50000000000E-01  4.55288250010E-01

  13   7   1    1 H     2.81151946348E-01  1.36805434261E-01 -4.60878553897E-01
  14   7   2    1 H    -2.81151946348E-01 -1.36805434261E-01  4.60878553897E-01

  15   8   1    1 H     2.06375521684E-01  4.58203030217E-01 -1.23813117516E-01
  16   8   2    1 H    -2.06375521684E-01 -4.58203030217E-01  1.23813117516E-01

  17   9   1    1 H     2.07940329316E-01  4.74777018944E-01 -3.68452985642E-01
  18   9   2    1 H    -2.07940329316E-01 -4.74777018944E-01  3.68452985642E-01

  19  10   1    1 H     3.73125719720E-01  2.45414643554E-01  1.81944958386E-01
  20  10   2    1 H    -3.73125719720E-01 -2.45414643554E-01 -1.81944958386E-01

  21  11   1    1 H    -4.87145695476E-01  2.46581809317E-01 -3.81958283259E-02
  22  11   2    1 H     4.87145695476E-01 -2.46581809317E-01  3.81958283259E-02

  23  12   1    1 H    -1.42213738272E-01  1.34191253371E-01 -2.53491224099E-01
  24  12   2    1 H     1.42213738272E-01 -1.34191253371E-01  2.53491224099E-01

  25  13   1    1 H    -1.60861645236E-01  3.80738037932E-01 -2.49482836368E-01
  26  13   2    1 H     1.60861645236E-01 -3.80738037932E-01  2.49482836368E-01

  27  14   1    1 H     1.25632572976E-01 -1.74923095770E-01 -2.43723939364E-01
  28  14   2    1 H    -1.25632572976E-01  1.74923095770E-01  2.43723939364E-01

  29  15   1    1 H     2.00783257975E-01  3.91742044009E-02 -1.28218797688E-01
  30  15   2    1 H    -2.00783257975E-01 -3.91742044009E-02  1.28218797688E-01

 NUMBER OF SYMMETRY OPERATORS         :    2
 *******************************************************************************
 * GEOMETRY EDITING - INPUT COORDINATES ARE GIVEN IN ANGSTROM         
 *******************************************************************************

 GEOMETRY NOW FULLY CONSISTENT WITH THE GROUP

 GCALCO - MAX INDICES DIRECT LATTICE VECTOR    15    15    14
 NO.OF VECTORS CREATED 6999 STARS 3500 RMAX   136.22327 BOHR

 GEOMETRY FOR WAVE FUNCTION - DIMENSIONALITY OF THE SYSTEM    3
 (NON PERIODIC DIRECTION: LATTICE PARAMETER FORMALLY SET TO 500)
 *******************************************************************************
 LATTICE PARAMETERS (ANGSTROMS AND DEGREES) - BOHR = 0.5291772083 ANGSTROM
 PRIMITIVE CELL - CENTRING CODE 1/0 VOLUME=   224.076647 - DENSITY  1.335 g/cm^3
         A              B              C           ALPHA      BETA       GAMMA 
     5.81315393     6.19179129     6.22685344    89.036599  89.576696  89.354936
 *******************************************************************************
 ATOMS IN THE ASYMMETRIC UNIT   15 - ATOMS IN THE UNIT CELL:   30
     ATOM                 X/A                 Y/B                 Z/C    
 *******************************************************************************
      1 T   8 O     3.705865732602E-01  2.504382580202E-01  4.681928074748E-01
      2 F   8 O    -3.705865732602E-01 -2.504382580202E-01 -4.681928074748E-01
      3 T   8 O     1.340720175630E-01 -4.623844121626E-01 -2.431457495352E-01
      4 F   8 O    -1.340720175630E-01  4.623844121626E-01  2.431457495352E-01
      5 T   8 O     3.593339269291E-01  2.461986601683E-01  2.524519485946E-02
      6 F   8 O    -3.593339269291E-01 -2.461986601683E-01 -2.524519485946E-02
      7 T   8 O    -2.555805239284E-01  2.524429840044E-01 -2.492936045424E-01
      8 F   8 O     2.555805239284E-01 -2.524429840044E-01  2.492936045424E-01
      9 T   8 O     1.212852267509E-01 -1.678619735425E-02 -2.524827059734E-01
     10 F   8 O    -1.212852267509E-01  1.678619735425E-02  2.524827059734E-01
     11 T   1 H    -4.833583663088E-01  2.500000000000E-01 -4.552882500099E-01
     12 F   1 H     4.833583663088E-01 -2.500000000000E-01  4.552882500099E-01
     13 T   1 H     2.811519463480E-01  1.368054342614E-01 -4.608785538970E-01
     14 F   1 H    -2.811519463480E-01 -1.368054342614E-01  4.608785538970E-01
     15 T   1 H     2.063755216845E-01  4.582030302169E-01 -1.238131175160E-01
     16 F   1 H    -2.063755216845E-01 -4.582030302169E-01  1.238131175160E-01
     17 T   1 H     2.079403293161E-01  4.747770189444E-01 -3.684529856419E-01
     18 F   1 H    -2.079403293161E-01 -4.747770189444E-01  3.684529856419E-01
     19 T   1 H     3.731257197204E-01  2.454146435535E-01  1.819449583859E-01
     20 F   1 H    -3.731257197204E-01 -2.454146435535E-01 -1.819449583859E-01
     21 T   1 H    -4.871456954762E-01  2.465818093174E-01 -3.819582832593E-02
     22 F   1 H     4.871456954762E-01 -2.465818093174E-01  3.819582832593E-02
     23 T   1 H    -1.422137382724E-01  1.341912533707E-01 -2.534912240990E-01
     24 F   1 H     1.422137382724E-01 -1.341912533707E-01  2.534912240990E-01
     25 T   1 H    -1.608616452360E-01  3.807380379316E-01 -2.494828363675E-01
     26 F   1 H     1.608616452360E-01 -3.807380379316E-01  2.494828363675E-01
     27 T   1 H     1.256325729761E-01 -1.749230957703E-01 -2.437239393641E-01
     28 F   1 H    -1.256325729761E-01  1.749230957703E-01  2.437239393641E-01
     29 T   1 H     2.007832579746E-01  3.917420440092E-02 -1.282187976882E-01
     30 F   1 H    -2.007832579746E-01 -3.917420440092E-02  1.282187976882E-01

 T = ATOM BELONGING TO THE ASYMMETRIC UNIT

 ****    2 SYMMOPS - TRANSLATORS IN FRACTIONAL UNITS
 **** MATRICES AND TRANSLATORS IN THE CRYSTALLOGRAPHIC REFERENCE FRAME
   V INV                    ROTATION MATRICES                   TRANSLATORS
   1   1  1.00  0.00  0.00  0.00  1.00  0.00  0.00  0.00  1.00  0.00  0.00  0.00
   2   2 -1.00  0.00  0.00  0.00 -1.00  0.00  0.00  0.00 -1.00  0.00  0.00  0.00

 DIRECT LATTICE VECTORS CARTESIAN COMPONENTS (ANGSTROM)
          X                    Y                    Z
   0.581278551476E+01   0.654459567720E-01   0.000000000000E+00
   0.000000000000E+00   0.619179129000E+01   0.000000000000E+00
   0.448280170024E-01   0.104696614777E+00   0.622581182104E+01


 CARTESIAN COORDINATES - PRIMITIVE CELL
 *******************************************************************************
 *      ATOM          X(ANGSTROM)         Y(ANGSTROM)         Z(ANGSTROM)
 *******************************************************************************
    1     8 O     2.175128420146E+00  1.623933019552E+00  2.914880315302E+00
    2     8 O    -2.175128420146E+00 -1.623933019552E+00 -2.914880315302E+00
    3     8 O     7.684321398308E-01 -2.879669841268E+00 -1.513779681692E+00
    4     8 O    -7.684321398308E-01  2.879669841268E+00  1.513779681692E+00
    5     8 O     2.089862737440E+00  1.550570758729E+00  1.571718325805E-01
    6     8 O    -2.089862737440E+00 -1.550570758729E+00 -1.571718325805E-01
    7     8 O    -1.496810105289E+00  1.520247361178E+00 -1.552055070069E+00
    8     8 O     1.496810105289E+00 -1.520247361178E+00  1.552055070069E+00
    9     8 O     6.936867101760E-01 -1.224330874684E-01 -1.571909815457E+00
   10     8 O    -6.936867101760E-01  1.224330874684E-01  1.571909815457E+00
   11     1 H    -2.830068179531E+00  1.468646833229E+00 -2.834538968892E+00
   12     1 H     2.830068179531E+00 -1.468646833229E+00  2.834538968892E+00
   13     1 H     1.613615689528E+00  8.172185299951E-01 -2.869343148915E+00
   14     1 H    -1.613615689528E+00 -8.172185299951E-01  2.869343148915E+00
   15     1 H     1.194066346512E+00  2.837641160751E+00 -7.708371706308E-01
   16     1 H    -1.194066346512E+00 -2.837641160751E+00  7.708371706308E-01
   17     1 H     1.192195517478E+00  2.914753284094E+00 -2.293918953506E+00
   18     1 H    -1.192195517478E+00 -2.914753284094E+00  2.293918953506E+00
   19     1 H     2.177056010464E+00  1.563024843335E+00  1.132755072697E+00
   20     1 H    -2.177056010464E+00 -1.563024843335E+00 -1.132755072697E+00
   21     1 H    -2.833385685484E+00  1.490902409152E+00 -2.378000395059E-01
   22     1 H     2.833385685484E+00 -1.490902409152E+00  2.378000395059E-01
   23     1 H    -8.380214667337E-01  7.950372466086E-01 -1.578188659525E+00
   24     1 H     8.380214667337E-01 -7.950372466086E-01  1.578188659525E+00
   25     1 H    -9.462380621389E-01  2.320802714344E+00 -1.553233191803E+00
   26     1 H     9.462380621389E-01 -2.320802714344E+00  1.553233191803E+00
   27     1 H     7.193495394799E-01 -1.100382228262E+00 -1.517379382763E+00
   28     1 H    -7.193495394799E-01  1.100382228262E+00  1.517379382763E+00
   29     1 H     1.161362219119E+00  2.422748759555E-01 -7.982661063266E-01
   30     1 H    -1.161362219119E+00 -2.422748759555E-01  7.982661063266E-01

 *******************************************************************************
 STARTING BASIS SET HANDLING 
 *******************************************************************************

 Loading internal basis set: DEF2-MSVP           

 Please cite in your publication:
 Fully Optimized Contracted Gaussian Basis Sets for Atoms Li to Kr. A. Sch�fer, 
 H. Horn and R. Ahlrichs; J. Chem. Phys. 97, 2571 (1992).                       
                                                                                
                    
 S. Grimme, J. G. Brandenburg, C. Bannwarth, and A. Hansen, J. Chem. Phys., 143,
  054107 (2015).                                                                
                                                                                
                    

 *******************************************************************************
 LOCAL ATOMIC FUNCTIONS BASIS SET
 *******************************************************************************
   ATOM   X(AU)   Y(AU)   Z(AU)  N. TYPE  EXPONENT  S COEF   P COEF   D/F/G COEF
 *******************************************************************************
   1 O    4.110   3.069   5.508
                                  1 S  
                                         6.773E+03 1.727E-03 0.000E+00 0.000E+00
                                         1.017E+03 1.325E-02 0.000E+00 0.000E+00
                                         2.313E+02 6.603E-02 0.000E+00 0.000E+00
                                         6.501E+01 2.353E-01 0.000E+00 0.000E+00
                                         2.050E+01 5.498E-01 0.000E+00 0.000E+00
                                  2 S  
                                         6.716E+00 1.000E+00 0.000E+00 0.000E+00
                                  3 S  
                                         1.147E+00 1.000E+00 0.000E+00 0.000E+00
                                  4 S  
                                         3.342E-01 1.000E+00 0.000E+00 0.000E+00
                           5-     7 P  
                                         1.769E+01 0.000E+00 4.359E-02 0.000E+00
                                         3.854E+00 0.000E+00 2.318E-01 0.000E+00
                                         1.047E+00 0.000E+00 5.146E-01 0.000E+00
                           8-    10 P  
                                         2.759E-01 0.000E+00 1.000E+00 0.000E+00
                          11-    15 D  
                                         8.000E-01 0.000E+00 0.000E+00 1.000E+00
   2 O   -4.110  -3.069  -5.508
   3 O    1.452  -5.442  -2.861
   4 O   -1.452   5.442   2.861
   5 O    3.949   2.930   0.297
   6 O   -3.949  -2.930  -0.297
   7 O   -2.829   2.873  -2.933
   8 O    2.829  -2.873   2.933
   9 O    1.311  -0.231  -2.970
  10 O   -1.311   0.231   2.970
  11 H   -5.348   2.775  -5.357
                                151 S  
                                         1.874E+01 1.968E-02 0.000E+00 0.000E+00
                                         2.826E+00 1.380E-01 0.000E+00 0.000E+00
                                         6.401E-01 4.783E-01 0.000E+00 0.000E+00
                                152 S  
                                         1.756E-01 1.000E+00 0.000E+00 0.000E+00
  12 H    5.348  -2.775   5.357
  13 H    3.049   1.544  -5.422
  14 H   -3.049  -1.544   5.422
  15 H    2.256   5.362  -1.457
  16 H   -2.256  -5.362   1.457
  17 H    2.253   5.508  -4.335
  18 H   -2.253  -5.508   4.335
  19 H    4.114   2.954   2.141
  20 H   -4.114  -2.954  -2.141
  21 H   -5.354   2.817  -0.449
  22 H    5.354  -2.817   0.449
  23 H   -1.584   1.502  -2.982
  24 H    1.584  -1.502   2.982
  25 H   -1.788   4.386  -2.935
  26 H    1.788  -4.386   2.935
  27 H    1.359  -2.079  -2.867
  28 H   -1.359   2.079   2.867
  29 H    2.195   0.458  -1.509
  30 H   -2.195  -0.458   1.509

 *******************************************************************************
 FINISHED BASIS SET HANDLING 
 *******************************************************************************

 INFORMATION **** SET_MPP **** PCRYSTAL CALCULATION
 INFORMATION **** READM2 **** NEW DEFAULT: FOCK/KS MATRIX MIXING SET TO 30 %
 INFORMATION **** READM2 **** NEW DEFAULT: FULL DIRECT SCF MODE
 INFORMATION **** READM2 **** NEW DEFAULT: COULOMB BIPOLAR BUFFER SET TO 32 Mb
 INFORMATION **** READM2 **** NEW DEFAULT: EXCHANGE BIPOLAR BUFFER SET TO 32 Mb

 *******************************************************************************
 NEW DEFAULT: DFT INTEGRATION GRID INCREASED TO XLGRID
 NEW DEFAULT: DIIS ACCELERATOR ACTIVE
 USE KEYWORD NODIIS TO TURN IT OFF
 *******************************************************************************

 INFORMATION **** RDDFTP **** HSE-3c calculation
 INFORMATION **** RDDFTP **** HSE screened hybrid functional combined with D3 and gCP

PLEASE CITE:
(1) HSE-3c Reference
 J. G. Brandenburg, E. Caldeweyer, and S. Grimme, 
 Phys. Chem. Chem. Phys. 18, 15519 (2016)
(2) DFT-D3 Reference
 S. Grimme, J. Antony, S. Ehrlich,
 and H. Krieg, J. Chem. Phys. 132, 154104 (2010)
(3) gCP Reference
 H. Kruse and S. Grimme J. Chem. Phys, 136, 154101 (2012)
 J. G. Brandenburg, M. Alessio, B. Civalleri, M. F. Peintinger
 T. Bredow, and S. Grimme, J. Phys. Chem. A, 117, 9282 (2013) 

 WARNING **** RDDFTP **** HSE3c-HJS ACTIVE
 RANGE SEPARATION - OMEGA:   0.110000000000000     
 WARNING **** RDDFTP **** HSE-3c has to be combined with def2-mSVP basis set
 WARNING **** RDDFTP **** Note: Harmonic frequencies are scaled by 0.95
 WARNING **** RDDFTP **** as recommended in original publication
 INFORMATION **** BIPOSIZE **** COULOMB BIPOLAR BUFFER SET TO    60000000
 INFORMATION **** EXCHSIZE **** EXCHANGE BIPOLAR BUFFER SIZE SET TO    40000000
 *******************************************************************************
 N. OF ATOMS PER CELL        30  COULOMB OVERLAP TOL         (T1) 10**   -6
 NUMBER OF SHELLS           110  COULOMB PENETRATION TOL     (T2) 10**   -6
 NUMBER OF AO               190  EXCHANGE OVERLAP TOL        (T3) 10**   -6
 N. OF ELECTRONS PER CELL   100  EXCHANGE PSEUDO OVP (F(G))  (T4) 10**   -6
 CORE ELECTRONS PER CELL     20  EXCHANGE PSEUDO OVP (P(G))  (T5) 10**  -12
 N. OF SYMMETRY OPERATORS     2  POLE ORDER IN MONO ZONE                  4
 *******************************************************************************
 TYPE OF CALCULATION :  RESTRICTED CLOSED SHELL
 KOHN-SHAM HAMILTONIAN

 (EXCHANGE)[CORRELATION] FUNCTIONAL:(HSE-3c)[PBEh-3c]

 RANGE-SEPARATED HYBRID FUNCTIONAL 
 OMEGA (SHORT-RANGE)[LONG-RANGE]:(    0.1100)[    0.0000]

 HYBRID EXCHANGE - PERCENTAGE OF FOCK EXCHANGE    42.0000

 CAPPA:IS1  2;IS2  2;IS3  2; K PTS MONK NET   8; SYMMOPS:K SPACE   2;G SPACE   2

 *******************************************************************************
 MAX NUMBER OF SCF CYCLES      50  CONVERGENCE ON DELTAP        10**-16
 WEIGHT OF F(I) IN F(I+1)      30% CONVERGENCE ON ENERGY        10**- 6
 S(K) EIGENV. THRESHOLD  10*10.**-4
 SHRINK. FACT.(MONKH.)    2  2  2  NUMBER OF K POINTS IN THE IBZ      8
 SHRINKING FACTOR(GILAT NET)    2  NUMBER OF K POINTS(GILAT NET)      8
 *******************************************************************************
 *** K POINTS COORDINATES (OBLIQUE COORDINATES IN UNITS OF IS =  2)
   1-R(  0  0  0)   2-R(  1  0  0)   3-R(  0  1  0)   4-R(  1  1  0)
   5-R(  0  0  1)   6-R(  1  0  1)   7-R(  0  1  1)   8-R(  1  1  1)

 DIRECT LATTICE VECTORS COMPON. (A.U.)     RECIP. LATTICE VECTORS COMPON. (A.U.) 
        X            Y            Z              X            Y            Z
   10.9845727    0.1236749    0.0000000      0.5720009    0.0000000   -0.0041186
    0.0000000   11.7007898    0.0000000     -0.0060459    0.5369881   -0.0089867
    0.0847127    0.1978479   11.7650793      0.0000000    0.0000000    0.5340538

 DISK SPACE FOR EIGENVECTORS (FTN 10)      288800 REALS

 SYMMETRY ADAPTION OF THE BLOCH FUNCTIONS ENABLED
 TTTTTTTTTTTTTTTTTTTTTTTTTTTTTT gordsh1     TELAPSE        0.38 TCPU        0.05

 MATRIX SIZE: P(G)  131968, F(G)   22865, P(G) IRR   33771, F(G) IRR   11626
 MAX G-VECTOR INDEX FOR 1- AND 2-ELECTRON INTEGRALS  73

 TTTTTTTTTTTTTTTTTTTTTTTTTTTTTT INPUT       TELAPSE        0.38 TCPU        0.05

 NEIGHBORS OF THE NON-EQUIVALENT ATOMS

 N = NUMBER OF NEIGHBORS AT DISTANCE R
    ATOM  N     R/ANG      R/AU   NEIGHBORS (ATOM LABELS AND CELL INDICES)
   1 O    1     0.9766     1.8455   11 H    1 0 1
   1 O    1     0.9771     1.8465   13 H    0 0 1
   1 O    1     1.7832     3.3697   19 H    0 0 0
   1 O    1     1.9652     3.7136   17 H    0 0 1
   1 O    1     2.7600     5.2156    5 O    0 0 0
   1 O    1     2.7898     5.2720    9 O    0 0 1

   3 O    1     0.9727     1.8381   17 H    0-1 0
   3 O    1     0.9789     1.8499   15 H    0-1 0
   3 O    1     1.7800     3.3637   27 H    0 0 0
   3 O    1     1.9810     3.7435   25 H    0-1 0
   3 O    1     2.7589     5.2135    9 O    0 0 0
   3 O    1     2.7643     5.2238    5 O    0-1 0

   5 O    1     0.9733     1.8393   21 H    1 0 0
   5 O    1     0.9796     1.8511   19 H    0 0 0
   5 O    1     1.8221     3.4433   15 H    0 0 0
   5 O    1     1.8672     3.5286   29 H    0 0 0
   5 O    1     2.7600     5.2156    1 O    0 0 0
   5 O    1     2.7643     5.2238    3 O    0 1 0

   7 O    1     0.9716     1.8361   25 H    0 0 0
   7 O    1     0.9801     1.8521   23 H    0 0 0
   7 O    1     1.8507     3.4973   11 H    0 0 0
   7 O    1     1.8747     3.5427   21 H    0 0 0
   7 O    1     2.7381     5.1742    9 O    0 0 0
   7 O    1     2.8063     5.3031    1 O   -1 0-1

   9 O    1     0.9748     1.8421   29 H    0 0 0
   9 O    1     0.9798     1.8516   27 H    0 0 0
   9 O    1     1.7855     3.3741   23 H    0 0 0
   9 O    1     1.8473     3.4909   13 H    0 0 0
   9 O    1     2.7381     5.1742    7 O    0 0 0
   9 O    1     2.7589     5.2135    3 O    0 0 0

  11 H    1     0.9766     1.8455    1 O   -1 0-1
  11 H    1     1.5458     2.9212   13 H   -1 0 0
  11 H    1     1.8507     3.4973    7 O    0 0 0
  11 H    1     2.3247     4.3931   17 H   -1 0 0
  11 H    1     2.4145     4.5628   19 H   -1 0-1
  11 H    1     2.4324     4.5966   25 H    0 0 0

  13 H    1     0.9771     1.8465    1 O    0 0-1
  13 H    1     1.5458     2.9212   11 H    1 0 0
  13 H    1     1.8473     3.4909    9 O    0 0 0
  13 H    1     2.1965     4.1507   29 H    0 0 0
  13 H    1     2.2155     4.1867   17 H    0 0 0
  13 H    1     2.3717     4.4818   19 H    0 0-1

  15 H    1     0.9789     1.8499    3 O    0 1 0
  15 H    1     1.5250     2.8819   17 H    0 0 0
  15 H    1     1.8221     3.4433    5 O    0 0 0
  15 H    1     2.2613     4.2731   21 H    1 0 0
  15 H    1     2.3367     4.4157   25 H    0 0 0
  15 H    1     2.4212     4.5754   27 H    0 1 0

  17 H    1     0.9727     1.8381    3 O    0 1 0
  17 H    1     1.5250     2.8819   15 H    0 0 0
  17 H    1     1.9652     3.7136    1 O    0 0-1
  17 H    1     2.2155     4.1867   13 H    0 0 0
  17 H    1     2.3247     4.3931   11 H    1 0 0
  17 H    1     2.3397     4.4214   25 H    0 0 0

  19 H    1     0.9796     1.8511    5 O    0 0 0
  19 H    1     1.5882     3.0012   21 H    1 0 0
  19 H    1     1.7832     3.3697    1 O    0 0 0
  19 H    1     2.3717     4.4818   13 H    0 0 1
  19 H    1     2.4145     4.5628   11 H    1 0 1
  19 H    1     2.4929     4.7109   15 H    0 0 0

  21 H    1     0.9733     1.8393    5 O   -1 0 0
  21 H    1     1.5882     3.0012   19 H   -1 0 0
  21 H    1     1.8747     3.5427    7 O    0 0 0
  21 H    1     2.2613     4.2731   15 H   -1 0 0
  21 H    1     2.3122     4.3694   29 H   -1 0 0
  21 H    1     2.4455     4.6213   25 H    0 0 0

  23 H    1     0.9801     1.8521    7 O    0 0 0
  23 H    1     1.5298     2.8909   25 H    0 0 0
  23 H    1     1.7855     3.3741    9 O    0 0 0
  23 H    1     2.2162     4.1879   29 H    0 0 0
  23 H    1     2.4496     4.6290   11 H    0 0 0
  23 H    1     2.4539     4.6372   27 H    0 0 0

  25 H    1     0.9716     1.8361    7 O    0 0 0
  25 H    1     1.5298     2.8909   23 H    0 0 0
  25 H    1     1.9810     3.7435    3 O    0 1 0
  25 H    1     2.3367     4.4157   15 H    0 0 0
  25 H    1     2.3397     4.4214   17 H    0 0 0
  25 H    1     2.4324     4.5966   11 H    0 0 0

  27 H    1     0.9798     1.8516    9 O    0 0 0
  27 H    1     1.5859     2.9970   29 H    0 0 0
  27 H    1     1.7800     3.3637    3 O    0 0 0
  27 H    1     2.3589     4.4577   17 H    0-1 0
  27 H    1     2.4212     4.5754   15 H    0-1 0
  27 H    1     2.4539     4.6372   23 H    0 0 0

  29 H    1     0.9748     1.8421    9 O    0 0 0
  29 H    1     1.5859     2.9970   27 H    0 0 0
  29 H    1     1.8672     3.5286    5 O    0 0 0
  29 H    1     2.1965     4.1507   13 H    0 0 0
  29 H    1     2.2162     4.1879   23 H    0 0 0
  29 H    1     2.3122     4.3694   21 H    1 0 0


 SYMMETRY ALLOWED INTERNAL DEGREE(S) OF FREEDOM:  45
 TTTTTTTTTTTTTTTTTTTTTTTTTTTTTT SYMM        TELAPSE        0.40 TCPU        0.06
 TTTTTTTTTTTTTTTTTTTTTTTTTTTTTT INT_SCREEN  TELAPSE        0.40 TCPU        0.06

 DFT PARAMETERS

     ATOM       ELECTRONS   NET CHARGE   R(ANGSTROM)
   1   8  O       8.0000      0.0000     0.74000000
  11   1  H       1.0000      0.0000     1.11000000

 SIZE OF GRID=     318479
 TTTTTTTTTTTTTTTTTTTTTTTTTTTTTT MAKE_GRID2  TELAPSE        6.41 TCPU        6.06
 BECKE WEIGHT FUNCTION
 RADSAFE =     2.00
 TOLERANCES - DENSITY:10**- 6; POTENTIAL:10**- 9; GRID WGT:10**-14

 RADIAL INTEGRATION  - INTERVALS (POINTS,UPPER LIMIT):            1( 75,  4.0*R)

 ANGULAR INTEGRATION - INTERVALS (ACCURACY LEVEL [N. POINTS] UPPER LIMIT):
  1(  4[  86]   0.2)  2(  8[ 194]   0.5)  3( 12[ 350]   0.9)  4( 16[ 974]   3.5)
  5( 12[ 350]9999.0)
 TTTTTTTTTTTTTTTTTTTTTTTTTTTTTT INT_CALC    TELAPSE        6.44 TCPU        6.09
 EEEEEEEEEE INT_CALC TERMINATION  DATE 25 03 2019 TIME 17:52:47.1

 *******************************************************************************
 !drive by JGB                                                                   
 CRYSTAL - SCF - TYPE OF CALCULATION :  RESTRICTED CLOSED SHELL
 *******************************************************************************

 CAPPA:IS1  2;IS2  2;IS3  2; K PTS MONK NET   8; SYMMOPS:K SPACE   2;G SPACE   2

 TTTTTTTTTTTTTTTTTTTTTTTTTTTTTT SDIK        TELAPSE        6.54 TCPU        6.18

 AAAAAAAAAAAAAAAAAAAAAAAAAAAAAAAAAAAAAAAAAAAAAAAAAAAAAAAAAAAAAAAAAAAAAAAAAAAAAAA
         ATOMIC WAVEFUNCTION(S)


 NUCLEAR CHARGE  8.0  SYMMETRY SPECIES            S    P
 N. ELECTRONS    8.0  NUMBER OF PRIMITIVE GTOS    8    4
                      NUMBER OF CONTRACTED GTOS   4    2
                      NUMBER OF CLOSED SHELLS     2    0
                      OPEN SHELL OCCUPATION       0    4

  ZNUC SCFIT  TOTAL HF ENERGY   KINETIC ENERGY   VIRIAL THEOREM ACCURACY
   8.0  12   -7.477373220E+01  7.477365593E+01 -2.000001020E+00  3.8E-06

 NUCLEAR CHARGE  1.0  SYMMETRY SPECIES            S
 N. ELECTRONS    1.0  NUMBER OF PRIMITIVE GTOS    4
                      NUMBER OF CONTRACTED GTOS   2
                      NUMBER OF CLOSED SHELLS     0
                      OPEN SHELL OCCUPATION       1

  ZNUC SCFIT  TOTAL HF ENERGY   KINETIC ENERGY   VIRIAL THEOREM ACCURACY
   1.0   1   -4.977266687E-01  5.190767460E-01 -1.958869132E+00  1.8E-16

 AAAAAAAAAAAAAAAAAAAAAAAAAAAAAAAAAAAAAAAAAAAAAAAAAAAAAAAAAAAAAAAAAAAAAAAAAAAAAAA

 CHARGE NORMALIZATION FACTOR   1.00000000
 TOTAL ATOMIC CHARGES:
   8.0000000   8.0000000   8.0000000   8.0000000   8.0000000   8.0000000
   8.0000000   8.0000000   8.0000000   8.0000000   1.0000000   1.0000000
   1.0000000   1.0000000   1.0000000   1.0000000   1.0000000   1.0000000
   1.0000000   1.0000000   1.0000000   1.0000000   1.0000000   1.0000000
   1.0000000   1.0000000   1.0000000   1.0000000   1.0000000   1.0000000
 TTTTTTTTTTTTTTTTTTTTTTTTTTTTTT MOQGAD      TELAPSE        6.63 TCPU        6.28
 TTTTTTTTTTTTTTTTTTTTTTTTTTTTTT SHELLXN     TELAPSE       19.06 TCPU       18.68
 TTTTTTTTTTTTTTTTTTTTTTTTTTTTTT MONMO3      TELAPSE       20.84 TCPU       20.46
 NUMERICALLY INTEGRATED DENSITY    100.0000378438
 TTTTTTTTTTTTTTTTTTTTTTTTTTTTTT NUMDFT      TELAPSE       21.49 TCPU       21.11
 CYC   0 ETOT(AU) -7.631002253161E+02 DETOT -7.63E+02 tst  0.00E+00 PX  1.00E+00
 TTTTTTTTTTTTTTTTTTTTTTTTTTTTTT DIIS        TELAPSE       21.49 TCPU       21.11
 TTTTTTTTTTTTTTTTTTTTTTTTTTTTTT FDIK        TELAPSE       21.72 TCPU       21.13
 INSULATING STATE
 TOP OF VALENCE BANDS -    BAND     50; K    8; EIG -4.1382502E-01 AU
 TOP OF VALENCE BANDS -    BAND     50; K    1; EIG -4.1723499E-01 AU
 BOTTOM OF VIRTUAL BANDS - BAND     51; K    1; EIG -1.0319600E-01 AU
 INDIRECT ENERGY BAND GAP:   8.4526 eV
 TTTTTTTTTTTTTTTTTTTTTTTTTTTTTT PDIG        TELAPSE       21.72 TCPU       21.13
 CHARGE NORMALIZATION FACTOR   1.00000000
 TOTAL ATOMIC CHARGES:
   9.0685683   9.0685683   9.0630052   9.0630052   9.0792245   9.0792245
   9.0688270   9.0688270   9.0726569   9.0726569   0.4652927   0.4652927
   0.4668057   0.4668057   0.4664097   0.4664097   0.4707385   0.4707385
   0.4586108   0.4586108   0.4642788   0.4642788   0.4638031   0.4638031
   0.4663441   0.4663441   0.4598699   0.4598699   0.4655649   0.4655649
 TTTTTTTTTTTTTTTTTTTTTTTTTTTTTT MOQGAD      TELAPSE       21.72 TCPU       21.13
 TTTTTTTTTTTTTTTTTTTTTTTTTTTTTT SHELLXN     TELAPSE       34.55 TCPU       33.95
 TTTTTTTTTTTTTTTTTTTTTTTTTTTTTT MONMO3      TELAPSE       36.36 TCPU       35.76
 NUMERICALLY INTEGRATED DENSITY    100.0000401732
 TTTTTTTTTTTTTTTTTTTTTTTTTTTTTT NUMDFT      TELAPSE       37.80 TCPU       37.21
 CYC   1 ETOT(AU) -7.626806265720E+02 DETOT  4.20E-01 tst  0.00E+00 PX  1.00E+00
 TTTTTTTTTTTTTTTTTTTTTTTTTTTTTT DIIS        TELAPSE       37.82 TCPU       37.23
 DIIS TEST: 0.10761E+01 AT SCF   CYCLE   1 - MIX   30 %
 TTTTTTTTTTTTTTTTTTTTTTTTTTTTTT FDIK        TELAPSE       37.83 TCPU       37.23
 INSULATING STATE
 TOP OF VALENCE BANDS -    BAND     50; K    8; EIG -3.1741415E-01 AU
 TOP OF VALENCE BANDS -    BAND     50; K    1; EIG -3.2177001E-01 AU
 BOTTOM OF VIRTUAL BANDS - BAND     51; K    1; EIG -4.2072857E-02 AU
 INDIRECT ENERGY BAND GAP:   7.4924 eV
 TTTTTTTTTTTTTTTTTTTTTTTTTTTTTT PDIG        TELAPSE       37.83 TCPU       37.24
 CHARGE NORMALIZATION FACTOR   1.00000000
 TOTAL ATOMIC CHARGES:
   8.8438586   8.8438586   8.8375531   8.8375531   8.8554916   8.8554916
   8.8480177   8.8480177   8.8550352   8.8550352   0.5778889   0.5778889
   0.5777112   0.5777112   0.5774916   0.5774916   0.5895625   0.5895625
   0.5633231   0.5633231   0.5821307   0.5821307   0.5683545   0.5683545
   0.5789493   0.5789493   0.5634455   0.5634455   0.5811864   0.5811864
 TTTTTTTTTTTTTTTTTTTTTTTTTTTTTT MOQGAD      TELAPSE       37.84 TCPU       37.24
 TTTTTTTTTTTTTTTTTTTTTTTTTTTTTT SHELLXN     TELAPSE       50.65 TCPU       50.05
 TTTTTTTTTTTTTTTTTTTTTTTTTTTTTT MONMO3      TELAPSE       52.49 TCPU       51.89
 NUMERICALLY INTEGRATED DENSITY    100.0000457032
 TTTTTTTTTTTTTTTTTTTTTTTTTTTTTT NUMDFT      TELAPSE       53.92 TCPU       53.32
 CYC   2 ETOT(AU) -7.628970166281E+02 DETOT -2.16E-01 tst  3.11E-03 PX  1.29E-01
 TTTTTTTTTTTTTTTTTTTTTTTTTTTTTT DIIS        TELAPSE       53.93 TCPU       53.33
 DIIS TEST: 0.24175E+00 AT SCF   CYCLE   2 - DIIS ACTIVE - HISTORY:     2 CYCLES
 TTTTTTTTTTTTTTTTTTTTTTTTTTTTTT FDIK        TELAPSE       53.94 TCPU       53.33
 INSULATING STATE
 TOP OF VALENCE BANDS -    BAND     50; K    8; EIG -3.6583340E-01 AU
 TOP OF VALENCE BANDS -    BAND     50; K    1; EIG -3.6902682E-01 AU
 BOTTOM OF VIRTUAL BANDS - BAND     51; K    1; EIG -4.6369067E-02 AU
 INDIRECT ENERGY BAND GAP:   8.6931 eV
 TTTTTTTTTTTTTTTTTTTTTTTTTTTTTT PDIG        TELAPSE       53.94 TCPU       53.33
 CHARGE NORMALIZATION FACTOR   1.00000000
 TOTAL ATOMIC CHARGES:
   8.9230208   8.9230208   8.9164168   8.9164168   8.9309888   8.9309888
   8.9229392   8.9229392   8.9296561   8.9296561   0.5385334   0.5385334
   0.5392591   0.5392591   0.5383456   0.5383456   0.5502834   0.5502834
   0.5259225   0.5259225   0.5429204   0.5429204   0.5312872   0.5312872
   0.5417609   0.5417609   0.5265172   0.5265172   0.5421487   0.5421487
 TTTTTTTTTTTTTTTTTTTTTTTTTTTTTT MOQGAD      TELAPSE       53.94 TCPU       53.34
 TTTTTTTTTTTTTTTTTTTTTTTTTTTTTT SHELLXN     TELAPSE       66.75 TCPU       66.14
 TTTTTTTTTTTTTTTTTTTTTTTTTTTTTT MONMO3      TELAPSE       68.60 TCPU       67.99
 NUMERICALLY INTEGRATED DENSITY    100.0000438244
 TTTTTTTTTTTTTTTTTTTTTTTTTTTTTT NUMDFT      TELAPSE       70.05 TCPU       69.45
 CYC   3 ETOT(AU) -7.629611189639E+02 DETOT -6.41E-02 tst  3.79E-04 PX  4.73E-02
 TTTTTTTTTTTTTTTTTTTTTTTTTTTTTT DIIS        TELAPSE       70.98 TCPU       70.37
 DIIS TEST: 0.12574E-02 AT SCF   CYCLE   3 - DIIS ACTIVE - HISTORY:     3 CYCLES
 TTTTTTTTTTTTTTTTTTTTTTTTTTTTTT FDIK        TELAPSE       71.13 TCPU       70.38
 INSULATING STATE
 TOP OF VALENCE BANDS -    BAND     50; K    8; EIG -3.6331466E-01 AU
 TOP OF VALENCE BANDS -    BAND     50; K    1; EIG -3.6674990E-01 AU
 BOTTOM OF VIRTUAL BANDS - BAND     51; K    1; EIG -4.3355215E-02 AU
 INDIRECT ENERGY BAND GAP:   8.7065 eV
 TTTTTTTTTTTTTTTTTTTTTTTTTTTTTT PDIG        TELAPSE       71.13 TCPU       70.38
 CHARGE NORMALIZATION FACTOR   1.00000000
 TOTAL ATOMIC CHARGES:
   8.9184010   8.9184010   8.9116699   8.9116699   8.9289262   8.9289262
   8.9202524   8.9202524   8.9282718   8.9282718   0.5403792   0.5403792
   0.5411179   0.5411179   0.5402463   0.5402463   0.5523410   0.5523410
   0.5274172   0.5274172   0.5439617   0.5439617   0.5326834   0.5326834
   0.5434667   0.5434667   0.5278348   0.5278348   0.5430305   0.5430305
 TTTTTTTTTTTTTTTTTTTTTTTTTTTTTT MOQGAD      TELAPSE       71.14 TCPU       70.38
 TTTTTTTTTTTTTTTTTTTTTTTTTTTTTT SHELLXN     TELAPSE       84.00 TCPU       83.18
 TTTTTTTTTTTTTTTTTTTTTTTTTTTTTT MONMO3      TELAPSE       85.86 TCPU       85.03
 NUMERICALLY INTEGRATED DENSITY    100.0000439476
 TTTTTTTTTTTTTTTTTTTTTTTTTTTTTT NUMDFT      TELAPSE       87.28 TCPU       86.46
 CYC   4 ETOT(AU) -7.629613105518E+02 DETOT -1.92E-04 tst  1.31E-06 PX  2.57E-03
 TTTTTTTTTTTTTTTTTTTTTTTTTTTTTT DIIS        TELAPSE       87.29 TCPU       86.46
 DIIS TEST: 0.39909E-04 AT SCF   CYCLE   4 - DIIS ACTIVE - HISTORY:     4 CYCLES
 TTTTTTTTTTTTTTTTTTTTTTTTTTTTTT FDIK        TELAPSE       87.31 TCPU       86.47
 INSULATING STATE
 TOP OF VALENCE BANDS -    BAND     50; K    8; EIG -3.6302447E-01 AU
 TOP OF VALENCE BANDS -    BAND     50; K    1; EIG -3.6623226E-01 AU
 BOTTOM OF VIRTUAL BANDS - BAND     51; K    1; EIG -4.2991744E-02 AU
 INDIRECT ENERGY BAND GAP:   8.7085 eV
 TTTTTTTTTTTTTTTTTTTTTTTTTTTTTT PDIG        TELAPSE       87.31 TCPU       86.47
 CHARGE NORMALIZATION FACTOR   1.00000000
 TOTAL ATOMIC CHARGES:
   8.9200629   8.9200629   8.9133464   8.9133464   8.9277874   8.9277874
   8.9197160   8.9197160   8.9263939   8.9263939   0.5400246   0.5400246
   0.5407452   0.5407452   0.5398609   0.5398609   0.5517689   0.5517689
   0.5274490   0.5274490   0.5445759   0.5445759   0.5328461   0.5328461
   0.5434589   0.5434589   0.5280995   0.5280995   0.5438645   0.5438645
 TTTTTTTTTTTTTTTTTTTTTTTTTTTTTT MOQGAD      TELAPSE       87.32 TCPU       86.47
 TTTTTTTTTTTTTTTTTTTTTTTTTTTTTT SHELLXN     TELAPSE      100.12 TCPU       99.27
 TTTTTTTTTTTTTTTTTTTTTTTTTTTTTT MONMO3      TELAPSE      101.97 TCPU      101.12
 NUMERICALLY INTEGRATED DENSITY    100.0000439289
 TTTTTTTTTTTTTTTTTTTTTTTTTTTTTT NUMDFT      TELAPSE      103.40 TCPU      102.55
 CYC   5 ETOT(AU) -7.629613140102E+02 DETOT -3.46E-06 tst  1.34E-07 PX  1.03E-03
 TTTTTTTTTTTTTTTTTTTTTTTTTTTTTT DIIS        TELAPSE      103.40 TCPU      102.56
 DIIS TEST: 0.22338E-04 AT SCF   CYCLE   5 - DIIS ACTIVE - HISTORY:     5 CYCLES
 TTTTTTTTTTTTTTTTTTTTTTTTTTTTTT FDIK        TELAPSE      103.41 TCPU      102.56
 INSULATING STATE
 TOP OF VALENCE BANDS -    BAND     50; K    8; EIG -3.6310905E-01 AU
 TOP OF VALENCE BANDS -    BAND     50; K    1; EIG -3.6645175E-01 AU
 BOTTOM OF VIRTUAL BANDS - BAND     51; K    1; EIG -4.2968726E-02 AU
 INDIRECT ENERGY BAND GAP:   8.7115 eV
 TTTTTTTTTTTTTTTTTTTTTTTTTTTTTT PDIG        TELAPSE      103.42 TCPU      102.56
 CHARGE NORMALIZATION FACTOR   1.00000000
 TOTAL ATOMIC CHARGES:
   8.9189988   8.9189988   8.9122596   8.9122596   8.9284170   8.9284170
   8.9199963   8.9199963   8.9274662   8.9274662   0.5403033   0.5403033
   0.5410124   0.5410124   0.5401345   0.5401345   0.5521775   0.5521775
   0.5273607   0.5273607   0.5443458   0.5443458   0.5327145   0.5327145
   0.5434418   0.5434418   0.5278777   0.5278777   0.5434941   0.5434941
 TTTTTTTTTTTTTTTTTTTTTTTTTTTTTT MOQGAD      TELAPSE      103.42 TCPU      102.57
 TTTTTTTTTTTTTTTTTTTTTTTTTTTTTT SHELLXN     TELAPSE      116.22 TCPU      115.36
 TTTTTTTTTTTTTTTTTTTTTTTTTTTTTT MONMO3      TELAPSE      118.05 TCPU      117.20
 NUMERICALLY INTEGRATED DENSITY    100.0000439455
 TTTTTTTTTTTTTTTTTTTTTTTTTTTTTT NUMDFT      TELAPSE      119.48 TCPU      118.63
 CYC   6 ETOT(AU) -7.629613195839E+02 DETOT -5.57E-06 tst  3.70E-08 PX  5.08E-04
 TTTTTTTTTTTTTTTTTTTTTTTTTTTTTT DIIS        TELAPSE      119.49 TCPU      118.64
 DIIS TEST: 0.10775E-05 AT SCF   CYCLE   6 - DIIS ACTIVE - HISTORY:     6 CYCLES
 TTTTTTTTTTTTTTTTTTTTTTTTTTTTTT FDIK        TELAPSE      119.50 TCPU      118.64
 INSULATING STATE
 TOP OF VALENCE BANDS -    BAND     50; K    8; EIG -3.6308187E-01 AU
 TOP OF VALENCE BANDS -    BAND     50; K    1; EIG -3.6639183E-01 AU
 BOTTOM OF VIRTUAL BANDS - BAND     51; K    1; EIG -4.2955180E-02 AU
 INDIRECT ENERGY BAND GAP:   8.7111 eV
 TTTTTTTTTTTTTTTTTTTTTTTTTTTTTT PDIG        TELAPSE      119.50 TCPU      118.64
 CHARGE NORMALIZATION FACTOR   1.00000000
 TOTAL ATOMIC CHARGES:
   8.9190854   8.9190854   8.9123494   8.9123494   8.9282889   8.9282889
   8.9199109   8.9199109   8.9272912   8.9272912   0.5402792   0.5402792
   0.5410038   0.5410038   0.5401172   0.5401172   0.5521541   0.5521541
   0.5274128   0.5274128   0.5443736   0.5443736   0.5327638   0.5327638
   0.5434847   0.5434847   0.5279430   0.5279430   0.5435420   0.5435420
 TTTTTTTTTTTTTTTTTTTTTTTTTTTTTT MOQGAD      TELAPSE      119.51 TCPU      118.65
 TTTTTTTTTTTTTTTTTTTTTTTTTTTTTT SHELLXN     TELAPSE      132.32 TCPU      131.46
 TTTTTTTTTTTTTTTTTTTTTTTTTTTTTT MONMO3      TELAPSE      134.14 TCPU      133.28
 NUMERICALLY INTEGRATED DENSITY    100.0000439453
 TTTTTTTTTTTTTTTTTTTTTTTTTTTTTT NUMDFT      TELAPSE      135.57 TCPU      134.71
 CYC   7 ETOT(AU) -7.629613196611E+02 DETOT -7.72E-08 tst  6.53E-10 PX  9.18E-05
 TTTTTTTTTTTTTTTTTTTTTTTTTTTTTT DIIS        TELAPSE      135.57 TCPU      134.71
 DIIS TEST: 0.15541E-07 AT SCF   CYCLE   7 - DIIS ACTIVE - HISTORY:     7 CYCLES
 TTTTTTTTTTTTTTTTTTTTTTTTTTTTTT FDIK        TELAPSE      135.61 TCPU      134.72
 INSULATING STATE
 TOP OF VALENCE BANDS -    BAND     50; K    8; EIG -3.6308180E-01 AU
 TOP OF VALENCE BANDS -    BAND     50; K    1; EIG -3.6639801E-01 AU
 BOTTOM OF VIRTUAL BANDS - BAND     51; K    1; EIG -4.2953987E-02 AU
 INDIRECT ENERGY BAND GAP:   8.7111 eV
 TTTTTTTTTTTTTTTTTTTTTTTTTTTTTT PDIG        TELAPSE      135.61 TCPU      134.72
 CHARGE NORMALIZATION FACTOR   1.00000000
 TOTAL ATOMIC CHARGES:
   8.9190692   8.9190692   8.9123359   8.9123359   8.9282919   8.9282919
   8.9199057   8.9199057   8.9272930   8.9272930   0.5402915   0.5402915
   0.5410087   0.5410087   0.5401246   0.5401246   0.5521597   0.5521597
   0.5274046   0.5274046   0.5443853   0.5443853   0.5327614   0.5327614
   0.5434809   0.5434809   0.5279368   0.5279368   0.5435507   0.5435507
 TTTTTTTTTTTTTTTTTTTTTTTTTTTTTT MOQGAD      TELAPSE      135.62 TCPU      134.72
 TTTTTTTTTTTTTTTTTTTTTTTTTTTTTT SHELLXN     TELAPSE      148.42 TCPU      147.53
 +++ ENERGIES IN A.U. +++
 ::: EXT EL-POLE                                  -9.1616295930580E+02
 ::: EXT EL-SPHEROPOLE                             1.1078146114070E+01
 ::: BIELET ZONE E-E                               1.0976796581504E+03
 ::: TOTAL E-E                                     1.9259484495869E+02
 ::: TOTAL E-N + N-E                              -1.4887493871325E+03
 ::: TOTAL N-N                                    -1.6764348451785E+02
 ::: KINETIC ENERGY                                7.5801927863643E+02
 ::: PSEUDO TOTAL   ENERGY                        -7.0577874805527E+02
 ::: VIRIAL COEFFICIENT                            1.0356883460891E+00
 TTTTTTTTTTTTTTTTTTTTTTTTTTTTTT MONMO3      TELAPSE      150.24 TCPU      149.35
 NUMERICALLY INTEGRATED DENSITY    100.0000439454
 TTTTTTTTTTTTTTTTTTTTTTTTTTTTTT NUMDFT      TELAPSE      151.67 TCPU      150.78
 CYC   8 ETOT(AU) -7.629613196567E+02 DETOT  4.44E-09 tst  2.18E-11 PX  9.18E-05

 == SCF ENDED - CONVERGENCE ON ENERGY      E(AU) -7.6296131965671E+02 CYCLES   8


 ENERGY EXPRESSION=HARTREE+FOCK EXCH*0.00000+(HSE-3c     EXCH)*1.00000+PBEh-3c    CORR


 TOTAL ENERGY(DFT)(AU)(  8) -7.6296131965671E+02 DE 4.4E-09 tester 2.2E-11
 TTTTTTTTTTTTTTTTTTTTTTTTTTTTTT EDFT        TELAPSE      151.67 TCPU      150.78
 
 INFORMATION **** DFTD3 ENERGY **** CALCULATE DFTD3 ENERGY

           DFT-D V3(BJ)
 DF                                         hse3c     
 parameters
 s6       :    1.0000
 s8       :    0.0000
 a1       :    0.4411
 a2       :    4.5182
 k1 k3    :   16.0000   -4.0000
 Cutoff   :   50.2022
 CN-Cutoff:   21.1671
 
 Edisp /kcal,au:   -22.2149 -0.03540176

 E6    /kcal :   -24.0751
 E8    /kcal :     0.0000
 E6(ABC) "   :   1.860169
 
 INFORMATION **** DFTD3 ENERGY **** NORMAL TERMINATION OF DFTD3 MODULE

 GCP ENERGY CALCULATION
  level           hse3c               basis:hse3c
  Nbf            190
  Atoms           30

  Parameters: 
  sigma     1.0000
  eta       1.4086
  alpha     0.2908
  beta      1.9526

  dmp_scal      4.0000
  dmp_exp       6.0000
 cutoffs: 
   distance [bohr] 60.0
   noise    [a.u.] 2.2E-16
 SR-damping   T
 ** gCP correction **
  Egcp:        0.1308781239 / (a.u.) ||      82.1273 / (kcal/mol)
 INFORMATION **** GCP **** NORMAL TERMINATION OF GCP MODULE

 *******************************************************************************

 DFT-D3-GCP DISPERSION AND COUNTERPOISE CORRECTION

 D3 DISPERSION ENERGY (AU)      -3.5401763739754E-02
 GCP ENERGY (AU)                 1.3087812389473E-01
 TOTAL ENERGY + DISP + GCP (AU) -7.6286584329655E+02

 *******************************************************************************

 EIGENVECTORS IN FORTRAN UNIT  8
 TTTTTTTTTTTTTTTTTTTTTTTTTTTTTT END         TELAPSE      155.51 TCPU      151.85
 EEEEEEEEEE TERMINATION  DATE 25 03 2019 TIME 17:55:16.2
NODE    0 CPU TIME =       151.846
NODE    1 CPU TIME =       154.822
NODE    2 CPU TIME =       154.912
NODE    3 CPU TIME =       154.803
NODE    4 CPU TIME =       153.956
NODE    5 CPU TIME =       154.852
NODE    6 CPU TIME =       153.907
NODE    7 CPU TIME =       154.132
    TOTAL CPU TIME =      1233.231
