# Supplementary material for: Liquid water contains the building blocks of diverse ice phases
Source: Nat Commun. 2020 Nov 13;11:5757. doi: 10.1038/s41467-020-19606-y (PMC7666157; doi:10.1038/s41467-020-19606-y)
Supplement: Supplementary file 4 — Supplementary Data 1 [file 41467_2020_19606_MOESM4_ESM.zip › SI/hse3c/VI/POSCAR]

 H  O 
 1.0000000000000000
     5.8131539300000004    0.0000000000000000    0.0000000000000000
     0.0697087519075130    6.1913988781879787    0.0000000000000000
     0.0460038769370432    0.1041852943601773    6.2258118210387376
  20  10
Direct
  0.3731257197204000  0.2454146435535000  0.1819449583859000
  0.8743674270239002  0.1749230957703000  0.2437239393641000
  0.1256325729761000  0.8250769042297000  0.7562760606359000
  0.1608616452360000  0.6192619620684000  0.2494828363675000
  0.8391383547639999  0.3807380379316000  0.7505171636325000
  0.1422137382724000  0.8658087466293000  0.2534912240990000
  0.8577862617276000  0.1341912533707000  0.7465087759010002
  0.4871456954762001  0.7534181906826000  0.0381958283259300
  0.5128543045238000  0.2465818093174000  0.9618041716740700
  0.6268742802796000  0.7545853564464999  0.8180550416141000
  0.2007832579746001  0.0391742044009200  0.8717812023118000
  0.7992167420253999  0.9608257955990799  0.1282187976882000
  0.2079403293161000  0.4747770189444000  0.6315470143581000
  0.7936244783155000  0.5417969697831000  0.1238131175160000
  0.2063755216845000  0.4582030302169001  0.8761868824840000
  0.5166416336912000  0.2500300890283000  0.5447117499901000
  0.7920596706839000  0.5252229810555999  0.3684529856419000
  0.7188480536520000  0.8631945657386000  0.4608785538970000
  0.2811519463480000  0.1368054342614000  0.5391214461029999
  0.4833583663088000  0.7499699109717000  0.4552882500099000
  0.3593339269291000  0.2461986601683000  0.0252451948594600
  0.6294134267397999  0.7495617419798001  0.5318071925251999
  0.8787147732491001  0.0167861973542500  0.2524827059734000
  0.1212852267509000  0.9832138026457500  0.7475172940265999
  0.1340720175630000  0.5376155878374000  0.7568542504648000
  0.7444194760716001  0.2524429840044001  0.7507063954576000
  0.8659279824370001  0.4623844121626001  0.2431457495352000
  0.6406660730709000  0.7538013398317001  0.9747548051405400
  0.2555805239284000  0.7475570159956000  0.2492936045424000
  0.3705865732602000  0.2504382580202000  0.4681928074748000
