# Supplementary material for: Liquid water contains the building blocks of diverse ice phases
Source: Nat Commun. 2020 Nov 13;11:5757. doi: 10.1038/s41467-020-19606-y (PMC7666157; doi:10.1038/s41467-020-19606-y)
Supplement: Supplementary file 4 — Supplementary Data 1 [file 41467_2020_19606_MOESM4_ESM.zip › SI/hse3c/VI/geom_p1.cif]

data_VI-hse3c
_cell_length_a       5.81315
_cell_length_b       6.19179
_cell_length_c       6.22685
_cell_angle_alpha    89.0366
_cell_angle_beta     89.5767
_cell_angle_gamma    89.3549

_symmetry_space_group_name_H-M    "P 1"
_symmetry_int_tables_number       1

loop_
  _symmetry_equiv_pos_as_xyz
  'x, y, z'

loop_
  _atom_site_label
  _atom_site_occupancy
  _atom_site_fract_x
  _atom_site_fract_y
  _atom_site_fract_z
  _atom_site_thermal_displace_type
  _atom_site_B_iso_or_equiv
  _atom_site_type_symbol
  H1       1.0000 0.37313  0.24541  0.18194  Biso   1.000  H
  H2       1.0000 0.87437  0.17492  0.24372  Biso   1.000  H
  H3       1.0000 0.12563  0.82508  0.75628  Biso   1.000  H
  H4       1.0000 0.16086  0.61926  0.24948  Biso   1.000  H
  H5       1.0000 0.83914  0.38074  0.75052  Biso   1.000  H
  H6       1.0000 0.14221  0.86581  0.25349  Biso   1.000  H
  H7       1.0000 0.85779  0.13419  0.74651  Biso   1.000  H
  H8       1.0000 0.48715  0.75342  0.03820  Biso   1.000  H
  H9       1.0000 0.51285  0.24658  0.96180  Biso   1.000  H
  H10      1.0000 0.62687  0.75459  0.81806  Biso   1.000  H
  H11      1.0000 0.20078  0.03917  0.87178  Biso   1.000  H
  H12      1.0000 0.79922  0.96083  0.12822  Biso   1.000  H
  H13      1.0000 0.20794  0.47478  0.63155  Biso   1.000  H
  H14      1.0000 0.79362  0.54180  0.12381  Biso   1.000  H
  H15      1.0000 0.20638  0.45820  0.87619  Biso   1.000  H
  H16      1.0000 0.51664  0.25003  0.54471  Biso   1.000  H
  H17      1.0000 0.79206  0.52522  0.36845  Biso   1.000  H
  H18      1.0000 0.71885  0.86319  0.46088  Biso   1.000  H
  H19      1.0000 0.28115  0.13681  0.53912  Biso   1.000  H
  H20      1.0000 0.48336  0.74997  0.45529  Biso   1.000  H
  O1       1.0000 0.35933  0.24620  0.02525  Biso   1.000  O
  O2       1.0000 0.62941  0.74956  0.53181  Biso   1.000  O
  O3       1.0000 0.87871  0.01679  0.25248  Biso   1.000  O
  O4       1.0000 0.12129  0.98321  0.74752  Biso   1.000  O
  O5       1.0000 0.13407  0.53762  0.75685  Biso   1.000  O
  O6       1.0000 0.74442  0.25244  0.75071  Biso   1.000  O
  O7       1.0000 0.86593  0.46238  0.24315  Biso   1.000  O
  O8       1.0000 0.64067  0.75380  0.97475  Biso   1.000  O
  O9       1.0000 0.25558  0.74756  0.24929  Biso   1.000  O
  O10      1.0000 0.37059  0.25044  0.46819  Biso   1.000  O
