# Supplementary material for: Liquid water contains the building blocks of diverse ice phases
Source: Nat Commun. 2020 Nov 13;11:5757. doi: 10.1038/s41467-020-19606-y (PMC7666157; doi:10.1038/s41467-020-19606-y)
Supplement: Supplementary file 4 — Supplementary Data 1 [file 41467_2020_19606_MOESM4_ESM.zip › SI/hse3c/VI/geom_sym.d12]

CRYSTAL
0 0 0
2
   5.81315393    6.19179129    6.22685344   89.03659900   89.57669600   89.35493600
15
 8    0.370586573260200   0.250438258020200   0.468192807474800       ! O
 8    0.134072017563000   0.537615587837400   0.756854250464800       ! O
 8    0.359333926929100   0.246198660168300   0.025245194859460       ! O
 8    0.744419476071600   0.252442984004400   0.750706395457600       ! O
 8    0.121285226750900   0.983213802645750   0.747517294026600       ! O
 1    0.516641633691200   0.250000000000000   0.544711749990100       ! H
 1    0.281151946348000   0.136805434261400   0.539121446103000       ! H
 1    0.206375521684500   0.458203030216900   0.876186882484000       ! H
 1    0.207940329316100   0.474777018944400   0.631547014358100       ! H
 1    0.373125719720400   0.245414643553500   0.181944958385900       ! H
 1    0.512854304523800   0.246581809317400   0.961804171674070       ! H
 1    0.857786261727600   0.134191253370700   0.746508775901000       ! H
 1    0.839138354764000   0.380738037931600   0.750517163632500       ! H
 1    0.125632572976100   0.825076904229700   0.756276060635900       ! H
 1    0.200783257974600   0.039174204400920   0.871781202311800       ! H
