# Supplementary material for: Liquid water contains the building blocks of diverse ice phases
Source: Nat Commun. 2020 Nov 13;11:5757. doi: 10.1038/s41467-020-19606-y (PMC7666157; doi:10.1038/s41467-020-19606-y)
Supplement: Supplementary file 4 — Supplementary Data 1 [file 41467_2020_19606_MOESM4_ESM.zip › SI/hse3c/PCOD8007225/geom_sym.cif]

#######################################################################
#
#                 Cambridge Crystallographic Data Centre
#                                CCDC 
#
#######################################################################
#
# If this CIF has been generated from an entry in the Cambridge 
# Structural Database, then it will include bibliographic, chemical, 
# crystal, experimental, refinement or atomic coordinate data resulting 
# from the CCDC's data processing and validation procedures.
#
#######################################################################

data_PCOD8007225-hse3c
_symmetry_cell_setting           triclinic
_symmetry_space_group_name_H-M   'P 1'
_symmetry_Int_Tables_number      1
_space_group_name_Hall           'P 1'
loop_
_symmetry_equiv_pos_site_id
_symmetry_equiv_pos_as_xyz
1 x,y,z
_cell_length_a                   5.93372454
_cell_length_b                   6.55906366
_cell_length_c                   12.39181435
_cell_angle_alpha                99.165308
_cell_angle_beta                 60.908590
_cell_angle_gamma                107.343769
_cell_volume                     402.222
loop_
_atom_site_label
_atom_site_type_symbol
_atom_site_fract_x
_atom_site_fract_y
_atom_site_fract_z
O1 O -0.4443767547742 0.07069063672866 -0.2427495362221
H17 H -0.6224194457249 -0.02879229347909 -0.2022637078782
H19 H -0.3602890540014 0.08479331057029 -0.1892275991723
O2 O 0.4468408372756 -0.05553266892561 0.2714383825669
H18 H 0.6259669438083 0.04212616295972 0.2299051932177
H20 H 0.3619309211256 -0.06776892151739 0.2184444971723
O3 O -0.4452188194130 -0.4304182886549 0.2568120243185
H24 H -0.4825387459833 -0.2904148475263 0.2636913350401
H29 H -0.3556882598480 -0.4182122101945 0.3076967180258
O4 O 0.4361659684842 0.4404303867519 -0.2302078024778
H23 H 0.4764812441115 0.3026037091020 -0.2345367999685
H28 H 0.6134953091828 0.5409603520385 -0.2695045316346
O5 O 0.2718740004213 -0.09196161853942 0.1059378187552
H31 H 0.1348855235728 -0.01783750579197 0.1240739741590
H35 H 0.2268361689673 -0.2403782987778 0.07785119318275
O6 O -0.2668067488989 0.1129831747134 -0.07471512338399
H32 H -0.1374016014849 0.02891672747639 -0.09626323125316
H34 H -0.4351769386369 0.03518722388564 -0.007424409799174
O7 O -0.04488694403552 0.1696498624592 0.1705908349675
H36 H 0.04546565436484 0.2846722437861 0.1099472100109
H38 H -0.01406476865701 0.2331068274918 0.2417638739915
O8 O 0.04590413840908 -0.1583323417532 -0.1435640617777
H37 H -0.04735869920470 -0.2730149645371 -0.08260289997321
H39 H 0.01219094094464 -0.2217708231948 -0.2138740276662
O9 O 0.2648682270954 0.4058933263136 -0.3978646501858
H30 H 0.3067201367270 0.4144118922208 -0.3289018177550
H40 H 0.2402924400991 0.2553760783534 -0.4259831748558
O10 O -0.2642696474465 -0.3939907020379 0.4229917606663
H41 H -0.2344855713377 -0.2438404443512 0.4510290503687
H44 H -0.4376564786276 -0.4676171117262 0.4895925693611
O11 O -0.2708480437578 -0.4855511379838 0.01218374628761
H25 H -0.3086629840616 -0.4762303386808 0.09917108105410
H33 H -0.2400786925869 -0.6270537479442 -0.02076939987553
O12 O 0.2633744788402 -0.4941051958568 0.01695017478664
H26 H 0.3016175065057 -0.5112929656273 -0.07015919502035
H45 H 0.4324612469727 -0.4906166669995 0.01518798812780
O13 O 0.04271590531339 0.3400011610182 0.3629832958240
H27 H 0.2345974433323 0.4120666685596 0.3288466844996
H43 H -0.05342786248954 0.4530177284097 0.3901962203883
O14 O -0.05012989613917 -0.3303839865399 -0.3336185698061
H42 H 0.05458207968700 -0.4376102522205 -0.3647154274612
H47 H 0.04653767558974 -0.2143902354783 -0.3939185082666
O15 O -0.2671601366031 0.006877458675943 -0.4878368342447
H21 H -0.2997700618642 0.03138054949118 -0.4016547940196
H46 H -0.1334784548431 0.1317556155613 -0.5365630410275
O16 O 0.2718117627826 0.002399672865722 -0.4841207661677
H22 H 0.3094840446321 -0.01390126734814 -0.5712169230365
H48 H 0.4397340121724 0.002418066253104 -0.4856587938421

#END
