# Supplementary material for: Liquid water contains the building blocks of diverse ice phases
Source: Nat Commun. 2020 Nov 13;11:5757. doi: 10.1038/s41467-020-19606-y (PMC7666157; doi:10.1038/s41467-020-19606-y)
Supplement: Supplementary file 4 — Supplementary Data 1 [file 41467_2020_19606_MOESM4_ESM.zip › SI/hse3c/PCOD8007225/hse3c/INPUT]

!drive by JGB
CRYSTAL
0 0 0
1
   5.93372454    6.55906366   12.39181435   99.16530800   60.90859000  107.34376900
48
 8    0.555623245225800   0.070690636728660   0.757250463777900       ! O
 8    0.446840837275600   0.944467331074390   0.271438382566900       ! O
 8    0.554781180587000   0.569581711345100   0.256812024318500       ! O
 8    0.436165968484200   0.440430386751900   0.769792197522200       ! O
 8    0.271874000421300   0.908038381460580   0.105937818755200       ! O
 8    0.733193251101100   0.112983174713400   0.925284876616010       ! O
 8    0.955113055964480   0.169649862459200   0.170590834967500       ! O
 8    0.045904138409080   0.841667658246800   0.856435938222300       ! O
 8    0.264868227095400   0.405893326313600   0.602135349814200       ! O
 8    0.735730352553500   0.606009297962100   0.422991760666300       ! O
 8    0.729151956242200   0.514448862016200   0.012183746287610       ! O
 8    0.263374478840200   0.505894804143200   0.016950174786640       ! O
 8    0.042715905313390   0.340001161018200   0.362983295824000       ! O
 8    0.949870103860830   0.669616013460100   0.666381430193900       ! O
 8    0.732839863396900   0.006877458675943   0.512163165755300       ! O
 8    0.271811762782600   0.002399672865722   0.515879233832300       ! O
 1    0.377580554275100   0.971207706520910   0.797736292121800       ! H
 1    0.639710945998600   0.084793310570290   0.810772400827700       ! H
 1    0.625966943808300   0.042126162959720   0.229905193217700       ! H
 1    0.361930921125600   0.932231078482610   0.218444497172300       ! H
 1    0.517461254016700   0.709585152473700   0.263691335040100       ! H
 1    0.644311740152000   0.581787789805500   0.307696718025800       ! H
 1    0.476481244111500   0.302603709102000   0.765463200031500       ! H
 1    0.613495309182800   0.540960352038500   0.730495468365400       ! H
 1    0.134885523572800   0.982162494208030   0.124073974159000       ! H
 1    0.226836168967300   0.759621701222200   0.077851193182750       ! H
 1    0.862598398515100   0.028916727476390   0.903736768746840       ! H
 1    0.564823061363100   0.035187223885640   0.992575590200826       ! H
 1    0.045465654364840   0.284672243786100   0.109947210010900       ! H
 1    0.985935231342990   0.233106827491800   0.241763873991500       ! H
 1    0.952641300795300   0.726985035462900   0.917397100026790       ! H
 1    0.012190940944640   0.778229176805200   0.786125972333800       ! H
 1    0.306720136727000   0.414411892220800   0.671098182245000       ! H
 1    0.240292440099100   0.255376078353400   0.574016825144200       ! H
 1    0.765514428662300   0.756159555648800   0.451029050368700       ! H
 1    0.562343521372400   0.532382888273800   0.489592569361100       ! H
 1    0.691337015938400   0.523769661319200   0.099171081054100       ! H
 1    0.759921307413100   0.372946252055800   0.979230600124470       ! H
 1    0.301617506505700   0.488707034372700   0.929840804979650       ! H
 1    0.432461246972700   0.509383333000500   0.015187988127800       ! H
 1    0.234597443332300   0.412066668559600   0.328846684499600       ! H
 1    0.946572137510460   0.453017728409700   0.390196220388300       ! H
 1    0.054582079687000   0.562389747779500   0.635284572538800       ! H
 1    0.046537675589740   0.785609764521700   0.606081491733400       ! H
 1    0.700229938135800   0.031380549491180   0.598345205980400       ! H
 1    0.866521545156900   0.131755615561300   0.463436958972500       ! H
 1    0.309484044632100   0.986098732651860   0.428783076963500       ! H
 1    0.439734012172400   0.002418066253104   0.514341206157900       ! H
BASISSET
def2-mSVP
DFT
HSE-3c
END 
LDREMO
10
BIPOSIZE
60000000
EXCHSIZE
40000000
SHRINK
0 0 
2 2 1
END
