# Supplementary material for: Liquid water contains the building blocks of diverse ice phases
Source: Nat Commun. 2020 Nov 13;11:5757. doi: 10.1038/s41467-020-19606-y (PMC7666157; doi:10.1038/s41467-020-19606-y)
Supplement: Supplementary file 4 — Supplementary Data 1 [file 41467_2020_19606_MOESM4_ESM.zip › SI/hse3c/PCOD8007225/hse3c/crystal.out]

 PROCESS            0  OF            8  WORKING
 PROCESS            1  OF            8  WORKING
 PROCESS            2  OF            8  WORKING
 PROCESS            3  OF            8  WORKING
 PROCESS            4  OF            8  WORKING
 PROCESS            5  OF            8  WORKING
 PROCESS            6  OF            8  WORKING
 PROCESS            7  OF            8  WORKING

         
 *******************************************************************************
 *                                                                             *
 *                               CRYSTAL17                                     *
 *                      public : 1.0.1 - Feb 1st, 2017                         *
 *                       HTTP://WWW.CRYSTAL.UNITO.IT                           *
 *                                                                             *
 *                              MAIN AUTHORS                                   *
 *                                                                             *
 *  R. DOVESI(1,11), V.R. SAUNDERS(2), C. ROETTI(1,11), R. ORLANDO(1,11),      *
 *  C.M. ZICOVICH-WILSON(1,3), F. PASCALE(4), B. CIVALLERI(1,11),              *
 *  K. DOLL(5), N.M. HARRISON(2,6), I.J. BUSH(7), Ph. D'ARCO(8),               *
 *  M. LLUNELL(9), M. CAUSA'(10), Y. NOEL(8), L. MASCHIO(1,11), A. ERBA(1,11)  *
 *  M. RE'RAT(14), S. CASASSA(1,11)                                            *
 *                                                                             *
 *        CONTRIBUTIONS TO THE CODE HAVE ALSO BEEN GIVEN BY                    *
 *                                                                             *
 *  M. FERRABONE(1,11), M. DE LA PIERRE(1,11), M. FERRERO(1,11),               *
 *  J. BAIMA(1,11), E. ALBANESE(1,11), M.F. PEINTINGER(12), R. BAST(13),       *
 *  B. KIRTMAN(15), V. LACIVITA(1,11), R. DEMICHELIS(1,16)                     *
 *  G. BRANDEBURG(17), S. SALUSTRO(1,11), G. SANSONE(1,11)                     *
 *  M.T. RUGGIERO(18)                                                          *
 *                                                                             *
 * (1) THEORETICAL CHEMISTRY GROUP - UNIVERSITA' DI TORINO - TORINO (ITALY)    *

 * (2) COMPUTATIONAL SCIENCE & ENGINEERING DEPARTMENT - STFC DARESBURY (UK)    *
 * (3) UNIVERSIDAD AUTONOMA DEL ESTADO DE MORELOS - CUERNAVACA (MEXICO)        *
 * (4) UNIVERSITE' DE LORRAINE - NANCY (FRANCE)                                *
 * (5) UNIVERSITAET STUTTGART- STUTTGART (GERMANY)                             *
 * (6) IMPERIAL COLLEGE - LONDON (UK)                                          *
 * (7) OXFORD E-RESEARCH CENTRE - OXFORD (UK)                                  *
 * (8) UPMC - SORBONNE UNIVERSITES - PARIS (FRANCE)                            *
 * (9) UNIVERSIDAD DE BARCELONA - BARCELONA (SPAIN)                            *
 *(10) UNIVERSITA' DI NAPOLI "FEDERICO II" - NAPOLI (ITALY)                    *
 *(11) NIS - NANOSTRUCTURED INTERFACES AND SURFACES - TORINO (ITALY)           *
 *(12) MPI FUER CHEMISCHE ENERGIEKONVERSION - MUELHEIM AN DER RUHR (GERMANY)   *
 *(13) UNIVERSITY OF TROMSO - TROMSO (NORWAY)                                  *
 *(14) UNIVERSITE' DE PAU ET DES PAYS DE L'ADOUR - PAU (FRANCE)                *
 *(15) UNIVERSITY OF CALIFORNIA SANTA BARBARA - SANTA BARBARA (USA)            *
 *(16) CURTIN UNIVERSITY - PERTH (AUSTRALIA)                                   *
 *(17) UNIVERSITY COLLEGE LONDON - LONDON (UK)                                 *
 *(18) CAMBRIDGE UNIVERSITY - CAMBRIDGE (UK)                                   *
 *                                                                             *
 *******************************************************************************
 EEEEEEEEEE STARTING  DATE 25 03 2019 TIME 17:52:40.8
 !drive by JGB                                                                   

 CRYSTAL CALCULATION
 (INPUT ACCORDING TO THE INTERNATIONAL TABLES FOR X-RAY CRYSTALLOGRAPHY)
 CRYSTAL FAMILY                       :  TRICLINIC   
 CRYSTAL CLASS  (GROTH - 1921)        :  TRICLINIC PEDIAL                     

 SPACE GROUP (NONCENTROSYMMETRIC)     :  P 1             

 LATTICE PARAMETERS  (ANGSTROMS AND DEGREES) - CONVENTIONAL CELL
        A           B           C        ALPHA        BETA       GAMMA
     5.93372     6.55906    12.39181    99.16531    60.90859   107.34377


 NUMBER OF IRREDUCIBLE ATOMS IN THE CONVENTIONAL CELL:   48

 INPUT COORDINATES

 ATOM AT. N.              COORDINATES
   1   8     5.556232452258E-01  7.069063672866E-02  7.572504637779E-01
   2   8     4.468408372756E-01  9.444673310744E-01  2.714383825669E-01
   3   8     5.547811805870E-01  5.695817113451E-01  2.568120243185E-01
   4   8     4.361659684842E-01  4.404303867519E-01  7.697921975222E-01
   5   8     2.718740004213E-01  9.080383814606E-01  1.059378187552E-01
   6   8     7.331932511011E-01  1.129831747134E-01  9.252848766160E-01
   7   8     9.551130559645E-01  1.696498624592E-01  1.705908349675E-01
   8   8     4.590413840908E-02  8.416676582468E-01  8.564359382223E-01
   9   8     2.648682270954E-01  4.058933263136E-01  6.021353498142E-01
  10   8     7.357303525535E-01  6.060092979621E-01  4.229917606663E-01
  11   8     7.291519562422E-01  5.144488620162E-01  1.218374628761E-02
  12   8     2.633744788402E-01  5.058948041432E-01  1.695017478664E-02
  13   8     4.271590531339E-02  3.400011610182E-01  3.629832958240E-01
  14   8     9.498701038608E-01  6.696160134601E-01  6.663814301939E-01
  15   8     7.328398633969E-01  6.877458675943E-03  5.121631657553E-01
  16   8     2.718117627826E-01  2.399672865722E-03  5.158792338323E-01
  17   1     3.775805542751E-01  9.712077065209E-01  7.977362921218E-01
  18   1     6.397109459986E-01  8.479331057029E-02  8.107724008277E-01
  19   1     6.259669438083E-01  4.212616295972E-02  2.299051932177E-01
  20   1     3.619309211256E-01  9.322310784826E-01  2.184444971723E-01
  21   1     5.174612540167E-01  7.095851524737E-01  2.636913350401E-01
  22   1     6.443117401520E-01  5.817877898055E-01  3.076967180258E-01
  23   1     4.764812441115E-01  3.026037091020E-01  7.654632000315E-01
  24   1     6.134953091828E-01  5.409603520385E-01  7.304954683654E-01
  25   1     1.348855235728E-01  9.821624942080E-01  1.240739741590E-01
  26   1     2.268361689673E-01  7.596217012222E-01  7.785119318275E-02
  27   1     8.625983985151E-01  2.891672747639E-02  9.037367687468E-01
  28   1     5.648230613631E-01  3.518722388564E-02  9.925755902008E-01
  29   1     4.546565436484E-02  2.846722437861E-01  1.099472100109E-01
  30   1     9.859352313430E-01  2.331068274918E-01  2.417638739915E-01
  31   1     9.526413007953E-01  7.269850354629E-01  9.173971000268E-01
  32   1     1.219094094464E-02  7.782291768052E-01  7.861259723338E-01
  33   1     3.067201367270E-01  4.144118922208E-01  6.710981822450E-01
  34   1     2.402924400991E-01  2.553760783534E-01  5.740168251442E-01
  35   1     7.655144286623E-01  7.561595556488E-01  4.510290503687E-01
  36   1     5.623435213724E-01  5.323828882738E-01  4.895925693611E-01
  37   1     6.913370159384E-01  5.237696613192E-01  9.917108105410E-02
  38   1     7.599213074131E-01  3.729462520558E-01  9.792306001245E-01
  39   1     3.016175065057E-01  4.887070343727E-01  9.298408049797E-01
  40   1     4.324612469727E-01  5.093833330005E-01  1.518798812780E-02
  41   1     2.345974433323E-01  4.120666685596E-01  3.288466844996E-01
  42   1     9.465721375105E-01  4.530177284097E-01  3.901962203883E-01
  43   1     5.458207968700E-02  5.623897477795E-01  6.352845725388E-01
  44   1     4.653767558974E-02  7.856097645217E-01  6.060814917334E-01
  45   1     7.002299381358E-01  3.138054949118E-02  5.983452059804E-01
  46   1     8.665215451569E-01  1.317556155613E-01  4.634369589725E-01
  47   1     3.094840446321E-01  9.860987326519E-01  4.287830769635E-01
  48   1     4.397340121724E-01  2.418066253104E-03  5.143412061579E-01

 *******************************************************************************

 << INFORMATION >>: FROM NOW ON, ALL COORDINATES REFER TO THE PRIMITIVE CELL

 *******************************************************************************

 LATTICE PARAMETERS  (ANGSTROMS AND DEGREES) - PRIMITIVE CELL
       A          B          C        ALPHA      BETA     GAMMA        VOLUME
    5.93372    6.55906   12.39181    99.16531  60.90859 107.34377    402.221681

 COORDINATES OF THE EQUIVALENT ATOMS (FRACTIONAL UNITS)

 N. ATOM EQUIV AT. N.          X                  Y                  Z

   1   1   1    8 O    -4.44376754774E-01  7.06906367287E-02 -2.42749536222E-01

   2   2   1    8 O     4.46840837276E-01 -5.55326689256E-02  2.71438382567E-01

   3   3   1    8 O    -4.45218819413E-01 -4.30418288655E-01  2.56812024318E-01

   4   4   1    8 O     4.36165968484E-01  4.40430386752E-01 -2.30207802478E-01

   5   5   1    8 O     2.71874000421E-01 -9.19616185394E-02  1.05937818755E-01

   6   6   1    8 O    -2.66806748899E-01  1.12983174713E-01 -7.47151233840E-02

   7   7   1    8 O    -4.48869440355E-02  1.69649862459E-01  1.70590834967E-01

   8   8   1    8 O     4.59041384091E-02 -1.58332341753E-01 -1.43564061778E-01

   9   9   1    8 O     2.64868227095E-01  4.05893326314E-01 -3.97864650186E-01

  10  10   1    8 O    -2.64269647446E-01 -3.93990702038E-01  4.22991760666E-01

  11  11   1    8 O    -2.70848043758E-01 -4.85551137984E-01  1.21837462876E-02

  12  12   1    8 O     2.63374478840E-01 -4.94105195857E-01  1.69501747866E-02

  13  13   1    8 O     4.27159053134E-02  3.40001161018E-01  3.62983295824E-01

  14  14   1    8 O    -5.01298961392E-02 -3.30383986540E-01 -3.33618569806E-01

  15  15   1    8 O    -2.67160136603E-01  6.87745867594E-03 -4.87836834245E-01

  16  16   1    8 O     2.71811762783E-01  2.39967286572E-03 -4.84120766168E-01

  17  17   1    1 H     3.77580554275E-01 -2.87922934791E-02 -2.02263707878E-01

  18  18   1    1 H    -3.60289054001E-01  8.47933105703E-02 -1.89227599172E-01

  19  19   1    1 H    -3.74033056192E-01  4.21261629597E-02  2.29905193218E-01

  20  20   1    1 H     3.61930921126E-01 -6.77689215174E-02  2.18444497172E-01

  21  21   1    1 H    -4.82538745983E-01 -2.90414847526E-01  2.63691335040E-01

  22  22   1    1 H    -3.55688259848E-01 -4.18212210194E-01  3.07696718026E-01

  23  23   1    1 H     4.76481244112E-01  3.02603709102E-01 -2.34536799968E-01

  24  24   1    1 H    -3.86504690817E-01 -4.59039647961E-01 -2.69504531635E-01

  25  25   1    1 H     1.34885523573E-01 -1.78375057920E-02  1.24073974159E-01

  26  26   1    1 H     2.26836168967E-01 -2.40378298778E-01  7.78511931827E-02

  27  27   1    1 H    -1.37401601485E-01  2.89167274764E-02 -9.62632312532E-02

  28  28   1    1 H    -4.35176938637E-01  3.51872238856E-02 -7.42440979917E-03

  29  29   1    1 H     4.54656543648E-02  2.84672243786E-01  1.09947210011E-01

  30  30   1    1 H    -1.40647686570E-02  2.33106827492E-01  2.41763873992E-01

  31  31   1    1 H    -4.73586992047E-02 -2.73014964537E-01 -8.26028999732E-02

  32  32   1    1 H     1.21909409446E-02 -2.21770823195E-01 -2.13874027666E-01

  33  33   1    1 H     3.06720136727E-01  4.14411892221E-01 -3.28901817755E-01

  34  34   1    1 H     2.40292440099E-01  2.55376078353E-01 -4.25983174856E-01

  35  35   1    1 H    -2.34485571338E-01 -2.43840444351E-01  4.51029050369E-01

  36  36   1    1 H    -4.37656478628E-01 -4.67617111726E-01  4.89592569361E-01

  37  37   1    1 H    -3.08662984062E-01 -4.76230338681E-01  9.91710810541E-02

  38  38   1    1 H    -2.40078692587E-01  3.72946252056E-01 -2.07693998755E-02

  39  39   1    1 H     3.01617506506E-01  4.88707034373E-01 -7.01591950203E-02

  40  40   1    1 H     4.32461246973E-01 -4.90616667000E-01  1.51879881278E-02

  41  41   1    1 H     2.34597443332E-01  4.12066668560E-01  3.28846684500E-01

  42  42   1    1 H    -5.34278624895E-02  4.53017728410E-01  3.90196220388E-01

  43  43   1    1 H     5.45820796870E-02 -4.37610252220E-01 -3.64715427461E-01

  44  44   1    1 H     4.65376755897E-02 -2.14390235478E-01 -3.93918508267E-01

  45  45   1    1 H    -2.99770061864E-01  3.13805494912E-02 -4.01654794020E-01

  46  46   1    1 H    -1.33478454843E-01  1.31755615561E-01  4.63436958972E-01

  47  47   1    1 H     3.09484044632E-01 -1.39012673481E-02  4.28783076963E-01

  48  48   1    1 H     4.39734012172E-01  2.41806625310E-03 -4.85658793842E-01

 NUMBER OF SYMMETRY OPERATORS         :    1
 *******************************************************************************
 * GEOMETRY EDITING - INPUT COORDINATES ARE GIVEN IN ANGSTROM         
 *******************************************************************************

 GCALCO - MAX INDICES DIRECT LATTICE VECTOR    21    16     9
 NO.OF VECTORS CREATED 6999 STARS 3500 RMAX   165.63715 BOHR

 GEOMETRY FOR WAVE FUNCTION - DIMENSIONALITY OF THE SYSTEM    3
 (NON PERIODIC DIRECTION: LATTICE PARAMETER FORMALLY SET TO 500)
 *******************************************************************************
 LATTICE PARAMETERS (ANGSTROMS AND DEGREES) - BOHR = 0.5291772083 ANGSTROM
 PRIMITIVE CELL - CENTRING CODE 1/0 VOLUME=   402.221681 - DENSITY  1.190 g/cm^3
         A              B              C           ALPHA      BETA       GAMMA 
     5.93372454     6.55906366    12.39181435    99.165308  60.908590 107.343769
 *******************************************************************************
 ATOMS IN THE ASYMMETRIC UNIT   48 - ATOMS IN THE UNIT CELL:   48
     ATOM                 X/A                 Y/B                 Z/C    
 *******************************************************************************
      1 T   8 O    -4.443767547742E-01  7.069063672866E-02 -2.427495362221E-01
      2 T   8 O     4.468408372756E-01 -5.553266892561E-02  2.714383825669E-01
      3 T   8 O    -4.452188194130E-01 -4.304182886549E-01  2.568120243185E-01
      4 T   8 O     4.361659684842E-01  4.404303867519E-01 -2.302078024778E-01
      5 T   8 O     2.718740004213E-01 -9.196161853942E-02  1.059378187552E-01
      6 T   8 O    -2.668067488989E-01  1.129831747134E-01 -7.471512338399E-02
      7 T   8 O    -4.488694403552E-02  1.696498624592E-01  1.705908349675E-01
      8 T   8 O     4.590413840908E-02 -1.583323417532E-01 -1.435640617777E-01
      9 T   8 O     2.648682270954E-01  4.058933263136E-01 -3.978646501858E-01
     10 T   8 O    -2.642696474465E-01 -3.939907020379E-01  4.229917606663E-01
     11 T   8 O    -2.708480437578E-01 -4.855511379838E-01  1.218374628761E-02
     12 T   8 O     2.633744788402E-01 -4.941051958568E-01  1.695017478664E-02
     13 T   8 O     4.271590531339E-02  3.400011610182E-01  3.629832958240E-01
     14 T   8 O    -5.012989613917E-02 -3.303839865399E-01 -3.336185698061E-01
     15 T   8 O    -2.671601366031E-01  6.877458675943E-03 -4.878368342447E-01
     16 T   8 O     2.718117627826E-01  2.399672865722E-03 -4.841207661677E-01
     17 T   1 H     3.775805542751E-01 -2.879229347909E-02 -2.022637078782E-01
     18 T   1 H    -3.602890540014E-01  8.479331057029E-02 -1.892275991723E-01
     19 T   1 H    -3.740330561917E-01  4.212616295972E-02  2.299051932177E-01
     20 T   1 H     3.619309211256E-01 -6.776892151739E-02  2.184444971723E-01
     21 T   1 H    -4.825387459833E-01 -2.904148475263E-01  2.636913350401E-01
     22 T   1 H    -3.556882598480E-01 -4.182122101945E-01  3.076967180258E-01
     23 T   1 H     4.764812441115E-01  3.026037091020E-01 -2.345367999685E-01
     24 T   1 H    -3.865046908172E-01 -4.590396479615E-01 -2.695045316346E-01
     25 T   1 H     1.348855235728E-01 -1.783750579197E-02  1.240739741590E-01
     26 T   1 H     2.268361689673E-01 -2.403782987778E-01  7.785119318275E-02
     27 T   1 H    -1.374016014849E-01  2.891672747639E-02 -9.626323125316E-02
     28 T   1 H    -4.351769386369E-01  3.518722388564E-02 -7.424409799174E-03
     29 T   1 H     4.546565436484E-02  2.846722437861E-01  1.099472100109E-01
     30 T   1 H    -1.406476865701E-02  2.331068274918E-01  2.417638739915E-01
     31 T   1 H    -4.735869920470E-02 -2.730149645371E-01 -8.260289997321E-02
     32 T   1 H     1.219094094464E-02 -2.217708231948E-01 -2.138740276662E-01
     33 T   1 H     3.067201367270E-01  4.144118922208E-01 -3.289018177550E-01
     34 T   1 H     2.402924400991E-01  2.553760783534E-01 -4.259831748558E-01
     35 T   1 H    -2.344855713377E-01 -2.438404443512E-01  4.510290503687E-01
     36 T   1 H    -4.376564786276E-01 -4.676171117262E-01  4.895925693611E-01
     37 T   1 H    -3.086629840616E-01 -4.762303386808E-01  9.917108105410E-02
     38 T   1 H    -2.400786925869E-01  3.729462520558E-01 -2.076939987553E-02
     39 T   1 H     3.016175065057E-01  4.887070343727E-01 -7.015919502035E-02
     40 T   1 H     4.324612469727E-01 -4.906166669995E-01  1.518798812780E-02
     41 T   1 H     2.345974433323E-01  4.120666685596E-01  3.288466844996E-01
     42 T   1 H    -5.342786248954E-02  4.530177284097E-01  3.901962203883E-01
     43 T   1 H     5.458207968700E-02 -4.376102522205E-01 -3.647154274612E-01
     44 T   1 H     4.653767558974E-02 -2.143902354783E-01 -3.939185082666E-01
     45 T   1 H    -2.997700618642E-01  3.138054949118E-02 -4.016547940196E-01
     46 T   1 H    -1.334784548431E-01  1.317556155613E-01  4.634369589725E-01
     47 T   1 H     3.094840446321E-01 -1.390126734814E-02  4.287830769635E-01
     48 T   1 H     4.397340121724E-01  2.418066253104E-03 -4.856587938421E-01

 T = ATOM BELONGING TO THE ASYMMETRIC UNIT

 ****    1 SYMMOPS - TRANSLATORS IN FRACTIONAL UNITS
 **** MATRICES AND TRANSLATORS IN THE CRYSTALLOGRAPHIC REFERENCE FRAME
   V INV                    ROTATION MATRICES                   TRANSLATORS
   1   1  1.00  0.00  0.00  0.00  1.00  0.00  0.00  0.00  1.00  0.00  0.00  0.00

 DIRECT LATTICE VECTORS CARTESIAN COMPONENTS (ANGSTROM)
          X                    Y                    Z
   0.566393797717E+01  -0.176886786036E+01   0.000000000000E+00
   0.000000000000E+00   0.655906366000E+01   0.000000000000E+00
   0.569550880755E+01  -0.197381103628E+01   0.108269253392E+02


 CARTESIAN COORDINATES - PRIMITIVE CELL
 *******************************************************************************
 *      ATOM          X(ANGSTROM)         Y(ANGSTROM)         Z(ANGSTROM)
 *******************************************************************************
    1     8 O     1.764433478049E+00 -4.001800083035E-02 -2.628231104807E+00
    2     8 O    -1.587079490555E+00  7.845507873121E-02  2.938843102250E+00
    3     8 O    -1.059016633031E+00 -2.542506103080E+00  2.780484613510E+00
    4     8 O     1.159266426666E+00  2.571677682240E+00 -2.492442689933E+00
    5     8 O     2.143247255764E+00 -1.293192527507E+00  1.146980854262E+00
    6     8 O    -1.936717520944E+00  1.360483253620E+00 -8.089350625889E-01
    7     8 O     7.173647360434E-01  8.554292476867E-01  1.846974233748E+00
    8     8 O    -5.576721854586E-01 -8.363419345350E-01 -1.554357378262E+00
    9     8 O    -7.658444089565E-01  2.979072909805E+00 -4.307650862676E+00
   10     8 O     9.123464060123E-01 -2.951657815738E+00  4.579700211839E+00
   11     8 O    -1.464673886791E+00 -2.729714837463E+00  1.319125114079E-01
   12     8 O     1.588276582706E+00  2.818865132719E+00  1.835182769017E-01
   13     8 O     2.309314796694E+00  1.438070032274E+00  3.929993043270E+00
   14     8 O    -2.184060125228E+00 -1.419836422844E+00 -3.612063347067E+00
   15     8 O     1.372280547386E+00 -2.882894645394E-01 -5.281772982088E+00
   16     8 O    -1.217789121762E+00  4.905034269916E-01 -5.241539390463E+00
   17     1 H     9.865981111300E-01 -4.575102541504E-01 -2.189894064031E+00
   18     1 H     2.545535663733E+00 -2.018998867073E-01 -2.048753088358E+00
   19     1 H    -8.090729788065E-01  4.841338287412E-01  2.489166362067E+00
   20     1 H    -2.369831130286E+00  2.529910565726E-01  2.365082261648E+00
   21     1 H    -1.231213207633E+00 -1.571779060862E+00  2.854966397078E+00
   22     1 H    -2.621068754146E-01 -2.721250156771E+00  3.331409393188E+00
   23     1 H     1.362953804015E+00  1.604895957173E+00 -2.539312422558E+00
   24     1 H     1.939833946894E+00  2.994952270532E+00 -2.917905442589E+00
   25     1 H     1.470647652145E+00 -6.004905830110E-01  1.343339654760E+00
   26     1 H     1.728188148460E+00 -2.131563317311E+00  8.428890561587E-01
   27     1 H    -1.326502230220E+00  6.227173614204E-01 -1.042234817690E+00
   28     1 H    -2.507100980935E+00  1.015220123807E+00 -8.038353058342E-02
   29     1 H     8.837199493967E-01  1.569745617944E+00  1.190390234043E+00
   30     1 H     1.297306296330E+00  1.076645035681E+00  2.617559413426E+00
   31     1 H    -7.387022793015E-01 -1.543908736004E+00 -8.943354308129E-01
   32     1 H    -1.149072674886E+00 -1.054026194708E+00 -2.315598129540E+00
   33     1 H    -1.360193690738E-01  2.824796628295E+00 -3.560995424767E+00
   34     1 H    -1.065189447157E+00  2.090792672584E+00 -4.612088029927E+00
   35     1 H     1.240728196240E+00 -2.074837123827E+00  4.883257854160E+00
   36     1 H     3.096196406564E-01 -3.259337142083E+00  5.300782195109E+00
   37     1 H    -1.183418231974E+00 -2.773386050307E+00  1.073717890382E+00
   38     1 H    -1.478083124370E+00  2.911840562957E+00 -2.248687417927E-01
   39     1 H     1.308750536507E+00  2.810420029589E+00 -7.596083663450E-01
   40     1 H     2.535937000533E+00  2.546132689288E+00  1.644392135126E-01
   41     1 H     3.201694556538E+00  1.638718418504E+00  3.560398501127E+00
   42     1 H     1.919753910502E+00  2.295705342435E+00  4.224625345789E+00
   43     1 H    -1.768090415344E+00 -2.246982653267E+00 -3.948746703183E+00
   44     1 H    -1.979979825149E+00 -7.109975022184E-01 -4.264926278739E+00
   45     1 H     1.678430522422E+00 -2.399965454181E-01 -4.348686466989E+00
   46     1 H     1.883495592054E+00  1.855622346100E-01  5.017597354230E+00
   47     1 H    -1.468901752073E+00  2.839154135412E-01  4.642402361004E+00
   48     1 H    -2.754477663978E-01  1.966275764038E-01 -5.258191501263E+00

 *******************************************************************************
 STARTING BASIS SET HANDLING 
 *******************************************************************************

 Loading internal basis set: DEF2-MSVP           

 Please cite in your publication:
 Fully Optimized Contracted Gaussian Basis Sets for Atoms Li to Kr. A. Sch�fer, 
 H. Horn and R. Ahlrichs; J. Chem. Phys. 97, 2571 (1992).                       
                                                                                
                    
 S. Grimme, J. G. Brandenburg, C. Bannwarth, and A. Hansen, J. Chem. Phys., 143,
  054107 (2015).                                                                
                                                                                
                    

 *******************************************************************************
 LOCAL ATOMIC FUNCTIONS BASIS SET
 *******************************************************************************
   ATOM   X(AU)   Y(AU)   Z(AU)  N. TYPE  EXPONENT  S COEF   P COEF   D/F/G COEF
 *******************************************************************************
   1 O    3.334  -0.076  -4.967
                                  1 S  
                                         6.773E+03 1.727E-03 0.000E+00 0.000E+00
                                         1.017E+03 1.325E-02 0.000E+00 0.000E+00
                                         2.313E+02 6.603E-02 0.000E+00 0.000E+00
                                         6.501E+01 2.353E-01 0.000E+00 0.000E+00
                                         2.050E+01 5.498E-01 0.000E+00 0.000E+00
                                  2 S  
                                         6.716E+00 1.000E+00 0.000E+00 0.000E+00
                                  3 S  
                                         1.147E+00 1.000E+00 0.000E+00 0.000E+00
                                  4 S  
                                         3.342E-01 1.000E+00 0.000E+00 0.000E+00
                           5-     7 P  
                                         1.769E+01 0.000E+00 4.359E-02 0.000E+00
                                         3.854E+00 0.000E+00 2.318E-01 0.000E+00
                                         1.047E+00 0.000E+00 5.146E-01 0.000E+00
                           8-    10 P  
                                         2.759E-01 0.000E+00 1.000E+00 0.000E+00
                          11-    15 D  
                                         8.000E-01 0.000E+00 0.000E+00 1.000E+00
   2 O   -2.999   0.148   5.554
   3 O   -2.001  -4.805   5.254
   4 O    2.191   4.860  -4.710
   5 O    4.050  -2.444   2.167
   6 O   -3.660   2.571  -1.529
   7 O    1.356   1.617   3.490
   8 O   -1.054  -1.580  -2.937
   9 O   -1.447   5.630  -8.140
  10 O    1.724  -5.578   8.654
  11 O   -2.768  -5.158   0.249
  12 O    3.001   5.327   0.347
  13 O    4.364   2.718   7.427
  14 O   -4.127  -2.683  -6.826
  15 O    2.593  -0.545  -9.981
  16 O   -2.301   0.927  -9.905
  17 H    1.864  -0.865  -4.138
                                241 S  
                                         1.874E+01 1.968E-02 0.000E+00 0.000E+00
                                         2.826E+00 1.380E-01 0.000E+00 0.000E+00
                                         6.401E-01 4.783E-01 0.000E+00 0.000E+00
                                242 S  
                                         1.756E-01 1.000E+00 0.000E+00 0.000E+00
  18 H    4.810  -0.382  -3.872
  19 H   -1.529   0.915   4.704
  20 H   -4.478   0.478   4.469
  21 H   -2.327  -2.970   5.395
  22 H   -0.495  -5.142   6.295
  23 H    2.576   3.033  -4.799
  24 H    3.666   5.660  -5.514
  25 H    2.779  -1.135   2.539
  26 H    3.266  -4.028   1.593
  27 H   -2.507   1.177  -1.970
  28 H   -4.738   1.918  -0.152
  29 H    1.670   2.966   2.250
  30 H    2.452   2.035   4.946
  31 H   -1.396  -2.918  -1.690
  32 H   -2.171  -1.992  -4.376
  33 H   -0.257   5.338  -6.729
  34 H   -2.013   3.951  -8.716
  35 H    2.345  -3.921   9.228
  36 H    0.585  -6.159  10.017
  37 H   -2.236  -5.241   2.029
  38 H   -2.793   5.503  -0.425
  39 H    2.473   5.311  -1.435
  40 H    4.792   4.811   0.311
  41 H    6.050   3.097   6.728
  42 H    3.628   4.338   7.983
  43 H   -3.341  -4.246  -7.462
  44 H   -3.742  -1.344  -8.060
  45 H    3.172  -0.454  -8.218
  46 H    3.559   0.351   9.482
  47 H   -2.776   0.537   8.773
  48 H   -0.521   0.372  -9.937

 *******************************************************************************
 FINISHED BASIS SET HANDLING 
 *******************************************************************************

 INFORMATION **** SET_MPP **** PCRYSTAL CALCULATION
 INFORMATION **** READM2 **** NEW DEFAULT: FOCK/KS MATRIX MIXING SET TO 30 %
 INFORMATION **** READM2 **** NEW DEFAULT: FULL DIRECT SCF MODE
 INFORMATION **** READM2 **** NEW DEFAULT: COULOMB BIPOLAR BUFFER SET TO 32 Mb
 INFORMATION **** READM2 **** NEW DEFAULT: EXCHANGE BIPOLAR BUFFER SET TO 32 Mb

 *******************************************************************************
 NEW DEFAULT: DFT INTEGRATION GRID INCREASED TO XLGRID
 NEW DEFAULT: DIIS ACCELERATOR ACTIVE
 USE KEYWORD NODIIS TO TURN IT OFF
 *******************************************************************************

 INFORMATION **** RDDFTP **** HSE-3c calculation
 INFORMATION **** RDDFTP **** HSE screened hybrid functional combined with D3 and gCP

PLEASE CITE:
(1) HSE-3c Reference
 J. G. Brandenburg, E. Caldeweyer, and S. Grimme, 
 Phys. Chem. Chem. Phys. 18, 15519 (2016)
(2) DFT-D3 Reference
 S. Grimme, J. Antony, S. Ehrlich,
 and H. Krieg, J. Chem. Phys. 132, 154104 (2010)
(3) gCP Reference
 H. Kruse and S. Grimme J. Chem. Phys, 136, 154101 (2012)
 J. G. Brandenburg, M. Alessio, B. Civalleri, M. F. Peintinger
 T. Bredow, and S. Grimme, J. Phys. Chem. A, 117, 9282 (2013) 

 WARNING **** RDDFTP **** HSE3c-HJS ACTIVE
 RANGE SEPARATION - OMEGA:   0.110000000000000     
 WARNING **** RDDFTP **** HSE-3c has to be combined with def2-mSVP basis set
 WARNING **** RDDFTP **** Note: Harmonic frequencies are scaled by 0.95
 WARNING **** RDDFTP **** as recommended in original publication
 INFORMATION **** BIPOSIZE **** COULOMB BIPOLAR BUFFER SET TO    60000000
 INFORMATION **** EXCHSIZE **** EXCHANGE BIPOLAR BUFFER SIZE SET TO    40000000
 *******************************************************************************
 N. OF ATOMS PER CELL        48  COULOMB OVERLAP TOL         (T1) 10**   -6
 NUMBER OF SHELLS           176  COULOMB PENETRATION TOL     (T2) 10**   -6
 NUMBER OF AO               304  EXCHANGE OVERLAP TOL        (T3) 10**   -6
 N. OF ELECTRONS PER CELL   160  EXCHANGE PSEUDO OVP (F(G))  (T4) 10**   -6
 CORE ELECTRONS PER CELL     32  EXCHANGE PSEUDO OVP (P(G))  (T5) 10**  -12
 N. OF SYMMETRY OPERATORS     1  POLE ORDER IN MONO ZONE                  4
 *******************************************************************************
 TYPE OF CALCULATION :  RESTRICTED CLOSED SHELL
 KOHN-SHAM HAMILTONIAN

 (EXCHANGE)[CORRELATION] FUNCTIONAL:(HSE-3c)[PBEh-3c]

 RANGE-SEPARATED HYBRID FUNCTIONAL 
 OMEGA (SHORT-RANGE)[LONG-RANGE]:(    0.1100)[    0.0000]

 HYBRID EXCHANGE - PERCENTAGE OF FOCK EXCHANGE    42.0000

 CAPPA:IS1  2;IS2  2;IS3  1; K PTS MONK NET   4; SYMMOPS:K SPACE   2;G SPACE   1

 *******************************************************************************
 MAX NUMBER OF SCF CYCLES      50  CONVERGENCE ON DELTAP        10**-16
 WEIGHT OF F(I) IN F(I+1)      30% CONVERGENCE ON ENERGY        10**- 6
 S(K) EIGENV. THRESHOLD  10*10.**-4
 SHRINK. FACT.(MONKH.)    2  2  1  NUMBER OF K POINTS IN THE IBZ      4
 SHRINKING FACTOR(GILAT NET)    2  NUMBER OF K POINTS(GILAT NET)      4
 *******************************************************************************
 *** K POINTS COORDINATES (OBLIQUE COORDINATES IN UNITS OF IS =  2)
   1-R(  0  0  0)   2-R(  1  0  0)   3-R(  0  1  0)   4-R(  1  1  0)

 DIRECT LATTICE VECTORS COMPON. (A.U.)     RECIP. LATTICE VECTORS COMPON. (A.U.) 
        X            Y            Z              X            Y            Z
   10.7032916   -3.3426758    0.0000000      0.5870330    0.0000000   -0.3088090
    0.0000000   12.3948340    0.0000000      0.1583128    0.5069197    0.0091339
   10.7629518   -3.7299623   20.4599238      0.0000000    0.0000000    0.3070972

 DISK SPACE FOR EIGENVECTORS (FTN 10)      369664 REALS

 SYMMETRY ADAPTION OF THE BLOCH FUNCTIONS DISABLED
 TTTTTTTTTTTTTTTTTTTTTTTTTTTTTT gordsh1     TELAPSE        0.32 TCPU        0.04

 MATRIX SIZE: P(G)  185266, F(G)   33533, P(G) IRR   93601, F(G) IRR   33789
 MAX G-VECTOR INDEX FOR 1- AND 2-ELECTRON INTEGRALS  63

 TTTTTTTTTTTTTTTTTTTTTTTTTTTTTT INPUT       TELAPSE        0.36 TCPU        0.08

 NEIGHBORS OF THE NON-EQUIVALENT ATOMS

 N = NUMBER OF NEIGHBORS AT DISTANCE R
    ATOM  N     R/ANG      R/AU   NEIGHBORS (ATOM LABELS AND CELL INDICES)
   1 O    1     0.9856     1.8626   17 H    0 0 0
   1 O    1     0.9860     1.8632   18 H    0 0 0
   1 O    1     1.6955     3.2041   23 H    0 0 0
   1 O    1     1.7342     3.2771   45 H    0 0 0
   1 O    1     2.6795     5.0634    8 O    0 0 0
   1 O    1     2.6843     5.0726    4 O    0 0 0

   2 O    1     0.9859     1.8632   19 H    0 0 0
   2 O    1     0.9861     1.8634   20 H    0 0 0
   2 O    1     1.6903     3.1941   21 H    0 0 0
   2 O    1     1.7200     3.2503   47 H    0 0 0
   2 O    1     2.6658     5.0376    7 O    0 0 0
   2 O    1     2.6660     5.0380    5 O   -1 0 0

   3 O    1     0.9852     1.8617   22 H    0 0 0
   3 O    1     0.9887     1.8684   21 H    0 0 0
   3 O    1     1.7170     3.2447   41 H   -1-1 0
   3 O    1     1.7268     3.2632   37 H    0 0 0
   3 O    1     2.6783     5.0613    2 O    0 0 0
   3 O    1     2.6860     5.0758   11 O    0 0 0

   4 O    1     0.9846     1.8607   24 H    0 0 0
   4 O    1     0.9891     1.8692   23 H    0 0 0
   4 O    1     1.6981     3.2090   33 H    0 0 0
   4 O    1     1.7556     3.3176   39 H    0 0 0
   4 O    1     2.6771     5.0590    9 O    0 0 0
   4 O    1     2.6843     5.0726    1 O    0 0 0

   5 O    1     0.9837     1.8589   26 H    0 0 0
   5 O    1     0.9853     1.8619   25 H    0 0 0
   5 O    1     1.6807     3.1761   28 H    1 0 0
   5 O    1     1.6905     3.1946   20 H    1 0 0
   5 O    1     2.6660     5.0380    2 O    1 0 0
   5 O    1     2.6679     5.0415    6 O    1 0 0

   6 O    1     0.9854     1.8622   27 H    0 0 0
   6 O    1     0.9876     1.8663   28 H    0 0 0
   6 O    1     1.7199     3.2502   38 H    0 0 0
   6 O    1     1.7252     3.2601   18 H   -1 0 0
   6 O    1     2.6679     5.0415    5 O   -1 0 0
   6 O    1     2.6839     5.0718   11 O    0 1 0

   7 O    1     0.9844     1.8602   29 H    0 0 0
   7 O    1     0.9895     1.8698   30 H    0 0 0
   7 O    1     1.6971     3.2071   19 H    0 0 0
   7 O    1     1.7149     3.2406   25 H    0 0 0
   7 O    1     2.6658     5.0376    2 O    0 0 0
   7 O    1     2.6720     5.0494    5 O    0 0 0

   8 O    1     0.9844     1.8603   31 H    0 0 0
   8 O    1     0.9882     1.8675   32 H    0 0 0
   8 O    1     1.7124     3.2359   17 H    0 0 0
   8 O    1     1.7269     3.2634   27 H    0 0 0
   8 O    1     2.6795     5.0634    1 O    0 0 0
   8 O    1     2.6870     5.0776   14 O    0 0 0

   9 O    1     0.9856     1.8624   34 H    0 0 0
   9 O    1     0.9889     1.8688   33 H    0 0 0
   9 O    1     1.6884     3.1906   36 H    1 1-1
   9 O    1     1.7059     3.2238   43 H    0 1 0
   9 O    1     2.6761     5.0571   14 O    0 1 0
   9 O    1     2.6771     5.0590    4 O    0 0 0

  10 O    1     0.9843     1.8600   35 H    0 0 0
  10 O    1     0.9889     1.8687   36 H    0 0 0
  10 O    1     1.6916     3.1967   42 H    0-1 0
  10 O    1     1.7294     3.2680   22 H    0 0 0
  10 O    1     2.6608     5.0281   13 O    0-1 0
  10 O    1     2.6772     5.0593    9 O   -1-1 1

  11 O    1     0.9839     1.8593   37 H    0 0 0
  11 O    1     0.9845     1.8605   38 H    0-1 0
  11 O    1     1.7281     3.2657   31 H    0 0 0
  11 O    1     1.7331     3.2751   40 H   -1-1 0
  11 O    1     2.6839     5.0718    6 O    0-1 0
  11 O    1     2.6860     5.0758    3 O    0 0 0

  12 O    1     0.9837     1.8590   39 H    0 0 0
  12 O    1     0.9863     1.8639   40 H    0 0 0
  12 O    1     1.7441     3.2960   26 H    0 1 0
  12 O    1     1.7523     3.3113   29 H    0 0 0
  12 O    1     2.6878     5.0791    5 O    0 1 0
  12 O    1     2.7167     5.1339    7 O    0 0 0

  13 O    1     0.9865     1.8642   41 H    0 0 0
  13 O    1     0.9870     1.8651   42 H    0 0 0
  13 O    1     1.6963     3.2055   30 H    0 0 0
  13 O    1     1.7126     3.2363   46 H    0 0 0
  13 O    1     2.6608     5.0281   10 O    0 1 0
  13 O    1     2.6755     5.0560   15 O   -1 0 1

  14 O    1     0.9851     1.8615   44 H    0 0 0
  14 O    1     0.9852     1.8617   43 H    0 0 0
  14 O    1     1.6988     3.2102   32 H    0 0 0
  14 O    1     1.7305     3.2701   24 H   -1-1 0
  14 O    1     2.6761     5.0571    9 O    0-1 0
  14 O    1     2.6870     5.0776    8 O    0 0 0

  15 O    1     0.9832     1.8580   45 H    0 0 0
  15 O    1     0.9844     1.8603   46 H    1 0-1
  15 O    1     1.7178     3.2461   48 H    0 0 0
  15 O    1     1.7223     3.2546   35 H    1 0-1
  15 O    1     2.6755     5.0560   13 O    1 0-1
  15 O    1     2.6865     5.0768   10 O    1 0-1

  16 O    1     0.9844     1.8603   47 H    1 0-1
  16 O    1     0.9872     1.8656   48 H    0 0 0
  16 O    1     1.7258     3.2612   44 H    0 0 0
  16 O    1     1.7264     3.2624   34 H    0 0 0
  16 O    1     2.6847     5.0734    2 O    1 0-1
  16 O    1     2.6904     5.0841   14 O    0 0 0

  17 H    1     0.9856     1.8626    1 O    0 0 0
  17 H    1     1.5860     2.9972   18 H    0 0 0
  17 H    1     1.7124     3.2359    8 O    0 0 0
  17 H    1     2.1254     4.0164   23 H    0 0 0
  17 H    1     2.2210     4.1970   32 H    0 0 0
  17 H    1     2.2774     4.3036   45 H    0 0 0

  18 H    1     0.9860     1.8632    1 O    0 0 0
  18 H    1     1.5860     2.9972   17 H    0 0 0
  18 H    1     1.7252     3.2601    6 O    1 0 0
  18 H    1     2.1337     4.0321   28 H    1 0 0
  18 H    1     2.2144     4.1846   23 H    0 0 0
  18 H    1     2.2618     4.2741   27 H    1 0 0

  19 H    1     0.9859     1.8632    2 O    0 0 0
  19 H    1     1.5827     2.9908   20 H    0 0 0
  19 H    1     1.6971     3.2071    7 O    0 0 0
  19 H    1     2.1304     4.0260   21 H    0 0 0
  19 H    1     2.1919     4.1421   30 H    0 0 0
  19 H    1     2.2609     4.2726   47 H    0 0 0

  20 H    1     0.9861     1.8634    2 O    0 0 0
  20 H    1     1.5827     2.9908   19 H    0 0 0
  20 H    1     1.6905     3.1946    5 O   -1 0 0
  20 H    1     2.2060     4.1686   21 H    0 0 0
  20 H    1     2.2690     4.2877   26 H   -1 0 0
  20 H    1     2.2819     4.3121   25 H   -1 0 0

  21 H    1     0.9887     1.8684    3 O    0 0 0
  21 H    1     1.5772     2.9804   22 H    0 0 0
  21 H    1     1.6903     3.1941    2 O    0 0 0
  21 H    1     2.1233     4.0125   41 H   -1-1 0
  21 H    1     2.1304     4.0260   19 H    0 0 0
  21 H    1     2.1492     4.0614   37 H    0 0 0

  22 H    1     0.9852     1.8617    3 O    0 0 0
  22 H    1     1.5772     2.9804   21 H    0 0 0
  22 H    1     1.7294     3.2680   10 O    0 0 0
  22 H    1     2.1201     4.0064   36 H    0 0 0
  22 H    1     2.2535     4.2584   41 H   -1-1 0
  22 H    1     2.2549     4.2612   35 H    0 0 0

  23 H    1     0.9891     1.8692    4 O    0 0 0
  23 H    1     1.5519     2.9327   24 H    0 0 0
  23 H    1     1.6955     3.2041    1 O    0 0 0
  23 H    1     2.1254     4.0164   17 H    0 0 0
  23 H    1     2.1502     4.0634   39 H    0 0 0
  23 H    1     2.1861     4.1311   33 H    0 0 0

  24 H    1     0.9846     1.8607    4 O    0 0 0
  24 H    1     1.5519     2.9327   23 H    0 0 0
  24 H    1     1.7305     3.2701   14 O    1 1 0
  24 H    1     2.1798     4.1193   33 H    0 0 0
  24 H    1     2.2562     4.2637   39 H    0 0 0
  24 H    1     2.2567     4.2645   43 H    1 1 0

  25 H    1     0.9853     1.8619    5 O    0 0 0
  25 H    1     1.6312     3.0826   26 H    0 0 0
  25 H    1     1.7149     3.2406    7 O    0 0 0
  25 H    1     2.1134     3.9938   30 H    0 0 0
  25 H    1     2.2122     4.1804   28 H    1 0 0
  25 H    1     2.2534     4.2583   29 H    0 0 0

  26 H    1     0.9837     1.8589    5 O    0 0 0
  26 H    1     1.6312     3.0826   25 H    0 0 0
  26 H    1     1.7441     3.2960   12 O    0-1 0
  26 H    1     2.1569     4.0760   40 H    0-1 0
  26 H    1     2.1891     4.1368   28 H    1 0 0
  26 H    1     2.2690     4.2877   20 H    1 0 0

  27 H    1     0.9854     1.8622    6 O    0 0 0
  27 H    1     1.5726     2.9718   28 H    0 0 0
  27 H    1     1.7269     3.2634    8 O    0 0 0
  27 H    1     2.1129     3.9928   32 H    0 0 0
  27 H    1     2.2498     4.2515   31 H    0 0 0
  27 H    1     2.2618     4.2741   18 H   -1 0 0

  28 H    1     0.9876     1.8663    6 O    0 0 0
  28 H    1     1.5726     2.9718   27 H    0 0 0
  28 H    1     1.6807     3.1761    5 O   -1 0 0
  28 H    1     2.1337     4.0321   18 H   -1 0 0
  28 H    1     2.1626     4.0868   38 H    0 0 0
  28 H    1     2.1891     4.1368   26 H   -1 0 0

  29 H    1     0.9844     1.8602    7 O    0 0 0
  29 H    1     1.5656     2.9585   30 H    0 0 0
  29 H    1     1.7523     3.3113   12 O    0 0 0
  29 H    1     2.1762     4.1124   40 H    0 0 0
  29 H    1     2.2534     4.2583   25 H    0 0 0
  29 H    1     2.3500     4.4408   39 H    0 0 0

  30 H    1     0.9895     1.8698    7 O    0 0 0
  30 H    1     1.5656     2.9585   29 H    0 0 0
  30 H    1     1.6963     3.2055   13 O    0 0 0
  30 H    1     2.1110     3.9892   42 H    0 0 0
  30 H    1     2.1134     3.9938   25 H    0 0 0
  30 H    1     2.1919     4.1421   19 H    0 0 0

  31 H    1     0.9844     1.8603    8 O    0 0 0
  31 H    1     1.5583     2.9448   32 H    0 0 0
  31 H    1     1.7281     3.2657   11 O    0 0 0
  31 H    1     2.2498     4.2515   27 H    0 0 0
  31 H    1     2.3278     4.3990   38 H    0-1 0
  31 H    1     2.3628     4.4650   37 H    0 0 0

  32 H    1     0.9882     1.8675    8 O    0 0 0
  32 H    1     1.5583     2.9448   31 H    0 0 0
  32 H    1     1.6988     3.2102   14 O    0 0 0
  32 H    1     2.1129     3.9928   27 H    0 0 0
  32 H    1     2.1151     3.9969   43 H    0 0 0
  32 H    1     2.1466     4.0565   44 H    0 0 0

  33 H    1     0.9889     1.8688    9 O    0 0 0
  33 H    1     1.5833     2.9920   34 H    0 0 0
  33 H    1     1.6981     3.2090    4 O    0 0 0
  33 H    1     2.1203     4.0067   36 H    1 1-1
  33 H    1     2.1798     4.1193   24 H    0 0 0
  33 H    1     2.1861     4.1311   23 H    0 0 0

  34 H    1     0.9856     1.8624    9 O    0 0 0
  34 H    1     1.5833     2.9920   33 H    0 0 0
  34 H    1     1.7264     3.2624   16 O    0 0 0
  34 H    1     2.1515     4.0658   48 H    0 0 0
  34 H    1     2.1538     4.0701   36 H    1 1-1
  34 H    1     2.2865     4.3209   47 H    1 0-1

  35 H    1     0.9843     1.8600   10 O    0 0 0
  35 H    1     1.5634     2.9545   36 H    0 0 0
  35 H    1     1.7223     3.2546   15 O   -1 0 1
  35 H    1     2.2549     4.2612   22 H    0 0 0
  35 H    1     2.3282     4.3998   45 H   -1 0 1
  35 H    1     2.3538     4.4481   46 H    0 0 0

  36 H    1     0.9889     1.8687   10 O    0 0 0
  36 H    1     1.5634     2.9545   35 H    0 0 0
  36 H    1     1.6884     3.1906    9 O   -1-1 1
  36 H    1     2.1201     4.0064   22 H    0 0 0
  36 H    1     2.1203     4.0067   33 H   -1-1 1
  36 H    1     2.1538     4.0701   34 H   -1-1 1

  37 H    1     0.9839     1.8593   11 O    0 0 0
  37 H    1     1.5927     3.0098   38 H    0-1 0
  37 H    1     1.7268     3.2632    3 O    0 0 0
  37 H    1     2.1492     4.0614   21 H    0 0 0
  37 H    1     2.2110     4.1781   40 H   -1-1 0
  37 H    1     2.3628     4.4650   31 H    0 0 0

  38 H    1     0.9845     1.8605   11 O    0 1 0
  38 H    1     1.5927     3.0098   37 H    0 1 0
  38 H    1     1.7199     3.2502    6 O    0 0 0
  38 H    1     2.1626     4.0868   28 H    0 0 0
  38 H    1     2.2006     4.1585   40 H   -1 0 0
  38 H    1     2.3278     4.3990   31 H    0 1 0

  39 H    1     0.9837     1.8590   12 O    0 0 0
  39 H    1     1.5587     2.9456   40 H    0 0 0
  39 H    1     1.7556     3.3176    4 O    0 0 0
  39 H    1     2.1502     4.0634   23 H    0 0 0
  39 H    1     2.2562     4.2637   24 H    0 0 0
  39 H    1     2.3149     4.3746   26 H    0 1 0

  40 H    1     0.9863     1.8639   12 O    0 0 0
  40 H    1     1.5587     2.9456   39 H    0 0 0
  40 H    1     1.7331     3.2751   11 O    1 1 0
  40 H    1     2.1569     4.0760   26 H    0 1 0
  40 H    1     2.1762     4.1124   29 H    0 0 0
  40 H    1     2.2006     4.1585   38 H    1 0 0

  41 H    1     0.9865     1.8642   13 O    0 0 0
  41 H    1     1.5863     2.9976   42 H    0 0 0
  41 H    1     1.7170     3.2447    3 O    1 1 0
  41 H    1     2.1233     4.0125   21 H    1 1 0
  41 H    1     2.1981     4.1538   30 H    0 0 0
  41 H    1     2.2535     4.2584   22 H    1 1 0

  42 H    1     0.9870     1.8651   13 O    0 0 0
  42 H    1     1.5863     2.9976   41 H    0 0 0
  42 H    1     1.6916     3.1967   10 O    0 1 0
  42 H    1     2.1110     3.9892   30 H    0 0 0
  42 H    1     2.1814     4.1223   36 H    0 1 0
  42 H    1     2.2545     4.2604   46 H    0 0 0

  43 H    1     0.9852     1.8617   14 O    0 0 0
  43 H    1     1.5824     2.9904   44 H    0 0 0
  43 H    1     1.7059     3.2238    9 O    0-1 0
  43 H    1     2.1151     3.9969   32 H    0 0 0
  43 H    1     2.2419     4.2365   33 H    0-1 0
  43 H    1     2.2567     4.2645   24 H   -1-1 0

  44 H    1     0.9851     1.8615   14 O    0 0 0
  44 H    1     1.5824     2.9904   43 H    0 0 0
  44 H    1     1.7258     3.2612   16 O    0 0 0
  44 H    1     2.1466     4.0565   32 H    0 0 0
  44 H    1     2.1716     4.1037   48 H    0 0 0
  44 H    1     2.3140     4.3728   47 H    1 0-1

  45 H    1     0.9832     1.8580   15 O    0 0 0
  45 H    1     1.6003     3.0242   46 H    1 0-1
  45 H    1     1.7342     3.2771    1 O    0 0 0
  45 H    1     2.1990     4.1555   48 H    0 0 0
  45 H    1     2.2774     4.3036   17 H    0 0 0
  45 H    1     2.3282     4.3998   35 H    1 0-1

  46 H    1     0.9844     1.8603   15 O   -1 0 1
  46 H    1     1.6003     3.0242   45 H   -1 0 1
  46 H    1     1.7126     3.2363   13 O    0 0 0
  46 H    1     2.2061     4.1690   48 H   -1 0 1
  46 H    1     2.2545     4.2604   42 H    0 0 0
  46 H    1     2.3538     4.4481   35 H    0 0 0

  47 H    1     0.9844     1.8603   16 O   -1 0 1
  47 H    1     1.5634     2.9544   48 H   -1 0 1
  47 H    1     1.7200     3.2503    2 O    0 0 0
  47 H    1     2.2609     4.2726   19 H    0 0 0
  47 H    1     2.2865     4.3209   34 H   -1 0 1
  47 H    1     2.3140     4.3728   44 H   -1 0 1

  48 H    1     0.9872     1.8656   16 O    0 0 0
  48 H    1     1.5634     2.9544   47 H    1 0-1
  48 H    1     1.7178     3.2461   15 O    0 0 0
  48 H    1     2.1515     4.0658   34 H    0 0 0
  48 H    1     2.1716     4.1037   44 H    0 0 0
  48 H    1     2.1990     4.1555   45 H    0 0 0


 SYMMETRY ALLOWED INTERNAL DEGREE(S) OF FREEDOM: 141
 TTTTTTTTTTTTTTTTTTTTTTTTTTTTTT SYMM        TELAPSE        0.36 TCPU        0.09
 TTTTTTTTTTTTTTTTTTTTTTTTTTTTTT INT_SCREEN  TELAPSE        0.37 TCPU        0.10

 DFT PARAMETERS

     ATOM       ELECTRONS   NET CHARGE   R(ANGSTROM)
   1   8  O       8.0000      0.0000     0.74000000
  17   1  H       1.0000      0.0000     1.11000000

 SIZE OF GRID=    1064499
 TTTTTTTTTTTTTTTTTTTTTTTTTTTTTT MAKE_GRID2  TELAPSE       15.28 TCPU       14.99
 BECKE WEIGHT FUNCTION
 RADSAFE =     2.00
 TOLERANCES - DENSITY:10**- 6; POTENTIAL:10**- 9; GRID WGT:10**-14

 RADIAL INTEGRATION  - INTERVALS (POINTS,UPPER LIMIT):            1( 75,  4.0*R)

 ANGULAR INTEGRATION - INTERVALS (ACCURACY LEVEL [N. POINTS] UPPER LIMIT):
  1(  4[  86]   0.2)  2(  8[ 194]   0.5)  3( 12[ 350]   0.9)  4( 16[ 974]   3.5)
  5( 12[ 350]9999.0)
 TTTTTTTTTTTTTTTTTTTTTTTTTTTTTT INT_CALC    TELAPSE       15.32 TCPU       15.03
 EEEEEEEEEE INT_CALC TERMINATION  DATE 25 03 2019 TIME 17:52:55.9

 *******************************************************************************
 !drive by JGB                                                                   
 CRYSTAL - SCF - TYPE OF CALCULATION :  RESTRICTED CLOSED SHELL
 *******************************************************************************

 CAPPA:IS1  2;IS2  2;IS3  1; K PTS MONK NET   4; SYMMOPS:K SPACE   2;G SPACE   1

 TTTTTTTTTTTTTTTTTTTTTTTTTTTTTT SDIK        TELAPSE       15.74 TCPU       15.45

 AAAAAAAAAAAAAAAAAAAAAAAAAAAAAAAAAAAAAAAAAAAAAAAAAAAAAAAAAAAAAAAAAAAAAAAAAAAAAAA
         ATOMIC WAVEFUNCTION(S)


 NUCLEAR CHARGE  8.0  SYMMETRY SPECIES            S    P
 N. ELECTRONS    8.0  NUMBER OF PRIMITIVE GTOS    8    4
                      NUMBER OF CONTRACTED GTOS   4    2
                      NUMBER OF CLOSED SHELLS     2    0
                      OPEN SHELL OCCUPATION       0    4

  ZNUC SCFIT  TOTAL HF ENERGY   KINETIC ENERGY   VIRIAL THEOREM ACCURACY
   8.0  12   -7.477373220E+01  7.477365593E+01 -2.000001020E+00  3.8E-06

 NUCLEAR CHARGE  1.0  SYMMETRY SPECIES            S
 N. ELECTRONS    1.0  NUMBER OF PRIMITIVE GTOS    4
                      NUMBER OF CONTRACTED GTOS   2
                      NUMBER OF CLOSED SHELLS     0
                      OPEN SHELL OCCUPATION       1

  ZNUC SCFIT  TOTAL HF ENERGY   KINETIC ENERGY   VIRIAL THEOREM ACCURACY
   1.0   1   -4.977266687E-01  5.190767460E-01 -1.958869132E+00  1.8E-16

 AAAAAAAAAAAAAAAAAAAAAAAAAAAAAAAAAAAAAAAAAAAAAAAAAAAAAAAAAAAAAAAAAAAAAAAAAAAAAAA

 CHARGE NORMALIZATION FACTOR   1.00000000
 TOTAL ATOMIC CHARGES:
   8.0000000   8.0000000   8.0000000   8.0000000   8.0000000   8.0000000
   8.0000000   8.0000000   8.0000000   8.0000000   8.0000000   8.0000000
   8.0000000   8.0000000   8.0000000   8.0000000   1.0000000   1.0000000
   1.0000000   1.0000000   1.0000000   1.0000000   1.0000000   1.0000000
   1.0000000   1.0000000   1.0000000   1.0000000   1.0000000   1.0000000
   1.0000000   1.0000000   1.0000000   1.0000000   1.0000000   1.0000000
   1.0000000   1.0000000   1.0000000   1.0000000   1.0000000   1.0000000
   1.0000000   1.0000000   1.0000000   1.0000000   1.0000000   1.0000000
 TTTTTTTTTTTTTTTTTTTTTTTTTTTTTT MOQGAD      TELAPSE       15.92 TCPU       15.63
 TTTTTTTTTTTTTTTTTTTTTTTTTTTTTT SHELLXN     TELAPSE       49.34 TCPU       48.84
 TTTTTTTTTTTTTTTTTTTTTTTTTTTTTT MONMO3      TELAPSE       50.86 TCPU       50.35
 NUMERICALLY INTEGRATED DENSITY    159.9999954476
 TTTTTTTTTTTTTTTTTTTTTTTTTTTTTT NUMDFT      TELAPSE       52.89 TCPU       52.39
 CYC   0 ETOT(AU) -1.221290947223E+03 DETOT -1.22E+03 tst  0.00E+00 PX  1.00E+00
 TTTTTTTTTTTTTTTTTTTTTTTTTTTTTT DIIS        TELAPSE       52.90 TCPU       52.40
 TTTTTTTTTTTTTTTTTTTTTTTTTTTTTT FDIK        TELAPSE       53.27 TCPU       52.75
 INSULATING STATE
 TOP OF VALENCE BANDS -    BAND     80; K    4; EIG -4.1523504E-01 AU
 TOP OF VALENCE BANDS -    BAND     80; K    1; EIG -4.1577638E-01 AU
 BOTTOM OF VIRTUAL BANDS - BAND     81; K    1; EIG -8.0758974E-02 AU
 INDIRECT ENERGY BAND GAP:   9.1016 eV
 TTTTTTTTTTTTTTTTTTTTTTTTTTTTTT PDIG        TELAPSE       53.29 TCPU       52.76
 CHARGE NORMALIZATION FACTOR   1.00000000
 TOTAL ATOMIC CHARGES:
   9.0735814   9.0770309   9.0771713   9.0697611   9.0679302   9.0783590
   9.0711194   9.0744030   9.0713993   9.0744439   9.0719482   9.0730204
   9.0740385   9.0707499   9.0709936   9.0721949   0.4615782   0.4627586
   0.4619767   0.4598924   0.4697834   0.4640025   0.4713215   0.4623677
   0.4603796   0.4585239   0.4636585   0.4695475   0.4624144   0.4689600
   0.4599437   0.4715226   0.4627585   0.4604050   0.4595167   0.4710191
   0.4600820   0.4595662   0.4631789   0.4737224   0.4625536   0.4626001
   0.4617440   0.4595824   0.4572624   0.4570936   0.4595116   0.4726274
 TTTTTTTTTTTTTTTTTTTTTTTTTTTTTT MOQGAD      TELAPSE       53.29 TCPU       52.77
 TTTTTTTTTTTTTTTTTTTTTTTTTTTTTT SHELLXN     TELAPSE       87.50 TCPU       86.96
 TTTTTTTTTTTTTTTTTTTTTTTTTTTTTT MONMO3      TELAPSE       89.24 TCPU       88.70
 NUMERICALLY INTEGRATED DENSITY    159.9999887948
 TTTTTTTTTTTTTTTTTTTTTTTTTTTTTT NUMDFT      TELAPSE       93.39 TCPU       92.85
 CYC   1 ETOT(AU) -1.220361988895E+03 DETOT  9.29E-01 tst  0.00E+00 PX  1.00E+00
 TTTTTTTTTTTTTTTTTTTTTTTTTTTTTT DIIS        TELAPSE       93.43 TCPU       92.89
 DIIS TEST: 0.15683E+01 AT SCF   CYCLE   1 - MIX   30 %
 TTTTTTTTTTTTTTTTTTTTTTTTTTTTTT FDIK        TELAPSE       93.50 TCPU       92.96
 INSULATING STATE
 TOP OF VALENCE BANDS -    BAND     80; K    3; EIG -3.1790759E-01 AU
 TOP OF VALENCE BANDS -    BAND     80; K    1; EIG -3.1817808E-01 AU
 BOTTOM OF VIRTUAL BANDS - BAND     81; K    1; EIG -2.1349150E-02 AU
 INDIRECT ENERGY BAND GAP:   8.0698 eV
 TTTTTTTTTTTTTTTTTTTTTTTTTTTTTT PDIG        TELAPSE       93.51 TCPU       92.97
 CHARGE NORMALIZATION FACTOR   1.00000000
 TOTAL ATOMIC CHARGES:
   8.8681021   8.8715703   8.8676232   8.8617962   8.8715722   8.8664314
   8.8666087   8.8662038   8.8706188   8.8674298   8.8671340   8.8610384
   8.8684881   8.8655025   8.8689796   8.8665906   0.5635112   0.5666705
   0.5630334   0.5583833   0.5777097   0.5688356   0.5784796   0.5646424
   0.5615656   0.5590710   0.5688805   0.5763304   0.5658515   0.5718375
   0.5619216   0.5770818   0.5623995   0.5616439   0.5597090   0.5779104
   0.5617333   0.5592490   0.5663530   0.5837524   0.5662341   0.5644815
   0.5625250   0.5606692   0.5562600   0.5558684   0.5593236   0.5823923
 TTTTTTTTTTTTTTTTTTTTTTTTTTTTTT MOQGAD      TELAPSE       93.52 TCPU       92.98
 TTTTTTTTTTTTTTTTTTTTTTTTTTTTTT SHELLXN     TELAPSE      127.70 TCPU      127.13
 TTTTTTTTTTTTTTTTTTTTTTTTTTTTTT MONMO3      TELAPSE      129.46 TCPU      128.89
 NUMERICALLY INTEGRATED DENSITY    159.9999876148
 TTTTTTTTTTTTTTTTTTTTTTTTTTTTTT NUMDFT      TELAPSE      133.59 TCPU      133.02
 CYC   2 ETOT(AU) -1.220688296762E+03 DETOT -3.26E-01 tst  1.76E-03 PX  1.21E-01
 TTTTTTTTTTTTTTTTTTTTTTTTTTTTTT DIIS        TELAPSE      133.62 TCPU      133.05
 DIIS TEST: 0.33180E+00 AT SCF   CYCLE   2 - DIIS ACTIVE - HISTORY:     2 CYCLES
 TTTTTTTTTTTTTTTTTTTTTTTTTTTTTT FDIK        TELAPSE      133.68 TCPU      133.09
 INSULATING STATE
 TOP OF VALENCE BANDS -    BAND     80; K    3; EIG -3.6160305E-01 AU
 TOP OF VALENCE BANDS -    BAND     80; K    1; EIG -3.6172031E-01 AU
 BOTTOM OF VIRTUAL BANDS - BAND     81; K    1; EIG -2.2809782E-02 AU
 INDIRECT ENERGY BAND GAP:   9.2190 eV
 TTTTTTTTTTTTTTTTTTTTTTTTTTTTTT PDIG        TELAPSE      133.69 TCPU      133.11
 CHARGE NORMALIZATION FACTOR   1.00000000
 TOTAL ATOMIC CHARGES:
   8.9385064   8.9423398   8.9395231   8.9343509   8.9374533   8.9396621
   8.9371360   8.9375691   8.9386581   8.9379227   8.9386204   8.9352605
   8.9396340   8.9363752   8.9399498   8.9378235   0.5288749   0.5302930
   0.5282633   0.5243491   0.5411960   0.5324726   0.5417558   0.5291896
   0.5279621   0.5248939   0.5323273   0.5399294   0.5297369   0.5364337
   0.5266326   0.5407600   0.5279266   0.5273196   0.5254258   0.5411445
   0.5264523   0.5241486   0.5291210   0.5463443   0.5298602   0.5290723
   0.5279474   0.5250967   0.5218109   0.5217605   0.5242857   0.5464286
 TTTTTTTTTTTTTTTTTTTTTTTTTTTTTT MOQGAD      TELAPSE      133.70 TCPU      133.11
 TTTTTTTTTTTTTTTTTTTTTTTTTTTTTT SHELLXN     TELAPSE      167.28 TCPU      166.69
 TTTTTTTTTTTTTTTTTTTTTTTTTTTTTT MONMO3      TELAPSE      168.96 TCPU      168.37
 NUMERICALLY INTEGRATED DENSITY    159.9999879512
 TTTTTTTTTTTTTTTTTTTTTTTTTTTTTT NUMDFT      TELAPSE      173.05 TCPU      172.45
 CYC   3 ETOT(AU) -1.220774390549E+03 DETOT -8.61E-02 tst  2.20E-04 PX  4.39E-02
 TTTTTTTTTTTTTTTTTTTTTTTTTTTTTT DIIS        TELAPSE      173.08 TCPU      172.48
 DIIS TEST: 0.20406E-02 AT SCF   CYCLE   3 - DIIS ACTIVE - HISTORY:     3 CYCLES
 TTTTTTTTTTTTTTTTTTTTTTTTTTTTTT FDIK        TELAPSE      173.75 TCPU      172.49
 INSULATING STATE
 TOP OF VALENCE BANDS -    BAND     80; K    1; EIG -3.5962985E-01 AU
 BOTTOM OF VIRTUAL BANDS - BAND     81; K    1; EIG -2.0716637E-02 AU
 DIRECT ENERGY BAND GAP:   9.2223 eV
 TTTTTTTTTTTTTTTTTTTTTTTTTTTTTT PDIG        TELAPSE      173.76 TCPU      172.50
 CHARGE NORMALIZATION FACTOR   1.00000000
 TOTAL ATOMIC CHARGES:
   8.9372582   8.9406285   8.9375228   8.9315164   8.9391924   8.9367112
   8.9355566   8.9356827   8.9389324   8.9366457   8.9362920   8.9310170
   8.9380730   8.9342503   8.9372393   8.9352856   0.5298413   0.5312198
   0.5290867   0.5251436   0.5418188   0.5333274   0.5425708   0.5304767
   0.5278222   0.5250977   0.5335306   0.5406125   0.5308770   0.5371186
   0.5278530   0.5415204   0.5284074   0.5278534   0.5264207   0.5412836
   0.5276441   0.5255305   0.5310090   0.5476515   0.5308139   0.5297866
   0.5288534   0.5262367   0.5231017   0.5230443   0.5256014   0.5470403
 TTTTTTTTTTTTTTTTTTTTTTTTTTTTTT MOQGAD      TELAPSE      173.77 TCPU      172.51
 TTTTTTTTTTTTTTTTTTTTTTTTTTTTTT SHELLXN     TELAPSE      207.05 TCPU      205.79
 TTTTTTTTTTTTTTTTTTTTTTTTTTTTTT MONMO3      TELAPSE      208.78 TCPU      207.52
 NUMERICALLY INTEGRATED DENSITY    159.9999879233
 TTTTTTTTTTTTTTTTTTTTTTTTTTTTTT NUMDFT      TELAPSE      212.88 TCPU      211.61
 CYC   4 ETOT(AU) -1.220774594705E+03 DETOT -2.04E-04 tst  5.09E-07 PX  2.19E-03
 TTTTTTTTTTTTTTTTTTTTTTTTTTTTTT DIIS        TELAPSE      212.91 TCPU      211.64
 DIIS TEST: 0.53058E-04 AT SCF   CYCLE   4 - DIIS ACTIVE - HISTORY:     4 CYCLES
 TTTTTTTTTTTTTTTTTTTTTTTTTTTTTT FDIK        TELAPSE      212.96 TCPU      211.70
 INSULATING STATE
 TOP OF VALENCE BANDS -    BAND     80; K    3; EIG -3.5976310E-01 AU
 TOP OF VALENCE BANDS -    BAND     80; K    1; EIG -3.5990023E-01 AU
 BOTTOM OF VIRTUAL BANDS - BAND     81; K    1; EIG -2.0509696E-02 AU
 INDIRECT ENERGY BAND GAP:   9.2316 eV
 TTTTTTTTTTTTTTTTTTTTTTTTTTTTTT PDIG        TELAPSE      212.98 TCPU      211.71
 CHARGE NORMALIZATION FACTOR   1.00000000
 TOTAL ATOMIC CHARGES:
   8.9365658   8.9406900   8.9380699   8.9329731   8.9351777   8.9384642
   8.9355303   8.9358950   8.9367179   8.9364974   8.9368607   8.9342079
   8.9379226   8.9346874   8.9383076   8.9363084   0.5299273   0.5311740
   0.5291134   0.5253754   0.5418251   0.5331567   0.5423298   0.5300197
   0.5288642   0.5258388   0.5330326   0.5406676   0.5305713   0.5371754
   0.5275856   0.5414542   0.5288087   0.5282501   0.5262540   0.5417408
   0.5272613   0.5250508   0.5298409   0.5468298   0.5307440   0.5298533
   0.5288888   0.5259477   0.5227404   0.5226446   0.5251996   0.5469583
 TTTTTTTTTTTTTTTTTTTTTTTTTTTTTT MOQGAD      TELAPSE      212.98 TCPU      211.72
 TTTTTTTTTTTTTTTTTTTTTTTTTTTTTT SHELLXN     TELAPSE      246.31 TCPU      245.04
 TTTTTTTTTTTTTTTTTTTTTTTTTTTTTT MONMO3      TELAPSE      248.03 TCPU      246.76
 NUMERICALLY INTEGRATED DENSITY    159.9999879216
 TTTTTTTTTTTTTTTTTTTTTTTTTTTTTT NUMDFT      TELAPSE      252.16 TCPU      250.89
 CYC   5 ETOT(AU) -1.220774598431E+03 DETOT -3.73E-06 tst  1.06E-07 PX  1.87E-03
 TTTTTTTTTTTTTTTTTTTTTTTTTTTTTT DIIS        TELAPSE      252.19 TCPU      250.93
 DIIS TEST: 0.42238E-04 AT SCF   CYCLE   5 - DIIS ACTIVE - HISTORY:     5 CYCLES
 TTTTTTTTTTTTTTTTTTTTTTTTTTTTTT FDIK        TELAPSE      252.26 TCPU      250.98
 INSULATING STATE
 TOP OF VALENCE BANDS -    BAND     80; K    3; EIG -3.5969054E-01 AU
 TOP OF VALENCE BANDS -    BAND     80; K    1; EIG -3.5974564E-01 AU
 BOTTOM OF VIRTUAL BANDS - BAND     81; K    1; EIG -2.0506500E-02 AU
 INDIRECT ENERGY BAND GAP:   9.2297 eV
 TTTTTTTTTTTTTTTTTTTTTTTTTTTTTT PDIG        TELAPSE      252.28 TCPU      250.99
 CHARGE NORMALIZATION FACTOR   1.00000000
 TOTAL ATOMIC CHARGES:
   8.9371507   8.9406856   8.9378217   8.9321977   8.9377308   8.9373887
   8.9355802   8.9358849   8.9381824   8.9366334   8.9367637   8.9323821
   8.9381166   8.9345513   8.9377913   8.9357671   0.5297981   0.5311309
   0.5290633   0.5251508   0.5418545   0.5332058   0.5424897   0.5302523
   0.5281967   0.5253115   0.5332917   0.5406840   0.5306920   0.5371307
   0.5276366   0.5414662   0.5284877   0.5279200   0.5262572   0.5415167
   0.5273695   0.5252098   0.5304138   0.5473634   0.5307357   0.5297807
   0.5288221   0.5260314   0.5228509   0.5227929   0.5253596   0.5471057
 TTTTTTTTTTTTTTTTTTTTTTTTTTTTTT MOQGAD      TELAPSE      252.28 TCPU      250.99
 TTTTTTTTTTTTTTTTTTTTTTTTTTTTTT SHELLXN     TELAPSE      285.64 TCPU      284.35
 TTTTTTTTTTTTTTTTTTTTTTTTTTTTTT MONMO3      TELAPSE      287.34 TCPU      286.04
 NUMERICALLY INTEGRATED DENSITY    159.9999879216
 TTTTTTTTTTTTTTTTTTTTTTTTTTTTTT NUMDFT      TELAPSE      291.42 TCPU      290.12
 CYC   6 ETOT(AU) -1.220774608439E+03 DETOT -1.00E-05 tst  3.36E-08 PX  1.18E-03
 TTTTTTTTTTTTTTTTTTTTTTTTTTTTTT DIIS        TELAPSE      291.45 TCPU      290.16
 DIIS TEST: 0.32947E-05 AT SCF   CYCLE   6 - DIIS ACTIVE - HISTORY:     6 CYCLES
 TTTTTTTTTTTTTTTTTTTTTTTTTTTTTT FDIK        TELAPSE      291.51 TCPU      290.20
 INSULATING STATE
 TOP OF VALENCE BANDS -    BAND     80; K    3; EIG -3.5968568E-01 AU
 TOP OF VALENCE BANDS -    BAND     80; K    1; EIG -3.5973205E-01 AU
 BOTTOM OF VIRTUAL BANDS - BAND     81; K    1; EIG -2.0502815E-02 AU
 INDIRECT ENERGY BAND GAP:   9.2296 eV
 TTTTTTTTTTTTTTTTTTTTTTTTTTTTTT PDIG        TELAPSE      291.52 TCPU      290.21
 CHARGE NORMALIZATION FACTOR   1.00000000
 TOTAL ATOMIC CHARGES:
   8.9369735   8.9407219   8.9378150   8.9322292   8.9374283   8.9375640
   8.9355895   8.9358195   8.9379929   8.9366383   8.9365805   8.9325293
   8.9380416   8.9345140   8.9377876   8.9358056   0.5298583   0.5311669
   0.5290547   0.5251913   0.5418445   0.5332166   0.5424947   0.5302521
   0.5282722   0.5253807   0.5332651   0.5406668   0.5306903   0.5371373
   0.5276832   0.5414880   0.5285399   0.5279790   0.5262782   0.5415219
   0.5274296   0.5252569   0.5303959   0.5473205   0.5307588   0.5297980
   0.5288505   0.5260535   0.5228758   0.5228163   0.5253630   0.5470688
 TTTTTTTTTTTTTTTTTTTTTTTTTTTTTT MOQGAD      TELAPSE      291.53 TCPU      290.22
 TTTTTTTTTTTTTTTTTTTTTTTTTTTTTT SHELLXN     TELAPSE      324.85 TCPU      323.53
 TTTTTTTTTTTTTTTTTTTTTTTTTTTTTT MONMO3      TELAPSE      326.54 TCPU      325.22
 NUMERICALLY INTEGRATED DENSITY    159.9999879209
 TTTTTTTTTTTTTTTTTTTTTTTTTTTTTT NUMDFT      TELAPSE      330.68 TCPU      329.37
 CYC   7 ETOT(AU) -1.220774608731E+03 DETOT -2.92E-07 tst  4.16E-10 PX  1.26E-04
 TTTTTTTTTTTTTTTTTTTTTTTTTTTTTT DIIS        TELAPSE      330.72 TCPU      329.41
 DIIS TEST: 0.78413E-07 AT SCF   CYCLE   7 - DIIS ACTIVE - HISTORY:     7 CYCLES
 TTTTTTTTTTTTTTTTTTTTTTTTTTTTTT FDIK        TELAPSE      330.79 TCPU      329.47
 INSULATING STATE
 TOP OF VALENCE BANDS -    BAND     80; K    3; EIG -3.5968869E-01 AU
 TOP OF VALENCE BANDS -    BAND     80; K    1; EIG -3.5975798E-01 AU
 BOTTOM OF VIRTUAL BANDS - BAND     81; K    1; EIG -2.0504306E-02 AU
 INDIRECT ENERGY BAND GAP:   9.2297 eV
 TTTTTTTTTTTTTTTTTTTTTTTTTTTTTT PDIG        TELAPSE      330.80 TCPU      329.48
 CHARGE NORMALIZATION FACTOR   1.00000000
 TOTAL ATOMIC CHARGES:
   8.9370599   8.9406319   8.9378112   8.9322325   8.9374517   8.9374320
   8.9355362   8.9358421   8.9379897   8.9365656   8.9367542   8.9325193
   8.9380637   8.9345163   8.9378000   8.9357846   0.5298326   0.5311536
   0.5290870   0.5252139   0.5418621   0.5332220   0.5424879   0.5302502
   0.5282759   0.5253773   0.5332926   0.5407035   0.5307025   0.5371543
   0.5276591   0.5414827   0.5285418   0.5279791   0.5262910   0.5415523
   0.5273787   0.5252147   0.5303889   0.5473130   0.5307536   0.5298019
   0.5288530   0.5260502   0.5228657   0.5228084   0.5253723   0.5470878
 TTTTTTTTTTTTTTTTTTTTTTTTTTTTTT MOQGAD      TELAPSE      330.81 TCPU      329.48
 TTTTTTTTTTTTTTTTTTTTTTTTTTTTTT SHELLXN     TELAPSE      364.84 TCPU      363.42
 +++ ENERGIES IN A.U. +++
 ::: EXT EL-POLE                                  -1.3221740229791E+03
 ::: EXT EL-SPHEROPOLE                             1.5640906213193E+01
 ::: BIELET ZONE E-E                               1.6381466630414E+03
 ::: TOTAL E-E                                     3.3161354627553E+02
 ::: TOTAL E-N + N-E                              -2.4320181516761E+03
 ::: TOTAL N-N                                    -2.4181004714906E+02
 ::: KINETIC ENERGY                                1.2130142943158E+03
 ::: PSEUDO TOTAL   ENERGY                        -1.1292003582338E+03
 ::: VIRIAL COEFFICIENT                            1.0357840542031E+00
 TTTTTTTTTTTTTTTTTTTTTTTTTTTTTT MONMO3      TELAPSE      366.56 TCPU      365.13
 NUMERICALLY INTEGRATED DENSITY    159.9999879211
 TTTTTTTTTTTTTTTTTTTTTTTTTTTTTT NUMDFT      TELAPSE      370.75 TCPU      369.26
 CYC   8 ETOT(AU) -1.220774608757E+03 DETOT -2.63E-08 tst  1.58E-10 PX  1.26E-04

 == SCF ENDED - CONVERGENCE ON ENERGY      E(AU) -1.2207746087571E+03 CYCLES   8


 ENERGY EXPRESSION=HARTREE+FOCK EXCH*0.00000+(HSE-3c     EXCH)*1.00000+PBEh-3c    CORR


 TOTAL ENERGY(DFT)(AU)(  8) -1.2207746087571E+03 DE-2.6E-08 tester 1.6E-10
 TTTTTTTTTTTTTTTTTTTTTTTTTTTTTT EDFT        TELAPSE      370.75 TCPU      369.26
 
 INFORMATION **** DFTD3 ENERGY **** CALCULATE DFTD3 ENERGY

           DFT-D V3(BJ)
 DF                                         hse3c     
 parameters
 s6       :    1.0000
 s8       :    0.0000
 a1       :    0.4411
 a2       :    4.5182
 k1 k3    :   16.0000   -4.0000
 Cutoff   :   50.2022
 CN-Cutoff:   21.1671
 
 Edisp /kcal,au:   -30.8942 -0.04923308

 E6    /kcal :   -33.3109
 E8    /kcal :     0.0000
 E6(ABC) "   :   2.416649
 
 INFORMATION **** DFTD3 ENERGY **** NORMAL TERMINATION OF DFTD3 MODULE

 GCP ENERGY CALCULATION
  level           hse3c               basis:hse3c
  Nbf            304
  Atoms           48

  Parameters: 
  sigma     1.0000
  eta       1.4086
  alpha     0.2908
  beta      1.9526

  dmp_scal      4.0000
  dmp_exp       6.0000
 cutoffs: 
   distance [bohr] 60.0
   noise    [a.u.] 2.2E-16
 SR-damping   T
 ** gCP correction **
  Egcp:        0.2132100543 / (a.u.) ||     133.7913 / (kcal/mol)
 INFORMATION **** GCP **** NORMAL TERMINATION OF GCP MODULE

 *******************************************************************************

 DFT-D3-GCP DISPERSION AND COUNTERPOISE CORRECTION

 D3 DISPERSION ENERGY (AU)      -4.9233083144209E-02
 GCP ENERGY (AU)                 2.1321005425024E-01
 TOTAL ENERGY + DISP + GCP (AU) -1.2206106317860E+03

 *******************************************************************************

 EIGENVECTORS IN FORTRAN UNIT  8
 TTTTTTTTTTTTTTTTTTTTTTTTTTTTTT END         TELAPSE      372.46 TCPU      370.93
 EEEEEEEEEE TERMINATION  DATE 25 03 2019 TIME 17:58:53.0
NODE    0 CPU TIME =       370.926
NODE    1 CPU TIME =       371.716
NODE    2 CPU TIME =       371.784
NODE    3 CPU TIME =       371.757
NODE    4 CPU TIME =       371.679
NODE    5 CPU TIME =       371.856
NODE    6 CPU TIME =       371.577
NODE    7 CPU TIME =       371.818
    TOTAL CPU TIME =      2973.113
