# Supplementary material for: Liquid water contains the building blocks of diverse ice phases
Source: Nat Commun. 2020 Nov 13;11:5757. doi: 10.1038/s41467-020-19606-y (PMC7666157; doi:10.1038/s41467-020-19606-y)
Supplement: Supplementary file 4 — Supplementary Data 1 [file 41467_2020_19606_MOESM4_ESM.zip › SI/hse3c/PCOD8007225/POSCAR]

 H  O 
 1.0000000000000000
     5.9337245400000000    0.0000000000000000    0.0000000000000000
    -1.9552840419197721    6.2608450237445163    0.0000000000000000
     6.0249543600963786   -0.1862137014690823   10.8269253392182758
  32  16
Direct
  0.0121909409446401  0.7782291768052000  0.7861259723337999
  0.9526413007953001  0.7269850354629001  0.9173971000267899
  0.3094840446321000  0.9860987326518599  0.4287830769635001
  0.3067201367270000  0.4144118922208000  0.6710981822450000
  0.2402924400991000  0.2553760783534000  0.5740168251441999
  0.7655144286622999  0.7561595556488000  0.4510290503687000
  0.5623435213724001  0.5323828882738000  0.4895925693611000
  0.6913370159383999  0.5237696613192000  0.0991710810541000
  0.9859352313429900  0.2331068274918000  0.2417638739915000
  0.7599213074131002  0.3729462520558000  0.9792306001244699
  0.4324612469727000  0.5093833330005000  0.0151879881278000
  0.2345974433323000  0.4120666685596000  0.3288466844996000
  0.9465721375104601  0.4530177284096999  0.3901962203883000
  0.0545820796870000  0.5623897477795000  0.6352845725388000
  0.0465376755897400  0.7856097645216999  0.6060814917334000
  0.7002299381357999  0.0313805494911800  0.5983452059804000
  0.8665215451568999  0.1317556155613000  0.4634369589725000
  0.3016175065056998  0.4887070343727000  0.9298408049796502
  0.0454656543648400  0.2846722437861000  0.1099472100109000
  0.4397340121724000  0.0024180662531040  0.5143412061579000
  0.5648230613631000  0.0351872238856400  0.9925755902008259
  0.6443117401520000  0.5817877898054999  0.3076967180258000
  0.8625983985150998  0.0289167274763900  0.9037367687468401
  0.3775805542750999  0.9712077065209100  0.7977362921218001
  0.6397109459985999  0.0847933105702900  0.8107724008277001
  0.2268361689673001  0.7596217012222001  0.0778511931827500
  0.1348855235728000  0.9821624942080300  0.1240739741590000
  0.3619309211256000  0.9322310784826100  0.2184444971723000
  0.5174612540167001  0.7095851524737000  0.2636913350401000
  0.6134953091828000  0.5409603520385000  0.7304954683654000
  0.6259669438083001  0.0421261629597200  0.2299051932177000
  0.4764812441115001  0.3026037091020000  0.7654632000315000
  0.4468408372756001  0.9444673310743900  0.2714383825669000
  0.7328398633969000  0.0068774586759430  0.5121631657553001
  0.2718117627825999  0.0023996728657220  0.5158792338322999
  0.9498701038608299  0.6696160134601000  0.6663814301938999
  0.5547811805870000  0.5695817113451001  0.2568120243185000
  0.2633744788402000  0.5058948041432000  0.0169501747866400
  0.9551130559644800  0.1696498624592000  0.1705908349675000
  0.4361659684841998  0.4404303867519000  0.7697921975222001
  0.7291519562422000  0.5144488620162000  0.0121837462876100
  0.2718740004213000  0.9080383814605800  0.1059378187552000
  0.7357303525534999  0.6060092979621000  0.4229917606663001
  0.2648682270954000  0.4058933263136000  0.6021353498142000
  0.7331932511011001  0.1129831747134000  0.9252848766160099
  0.0459041384090799  0.8416676582468000  0.8564359382223001
  0.0427159053133900  0.3400011610182000  0.3629832958240000
  0.5556232452258001  0.0706906367286600  0.7572504637779001
