# Supplementary material for: Liquid water contains the building blocks of diverse ice phases
Source: Nat Commun. 2020 Nov 13;11:5757. doi: 10.1038/s41467-020-19606-y (PMC7666157; doi:10.1038/s41467-020-19606-y)
Supplement: Supplementary file 4 — Supplementary Data 1 [file 41467_2020_19606_MOESM4_ESM.zip › SI/hse3c/PCOD8007225/geom_p1.cif]

data_PCOD8007225-hse3c
_cell_length_a       5.93372
_cell_length_b       6.55906
_cell_length_c       12.3918
_cell_angle_alpha    99.1653
_cell_angle_beta     60.9086
_cell_angle_gamma    107.344

_symmetry_space_group_name_H-M    "P 1"
_symmetry_int_tables_number       1

loop_
  _symmetry_equiv_pos_as_xyz
  'x, y, z'

loop_
  _atom_site_label
  _atom_site_occupancy
  _atom_site_fract_x
  _atom_site_fract_y
  _atom_site_fract_z
  _atom_site_thermal_displace_type
  _atom_site_B_iso_or_equiv
  _atom_site_type_symbol
  H1       1.0000 0.01219  0.77823  0.78613  Biso   1.000  H
  H2       1.0000 0.95264  0.72699  0.91740  Biso   1.000  H
  H3       1.0000 0.30948  0.98610  0.42878  Biso   1.000  H
  H4       1.0000 0.30672  0.41441  0.67110  Biso   1.000  H
  H5       1.0000 0.24029  0.25538  0.57402  Biso   1.000  H
  H6       1.0000 0.76551  0.75616  0.45103  Biso   1.000  H
  H7       1.0000 0.56234  0.53238  0.48959  Biso   1.000  H
  H8       1.0000 0.69134  0.52377  0.09917  Biso   1.000  H
  H9       1.0000 0.98594  0.23311  0.24176  Biso   1.000  H
  H10      1.0000 0.75992  0.37295  0.97923  Biso   1.000  H
  H11      1.0000 0.43246  0.50938  0.01519  Biso   1.000  H
  H12      1.0000 0.23460  0.41207  0.32885  Biso   1.000  H
  H13      1.0000 0.94657  0.45302  0.39020  Biso   1.000  H
  H14      1.0000 0.05458  0.56239  0.63528  Biso   1.000  H
  H15      1.0000 0.04654  0.78561  0.60608  Biso   1.000  H
  H16      1.0000 0.70023  0.03138  0.59835  Biso   1.000  H
  H17      1.0000 0.86652  0.13176  0.46344  Biso   1.000  H
  H18      1.0000 0.30162  0.48871  0.92984  Biso   1.000  H
  H19      1.0000 0.04547  0.28467  0.10995  Biso   1.000  H
  H20      1.0000 0.43973  0.00242  0.51434  Biso   1.000  H
  H21      1.0000 0.56482  0.03519  0.99258  Biso   1.000  H
  H22      1.0000 0.64431  0.58179  0.30770  Biso   1.000  H
  H23      1.0000 0.86260  0.02892  0.90374  Biso   1.000  H
  H24      1.0000 0.37758  0.97121  0.79774  Biso   1.000  H
  H25      1.0000 0.63971  0.08479  0.81077  Biso   1.000  H
  H26      1.0000 0.22684  0.75962  0.07785  Biso   1.000  H
  H27      1.0000 0.13489  0.98216  0.12407  Biso   1.000  H
  H28      1.0000 0.36193  0.93223  0.21844  Biso   1.000  H
  H29      1.0000 0.51746  0.70959  0.26369  Biso   1.000  H
  H30      1.0000 0.61350  0.54096  0.73050  Biso   1.000  H
  H31      1.0000 0.62597  0.04213  0.22991  Biso   1.000  H
  H32      1.0000 0.47648  0.30260  0.76546  Biso   1.000  H
  O1       1.0000 0.44684  0.94447  0.27144  Biso   1.000  O
  O2       1.0000 0.73284  0.00688  0.51216  Biso   1.000  O
  O3       1.0000 0.27181  0.00240  0.51588  Biso   1.000  O
  O4       1.0000 0.94987  0.66962  0.66638  Biso   1.000  O
  O5       1.0000 0.55478  0.56958  0.25681  Biso   1.000  O
  O6       1.0000 0.26337  0.50589  0.01695  Biso   1.000  O
  O7       1.0000 0.95511  0.16965  0.17059  Biso   1.000  O
  O8       1.0000 0.43617  0.44043  0.76979  Biso   1.000  O
  O9       1.0000 0.72915  0.51445  0.01218  Biso   1.000  O
  O10      1.0000 0.27187  0.90804  0.10594  Biso   1.000  O
  O11      1.0000 0.73573  0.60601  0.42299  Biso   1.000  O
  O12      1.0000 0.26487  0.40589  0.60214  Biso   1.000  O
  O13      1.0000 0.73319  0.11298  0.92528  Biso   1.000  O
  O14      1.0000 0.04590  0.84167  0.85644  Biso   1.000  O
  O15      1.0000 0.04272  0.34000  0.36298  Biso   1.000  O
  O16      1.0000 0.55562  0.07069  0.75725  Biso   1.000  O
