# Supplementary material for: Liquid water contains the building blocks of diverse ice phases
Source: Nat Commun. 2020 Nov 13;11:5757. doi: 10.1038/s41467-020-19606-y (PMC7666157; doi:10.1038/s41467-020-19606-y)
Supplement: Supplementary file 4 — Supplementary Data 1 [file 41467_2020_19606_MOESM4_ESM.zip › SI/hse3c/gas/hse3c/crystal.out]

         
 *******************************************************************************
 *                                                                             *
 *                               CRYSTAL17                                     *
 *                      public : 1.0.1 - Feb 1st, 2017                         *
 *                       HTTP://WWW.CRYSTAL.UNITO.IT                           *
 *                                                                             *
 *                              MAIN AUTHORS                                   *
 *                                                                             *
 *  R. DOVESI(1,11), V.R. SAUNDERS(2), C. ROETTI(1,11), R. ORLANDO(1,11),      *
 *  C.M. ZICOVICH-WILSON(1,3), F. PASCALE(4), B. CIVALLERI(1,11),              *
 *  K. DOLL(5), N.M. HARRISON(2,6), I.J. BUSH(7), Ph. D'ARCO(8),               *
 *  M. LLUNELL(9), M. CAUSA'(10), Y. NOEL(8), L. MASCHIO(1,11), A. ERBA(1,11)  *
 *  M. RE'RAT(14), S. CASASSA(1,11)                                            *
 *                                                                             *
 *        CONTRIBUTIONS TO THE CODE HAVE ALSO BEEN GIVEN BY                    *
 *                                                                             *
 *  M. FERRABONE(1,11), M. DE LA PIERRE(1,11), M. FERRERO(1,11),               *
 *  J. BAIMA(1,11), E. ALBANESE(1,11), M.F. PEINTINGER(12), R. BAST(13),       *
 *  B. KIRTMAN(15), V. LACIVITA(1,11), R. DEMICHELIS(1,16)                     *
 *  G. BRANDEBURG(17), S. SALUSTRO(1,11), G. SANSONE(1,11)                     *
 *  M.T. RUGGIERO(18)                                                          *
 *                                                                             *
 * (1) THEORETICAL CHEMISTRY GROUP - UNIVERSITA' DI TORINO - TORINO (ITALY)    *

 * (2) COMPUTATIONAL SCIENCE & ENGINEERING DEPARTMENT - STFC DARESBURY (UK)    *
 * (3) UNIVERSIDAD AUTONOMA DEL ESTADO DE MORELOS - CUERNAVACA (MEXICO)        *
 * (4) UNIVERSITE' DE LORRAINE - NANCY (FRANCE)                                *
 * (5) UNIVERSITAET STUTTGART- STUTTGART (GERMANY)                             *
 * (6) IMPERIAL COLLEGE - LONDON (UK)                                          *
 * (7) OXFORD E-RESEARCH CENTRE - OXFORD (UK)                                  *
 * (8) UPMC - SORBONNE UNIVERSITES - PARIS (FRANCE)                            *
 * (9) UNIVERSIDAD DE BARCELONA - BARCELONA (SPAIN)                            *
 *(10) UNIVERSITA' DI NAPOLI "FEDERICO II" - NAPOLI (ITALY)                    *
 *(11) NIS - NANOSTRUCTURED INTERFACES AND SURFACES - TORINO (ITALY)           *
 *(12) MPI FUER CHEMISCHE ENERGIEKONVERSION - MUELHEIM AN DER RUHR (GERMANY)   *
 *(13) UNIVERSITY OF TROMSO - TROMSO (NORWAY)                                  *
 *(14) UNIVERSITE' DE PAU ET DES PAYS DE L'ADOUR - PAU (FRANCE)                *
 *(15) UNIVERSITY OF CALIFORNIA SANTA BARBARA - SANTA BARBARA (USA)            *
 *(16) CURTIN UNIVERSITY - PERTH (AUSTRALIA)                                   *
 *(17) UNIVERSITY COLLEGE LONDON - LONDON (UK)                                 *
 *(18) CAMBRIDGE UNIVERSITY - CAMBRIDGE (UK)                                   *
 *                                                                             *
 *******************************************************************************
 EEEEEEEEEE STARTING  DATE 25 03 2019 TIME 20:22:26.6
 !drive by JGB                                                                   

 MOLECULAR CALCULATION
 POINT  GROUP  N. 15                  :  MM2    OR  C2V  
 CORRESPONDING SPACE GROUP            :  P M M 2         


 NUMBER OF IRREDUCIBLE ATOMS IN THE CONVENTIONAL CELL:    2

 INPUT COORDINATES

 ATOM AT. N.              COORDINATES
   1   8     0.000000000000E+00  0.000000000000E+00 -3.885993000000E-01
   2   1     7.594259000000E-01  0.000000000000E+00  1.942996000000E-01

 COORDINATES OF THE EQUIVALENT ATOMS (ANGSTROMS)

 N. ATOM EQUIV AT. N.          X                  Y                  Z

   1   1   1    8 O     0.00000000000E+00  0.00000000000E+00 -3.88599300000E-01

   2   2   1    1 H     7.59425900000E-01  0.00000000000E+00  1.94299600000E-01
   3   2   2    1 H    -7.59425900000E-01  0.00000000000E+00  1.94299600000E-01

 NUMBER OF SYMMETRY OPERATORS         :    4
 *******************************************************************************
 * GEOMETRY EDITING - INPUT COORDINATES ARE GIVEN IN ANGSTROM         
 *******************************************************************************

 GEOMETRY NOW FULLY CONSISTENT WITH THE GROUP

 GEOMETRY FOR WAVE FUNCTION - DIMENSIONALITY OF THE SYSTEM    0
 (NON PERIODIC DIRECTION: LATTICE PARAMETER FORMALLY SET TO 500)
 *******************************************************************************
 ATOMS IN THE ASYMMETRIC UNIT    2 - ATOMS IN THE UNIT CELL:    3
     ATOM             X(ANGSTROM)         Y(ANGSTROM)         Z(ANGSTROM)
 *******************************************************************************
      1 T   8 O     0.000000000000E+00  0.000000000000E+00 -3.885993000000E-01
      2 T   1 H     7.594259000000E-01  0.000000000000E+00  1.942996000000E-01
      3 F   1 H    -7.594259000000E-01  0.000000000000E+00  1.942996000000E-01

 T = ATOM BELONGING TO THE ASYMMETRIC UNIT

 ****    4 SYMMOPS - TRANSLATORS IN FRACTIONAL UNITS
 **** MATRICES AND TRANSLATORS IN THE CRYSTALLOGRAPHIC REFERENCE FRAME
   V INV                    ROTATION MATRICES                   TRANSLATORS
   1   1  1.00  0.00  0.00  0.00  1.00  0.00  0.00  0.00  1.00  0.00  0.00  0.00
   2   2 -1.00  0.00  0.00  0.00 -1.00  0.00  0.00  0.00  1.00  0.00  0.00  0.00
   3   3 -1.00  0.00  0.00  0.00  1.00  0.00  0.00  0.00  1.00  0.00  0.00  0.00
   4   4  1.00  0.00  0.00  0.00 -1.00  0.00  0.00  0.00  1.00  0.00  0.00  0.00

 *******************************************************************************
 STARTING BASIS SET HANDLING 
 *******************************************************************************

 Loading internal basis set: DEF2-MSVP           

 Please cite in your publication:
 Fully Optimized Contracted Gaussian Basis Sets for Atoms Li to Kr. A. Sch�fer, 
 H. Horn and R. Ahlrichs; J. Chem. Phys. 97, 2571 (1992).                       
                                                                                
                    
 S. Grimme, J. G. Brandenburg, C. Bannwarth, and A. Hansen, J. Chem. Phys., 143,
  054107 (2015).                                                                
                                                                                
                    

 *******************************************************************************
 LOCAL ATOMIC FUNCTIONS BASIS SET
 *******************************************************************************
   ATOM   X(AU)   Y(AU)   Z(AU)  N. TYPE  EXPONENT  S COEF   P COEF   D/F/G COEF
 *******************************************************************************
   1 O    0.000   0.000  -0.734
                                  1 S  
                                         6.773E+03 1.727E-03 0.000E+00 0.000E+00
                                         1.017E+03 1.325E-02 0.000E+00 0.000E+00
                                         2.313E+02 6.603E-02 0.000E+00 0.000E+00
                                         6.501E+01 2.353E-01 0.000E+00 0.000E+00
                                         2.050E+01 5.498E-01 0.000E+00 0.000E+00
                                  2 S  
                                         6.716E+00 1.000E+00 0.000E+00 0.000E+00
                                  3 S  
                                         1.147E+00 1.000E+00 0.000E+00 0.000E+00
                                  4 S  
                                         3.342E-01 1.000E+00 0.000E+00 0.000E+00
                           5-     7 P  
                                         1.769E+01 0.000E+00 4.359E-02 0.000E+00
                                         3.854E+00 0.000E+00 2.318E-01 0.000E+00
                                         1.047E+00 0.000E+00 5.146E-01 0.000E+00
                           8-    10 P  
                                         2.759E-01 0.000E+00 1.000E+00 0.000E+00
                          11-    15 D  
                                         8.000E-01 0.000E+00 0.000E+00 1.000E+00
   2 H    1.435   0.000   0.367
                                 16 S  
                                         1.874E+01 1.968E-02 0.000E+00 0.000E+00
                                         2.826E+00 1.380E-01 0.000E+00 0.000E+00
                                         6.401E-01 4.783E-01 0.000E+00 0.000E+00
                                 17 S  
                                         1.756E-01 1.000E+00 0.000E+00 0.000E+00
   3 H   -1.435   0.000   0.367

 *******************************************************************************
 FINISHED BASIS SET HANDLING 
 *******************************************************************************

 INFORMATION **** SET_MPP **** PCRYSTAL CALCULATION
 INFORMATION **** READM2 **** NEW DEFAULT: FOCK/KS MATRIX MIXING SET TO 30 %
 INFORMATION **** READM2 **** NEW DEFAULT: FULL DIRECT SCF MODE
 INFORMATION **** READM2 **** NEW DEFAULT: COULOMB BIPOLAR BUFFER SET TO 32 Mb
 INFORMATION **** READM2 **** NEW DEFAULT: EXCHANGE BIPOLAR BUFFER SET TO 32 Mb

 *******************************************************************************
 NEW DEFAULT: DFT INTEGRATION GRID INCREASED TO XLGRID
 NEW DEFAULT: DIIS ACCELERATOR ACTIVE
 USE KEYWORD NODIIS TO TURN IT OFF
 *******************************************************************************

 INFORMATION **** RDDFTP **** HSE-3c calculation
 INFORMATION **** RDDFTP **** HSE screened hybrid functional combined with D3 and gCP

PLEASE CITE:
(1) HSE-3c Reference
 J. G. Brandenburg, E. Caldeweyer, and S. Grimme, 
 Phys. Chem. Chem. Phys. 18, 15519 (2016)
(2) DFT-D3 Reference
 S. Grimme, J. Antony, S. Ehrlich,
 and H. Krieg, J. Chem. Phys. 132, 154104 (2010)
(3) gCP Reference
 H. Kruse and S. Grimme J. Chem. Phys, 136, 154101 (2012)
 J. G. Brandenburg, M. Alessio, B. Civalleri, M. F. Peintinger
 T. Bredow, and S. Grimme, J. Phys. Chem. A, 117, 9282 (2013) 

 WARNING **** RDDFTP **** HSE3c-HJS ACTIVE
 RANGE SEPARATION - OMEGA:   0.110000000000000     
 WARNING **** RDDFTP **** HSE-3c has to be combined with def2-mSVP basis set
 WARNING **** RDDFTP **** Note: Harmonic frequencies are scaled by 0.95
 WARNING **** RDDFTP **** as recommended in original publication
 INFORMATION **** BIPOSIZE **** COULOMB BIPOLAR BUFFER SET TO    60000000
 INFORMATION **** EXCHSIZE **** EXCHANGE BIPOLAR BUFFER SIZE SET TO    40000000
 WARNING **** SHRINK **** MOLECULAR CASE - SHRINKING NOT USED
 *******************************************************************************
 N. OF ATOMS PER CELL         3  COULOMB OVERLAP TOL         (T1) 10**   -6
 NUMBER OF SHELLS            11  COULOMB PENETRATION TOL     (T2) 10**   -6
 NUMBER OF AO                19  EXCHANGE OVERLAP TOL        (T3) 10**   -6
 N. OF ELECTRONS PER CELL    10  EXCHANGE PSEUDO OVP (F(G))  (T4) 10**   -6
 CORE ELECTRONS PER CELL      2  EXCHANGE PSEUDO OVP (P(G))  (T5) 10**  -12
 N. OF SYMMETRY OPERATORS     4  POLE ORDER IN MONO ZONE                  4
 *******************************************************************************
 TYPE OF CALCULATION :  RESTRICTED CLOSED SHELL
 KOHN-SHAM HAMILTONIAN

 (EXCHANGE)[CORRELATION] FUNCTIONAL:(HSE-3c)[PBEh-3c]

 RANGE-SEPARATED HYBRID FUNCTIONAL 
 OMEGA (SHORT-RANGE)[LONG-RANGE]:(    0.1100)[    0.0000]

 HYBRID EXCHANGE - PERCENTAGE OF FOCK EXCHANGE    42.0000

 CAPPA:IS1  1;IS2  1;IS3  1; K PTS MONK NET   1; SYMMOPS:K SPACE   8;G SPACE   4

 *******************************************************************************
 MAX NUMBER OF SCF CYCLES      50  CONVERGENCE ON DELTAP        10**-16
 WEIGHT OF F(I) IN F(I+1)      30% CONVERGENCE ON ENERGY        10**- 6
 S(K) EIGENV. THRESHOLD  10*10.**-4

 DISK SPACE FOR EIGENVECTORS (FTN 10)         361 REALS

 SYMMETRY ADAPTION OF THE BLOCH FUNCTIONS ENABLED
 TTTTTTTTTTTTTTTTTTTTTTTTTTTTTT gordsh1     TELAPSE        0.07 TCPU        0.01

 MATRIX SIZE: P(G)     361, F(G)     190, P(G) IRR     172, F(G) IRR     172
 MAX G-VECTOR INDEX FOR 1- AND 2-ELECTRON INTEGRALS   1

 TTTTTTTTTTTTTTTTTTTTTTTTTTTTTT INPUT       TELAPSE        0.07 TCPU        0.01

 NEIGHBORS OF THE NON-EQUIVALENT ATOMS

 N = NUMBER OF NEIGHBORS AT DISTANCE R
    ATOM  N     R/ANG      R/AU   NEIGHBORS (ATOM LABELS AND CELL INDICES)
   1 O    2     0.9573     1.8091    2 H    0 0 0    3 H    0 0 0

   2 H    1     0.9573     1.8091    1 O    0 0 0
   2 H    1     1.5189     2.8702    3 H    0 0 0


 SYMMETRY ALLOWED INTERNAL DEGREE(S) OF FREEDOM:   2
 TTTTTTTTTTTTTTTTTTTTTTTTTTTTTT SYMM        TELAPSE        0.08 TCPU        0.01
 TTTTTTTTTTTTTTTTTTTTTTTTTTTTTT INT_SCREEN  TELAPSE        0.08 TCPU        0.01

 DFT PARAMETERS

     ATOM       ELECTRONS   NET CHARGE   R(ANGSTROM)
   1   8  O       8.0000      0.0000     0.74000000
   2   1  H       1.0000      0.0000     1.11000000

 SIZE OF GRID=      27925
 TTTTTTTTTTTTTTTTTTTTTTTTTTTTTT MAKE_GRID2  TELAPSE        0.11 TCPU        0.04
 BECKE WEIGHT FUNCTION
 RADSAFE =     2.00
 TOLERANCES - DENSITY:10**- 6; POTENTIAL:10**- 9; GRID WGT:10**-14

 RADIAL INTEGRATION  - INTERVALS (POINTS,UPPER LIMIT):            1( 75,  4.0*R)

 ANGULAR INTEGRATION - INTERVALS (ACCURACY LEVEL [N. POINTS] UPPER LIMIT):
  1(  4[  86]   0.2)  2(  8[ 194]   0.5)  3( 12[ 350]   0.9)  4( 16[ 974]   3.5)
  5( 12[ 350]9999.0)
 TTTTTTTTTTTTTTTTTTTTTTTTTTTTTT INT_CALC    TELAPSE        0.11 TCPU        0.04
 EEEEEEEEEE INT_CALC TERMINATION  DATE 25 03 2019 TIME 20:22:26.7

 *******************************************************************************
 !drive by JGB                                                                   
 CRYSTAL - SCF - TYPE OF CALCULATION :  RESTRICTED CLOSED SHELL
 *******************************************************************************

 CAPPA:IS1  1;IS2  1;IS3  1; K PTS MONK NET   1; SYMMOPS:K SPACE   8;G SPACE   4

 TTTTTTTTTTTTTTTTTTTTTTTTTTTTTT SDIK        TELAPSE        0.11 TCPU        0.04

 AAAAAAAAAAAAAAAAAAAAAAAAAAAAAAAAAAAAAAAAAAAAAAAAAAAAAAAAAAAAAAAAAAAAAAAAAAAAAAA
         ATOMIC WAVEFUNCTION(S)


 NUCLEAR CHARGE  8.0  SYMMETRY SPECIES            S    P
 N. ELECTRONS    8.0  NUMBER OF PRIMITIVE GTOS    8    4
                      NUMBER OF CONTRACTED GTOS   4    2
                      NUMBER OF CLOSED SHELLS     2    0
                      OPEN SHELL OCCUPATION       0    4

  ZNUC SCFIT  TOTAL HF ENERGY   KINETIC ENERGY   VIRIAL THEOREM ACCURACY
   8.0  12   -7.477373220E+01  7.477365593E+01 -2.000001020E+00  3.8E-06

 NUCLEAR CHARGE  1.0  SYMMETRY SPECIES            S
 N. ELECTRONS    1.0  NUMBER OF PRIMITIVE GTOS    4
                      NUMBER OF CONTRACTED GTOS   2
                      NUMBER OF CLOSED SHELLS     0
                      OPEN SHELL OCCUPATION       1

  ZNUC SCFIT  TOTAL HF ENERGY   KINETIC ENERGY   VIRIAL THEOREM ACCURACY
   1.0   1   -4.977266687E-01  5.190767460E-01 -1.958869132E+00  1.8E-16

 AAAAAAAAAAAAAAAAAAAAAAAAAAAAAAAAAAAAAAAAAAAAAAAAAAAAAAAAAAAAAAAAAAAAAAAAAAAAAAA

 CHARGE NORMALIZATION FACTOR   1.00000000
 TOTAL ATOMIC CHARGES:
   8.0000000   1.0000000   1.0000000
 TTTTTTTTTTTTTTTTTTTTTTTTTTTTTT MOQGAD      TELAPSE        0.12 TCPU        0.04
 TTTTTTTTTTTTTTTTTTTTTTTTTTTTTT SHELLXN     TELAPSE        0.16 TCPU        0.08
 TTTTTTTTTTTTTTTTTTTTTTTTTTTTTT MONMO3      TELAPSE        0.16 TCPU        0.08
 NUMERICALLY INTEGRATED DENSITY      9.9999953063
 TTTTTTTTTTTTTTTTTTTTTTTTTTTTTT NUMDFT      TELAPSE        0.22 TCPU        0.14
 CYC   0 ETOT(AU) -7.625691827216E+01 DETOT -7.63E+01 tst  0.00E+00 PX  1.00E+00
 TTTTTTTTTTTTTTTTTTTTTTTTTTTTTT DIIS        TELAPSE        0.22 TCPU        0.14
 TTTTTTTTTTTTTTTTTTTTTTTTTTTTTT FDIK        TELAPSE        0.22 TCPU        0.14
 INSULATING STATE
 TOP OF VALENCE BANDS -    BAND      5; K    1; EIG -4.2523605E-01 AU
 BOTTOM OF VIRTUAL BANDS - BAND      6; K    1; EIG  4.6290967E-02 AU
 DIRECT ENERGY BAND GAP:  12.8309 eV
 TTTTTTTTTTTTTTTTTTTTTTTTTTTTTT PDIG        TELAPSE        0.22 TCPU        0.14
 CHARGE NORMALIZATION FACTOR   1.00000000
 TOTAL ATOMIC CHARGES:
   9.0815986   0.4592007   0.4592007
 TTTTTTTTTTTTTTTTTTTTTTTTTTTTTT MOQGAD      TELAPSE        0.23 TCPU        0.14
 TTTTTTTTTTTTTTTTTTTTTTTTTTTTTT SHELLXN     TELAPSE        0.27 TCPU        0.18
 TTTTTTTTTTTTTTTTTTTTTTTTTTTTTT MONMO3      TELAPSE        0.27 TCPU        0.19
 NUMERICALLY INTEGRATED DENSITY      9.9999965306
 TTTTTTTTTTTTTTTTTTTTTTTTTTTTTT NUMDFT      TELAPSE        0.34 TCPU        0.25
 CYC   1 ETOT(AU) -7.621182776723E+01 DETOT  4.51E-02 tst  0.00E+00 PX  1.00E+00
 TTTTTTTTTTTTTTTTTTTTTTTTTTTTTT DIIS        TELAPSE        0.34 TCPU        0.26
 DIIS TEST: 0.16661E+00 AT SCF   CYCLE   1 - MIX   30 %
 TTTTTTTTTTTTTTTTTTTTTTTTTTTTTT FDIK        TELAPSE        0.34 TCPU        0.26
 INSULATING STATE
 TOP OF VALENCE BANDS -    BAND      5; K    1; EIG -2.7440244E-01 AU
 BOTTOM OF VIRTUAL BANDS - BAND      6; K    1; EIG  1.0648061E-01 AU
 DIRECT ENERGY BAND GAP:  10.3644 eV
 TTTTTTTTTTTTTTTTTTTTTTTTTTTTTT PDIG        TELAPSE        0.34 TCPU        0.26
 CHARGE NORMALIZATION FACTOR   1.00000000
 TOTAL ATOMIC CHARGES:
   8.7391817   0.6304091   0.6304091
 TTTTTTTTTTTTTTTTTTTTTTTTTTTTTT MOQGAD      TELAPSE        0.34 TCPU        0.26
 TTTTTTTTTTTTTTTTTTTTTTTTTTTTTT SHELLXN     TELAPSE        0.38 TCPU        0.30
 TTTTTTTTTTTTTTTTTTTTTTTTTTTTTT MONMO3      TELAPSE        0.38 TCPU        0.30
 NUMERICALLY INTEGRATED DENSITY      9.9999969601
 TTTTTTTTTTTTTTTTTTTTTTTTTTTTTT NUMDFT      TELAPSE        0.45 TCPU        0.37
 CYC   2 ETOT(AU) -7.624959534592E+01 DETOT -3.78E-02 tst  7.22E-03 PX  1.67E-01
 TTTTTTTTTTTTTTTTTTTTTTTTTTTTTT DIIS        TELAPSE        0.46 TCPU        0.37
 DIIS TEST: 0.36032E-01 AT SCF   CYCLE   2 - DIIS ACTIVE - HISTORY:     2 CYCLES
 TTTTTTTTTTTTTTTTTTTTTTTTTTTTTT FDIK        TELAPSE        0.46 TCPU        0.37
 INSULATING STATE
 TOP OF VALENCE BANDS -    BAND      5; K    1; EIG -3.3798840E-01 AU
 BOTTOM OF VIRTUAL BANDS - BAND      6; K    1; EIG  1.0311503E-01 AU
 DIRECT ENERGY BAND GAP:  12.0030 eV
 TTTTTTTTTTTTTTTTTTTTTTTTTTTTTT PDIG        TELAPSE        0.46 TCPU        0.37
 CHARGE NORMALIZATION FACTOR   1.00000000
 TOTAL ATOMIC CHARGES:
   8.8310853   0.5844574   0.5844574
 TTTTTTTTTTTTTTTTTTTTTTTTTTTTTT MOQGAD      TELAPSE        0.46 TCPU        0.37
 TTTTTTTTTTTTTTTTTTTTTTTTTTTTTT SHELLXN     TELAPSE        0.50 TCPU        0.41
 TTTTTTTTTTTTTTTTTTTTTTTTTTTTTT MONMO3      TELAPSE        0.50 TCPU        0.41
 NUMERICALLY INTEGRATED DENSITY      9.9999968174
 TTTTTTTTTTTTTTTTTTTTTTTTTTTTTT NUMDFT      TELAPSE        0.57 TCPU        0.48
 CYC   3 ETOT(AU) -7.626209666589E+01 DETOT -1.25E-02 tst  1.16E-03 PX  7.23E-02
 TTTTTTTTTTTTTTTTTTTTTTTTTTTTTT DIIS        TELAPSE        0.58 TCPU        0.48
 DIIS TEST: 0.65106E-03 AT SCF   CYCLE   3 - DIIS ACTIVE - HISTORY:     3 CYCLES
 TTTTTTTTTTTTTTTTTTTTTTTTTTTTTT FDIK        TELAPSE        0.58 TCPU        0.48
 INSULATING STATE
 TOP OF VALENCE BANDS -    BAND      5; K    1; EIG -3.3096367E-01 AU
 BOTTOM OF VIRTUAL BANDS - BAND      6; K    1; EIG  1.0832309E-01 AU
 DIRECT ENERGY BAND GAP:  11.9536 eV
 TTTTTTTTTTTTTTTTTTTTTTTTTTTTTT PDIG        TELAPSE        0.58 TCPU        0.48
 CHARGE NORMALIZATION FACTOR   1.00000000
 TOTAL ATOMIC CHARGES:
   8.8189948   0.5905026   0.5905026
 TTTTTTTTTTTTTTTTTTTTTTTTTTTTTT MOQGAD      TELAPSE        0.58 TCPU        0.48
 TTTTTTTTTTTTTTTTTTTTTTTTTTTTTT SHELLXN     TELAPSE        0.62 TCPU        0.52
 TTTTTTTTTTTTTTTTTTTTTTTTTTTTTT MONMO3      TELAPSE        0.62 TCPU        0.52
 NUMERICALLY INTEGRATED DENSITY      9.9999968349
 TTTTTTTTTTTTTTTTTTTTTTTTTTTTTT NUMDFT      TELAPSE        0.69 TCPU        0.59
 CYC   4 ETOT(AU) -7.626228928546E+01 DETOT -1.93E-04 tst  6.82E-06 PX  5.90E-03
 TTTTTTTTTTTTTTTTTTTTTTTTTTTTTT DIIS        TELAPSE        0.70 TCPU        0.59
 DIIS TEST: 0.34537E-05 AT SCF   CYCLE   4 - DIIS ACTIVE - HISTORY:     4 CYCLES
 TTTTTTTTTTTTTTTTTTTTTTTTTTTTTT FDIK        TELAPSE        0.70 TCPU        0.59
 INSULATING STATE
 TOP OF VALENCE BANDS -    BAND      5; K    1; EIG -3.3081015E-01 AU
 BOTTOM OF VIRTUAL BANDS - BAND      6; K    1; EIG  1.0845176E-01 AU
 DIRECT ENERGY BAND GAP:  11.9529 eV
 TTTTTTTTTTTTTTTTTTTTTTTTTTTTTT PDIG        TELAPSE        0.70 TCPU        0.59
 CHARGE NORMALIZATION FACTOR   1.00000000
 TOTAL ATOMIC CHARGES:
   8.8178226   0.5910887   0.5910887
 TTTTTTTTTTTTTTTTTTTTTTTTTTTTTT MOQGAD      TELAPSE        0.70 TCPU        0.59
 TTTTTTTTTTTTTTTTTTTTTTTTTTTTTT SHELLXN     TELAPSE        0.74 TCPU        0.63
 TTTTTTTTTTTTTTTTTTTTTTTTTTTTTT MONMO3      TELAPSE        0.74 TCPU        0.63
 NUMERICALLY INTEGRATED DENSITY      9.9999968356
 TTTTTTTTTTTTTTTTTTTTTTTTTTTTTT NUMDFT      TELAPSE        0.81 TCPU        0.70
 CYC   5 ETOT(AU) -7.626229042012E+01 DETOT -1.13E-06 tst  1.56E-07 PX  7.02E-04
 TTTTTTTTTTTTTTTTTTTTTTTTTTTTTT DIIS        TELAPSE        0.81 TCPU        0.70
 DIIS TEST: 0.18180E-07 AT SCF   CYCLE   5 - DIIS ACTIVE - HISTORY:     5 CYCLES
 TTTTTTTTTTTTTTTTTTTTTTTTTTTTTT FDIK        TELAPSE        0.81 TCPU        0.70
 INSULATING STATE
 TOP OF VALENCE BANDS -    BAND      5; K    1; EIG -3.3085901E-01 AU
 BOTTOM OF VIRTUAL BANDS - BAND      6; K    1; EIG  1.0844157E-01 AU
 DIRECT ENERGY BAND GAP:  11.9540 eV
 TTTTTTTTTTTTTTTTTTTTTTTTTTTTTT PDIG        TELAPSE        0.81 TCPU        0.70
 CHARGE NORMALIZATION FACTOR   1.00000000
 TOTAL ATOMIC CHARGES:
   8.8178159   0.5910921   0.5910921
 TTTTTTTTTTTTTTTTTTTTTTTTTTTTTT MOQGAD      TELAPSE        0.81 TCPU        0.70
 TTTTTTTTTTTTTTTTTTTTTTTTTTTTTT SHELLXN     TELAPSE        0.85 TCPU        0.74
 TTTTTTTTTTTTTTTTTTTTTTTTTTTTTT MONMO3      TELAPSE        0.85 TCPU        0.74
 NUMERICALLY INTEGRATED DENSITY      9.9999968355
 TTTTTTTTTTTTTTTTTTTTTTTTTTTTTT NUMDFT      TELAPSE        0.91 TCPU        0.80
 CYC   6 ETOT(AU) -7.626229042859E+01 DETOT -8.46E-09 tst  1.79E-09 PX  9.11E-05
 TTTTTTTTTTTTTTTTTTTTTTTTTTTTTT DIIS        TELAPSE        0.91 TCPU        0.80
 DIIS TEST: 0.34055E-09 AT SCF   CYCLE   6 - DIIS ACTIVE - HISTORY:     6 CYCLES
 TTTTTTTTTTTTTTTTTTTTTTTTTTTTTT FDIK        TELAPSE        0.91 TCPU        0.80
 INSULATING STATE
 TOP OF VALENCE BANDS -    BAND      5; K    1; EIG -3.3086611E-01 AU
 BOTTOM OF VIRTUAL BANDS - BAND      6; K    1; EIG  1.0843876E-01 AU
 DIRECT ENERGY BAND GAP:  11.9541 eV
 TTTTTTTTTTTTTTTTTTTTTTTTTTTTTT PDIG        TELAPSE        0.91 TCPU        0.80
 CHARGE NORMALIZATION FACTOR   1.00000000
 TOTAL ATOMIC CHARGES:
   8.8178200   0.5910900   0.5910900
 TTTTTTTTTTTTTTTTTTTTTTTTTTTTTT MOQGAD      TELAPSE        0.91 TCPU        0.80
 TTTTTTTTTTTTTTTTTTTTTTTTTTTTTT SHELLXN     TELAPSE        0.95 TCPU        0.84

 ::: DIPOLE MOMENT ALONG NON PERIODIC DIRECTIONS:
 ::: A.U.     (X)  0.00000E+00   (Y)  0.00000E+00   (Z) -8.44826E-01
 ::: DEBYE         0.00000E+00        0.00000E+00        2.14733E+00

 +++ ENERGIES IN A.U. +++
 ::: EXT EL-POLE                                   0.0000000000000E+00
 ::: EXT EL-SPHEROPOLE                             0.0000000000000E+00
 ::: BIELET ZONE E-E                               4.3420947016455E+01
 ::: TOTAL E-E                                     4.3420947016455E+01
 ::: TOTAL E-N + N-E                              -1.9904109927880E+02
 ::: TOTAL N-N                                     9.1925368891188E+00
 ::: KINETIC ENERGY                                7.5882726887544E+01
 ::: PSEUDO TOTAL   ENERGY                        -7.0544888485680E+01
 ::: VIRIAL COEFFICIENT                            1.0364537685617E+00
 TTTTTTTTTTTTTTTTTTTTTTTTTTTTTT MONMO3      TELAPSE        0.96 TCPU        0.84
 NUMERICALLY INTEGRATED DENSITY      9.9999968355
 TTTTTTTTTTTTTTTTTTTTTTTTTTTTTT NUMDFT      TELAPSE        1.03 TCPU        0.92
 CYC   7 ETOT(AU) -7.626229042873E+01 DETOT -1.41E-10 tst  2.79E-11 PX  9.11E-05

 == SCF ENDED - CONVERGENCE ON ENERGY      E(AU) -7.6262290428728E+01 CYCLES   7


 ENERGY EXPRESSION=HARTREE+FOCK EXCH*0.00000+(HSE-3c     EXCH)*1.00000+PBEh-3c    CORR


 TOTAL ENERGY(DFT)(AU)(  7) -7.6262290428728E+01 DE-1.4E-10 tester 2.8E-11
 TTTTTTTTTTTTTTTTTTTTTTTTTTTTTT EDFT        TELAPSE        1.03 TCPU        0.92
 
 INFORMATION **** DFTD3 ENERGY **** CALCULATE DFTD3 ENERGY

           DFT-D V3(BJ)
 DF                                         hse3c     
 parameters
 s6       :    1.0000
 s8       :    0.0000
 a1       :    0.4411
 a2       :    4.5182
 k1 k3    :   16.0000   -4.0000
 Cutoff   :   50.2022
 CN-Cutoff:   21.1671
 
 Edisp /kcal,au:    -0.1522 -0.00024257

 E6    /kcal :    -0.1522
 E8    /kcal :     0.0000
 E6(ABC) "   :   0.000000
 
 INFORMATION **** DFTD3 ENERGY **** NORMAL TERMINATION OF DFTD3 MODULE

 GCP ENERGY CALCULATION
  level           hse3c               basis:hse3c
  Nbf             19
  Atoms            3

  Parameters: 
  sigma     1.0000
  eta       1.4086
  alpha     0.2908
  beta      1.9526

  dmp_scal      4.0000
  dmp_exp       6.0000
 cutoffs: 
   distance [bohr] 60.0
   noise    [a.u.] 2.2E-16
 SR-damping   T
 ** gCP correction **
  Egcp:        0.0013573071 / (a.u.) ||       0.8517 / (kcal/mol)
 INFORMATION **** GCP **** NORMAL TERMINATION OF GCP MODULE

 *******************************************************************************

 DFT-D3-GCP DISPERSION AND COUNTERPOISE CORRECTION

 D3 DISPERSION ENERGY (AU)      -2.4256954402650E-04
 GCP ENERGY (AU)                 1.3573070612542E-03
 TOTAL ENERGY + DISP + GCP (AU) -7.6261175691211E+01

 *******************************************************************************

 EIGENVECTORS IN FORTRAN UNIT 10
 TTTTTTTTTTTTTTTTTTTTTTTTTTTTTT END         TELAPSE        1.05 TCPU        0.94
 EEEEEEEEEE TERMINATION  DATE 25 03 2019 TIME 20:22:27.7
