# Supplementary material for: Liquid water contains the building blocks of diverse ice phases
Source: Nat Commun. 2020 Nov 13;11:5757. doi: 10.1038/s41467-020-19606-y (PMC7666157; doi:10.1038/s41467-020-19606-y)
Supplement: Supplementary file 4 — Supplementary Data 1 [file 41467_2020_19606_MOESM4_ESM.zip › SI/hse3c/gas/POSCAR]

 H  O 
 1.0000000000000000
    25.5188518616659756    0.0000000000000000    0.0000000000000000
     0.0000000000000000   24.0000000000000000    0.0000000000000000
     0.0000000000000000    0.0000000000000000   24.5828989643380815
   2   1
Direct
  0.5297594082582449  0.5000000000000000  0.5118557816387661
  0.4702405917417553  0.5000000000000000  0.5118557816387661
  0.5000000000000001  0.5000000000000000  0.4881442183612340
