# Supplementary material for: Liquid water contains the building blocks of diverse ice phases
Source: Nat Commun. 2020 Nov 13;11:5757. doi: 10.1038/s41467-020-19606-y (PMC7666157; doi:10.1038/s41467-020-19606-y)
Supplement: Supplementary file 4 — Supplementary Data 1 [file 41467_2020_19606_MOESM4_ESM.zip › SI/hse3c/gas/INPUT_hse3c~]

!drive by JGB
MOLECULE
15
2
8     0.0000000    0.0000000   -0.3885993 
1     0.7594259    0.0000000    0.1942996
BASISSET
def2-mSVP
DFT
HSE-3c
END
