# Supplementary material for: Liquid water contains the building blocks of diverse ice phases
Source: Nat Commun. 2020 Nov 13;11:5757. doi: 10.1038/s41467-020-19606-y (PMC7666157; doi:10.1038/s41467-020-19606-y)
Supplement: Supplementary file 4 — Supplementary Data 1 [file 41467_2020_19606_MOESM4_ESM.zip › SI/hse3c/PCOD8324623/geom_sym.cif]

#######################################################################
#
#                 Cambridge Crystallographic Data Centre
#                                CCDC 
#
#######################################################################
#
# If this CIF has been generated from an entry in the Cambridge 
# Structural Database, then it will include bibliographic, chemical, 
# crystal, experimental, refinement or atomic coordinate data resulting 
# from the CCDC's data processing and validation procedures.
#
#######################################################################

data_PCOD8324623-hse3c
_symmetry_cell_setting           monoclinic
_symmetry_space_group_name_H-M   'P 21'
_symmetry_Int_Tables_number      4
_space_group_name_Hall           'P 2yb'
loop_
_symmetry_equiv_pos_site_id
_symmetry_equiv_pos_as_xyz
1 x,y,z
2 -x,1/2+y,-z
_cell_length_a                   11.17583493
_cell_length_b                   4.34065600
_cell_length_c                   11.27508487
_cell_angle_alpha                90.000000
_cell_angle_beta                 119.249215
_cell_angle_gamma                90.000000
_cell_volume                     477.224
loop_
_atom_site_label
_atom_site_type_symbol
_atom_site_fract_x
_atom_site_fract_y
_atom_site_fract_z
O1 O 0.1073849987331 0.2233855086596 -0.09254432913264
H10 H 0.08766799144478 0.09819509008147 -0.1728551990895
H11 H 0.02389414240559 0.3428374862852 -0.1156182974647
O2 O -0.3009299165884 0.07855924255866 0.1027207962254
H12 H -0.2406138856547 -0.05929435974262 0.08617863558492
H13 H -0.3634975881490 -0.04928200958361 0.1201748295556
O3 O 0.09110878548800 -0.1112318487697 -0.3025615495262
H14 H 0.1722160369717 -0.2341896681416 -0.2417367643978
H15 H 0.1155302548374 0.009517672860526 -0.3615646458331
O4 O 0.1409197244168 0.1532383450652 -0.4900713152722
H16 H 0.05384604787365 0.2063173353129 -0.5714732881968
H17 H 0.1993459079285 0.3364414271428 -0.4736686291496
O5 O -0.4992886950618 -0.1964896157910 0.1355030854791
H18 H -0.5782386979872 -0.2443917294812 0.04597678811527
H19 H -0.5223690892929 -0.01552019453328 0.1733975142225
O6 O 0.1303071545929 -0.01392094673589 0.1395432569496
H20 H 0.1255890889753 0.04119208690155 0.05263839988336
H21 H 0.1705647522906 0.1688767676552 0.1976492811697
O7 O 0.2635267004852 0.4882469253897 0.2833667422602
H22 H 0.2224819815851 0.6682613228493 0.2236805246865
H23 H 0.3486294734033 0.4319316814873 0.2818814783696
O8 O 0.4799044357638 0.3054603223587 0.2638106995542
H24 H 0.5001801578718 0.4849968701020 0.2228184232100
H25 H 0.5645669637946 0.2569241025007 0.3496088885331
O9 O 0.2853815932961 -0.3455682677405 -0.4806843964055
H26 H 0.2261023663858 -0.1640701618886 -0.4971876239299
H27 H 0.2840500208258 -0.3969579810185 -0.5669104601658

#END
