# Supplementary material for: Liquid water contains the building blocks of diverse ice phases
Source: Nat Commun. 2020 Nov 13;11:5757. doi: 10.1038/s41467-020-19606-y (PMC7666157; doi:10.1038/s41467-020-19606-y)
Supplement: Supplementary file 4 — Supplementary Data 1 [file 41467_2020_19606_MOESM4_ESM.zip › SI/hse3c/PCOD8324623/hse3c/crystal.out]

 PROCESS            0  OF            8  WORKING
 PROCESS            1  OF            8  WORKING
 PROCESS            2  OF            8  WORKING
 PROCESS            3  OF            8  WORKING
 PROCESS            4  OF            8  WORKING
 PROCESS            5  OF            8  WORKING
 PROCESS            6  OF            8  WORKING
 PROCESS            7  OF            8  WORKING

         
 *******************************************************************************
 *                                                                             *
 *                               CRYSTAL17                                     *
 *                      public : 1.0.1 - Feb 1st, 2017                         *
 *                       HTTP://WWW.CRYSTAL.UNITO.IT                           *
 *                                                                             *
 *                              MAIN AUTHORS                                   *
 *                                                                             *
 *  R. DOVESI(1,11), V.R. SAUNDERS(2), C. ROETTI(1,11), R. ORLANDO(1,11),      *
 *  C.M. ZICOVICH-WILSON(1,3), F. PASCALE(4), B. CIVALLERI(1,11),              *
 *  K. DOLL(5), N.M. HARRISON(2,6), I.J. BUSH(7), Ph. D'ARCO(8),               *
 *  M. LLUNELL(9), M. CAUSA'(10), Y. NOEL(8), L. MASCHIO(1,11), A. ERBA(1,11)  *
 *  M. RE'RAT(14), S. CASASSA(1,11)                                            *
 *                                                                             *
 *        CONTRIBUTIONS TO THE CODE HAVE ALSO BEEN GIVEN BY                    *
 *                                                                             *
 *  M. FERRABONE(1,11), M. DE LA PIERRE(1,11), M. FERRERO(1,11),               *
 *  J. BAIMA(1,11), E. ALBANESE(1,11), M.F. PEINTINGER(12), R. BAST(13),       *
 *  B. KIRTMAN(15), V. LACIVITA(1,11), R. DEMICHELIS(1,16)                     *
 *  G. BRANDEBURG(17), S. SALUSTRO(1,11), G. SANSONE(1,11)                     *
 *  M.T. RUGGIERO(18)                                                          *
 *                                                                             *
 * (1) THEORETICAL CHEMISTRY GROUP - UNIVERSITA' DI TORINO - TORINO (ITALY)    *

 * (2) COMPUTATIONAL SCIENCE & ENGINEERING DEPARTMENT - STFC DARESBURY (UK)    *
 * (3) UNIVERSIDAD AUTONOMA DEL ESTADO DE MORELOS - CUERNAVACA (MEXICO)        *
 * (4) UNIVERSITE' DE LORRAINE - NANCY (FRANCE)                                *
 * (5) UNIVERSITAET STUTTGART- STUTTGART (GERMANY)                             *
 * (6) IMPERIAL COLLEGE - LONDON (UK)                                          *
 * (7) OXFORD E-RESEARCH CENTRE - OXFORD (UK)                                  *
 * (8) UPMC - SORBONNE UNIVERSITES - PARIS (FRANCE)                            *
 * (9) UNIVERSIDAD DE BARCELONA - BARCELONA (SPAIN)                            *
 *(10) UNIVERSITA' DI NAPOLI "FEDERICO II" - NAPOLI (ITALY)                    *
 *(11) NIS - NANOSTRUCTURED INTERFACES AND SURFACES - TORINO (ITALY)           *
 *(12) MPI FUER CHEMISCHE ENERGIEKONVERSION - MUELHEIM AN DER RUHR (GERMANY)   *
 *(13) UNIVERSITY OF TROMSO - TROMSO (NORWAY)                                  *
 *(14) UNIVERSITE' DE PAU ET DES PAYS DE L'ADOUR - PAU (FRANCE)                *
 *(15) UNIVERSITY OF CALIFORNIA SANTA BARBARA - SANTA BARBARA (USA)            *
 *(16) CURTIN UNIVERSITY - PERTH (AUSTRALIA)                                   *
 *(17) UNIVERSITY COLLEGE LONDON - LONDON (UK)                                 *
 *(18) CAMBRIDGE UNIVERSITY - CAMBRIDGE (UK)                                   *
 *                                                                             *
 *******************************************************************************
 EEEEEEEEEE STARTING  DATE 25 03 2019 TIME 17:52:41.5
 !drive by JGB                                                                   

 CRYSTAL CALCULATION
 (INPUT ACCORDING TO THE INTERNATIONAL TABLES FOR X-RAY CRYSTALLOGRAPHY)
 CRYSTAL FAMILY                       :  MONOCLINIC  
 CRYSTAL CLASS  (GROTH - 1921)        :  MONOCLINIC SPHENOIDAL                

 SPACE GROUP (NONCENTROSYMMETRIC)     :  P 21            

 LATTICE PARAMETERS  (ANGSTROMS AND DEGREES) - CONVENTIONAL CELL
        A           B           C        ALPHA        BETA       GAMMA
    11.17583     4.34066    11.27508    90.00000   119.24922    90.00000


 NUMBER OF IRREDUCIBLE ATOMS IN THE CONVENTIONAL CELL:   27

 INPUT COORDINATES

 ATOM AT. N.              COORDINATES
   1   8     1.073849987331E-01  2.233855086596E-01  9.074556708674E-01
   2   8     6.990700834116E-01  7.855924255866E-02  1.027207962254E-01
   3   8     9.110878548800E-02  8.887681512303E-01  6.974384504738E-01
   4   8     1.409197244168E-01  1.532383450652E-01  5.099286847278E-01
   5   8     5.007113049382E-01  8.035103842090E-01  1.355030854791E-01
   6   8     1.303071545929E-01  9.860790532641E-01  1.395432569496E-01
   7   8     2.635267004852E-01  4.882469253897E-01  2.833667422602E-01
   8   8     4.799044357638E-01  3.054603223587E-01  2.638106995542E-01
   9   8     2.853815932961E-01  6.544317322595E-01  5.193156035945E-01
  10   1     8.766799144478E-02  9.819509008147E-02  8.271448009105E-01
  11   1     2.389414240559E-02  3.428374862852E-01  8.843817025353E-01
  12   1     7.593861143453E-01  9.407056402574E-01  8.617863558492E-02
  13   1     6.365024118510E-01  9.507179904164E-01  1.201748295556E-01
  14   1     1.722160369717E-01  7.658103318584E-01  7.582632356022E-01
  15   1     1.155302548374E-01  9.517672860526E-03  6.384353541669E-01
  16   1     5.384604787365E-02  2.063173353129E-01  4.285267118032E-01
  17   1     1.993459079285E-01  3.364414271428E-01  5.263313708504E-01
  18   1     4.217613020128E-01  7.556082705188E-01  4.597678811527E-02
  19   1     4.776309107071E-01  9.844798054667E-01  1.733975142225E-01
  20   1     1.255890889753E-01  4.119208690155E-02  5.263839988336E-02
  21   1     1.705647522906E-01  1.688767676552E-01  1.976492811697E-01
  22   1     2.224819815851E-01  6.682613228493E-01  2.236805246865E-01
  23   1     3.486294734033E-01  4.319316814873E-01  2.818814783696E-01
  24   1     5.000000000000E-01  4.849968701020E-01  2.228184232100E-01
  25   1     5.645669637946E-01  2.569241025007E-01  3.496088885331E-01
  26   1     2.261023663858E-01  8.359298381114E-01  5.028123760701E-01
  27   1     2.840500208258E-01  6.030420189815E-01  4.330895398342E-01

 *******************************************************************************

 << INFORMATION >>: FROM NOW ON, ALL COORDINATES REFER TO THE PRIMITIVE CELL

 *******************************************************************************

 LATTICE PARAMETERS  (ANGSTROMS AND DEGREES) - PRIMITIVE CELL
       A          B          C        ALPHA      BETA     GAMMA        VOLUME
   11.17583    4.34066   11.27508    90.00000 119.24922  90.00000    477.223638

 COORDINATES OF THE EQUIVALENT ATOMS (FRACTIONAL UNITS)

 N. ATOM EQUIV AT. N.          X                  Y                  Z

   1   1   1    8 O     1.07384998733E-01  2.23385508660E-01 -9.25443291326E-02
   2   1   2    8 O    -1.07384998733E-01 -2.76614491340E-01  9.25443291326E-02

   3   2   1    8 O    -3.00929916588E-01  7.85592425587E-02  1.02720796225E-01
   4   2   2    8 O     3.00929916588E-01 -4.21440757441E-01 -1.02720796225E-01

   5   3   1    8 O     9.11087854880E-02 -1.11231848770E-01 -3.02561549526E-01
   6   3   2    8 O    -9.11087854880E-02  3.88768151230E-01  3.02561549526E-01

   7   4   1    8 O     1.40919724417E-01  1.53238345065E-01 -4.90071315272E-01
   8   4   2    8 O    -1.40919724417E-01 -3.46761654935E-01  4.90071315272E-01

   9   5   1    8 O    -4.99288695062E-01 -1.96489615791E-01  1.35503085479E-01
  10   5   2    8 O     4.99288695062E-01  3.03510384209E-01 -1.35503085479E-01

  11   6   1    8 O     1.30307154593E-01 -1.39209467359E-02  1.39543256950E-01
  12   6   2    8 O    -1.30307154593E-01  4.86079053264E-01 -1.39543256950E-01

  13   7   1    8 O     2.63526700485E-01  4.88246925390E-01  2.83366742260E-01
  14   7   2    8 O    -2.63526700485E-01 -1.17530746103E-02 -2.83366742260E-01

  15   8   1    8 O     4.79904435764E-01  3.05460322359E-01  2.63810699554E-01
  16   8   2    8 O    -4.79904435764E-01 -1.94539677641E-01 -2.63810699554E-01

  17   9   1    8 O     2.85381593296E-01 -3.45568267740E-01 -4.80684396405E-01
  18   9   2    8 O    -2.85381593296E-01  1.54431732259E-01  4.80684396405E-01

  19  10   1    1 H     8.76679914448E-02  9.81950900815E-02 -1.72855199089E-01
  20  10   2    1 H    -8.76679914448E-02 -4.01804909919E-01  1.72855199089E-01

  21  11   1    1 H     2.38941424056E-02  3.42837486285E-01 -1.15618297465E-01
  22  11   2    1 H    -2.38941424056E-02 -1.57162513715E-01  1.15618297465E-01

  23  12   1    1 H    -2.40613885655E-01 -5.92943597426E-02  8.61786355849E-02
  24  12   2    1 H     2.40613885655E-01  4.40705640257E-01 -8.61786355849E-02

  25  13   1    1 H    -3.63497588149E-01 -4.92820095836E-02  1.20174829556E-01
  26  13   2    1 H     3.63497588149E-01  4.50717990416E-01 -1.20174829556E-01

  27  14   1    1 H     1.72216036972E-01 -2.34189668142E-01 -2.41736764398E-01
  28  14   2    1 H    -1.72216036972E-01  2.65810331858E-01  2.41736764398E-01

  29  15   1    1 H     1.15530254837E-01  9.51767286053E-03 -3.61564645833E-01
  30  15   2    1 H    -1.15530254837E-01 -4.90482327139E-01  3.61564645833E-01

  31  16   1    1 H     5.38460478737E-02  2.06317335313E-01  4.28526711803E-01
  32  16   2    1 H    -5.38460478737E-02 -2.93682664687E-01 -4.28526711803E-01

  33  17   1    1 H     1.99345907928E-01  3.36441427143E-01 -4.73668629150E-01
  34  17   2    1 H    -1.99345907928E-01 -1.63558572857E-01  4.73668629150E-01

  35  18   1    1 H     4.21761302013E-01 -2.44391729481E-01  4.59767881153E-02
  36  18   2    1 H    -4.21761302013E-01  2.55608270519E-01 -4.59767881153E-02

  37  19   1    1 H     4.77630910707E-01 -1.55201945333E-02  1.73397514222E-01
  38  19   2    1 H    -4.77630910707E-01  4.84479805467E-01 -1.73397514222E-01

  39  20   1    1 H     1.25589088975E-01  4.11920869015E-02  5.26383998834E-02
  40  20   2    1 H    -1.25589088975E-01 -4.58807913098E-01 -5.26383998834E-02

  41  21   1    1 H     1.70564752291E-01  1.68876767655E-01  1.97649281170E-01
  42  21   2    1 H    -1.70564752291E-01 -3.31123232345E-01 -1.97649281170E-01

  43  22   1    1 H     2.22481981585E-01 -3.31738677151E-01  2.23680524686E-01
  44  22   2    1 H    -2.22481981585E-01  1.68261322849E-01 -2.23680524686E-01

  45  23   1    1 H     3.48629473403E-01  4.31931681487E-01  2.81881478370E-01
  46  23   2    1 H    -3.48629473403E-01 -6.80683185127E-02 -2.81881478370E-01

  47  24   1    1 H    -5.00000000000E-01  4.84996870102E-01  2.22818423210E-01
  48  24   2    1 H     5.00000000000E-01 -1.50031298980E-02 -2.22818423210E-01

  49  25   1    1 H    -4.35433036205E-01  2.56924102501E-01  3.49608888533E-01
  50  25   2    1 H     4.35433036205E-01 -2.43075897499E-01 -3.49608888533E-01

  51  26   1    1 H     2.26102366386E-01 -1.64070161889E-01 -4.97187623930E-01
  52  26   2    1 H    -2.26102366386E-01  3.35929838111E-01  4.97187623930E-01

  53  27   1    1 H     2.84050020826E-01 -3.96957981018E-01  4.33089539834E-01
  54  27   2    1 H    -2.84050020826E-01  1.03042018982E-01 -4.33089539834E-01

 NUMBER OF SYMMETRY OPERATORS         :    2
 *******************************************************************************
 * GEOMETRY EDITING - INPUT COORDINATES ARE GIVEN IN ANGSTROM         
 *******************************************************************************

 GEOMETRY NOW FULLY CONSISTENT WITH THE GROUP

 GCALCO - MAX INDICES DIRECT LATTICE VECTOR    11    25    11
 NO.OF VECTORS CREATED 6999 STARS 1823 RMAX   174.90282 BOHR

 GEOMETRY FOR WAVE FUNCTION - DIMENSIONALITY OF THE SYSTEM    3
 (NON PERIODIC DIRECTION: LATTICE PARAMETER FORMALLY SET TO 500)
 *******************************************************************************
 LATTICE PARAMETERS (ANGSTROMS AND DEGREES) - BOHR = 0.5291772083 ANGSTROM
 PRIMITIVE CELL - CENTRING CODE 1/0 VOLUME=   477.223638 - DENSITY  1.128 g/cm^3
         A              B              C           ALPHA      BETA       GAMMA 
    11.17583493     4.34065600    11.27508487    90.000000 119.249215  90.000000
 *******************************************************************************
 ATOMS IN THE ASYMMETRIC UNIT   27 - ATOMS IN THE UNIT CELL:   54
     ATOM                 X/A                 Y/B                 Z/C    
 *******************************************************************************
      1 T   8 O     1.073849987331E-01  2.233855086596E-01 -9.254432913264E-02
      2 F   8 O    -1.073849987331E-01 -2.766144913404E-01  9.254432913264E-02
      3 T   8 O    -3.009299165884E-01  7.855924255866E-02  1.027207962254E-01
      4 F   8 O     3.009299165884E-01 -4.214407574413E-01 -1.027207962254E-01
      5 T   8 O     9.110878548800E-02 -1.112318487697E-01 -3.025615495262E-01
      6 F   8 O    -9.110878548800E-02  3.887681512303E-01  3.025615495262E-01
      7 T   8 O     1.409197244168E-01  1.532383450652E-01 -4.900713152722E-01
      8 F   8 O    -1.409197244168E-01 -3.467616549348E-01  4.900713152722E-01
      9 T   8 O    -4.992886950618E-01 -1.964896157910E-01  1.355030854791E-01
     10 F   8 O     4.992886950618E-01  3.035103842090E-01 -1.355030854791E-01
     11 T   8 O     1.303071545929E-01 -1.392094673589E-02  1.395432569496E-01
     12 F   8 O    -1.303071545929E-01  4.860790532641E-01 -1.395432569496E-01
     13 T   8 O     2.635267004852E-01  4.882469253897E-01  2.833667422602E-01
     14 F   8 O    -2.635267004852E-01 -1.175307461030E-02 -2.833667422602E-01
     15 T   8 O     4.799044357638E-01  3.054603223587E-01  2.638106995542E-01
     16 F   8 O    -4.799044357638E-01 -1.945396776413E-01 -2.638106995542E-01
     17 T   8 O     2.853815932961E-01 -3.455682677405E-01 -4.806843964055E-01
     18 F   8 O    -2.853815932961E-01  1.544317322595E-01  4.806843964055E-01
     19 T   1 H     8.766799144478E-02  9.819509008147E-02 -1.728551990895E-01
     20 F   1 H    -8.766799144478E-02 -4.018049099185E-01  1.728551990895E-01
     21 T   1 H     2.389414240559E-02  3.428374862852E-01 -1.156182974647E-01
     22 F   1 H    -2.389414240559E-02 -1.571625137148E-01  1.156182974647E-01
     23 T   1 H    -2.406138856547E-01 -5.929435974262E-02  8.617863558492E-02
     24 F   1 H     2.406138856547E-01  4.407056402574E-01 -8.617863558492E-02
     25 T   1 H    -3.634975881490E-01 -4.928200958361E-02  1.201748295556E-01
     26 F   1 H     3.634975881490E-01  4.507179904164E-01 -1.201748295556E-01
     27 T   1 H     1.722160369717E-01 -2.341896681416E-01 -2.417367643978E-01
     28 F   1 H    -1.722160369717E-01  2.658103318584E-01  2.417367643978E-01
     29 T   1 H     1.155302548374E-01  9.517672860526E-03 -3.615646458331E-01
     30 F   1 H    -1.155302548374E-01 -4.904823271395E-01  3.615646458331E-01
     31 T   1 H     5.384604787365E-02  2.063173353129E-01  4.285267118032E-01
     32 F   1 H    -5.384604787365E-02 -2.936826646871E-01 -4.285267118032E-01
     33 T   1 H     1.993459079285E-01  3.364414271428E-01 -4.736686291496E-01
     34 F   1 H    -1.993459079285E-01 -1.635585728572E-01  4.736686291496E-01
     35 T   1 H     4.217613020128E-01 -2.443917294812E-01  4.597678811527E-02
     36 F   1 H    -4.217613020128E-01  2.556082705188E-01 -4.597678811527E-02
     37 T   1 H     4.776309107071E-01 -1.552019453328E-02  1.733975142225E-01
     38 F   1 H    -4.776309107071E-01  4.844798054667E-01 -1.733975142225E-01
     39 T   1 H     1.255890889753E-01  4.119208690155E-02  5.263839988336E-02
     40 F   1 H    -1.255890889753E-01 -4.588079130984E-01 -5.263839988336E-02
     41 T   1 H     1.705647522906E-01  1.688767676552E-01  1.976492811697E-01
     42 F   1 H    -1.705647522906E-01 -3.311232323448E-01 -1.976492811697E-01
     43 T   1 H     2.224819815851E-01 -3.317386771507E-01  2.236805246865E-01
     44 F   1 H    -2.224819815851E-01  1.682613228493E-01 -2.236805246865E-01
     45 T   1 H     3.486294734033E-01  4.319316814873E-01  2.818814783696E-01
     46 F   1 H    -3.486294734033E-01 -6.806831851270E-02 -2.818814783696E-01
     47 T   1 H    -5.000000000000E-01  4.849968701020E-01  2.228184232100E-01
     48 F   1 H     5.000000000000E-01 -1.500312989800E-02 -2.228184232100E-01
     49 T   1 H    -4.354330362054E-01  2.569241025007E-01  3.496088885331E-01
     50 F   1 H     4.354330362054E-01 -2.430758974993E-01 -3.496088885331E-01
     51 T   1 H     2.261023663858E-01 -1.640701618886E-01 -4.971876239299E-01
     52 F   1 H    -2.261023663858E-01  3.359298381114E-01  4.971876239299E-01
     53 T   1 H     2.840500208258E-01 -3.969579810185E-01  4.330895398342E-01
     54 F   1 H    -2.840500208258E-01  1.030420189815E-01 -4.330895398342E-01

 T = ATOM BELONGING TO THE ASYMMETRIC UNIT

 ****    2 SYMMOPS - TRANSLATORS IN FRACTIONAL UNITS
 **** MATRICES AND TRANSLATORS IN THE CRYSTALLOGRAPHIC REFERENCE FRAME
   V INV                    ROTATION MATRICES                   TRANSLATORS
   1   1  1.00  0.00  0.00  0.00  1.00  0.00  0.00  0.00  1.00  0.00  0.00  0.00
   2   2 -1.00  0.00  0.00 -0.00  1.00  0.00  0.00  0.00 -1.00  0.00  0.50  0.00

 DIRECT LATTICE VECTORS CARTESIAN COMPONENTS (ANGSTROM)
          X                    Y                    Z
   0.111758349300E+02   0.684322523741E-15   0.000000000000E+00
   0.000000000000E+00   0.434065600000E+01   0.000000000000E+00
  -0.550911118514E+01   0.690399829808E-15   0.983754200883E+01


 CARTESIAN COORDINATES - PRIMITIVE CELL
 *******************************************************************************
 *      ATOM          X(ANGSTROM)         Y(ANGSTROM)         Z(ANGSTROM)
 *******************************************************************************
    1     8 O     1.709954018546E+00  9.696396484763E-01 -9.104087255210E-01
    2     8 O    -1.709954018546E+00 -1.200688351524E+00  9.104087255210E-01
    3     8 O    -3.929043360723E+00  3.409986475677E-01  1.010520148047E+00
    4     8 O     3.929043360723E+00 -1.829329352432E+00 -1.010520148047E+00
    5     8 O     2.685061963976E+00 -4.828191917533E-01 -2.976461953720E+00
    6     8 O    -2.685061963976E+00  1.687508808247E+00  2.976461953720E+00
    7     8 O    -1.234358242196E+00  6.651549419373E-01  5.016444857515E+00
    8     8 O     1.234358242196E+00 -1.505173058063E+00 -5.016444857515E+00
    9     8 O     4.849365327740E+00 -8.528938297209E-01  1.333017295726E+00
   10     8 O    -4.849365327740E+00  1.317434170279E+00 -1.333017295726E+00
   11     8 O     6.875319322558E-01 -6.042604097482E-02  1.372762652290E+00
   12     8 O    -6.875319322558E-01  2.109901959025E+00 -1.372762652290E+00
   13     8 O     1.384032014987E+00  2.119311946174E+00  2.787632230889E+00
   14     8 O    -1.384032014987E+00 -5.101605382565E-02 -2.787632230889E+00
   15     8 O     3.909970280596E+00  1.325898181008E+00  2.595248839242E+00
   16     8 O    -3.909970280596E+00 -8.444298189918E-01 -2.595248839242E+00
   17     8 O     3.284101783554E-01 -1.499992974777E+00  5.108789066200E+00
   18     8 O    -3.284101783554E-01  6.703350252226E-01 -5.108789066200E+00
   19     1 H     1.932041511746E+00  4.262311069327E-01 -1.700470282487E+00
   20     1 H    -1.932041511746E+00 -1.744096893067E+00  1.700470282487E+00
   21     1 H     9.039910470888E-01  1.488139591869E+00 -1.137399858298E+00
   22     1 H    -9.039910470888E-01 -6.821884081312E-01  1.137399858298E+00
   23     1 H    -3.163828753164E+00 -2.573764183830E-01  8.477859478300E-01
   24     1 H     3.163828753164E+00  1.912951581617E+00 -8.477859478300E-01
   25     1 H    -4.724445540284E+00 -2.139162505912E-01  1.182224934157E+00
   26     1 H     4.724445540284E+00  1.956411749409E+00 -1.182224934157E+00
   27     1 H     3.256412714099E+00 -1.016536788157E+00 -2.378095574841E+00
   28     1 H    -3.256412714099E+00  1.153791211843E+00  2.378095574841E+00
   29     1 H     3.283046891995E+00  4.131294380808E-02 -3.556907392290E+00
   30     1 H    -3.283046891995E+00 -2.129015056192E+00  3.556907392290E+00
   31     1 H    -1.759026758459E+00  8.955525794300E-01  4.215649529268E+00
   32     1 H     1.759026758459E+00 -1.274775420570E+00 -4.215649529268E+00
   33     1 H    -6.717610812641E-01  1.460376499376E+00  5.177806971304E+00
   34     1 H     6.717610812641E-01 -7.099515006240E-01 -5.177806971304E+00
   35     1 H     4.460243453494E+00 -1.060820426923E+00  4.522985845149E-01
   36     1 H    -4.460243453494E+00  1.109507573077E+00 -4.522985845149E-01
   37     1 H     4.382658030449E+00 -6.736782552205E-02  1.705805330390E+00
   38     1 H    -4.382658030449E+00  2.102960174478E+00 -1.705805330390E+00
   39     1 H     1.113572129832E+00  1.788006791617E-01  5.178324701300E-01
   40     1 H    -1.113572129832E+00 -1.991527320838E+00 -5.178324701300E-01
   41     1 H     8.173316508485E-01  7.330359547831E-01  1.944383106521E+00
   42     1 H    -8.173316508485E-01 -1.437292045217E+00 -1.944383106521E+00
   43     1 H     1.254141020645E+00 -1.439963479406E+00  2.200466558160E+00
   44     1 H    -1.254141020645E+00  7.303645205938E-01 -2.200466558160E+00
   45     1 H     2.343309041117E+00  1.874866844838E+00  2.773020884971E+00
   46     1 H    -2.343309041117E+00 -2.954611551621E-01 -2.773020884971E+00
   47     1 H     4.360385997438E+00  2.105204574189E+00  2.191985598669E+00
   48     1 H     6.815448932562E+00 -6.512342581053E-02 -2.191985598669E+00
   49     1 H     4.383472956056E+00  1.115219147064E+00  3.439292127604E+00
   50     1 H    -4.383472956056E+00 -1.055108852936E+00 -3.439292127604E+00
   51     1 H    -2.431665610264E-01 -7.121721326227E-01  4.946437872147E+00
   52     1 H     2.431665610264E-01  1.458155867377E+00 -4.946437872147E+00
   53     1 H     7.885577165428E-01 -1.723058042056E+00  4.260536541702E+00
   54     1 H    -7.885577165428E-01  4.472699579442E-01 -4.260536541702E+00

 *******************************************************************************
 STARTING BASIS SET HANDLING 
 *******************************************************************************

 Loading internal basis set: DEF2-MSVP           

 Please cite in your publication:
 Fully Optimized Contracted Gaussian Basis Sets for Atoms Li to Kr. A. Sch�fer, 
 H. Horn and R. Ahlrichs; J. Chem. Phys. 97, 2571 (1992).                       
                                                                                
                    
 S. Grimme, J. G. Brandenburg, C. Bannwarth, and A. Hansen, J. Chem. Phys., 143,
  054107 (2015).                                                                
                                                                                
                    

 *******************************************************************************
 LOCAL ATOMIC FUNCTIONS BASIS SET
 *******************************************************************************
   ATOM   X(AU)   Y(AU)   Z(AU)  N. TYPE  EXPONENT  S COEF   P COEF   D/F/G COEF
 *******************************************************************************
   1 O    3.231   1.832  -1.720
                                  1 S  
                                         6.773E+03 1.727E-03 0.000E+00 0.000E+00
                                         1.017E+03 1.325E-02 0.000E+00 0.000E+00
                                         2.313E+02 6.603E-02 0.000E+00 0.000E+00
                                         6.501E+01 2.353E-01 0.000E+00 0.000E+00
                                         2.050E+01 5.498E-01 0.000E+00 0.000E+00
                                  2 S  
                                         6.716E+00 1.000E+00 0.000E+00 0.000E+00
                                  3 S  
                                         1.147E+00 1.000E+00 0.000E+00 0.000E+00
                                  4 S  
                                         3.342E-01 1.000E+00 0.000E+00 0.000E+00
                           5-     7 P  
                                         1.769E+01 0.000E+00 4.359E-02 0.000E+00
                                         3.854E+00 0.000E+00 2.318E-01 0.000E+00
                                         1.047E+00 0.000E+00 5.146E-01 0.000E+00
                           8-    10 P  
                                         2.759E-01 0.000E+00 1.000E+00 0.000E+00
                          11-    15 D  
                                         8.000E-01 0.000E+00 0.000E+00 1.000E+00
   2 O   -3.231  -2.269   1.720
   3 O   -7.425   0.644   1.910
   4 O    7.425  -3.457  -1.910
   5 O    5.074  -0.912  -5.625
   6 O   -5.074   3.189   5.625
   7 O   -2.333   1.257   9.480
   8 O    2.333  -2.844  -9.480
   9 O    9.164  -1.612   2.519
  10 O   -9.164   2.490  -2.519
  11 O    1.299  -0.114   2.594
  12 O   -1.299   3.987  -2.594
  13 O    2.615   4.005   5.268
  14 O   -2.615  -0.096  -5.268
  15 O    7.389   2.506   4.904
  16 O   -7.389  -1.596  -4.904
  17 O    0.621  -2.835   9.654
  18 O   -0.621   1.267  -9.654
  19 H    3.651   0.805  -3.213
                                271 S  
                                         1.874E+01 1.968E-02 0.000E+00 0.000E+00
                                         2.826E+00 1.380E-01 0.000E+00 0.000E+00
                                         6.401E-01 4.783E-01 0.000E+00 0.000E+00
                                272 S  
                                         1.756E-01 1.000E+00 0.000E+00 0.000E+00
  20 H   -3.651  -3.296   3.213
  21 H    1.708   2.812  -2.149
  22 H   -1.708  -1.289   2.149
  23 H   -5.979  -0.486   1.602
  24 H    5.979   3.615  -1.602
  25 H   -8.928  -0.404   2.234
  26 H    8.928   3.697  -2.234
  27 H    6.154  -1.921  -4.494
  28 H   -6.154   2.180   4.494
  29 H    6.204   0.078  -6.722
  30 H   -6.204  -4.023   6.722
  31 H   -3.324   1.692   7.966
  32 H    3.324  -2.409  -7.966
  33 H   -1.269   2.760   9.785
  34 H    1.269  -1.342  -9.785
  35 H    8.429  -2.005   0.855
  36 H   -8.429   2.097  -0.855
  37 H    8.282  -0.127   3.224
  38 H   -8.282   3.974  -3.224
  39 H    2.104   0.338   0.979
  40 H   -2.104  -3.763  -0.979
  41 H    1.545   1.385   3.674
  42 H   -1.545  -2.716  -3.674
  43 H    2.370  -2.721   4.158
  44 H   -2.370   1.380  -4.158
  45 H    4.428   3.543   5.240
  46 H   -4.428  -0.558  -5.240
  47 H    8.240   3.978   4.142
  48 H   12.879  -0.123  -4.142
  49 H    8.284   2.107   6.499
  50 H   -8.284  -1.994  -6.499
  51 H   -0.460  -1.346   9.347
  52 H    0.460   2.756  -9.347
  53 H    1.490  -3.256   8.051
  54 H   -1.490   0.845  -8.051

 *******************************************************************************
 FINISHED BASIS SET HANDLING 
 *******************************************************************************

 INFORMATION **** SET_MPP **** PCRYSTAL CALCULATION
 INFORMATION **** READM2 **** NEW DEFAULT: FOCK/KS MATRIX MIXING SET TO 30 %
 INFORMATION **** READM2 **** NEW DEFAULT: FULL DIRECT SCF MODE
 INFORMATION **** READM2 **** NEW DEFAULT: COULOMB BIPOLAR BUFFER SET TO 32 Mb
 INFORMATION **** READM2 **** NEW DEFAULT: EXCHANGE BIPOLAR BUFFER SET TO 32 Mb

 *******************************************************************************
 NEW DEFAULT: DFT INTEGRATION GRID INCREASED TO XLGRID
 NEW DEFAULT: DIIS ACCELERATOR ACTIVE
 USE KEYWORD NODIIS TO TURN IT OFF
 *******************************************************************************

 INFORMATION **** RDDFTP **** HSE-3c calculation
 INFORMATION **** RDDFTP **** HSE screened hybrid functional combined with D3 and gCP

PLEASE CITE:
(1) HSE-3c Reference
 J. G. Brandenburg, E. Caldeweyer, and S. Grimme, 
 Phys. Chem. Chem. Phys. 18, 15519 (2016)
(2) DFT-D3 Reference
 S. Grimme, J. Antony, S. Ehrlich,
 and H. Krieg, J. Chem. Phys. 132, 154104 (2010)
(3) gCP Reference
 H. Kruse and S. Grimme J. Chem. Phys, 136, 154101 (2012)
 J. G. Brandenburg, M. Alessio, B. Civalleri, M. F. Peintinger
 T. Bredow, and S. Grimme, J. Phys. Chem. A, 117, 9282 (2013) 

 WARNING **** RDDFTP **** HSE3c-HJS ACTIVE
 RANGE SEPARATION - OMEGA:   0.110000000000000     
 WARNING **** RDDFTP **** HSE-3c has to be combined with def2-mSVP basis set
 WARNING **** RDDFTP **** Note: Harmonic frequencies are scaled by 0.95
 WARNING **** RDDFTP **** as recommended in original publication
 INFORMATION **** BIPOSIZE **** COULOMB BIPOLAR BUFFER SET TO    60000000
 INFORMATION **** EXCHSIZE **** EXCHANGE BIPOLAR BUFFER SIZE SET TO    40000000
 *******************************************************************************
 N. OF ATOMS PER CELL        54  COULOMB OVERLAP TOL         (T1) 10**   -6
 NUMBER OF SHELLS           198  COULOMB PENETRATION TOL     (T2) 10**   -6
 NUMBER OF AO               342  EXCHANGE OVERLAP TOL        (T3) 10**   -6
 N. OF ELECTRONS PER CELL   180  EXCHANGE PSEUDO OVP (F(G))  (T4) 10**   -6
 CORE ELECTRONS PER CELL     36  EXCHANGE PSEUDO OVP (P(G))  (T5) 10**  -12
 N. OF SYMMETRY OPERATORS     2  POLE ORDER IN MONO ZONE                  4
 *******************************************************************************
 TYPE OF CALCULATION :  RESTRICTED CLOSED SHELL
 KOHN-SHAM HAMILTONIAN

 (EXCHANGE)[CORRELATION] FUNCTIONAL:(HSE-3c)[PBEh-3c]

 RANGE-SEPARATED HYBRID FUNCTIONAL 
 OMEGA (SHORT-RANGE)[LONG-RANGE]:(    0.1100)[    0.0000]

 HYBRID EXCHANGE - PERCENTAGE OF FOCK EXCHANGE    42.0000

 CAPPA:IS1  1;IS2  2;IS3  1; K PTS MONK NET   2; SYMMOPS:K SPACE   4;G SPACE   2

 *******************************************************************************
 MAX NUMBER OF SCF CYCLES      50  CONVERGENCE ON DELTAP        10**-16
 WEIGHT OF F(I) IN F(I+1)      30% CONVERGENCE ON ENERGY        10**- 6
 S(K) EIGENV. THRESHOLD  10*10.**-4
 SHRINK. FACT.(MONKH.)    1  2  1  NUMBER OF K POINTS IN THE IBZ      2
 SHRINKING FACTOR(GILAT NET)    1  NUMBER OF K POINTS(GILAT NET)      2
 *******************************************************************************
 *** K POINTS COORDINATES (OBLIQUE COORDINATES IN UNITS OF IS =  1)
   1-R(  0  0  0)   2-R(  0  1  0)

 DIRECT LATTICE VECTORS COMPON. (A.U.)     RECIP. LATTICE VECTORS COMPON. (A.U.) 
        X            Y            Z              X            Y            Z
   21.1192673    0.0000000    0.0000000      0.2975096    0.0000000    0.1666080
    0.0000000    8.2026511    0.0000000     -0.0000000    0.7659945   -0.0000000
  -10.4107114    0.0000000   18.5902602      0.0000000    0.0000000    0.3379826

 DISK SPACE FOR EIGENVECTORS (FTN 10)      233928 REALS

 SYMMETRY ADAPTION OF THE BLOCH FUNCTIONS ENABLED
 TTTTTTTTTTTTTTTTTTTTTTTTTTTTTT gordsh1     TELAPSE        0.33 TCPU        0.05

 MATRIX SIZE: P(G)  195090, F(G)   34720, P(G) IRR   49697, F(G) IRR   17641
 MAX G-VECTOR INDEX FOR 1- AND 2-ELECTRON INTEGRALS  63

 TTTTTTTTTTTTTTTTTTTTTTTTTTTTTT INPUT       TELAPSE        0.34 TCPU        0.06

 NEIGHBORS OF THE NON-EQUIVALENT ATOMS

 N = NUMBER OF NEIGHBORS AT DISTANCE R
    ATOM  N     R/ANG      R/AU   NEIGHBORS (ATOM LABELS AND CELL INDICES)
   1 O    1     0.9843     1.8600   19 H    0 0 0
   1 O    1     0.9849     1.8611   21 H    0 0 0
   1 O    1     1.7342     3.2772   24 H    0 0 0
   1 O    1     1.7381     3.2845   39 H    0 0 0
   1 O    1     2.6948     5.0924   12 O    0 0 0
   1 O    1     2.7039     5.1097    4 O    0 1 0

   3 O    1     0.9849     1.8612   25 H    0 0 0
   3 O    1     0.9849     1.8612   23 H    0 0 0
   3 O    1     1.7272     3.2640   28 H    0 0 0
   3 O    1     1.7357     3.2800   36 H    0 0 0
   3 O    1     2.6880     5.0796    6 O    0 0 0
   3 O    1     2.6976     5.0977    9 O   -1 0 0

   5 O    1     0.9845     1.8604   29 H    0 0 0
   5 O    1     0.9845     1.8605   27 H    0 0 0
   5 O    1     1.7379     3.2842   32 H    0 0 0
   5 O    1     1.7383     3.2848   19 H    0 0 0
   5 O    1     2.6880     5.0796    4 O    0 0 0
   5 O    1     2.6921     5.0874    7 O    0 0-1

   7 O    1     0.9847     1.8608   31 H    0 0 0
   7 O    1     0.9874     1.8659   33 H    0 0 0
   7 O    1     1.6983     3.2094   51 H    0 0 0
   7 O    1     1.7236     3.2572   29 H    0 0 1
   7 O    1     2.6718     5.0490   17 O    0 0 0
   7 O    1     2.6802     5.0649   17 O    0 1 0

   9 O    1     0.9850     1.8615   35 H    0 0 0
   9 O    1     0.9868     1.8648   37 H    0 0 0
   9 O    1     1.6995     3.2116   47 H    0-1 0
   9 O    1     1.7313     3.2717   25 H    1 0 0
   9 O    1     2.6738     5.0528   15 O    0-1 0
   9 O    1     2.6875     5.0787   15 O    0 0 0

  11 O    1     0.9847     1.8608   39 H    0 0 0
  11 O    1     0.9865     1.8642   41 H    0 0 0
  11 O    1     1.7057     3.2232   43 H    0 0 0
  11 O    1     1.7248     3.2594   22 H    0 0 0
  11 O    1     2.6752     5.0553   13 O    0-1 0
  11 O    1     2.6904     5.0841   13 O    0 0 0

  13 O    1     0.9860     1.8633   43 H    0 1 0
  13 O    1     0.9900     1.8709   45 H    0 0 0
  13 O    1     1.6650     3.1465   53 H    0 1 0
  13 O    1     1.7187     3.2479   41 H    0 0 0
  13 O    1     2.6500     5.0078   17 O    0 1 0
  13 O    1     2.6546     5.0165   15 O    0 0 0

  15 O    1     0.9863     1.8639   47 H    0 0 0
  15 O    1     0.9905     1.8717   49 H    0 0 0
  15 O    1     1.6695     3.1550   45 H    0 0 0
  15 O    1     1.7192     3.2489   37 H    0 0 0
  15 O    1     2.6499     5.0075   18 O    1 0 1
  15 O    1     2.6546     5.0165   13 O    0 0 0

  17 O    1     0.9868     1.8647   51 H    0 0 0
  17 O    1     0.9905     1.8717   53 H    0 0 0
  17 O    1     1.6650     3.1465   50 H    1 0 1
  17 O    1     1.7060     3.2238   33 H    0-1 0
  17 O    1     2.6499     5.0075   16 O    1 0 1
  17 O    1     2.6500     5.0078   13 O    0-1 0

  19 H    1     0.9843     1.8600    1 O    0 0 0
  19 H    1     1.5816     2.9889   21 H    0 0 0
  19 H    1     1.7383     3.2848    5 O    0 0 0
  19 H    1     2.0724     3.9162   27 H    0 0 0
  19 H    1     2.1106     3.9885   24 H    0 0 0
  19 H    1     2.3280     4.3993   29 H    0 0 0

  21 H    1     0.9849     1.8611    1 O    0 0 0
  21 H    1     1.5816     2.9889   19 H    0 0 0
  21 H    1     1.7248     3.2594   12 O    0 0 0
  21 H    1     2.1209     4.0079   39 H    0 0 0
  21 H    1     2.2794     4.3075   40 H    0 1 0
  21 H    1     2.3176     4.3796   24 H    0 0 0

  23 H    1     0.9849     1.8612    3 O    0 0 0
  23 H    1     1.5966     3.0172   25 H    0 0 0
  23 H    1     1.7342     3.2772    2 O    0 0 0
  23 H    1     2.0837     3.9376   28 H    0 0 0
  23 H    1     2.1106     3.9885   20 H    0 0 0
  23 H    1     2.2889     4.3255   36 H    0 0 0

  25 H    1     0.9849     1.8612    3 O    0 0 0
  25 H    1     1.5966     3.0172   23 H    0 0 0
  25 H    1     1.7313     3.2717    9 O   -1 0 0
  25 H    1     2.1197     4.0056   36 H    0 0 0
  25 H    1     2.1390     4.0421   37 H   -1 0 0
  25 H    1     2.2836     4.3153   35 H   -1 0 0

  27 H    1     0.9845     1.8605    5 O    0 0 0
  27 H    1     1.5841     2.9935   29 H    0 0 0
  27 H    1     1.7272     3.2640    4 O    0 0 0
  27 H    1     2.0724     3.9162   19 H    0 0 0
  27 H    1     2.0837     3.9376   24 H    0-1 0
  27 H    1     2.3358     4.4140   26 H    0-1 0

  29 H    1     0.9845     1.8604    5 O    0 0 0
  29 H    1     1.5841     2.9935   27 H    0 0 0
  29 H    1     1.7236     3.2572    7 O    0 0-1
  29 H    1     2.1186     4.0037   32 H    0 0 0
  29 H    1     2.2830     4.3142   31 H    0 0-1
  29 H    1     2.3280     4.3993   19 H    0 0 0

  31 H    1     0.9847     1.8608    7 O    0 0 0
  31 H    1     1.5579     2.9439   33 H    0 0 0
  31 H    1     1.7379     3.2842    6 O    0 0 0
  31 H    1     2.1186     4.0037   30 H    0 1 0
  31 H    1     2.2830     4.3142   29 H    0 0 1
  31 H    1     2.3274     4.3981   51 H    0 0 0

  33 H    1     0.9874     1.8659    7 O    0 0 0
  33 H    1     1.5579     2.9439   31 H    0 0 0
  33 H    1     1.7060     3.2238   17 O    0 1 0
  33 H    1     2.0768     3.9246   53 H    0 1 0
  33 H    1     2.2221     4.1992   51 H    0 1 0
  33 H    1     2.2265     4.2074   51 H    0 0 0

  35 H    1     0.9850     1.8615    9 O    0 0 0
  35 H    1     1.6013     3.0261   37 H    0 0 0
  35 H    1     1.7357     3.2800    4 O    0 0 0
  35 H    1     2.1015     3.9712   47 H    0-1 0
  35 H    1     2.1197     4.0056   26 H    0-1 0
  35 H    1     2.2836     4.3153   25 H    1 0 0

  37 H    1     0.9868     1.8648    9 O    0 0 0
  37 H    1     1.6013     3.0261   35 H    0 0 0
  37 H    1     1.7192     3.2489   15 O    0 0 0
  37 H    1     2.0984     3.9655   49 H    0 0 0
  37 H    1     2.1390     4.0421   25 H    1 0 0
  37 H    1     2.2220     4.1990   47 H    0-1 0

  39 H    1     0.9847     1.8608   11 O    0 0 0
  39 H    1     1.5588     2.9458   41 H    0 0 0
  39 H    1     1.7381     3.2845    1 O    0 0 0
  39 H    1     2.1209     4.0079   21 H    0 0 0
  39 H    1     2.2794     4.3075   22 H    0 0 0
  39 H    1     2.3391     4.4203   43 H    0 0 0

  41 H    1     0.9865     1.8642   11 O    0 0 0
  41 H    1     1.5588     2.9458   39 H    0 0 0
  41 H    1     1.7187     3.2479   13 O    0 0 0
  41 H    1     2.0782     3.9273   45 H    0 0 0
  41 H    1     2.2260     4.2065   43 H    0 1 0
  41 H    1     2.2312     4.2164   43 H    0 0 0

  43 H    1     0.9860     1.8633   13 O    0-1 0
  43 H    1     1.6020     3.0274   45 H    0-1 0
  43 H    1     1.7057     3.2232   11 O    0 0 0
  43 H    1     2.1309     4.0268   53 H    0 0 0
  43 H    1     2.2260     4.2065   41 H    0-1 0
  43 H    1     2.2312     4.2164   41 H    0 0 0

  45 H    1     0.9900     1.8709   13 O    0 0 0
  45 H    1     1.6020     3.0274   43 H    0 1 0
  45 H    1     1.6695     3.1550   15 O    0 0 0
  45 H    1     2.0782     3.9273   41 H    0 0 0
  45 H    1     2.1117     3.9905   47 H    0 0 0
  45 H    1     2.2763     4.3016   53 H    0 1 0

  47 H    1     0.9863     1.8639   15 O    0 0 0
  47 H    1     1.5926     3.0096   49 H    0 0 0
  47 H    1     1.6995     3.2116    9 O    0 1 0
  47 H    1     2.1015     3.9712   35 H    0 1 0
  47 H    1     2.1117     3.9905   45 H    0 0 0
  47 H    1     2.2220     4.1990   37 H    0 1 0

  49 H    1     0.9905     1.8717   15 O    0 0 0
  49 H    1     1.5926     3.0096   47 H    0 0 0
  49 H    1     1.6650     3.1465   18 O    1 0 1
  49 H    1     2.0984     3.9655   37 H    0 0 0
  49 H    1     2.1343     4.0333   52 H    1 0 1
  49 H    1     2.2767     4.3023   45 H    0 0 0

  51 H    1     0.9868     1.8647   17 O    0 0 0
  51 H    1     1.5990     3.0217   53 H    0 0 0
  51 H    1     1.6983     3.2094    7 O    0 0 0
  51 H    1     2.1343     4.0333   50 H    1 0 1
  51 H    1     2.2221     4.1992   33 H    0-1 0
  51 H    1     2.2265     4.2074   33 H    0 0 0

  53 H    1     0.9905     1.8717   17 O    0 0 0
  53 H    1     1.5990     3.0217   51 H    0 0 0
  53 H    1     1.6650     3.1465   13 O    0-1 0
  53 H    1     2.0768     3.9246   33 H    0-1 0
  53 H    1     2.1309     4.0268   43 H    0 0 0
  53 H    1     2.2763     4.3016   45 H    0-1 0


 SYMMETRY ALLOWED INTERNAL DEGREE(S) OF FREEDOM:  80
 TTTTTTTTTTTTTTTTTTTTTTTTTTTTTT SYMM        TELAPSE        0.36 TCPU        0.08
 TTTTTTTTTTTTTTTTTTTTTTTTTTTTTT INT_SCREEN  TELAPSE        0.37 TCPU        0.09

 DFT PARAMETERS

     ATOM       ELECTRONS   NET CHARGE   R(ANGSTROM)
   1   8  O       8.0000      0.0000     0.74000000
  19   1  H       1.0000      0.0000     1.11000000

 SIZE OF GRID=     611321
 TTTTTTTTTTTTTTTTTTTTTTTTTTTTTT MAKE_GRID2  TELAPSE        9.52 TCPU        9.23
 BECKE WEIGHT FUNCTION
 RADSAFE =     2.00
 TOLERANCES - DENSITY:10**- 6; POTENTIAL:10**- 9; GRID WGT:10**-14

 RADIAL INTEGRATION  - INTERVALS (POINTS,UPPER LIMIT):            1( 75,  4.0*R)

 ANGULAR INTEGRATION - INTERVALS (ACCURACY LEVEL [N. POINTS] UPPER LIMIT):
  1(  4[  86]   0.2)  2(  8[ 194]   0.5)  3( 12[ 350]   0.9)  4( 16[ 974]   3.5)
  5( 12[ 350]9999.0)
 TTTTTTTTTTTTTTTTTTTTTTTTTTTTTT INT_CALC    TELAPSE        9.55 TCPU        9.26
 EEEEEEEEEE INT_CALC TERMINATION  DATE 25 03 2019 TIME 17:52:50.8

 *******************************************************************************
 !drive by JGB                                                                   
 CRYSTAL - SCF - TYPE OF CALCULATION :  RESTRICTED CLOSED SHELL
 *******************************************************************************

 CAPPA:IS1  1;IS2  2;IS3  1; K PTS MONK NET   2; SYMMOPS:K SPACE   4;G SPACE   2

 TTTTTTTTTTTTTTTTTTTTTTTTTTTTTT SDIK        TELAPSE        9.82 TCPU        9.53

 AAAAAAAAAAAAAAAAAAAAAAAAAAAAAAAAAAAAAAAAAAAAAAAAAAAAAAAAAAAAAAAAAAAAAAAAAAAAAAA
         ATOMIC WAVEFUNCTION(S)


 NUCLEAR CHARGE  8.0  SYMMETRY SPECIES            S    P
 N. ELECTRONS    8.0  NUMBER OF PRIMITIVE GTOS    8    4
                      NUMBER OF CONTRACTED GTOS   4    2
                      NUMBER OF CLOSED SHELLS     2    0
                      OPEN SHELL OCCUPATION       0    4

  ZNUC SCFIT  TOTAL HF ENERGY   KINETIC ENERGY   VIRIAL THEOREM ACCURACY
   8.0  12   -7.477373220E+01  7.477365593E+01 -2.000001020E+00  3.8E-06

 NUCLEAR CHARGE  1.0  SYMMETRY SPECIES            S
 N. ELECTRONS    1.0  NUMBER OF PRIMITIVE GTOS    4
                      NUMBER OF CONTRACTED GTOS   2
                      NUMBER OF CLOSED SHELLS     0
                      OPEN SHELL OCCUPATION       1

  ZNUC SCFIT  TOTAL HF ENERGY   KINETIC ENERGY   VIRIAL THEOREM ACCURACY
   1.0   1   -4.977266687E-01  5.190767460E-01 -1.958869132E+00  1.8E-16

 AAAAAAAAAAAAAAAAAAAAAAAAAAAAAAAAAAAAAAAAAAAAAAAAAAAAAAAAAAAAAAAAAAAAAAAAAAAAAAA

 CHARGE NORMALIZATION FACTOR   1.00000000
 TOTAL ATOMIC CHARGES:
   8.0000000   8.0000000   8.0000000   8.0000000   8.0000000   8.0000000
   8.0000000   8.0000000   8.0000000   8.0000000   8.0000000   8.0000000
   8.0000000   8.0000000   8.0000000   8.0000000   8.0000000   8.0000000
   1.0000000   1.0000000   1.0000000   1.0000000   1.0000000   1.0000000
   1.0000000   1.0000000   1.0000000   1.0000000   1.0000000   1.0000000
   1.0000000   1.0000000   1.0000000   1.0000000   1.0000000   1.0000000
   1.0000000   1.0000000   1.0000000   1.0000000   1.0000000   1.0000000
   1.0000000   1.0000000   1.0000000   1.0000000   1.0000000   1.0000000
   1.0000000   1.0000000   1.0000000   1.0000000   1.0000000   1.0000000
 TTTTTTTTTTTTTTTTTTTTTTTTTTTTTT MOQGAD      TELAPSE       10.14 TCPU        9.85
 TTTTTTTTTTTTTTTTTTTTTTTTTTTTTT SHELLXN     TELAPSE       25.34 TCPU       25.03
 TTTTTTTTTTTTTTTTTTTTTTTTTTTTTT MONMO3      TELAPSE       29.92 TCPU       29.62
 NUMERICALLY INTEGRATED DENSITY    180.0000081878
 TTTTTTTTTTTTTTTTTTTTTTTTTTTTTT NUMDFT      TELAPSE       31.03 TCPU       30.73
 CYC   0 ETOT(AU) -1.373964333880E+03 DETOT -1.37E+03 tst  0.00E+00 PX  1.00E+00
 TTTTTTTTTTTTTTTTTTTTTTTTTTTTTT DIIS        TELAPSE       31.04 TCPU       30.74
 TTTTTTTTTTTTTTTTTTTTTTTTTTTTTT FDIK        TELAPSE       31.30 TCPU       30.93
 INSULATING STATE
 TOP OF VALENCE BANDS -    BAND     90; K    1; EIG -4.1581824E-01 AU
 BOTTOM OF VIRTUAL BANDS - BAND     91; K    1; EIG -7.1775445E-02 AU
 DIRECT ENERGY BAND GAP:   9.3619 eV
 TTTTTTTTTTTTTTTTTTTTTTTTTTTTTT PDIG        TELAPSE       31.32 TCPU       30.94
 CHARGE NORMALIZATION FACTOR   1.00000000
 TOTAL ATOMIC CHARGES:
   9.0718307   9.0718307   9.0706264   9.0706264   9.0727962   9.0727962
   9.0729190   9.0729190   9.0688692   9.0688692   9.0721201   9.0721201
   9.0733713   9.0733713   9.0744684   9.0744684   9.0740554   9.0740554
   0.4653862   0.4653862   0.4623350   0.4623350   0.4640780   0.4640780
   0.4641274   0.4641274   0.4656360   0.4656360   0.4621455   0.4621455
   0.4648110   0.4648110   0.4643909   0.4643909   0.4641453   0.4641453
   0.4641209   0.4641209   0.4650324   0.4650324   0.4645583   0.4645583
   0.4631052   0.4631052   0.4624901   0.4624901   0.4661409   0.4661409
   0.4615092   0.4615092   0.4629808   0.4629808   0.4619504   0.4619504
 TTTTTTTTTTTTTTTTTTTTTTTTTTTTTT MOQGAD      TELAPSE       31.33 TCPU       30.95
 TTTTTTTTTTTTTTTTTTTTTTTTTTTTTT SHELLXN     TELAPSE       47.00 TCPU       46.62
 TTTTTTTTTTTTTTTTTTTTTTTTTTTTTT MONMO3      TELAPSE       48.69 TCPU       48.31
 NUMERICALLY INTEGRATED DENSITY    180.0000067754
 TTTTTTTTTTTTTTTTTTTTTTTTTTTTTT NUMDFT      TELAPSE       51.01 TCPU       50.63
 CYC   1 ETOT(AU) -1.372903643354E+03 DETOT  1.06E+00 tst  0.00E+00 PX  1.00E+00
 TTTTTTTTTTTTTTTTTTTTTTTTTTTTTT DIIS        TELAPSE       51.04 TCPU       50.66
 DIIS TEST: 0.17723E+01 AT SCF   CYCLE   1 - MIX   30 %
 TTTTTTTTTTTTTTTTTTTTTTTTTTTTTT FDIK        TELAPSE       51.12 TCPU       50.74
 INSULATING STATE
 TOP OF VALENCE BANDS -    BAND     90; K    1; EIG -3.1817740E-01 AU
 BOTTOM OF VIRTUAL BANDS - BAND     91; K    1; EIG -1.0832234E-02 AU
 DIRECT ENERGY BAND GAP:   8.3633 eV
 TTTTTTTTTTTTTTTTTTTTTTTTTTTTTT PDIG        TELAPSE       51.14 TCPU       50.76
 CHARGE NORMALIZATION FACTOR   1.00000000
 TOTAL ATOMIC CHARGES:
   8.8625039   8.8625039   8.8610570   8.8610570   8.8611081   8.8611081
   8.8684849   8.8684849   8.8639877   8.8639877   8.8672025   8.8672025
   8.8705370   8.8705370   8.8709286   8.8709286   8.8727428   8.8727428
   0.5702789   0.5702789   0.5656147   0.5656147   0.5691713   0.5691713
   0.5680975   0.5680975   0.5714415   0.5714415   0.5669401   0.5669401
   0.5685678   0.5685678   0.5653184   0.5653184   0.5681844   0.5681844
   0.5670905   0.5670905   0.5684336   0.5684336   0.5658980   0.5658980
   0.5674339   0.5674339   0.5628038   0.5628038   0.5699083   0.5699083
   0.5592019   0.5592019   0.5664505   0.5664505   0.5606123   0.5606123
 TTTTTTTTTTTTTTTTTTTTTTTTTTTTTT MOQGAD      TELAPSE       51.14 TCPU       50.76
 TTTTTTTTTTTTTTTTTTTTTTTTTTTTTT SHELLXN     TELAPSE       66.85 TCPU       66.46
 TTTTTTTTTTTTTTTTTTTTTTTTTTTTTT MONMO3      TELAPSE       68.52 TCPU       68.14
 NUMERICALLY INTEGRATED DENSITY    180.0000083652
 TTTTTTTTTTTTTTTTTTTTTTTTTTTTTT NUMDFT      TELAPSE       70.83 TCPU       70.45
 CYC   2 ETOT(AU) -1.373271873295E+03 DETOT -3.68E-01 tst  2.77E-03 PX  1.20E-01
 TTTTTTTTTTTTTTTTTTTTTTTTTTTTTT DIIS        TELAPSE       71.04 TCPU       70.66
 DIIS TEST: 0.37316E+00 AT SCF   CYCLE   2 - DIIS ACTIVE - HISTORY:     2 CYCLES
 TTTTTTTTTTTTTTTTTTTTTTTTTTTTTT FDIK        TELAPSE       71.42 TCPU       70.78
 INSULATING STATE
 TOP OF VALENCE BANDS -    BAND     90; K    2; EIG -3.6102246E-01 AU
 TOP OF VALENCE BANDS -    BAND     90; K    1; EIG -3.6165020E-01 AU
 BOTTOM OF VIRTUAL BANDS - BAND     91; K    1; EIG -1.2023654E-02 AU
 INDIRECT ENERGY BAND GAP:   9.4967 eV
 TTTTTTTTTTTTTTTTTTTTTTTTTTTTTT PDIG        TELAPSE       71.43 TCPU       70.80
 CHARGE NORMALIZATION FACTOR   1.00000000
 TOTAL ATOMIC CHARGES:
   8.9355784   8.9355784   8.9340043   8.9340043   8.9349960   8.9349960
   8.9379306   8.9379306   8.9351033   8.9351033   8.9372492   8.9372492
   8.9409029   8.9409029   8.9414992   8.9414992   8.9427588   8.9427588
   0.5336880   0.5336880   0.5302534   0.5302534   0.5327828   0.5327828
   0.5321320   0.5321320   0.5344988   0.5344988   0.5311413   0.5311413
   0.5326170   0.5326170   0.5300280   0.5300280   0.5324905   0.5324905
   0.5314060   0.5314060   0.5327105   0.5327105   0.5302413   0.5302413
   0.5325436   0.5325436   0.5270608   0.5270608   0.5341487   0.5341487
   0.5248781   0.5248781   0.5318120   0.5318120   0.5255445   0.5255445
 TTTTTTTTTTTTTTTTTTTTTTTTTTTTTT MOQGAD      TELAPSE       71.44 TCPU       70.80
 TTTTTTTTTTTTTTTTTTTTTTTTTTTTTT SHELLXN     TELAPSE       87.16 TCPU       86.49
 TTTTTTTTTTTTTTTTTTTTTTTTTTTTTT MONMO3      TELAPSE       88.84 TCPU       88.16
 NUMERICALLY INTEGRATED DENSITY    180.0000078510
 TTTTTTTTTTTTTTTTTTTTTTTTTTTTTT NUMDFT      TELAPSE       91.15 TCPU       90.48
 CYC   3 ETOT(AU) -1.373368657541E+03 DETOT -9.68E-02 tst  2.33E-04 PX  4.30E-02
 TTTTTTTTTTTTTTTTTTTTTTTTTTTTTT DIIS        TELAPSE       91.19 TCPU       90.52
 DIIS TEST: 0.13146E-02 AT SCF   CYCLE   3 - DIIS ACTIVE - HISTORY:     3 CYCLES
 TTTTTTTTTTTTTTTTTTTTTTTTTTTTTT FDIK        TELAPSE       91.27 TCPU       90.59
 INSULATING STATE
 TOP OF VALENCE BANDS -    BAND     90; K    1; EIG -3.5928030E-01 AU
 BOTTOM OF VIRTUAL BANDS - BAND     91; K    1; EIG -9.9238146E-03 AU
 DIRECT ENERGY BAND GAP:   9.5065 eV
 TTTTTTTTTTTTTTTTTTTTTTTTTTTTTT PDIG        TELAPSE       91.28 TCPU       90.61
 CHARGE NORMALIZATION FACTOR   1.00000000
 TOTAL ATOMIC CHARGES:
   8.9319861   8.9319861   8.9310818   8.9310818   8.9311183   8.9311183
   8.9370902   8.9370902   8.9330341   8.9330341   8.9358199   8.9358199
   8.9401052   8.9401052   8.9406518   8.9406518   8.9421354   8.9421354
   0.5353504   0.5353504   0.5317064   0.5317064   0.5342770   0.5342770
   0.5334533   0.5334533   0.5361055   0.5361055   0.5325458   0.5325458
   0.5335448   0.5335448   0.5306100   0.5306100   0.5335820   0.5335820
   0.5323359   0.5323359   0.5337537   0.5337537   0.5310219   0.5310219
   0.5329762   0.5329762   0.5274729   0.5274729   0.5346892   0.5346892
   0.5253965   0.5253965   0.5322201   0.5322201   0.5259356   0.5259356
 TTTTTTTTTTTTTTTTTTTTTTTTTTTTTT MOQGAD      TELAPSE       91.29 TCPU       90.62
 TTTTTTTTTTTTTTTTTTTTTTTTTTTTTT SHELLXN     TELAPSE      107.00 TCPU      106.33
 TTTTTTTTTTTTTTTTTTTTTTTTTTTTTT MONMO3      TELAPSE      108.68 TCPU      108.00
 NUMERICALLY INTEGRATED DENSITY    180.0000078548
 TTTTTTTTTTTTTTTTTTTTTTTTTTTTTT NUMDFT      TELAPSE      110.99 TCPU      110.31
 CYC   4 ETOT(AU) -1.373368889468E+03 DETOT -2.32E-04 tst  7.46E-07 PX  1.87E-03
 TTTTTTTTTTTTTTTTTTTTTTTTTTTTTT DIIS        TELAPSE      111.02 TCPU      110.34
 DIIS TEST: 0.75546E-04 AT SCF   CYCLE   4 - DIIS ACTIVE - HISTORY:     4 CYCLES
 TTTTTTTTTTTTTTTTTTTTTTTTTTTTTT FDIK        TELAPSE      111.85 TCPU      110.35
 INSULATING STATE
 TOP OF VALENCE BANDS -    BAND     90; K    2; EIG -3.5900491E-01 AU
 TOP OF VALENCE BANDS -    BAND     90; K    1; EIG -3.5961525E-01 AU
 BOTTOM OF VIRTUAL BANDS - BAND     91; K    1; EIG -9.7474976E-03 AU
 INDIRECT ENERGY BAND GAP:   9.5038 eV
 TTTTTTTTTTTTTTTTTTTTTTTTTTTTTT PDIG        TELAPSE      111.87 TCPU      110.36
 CHARGE NORMALIZATION FACTOR   1.00000000
 TOTAL ATOMIC CHARGES:
   8.9337232   8.9337232   8.9320359   8.9320359   8.9333375   8.9333375
   8.9358926   8.9358926   8.9332913   8.9332913   8.9353276   8.9353276
   8.9392706   8.9392706   8.9397644   8.9397644   8.9410717   8.9410717
   0.5346040   0.5346040   0.5311748   0.5311748   0.5338002   0.5338002
   0.5330448   0.5330448   0.5353423   0.5353423   0.5320060   0.5320060
   0.5336420   0.5336420   0.5309757   0.5309757   0.5334339   0.5334339
   0.5323403   0.5323403   0.5336963   0.5336963   0.5311719   0.5311719
   0.5333968   0.5333968   0.5278456   0.5278456   0.5349946   0.5349946
   0.5257097   0.5257097   0.5327760   0.5327760   0.5263302   0.5263302
 TTTTTTTTTTTTTTTTTTTTTTTTTTTTTT MOQGAD      TELAPSE      111.88 TCPU      110.37
 TTTTTTTTTTTTTTTTTTTTTTTTTTTTTT SHELLXN     TELAPSE      127.51 TCPU      125.99
 TTTTTTTTTTTTTTTTTTTTTTTTTTTTTT MONMO3      TELAPSE      129.18 TCPU      127.65
 NUMERICALLY INTEGRATED DENSITY    180.0000078689
 TTTTTTTTTTTTTTTTTTTTTTTTTTTTTT NUMDFT      TELAPSE      131.49 TCPU      129.96
 CYC   5 ETOT(AU) -1.373368896704E+03 DETOT -7.24E-06 tst  7.99E-08 PX  1.07E-03
 TTTTTTTTTTTTTTTTTTTTTTTTTTTTTT DIIS        TELAPSE      131.53 TCPU      129.99
 DIIS TEST: 0.34178E-04 AT SCF   CYCLE   5 - DIIS ACTIVE - HISTORY:     5 CYCLES
 TTTTTTTTTTTTTTTTTTTTTTTTTTTTTT FDIK        TELAPSE      131.60 TCPU      130.04
 INSULATING STATE
 TOP OF VALENCE BANDS -    BAND     90; K    2; EIG -3.5928230E-01 AU
 TOP OF VALENCE BANDS -    BAND     90; K    1; EIG -3.5939306E-01 AU
 BOTTOM OF VIRTUAL BANDS - BAND     91; K    1; EIG -9.7079774E-03 AU
 INDIRECT ENERGY BAND GAP:   9.5124 eV
 TTTTTTTTTTTTTTTTTTTTTTTTTTTTTT PDIG        TELAPSE      131.61 TCPU      130.05
 CHARGE NORMALIZATION FACTOR   1.00000000
 TOTAL ATOMIC CHARGES:
   8.9325885   8.9325885   8.9315182   8.9315182   8.9318147   8.9318147
   8.9368014   8.9368014   8.9331362   8.9331362   8.9357385   8.9357385
   8.9397645   8.9397645   8.9403639   8.9403639   8.9417129   8.9417129
   0.5350883   0.5350883   0.5315112   0.5315112   0.5340972   0.5340972
   0.5332793   0.5332793   0.5358420   0.5358420   0.5323889   0.5323889
   0.5335351   0.5335351   0.5306735   0.5306735   0.5335157   0.5335157
   0.5323242   0.5323242   0.5336906   0.5336906   0.5310173   0.5310173
   0.5331763   0.5331763   0.5276150   0.5276150   0.5348111   0.5348111
   0.5254795   0.5254795   0.5324550   0.5324550   0.5260610   0.5260610
 TTTTTTTTTTTTTTTTTTTTTTTTTTTTTT MOQGAD      TELAPSE      131.62 TCPU      130.06
 TTTTTTTTTTTTTTTTTTTTTTTTTTTTTT SHELLXN     TELAPSE      147.31 TCPU      145.75
 TTTTTTTTTTTTTTTTTTTTTTTTTTTTTT MONMO3      TELAPSE      149.02 TCPU      147.46
 NUMERICALLY INTEGRATED DENSITY    180.0000078593
 TTTTTTTTTTTTTTTTTTTTTTTTTTTTTT NUMDFT      TELAPSE      151.32 TCPU      149.75
 CYC   6 ETOT(AU) -1.373368902612E+03 DETOT -5.91E-06 tst  2.08E-08 PX  7.04E-04
 TTTTTTTTTTTTTTTTTTTTTTTTTTTTTT DIIS        TELAPSE      151.35 TCPU      149.79
 DIIS TEST: 0.41332E-05 AT SCF   CYCLE   6 - DIIS ACTIVE - HISTORY:     6 CYCLES
 TTTTTTTTTTTTTTTTTTTTTTTTTTTTTT FDIK        TELAPSE      151.43 TCPU      149.84
 INSULATING STATE
 TOP OF VALENCE BANDS -    BAND     90; K    2; EIG -3.5921344E-01 AU
 TOP OF VALENCE BANDS -    BAND     90; K    1; EIG -3.5942621E-01 AU
 BOTTOM OF VIRTUAL BANDS - BAND     91; K    1; EIG -9.7012844E-03 AU
 INDIRECT ENERGY BAND GAP:   9.5107 eV
 TTTTTTTTTTTTTTTTTTTTTTTTTTTTTT PDIG        TELAPSE      151.44 TCPU      149.86
 CHARGE NORMALIZATION FACTOR   1.00000000
 TOTAL ATOMIC CHARGES:
   8.9328539   8.9328539   8.9315080   8.9315080   8.9322596   8.9322596
   8.9363930   8.9363930   8.9331552   8.9331552   8.9355127   8.9355127
   8.9396630   8.9396630   8.9401641   8.9401641   8.9416030   8.9416030
   0.5349736   0.5349736   0.5314565   0.5314565   0.5340684   0.5340684
   0.5332659   0.5332659   0.5357234   0.5357234   0.5322966   0.5322966
   0.5336099   0.5336099   0.5308006   0.5308006   0.5335147   0.5335147
   0.5323482   0.5323482   0.5337316   0.5337316   0.5310946   0.5310946
   0.5332363   0.5332363   0.5276746   0.5276746   0.5348724   0.5348724
   0.5255559   0.5255559   0.5325355   0.5325355   0.5261288   0.5261288
 TTTTTTTTTTTTTTTTTTTTTTTTTTTTTT MOQGAD      TELAPSE      151.45 TCPU      149.86
 TTTTTTTTTTTTTTTTTTTTTTTTTTTTTT SHELLXN     TELAPSE      167.14 TCPU      165.54
 TTTTTTTTTTTTTTTTTTTTTTTTTTTTTT MONMO3      TELAPSE      168.81 TCPU      167.22
 NUMERICALLY INTEGRATED DENSITY    180.0000078621
 TTTTTTTTTTTTTTTTTTTTTTTTTTTTTT NUMDFT      TELAPSE      171.12 TCPU      169.52
 CYC   7 ETOT(AU) -1.373368903322E+03 DETOT -7.11E-07 tst  1.50E-09 PX  2.06E-04
 TTTTTTTTTTTTTTTTTTTTTTTTTTTTTT DIIS        TELAPSE      171.15 TCPU      169.55
 DIIS TEST: 0.29838E-06 AT SCF   CYCLE   7 - DIIS ACTIVE - HISTORY:     7 CYCLES
 TTTTTTTTTTTTTTTTTTTTTTTTTTTTTT FDIK        TELAPSE      171.23 TCPU      169.61
 INSULATING STATE
 TOP OF VALENCE BANDS -    BAND     90; K    2; EIG -3.5919870E-01 AU
 TOP OF VALENCE BANDS -    BAND     90; K    1; EIG -3.5943517E-01 AU
 BOTTOM OF VIRTUAL BANDS - BAND     91; K    1; EIG -9.7025235E-03 AU
 INDIRECT ENERGY BAND GAP:   9.5103 eV
 TTTTTTTTTTTTTTTTTTTTTTTTTTTTTT PDIG        TELAPSE      171.24 TCPU      169.63
 CHARGE NORMALIZATION FACTOR   1.00000000
 TOTAL ATOMIC CHARGES:
   8.9328108   8.9328108   8.9316237   8.9316237   8.9321064   8.9321064
   8.9365720   8.9365720   8.9331233   8.9331233   8.9356197   8.9356197
   8.9395882   8.9395882   8.9401800   8.9401800   8.9414856   8.9414856
   0.5349932   0.5349932   0.5314584   0.5314584   0.5340427   0.5340427
   0.5332371   0.5332371   0.5357502   0.5357502   0.5323249   0.5323249
   0.5335783   0.5335783   0.5307648   0.5307648   0.5335155   0.5335155
   0.5323519   0.5323519   0.5337089   0.5337089   0.5310710   0.5310710
   0.5332518   0.5332518   0.5276931   0.5276931   0.5348776   0.5348776
   0.5255575   0.5255575   0.5325562   0.5325562   0.5261573   0.5261573
 TTTTTTTTTTTTTTTTTTTTTTTTTTTTTT MOQGAD      TELAPSE      171.25 TCPU      169.63
 TTTTTTTTTTTTTTTTTTTTTTTTTTTTTT SHELLXN     TELAPSE      186.96 TCPU      185.34
 +++ ENERGIES IN A.U. +++
 ::: EXT EL-POLE                                  -1.4043929487926E+03
 ::: EXT EL-SPHEROPOLE                             1.6651652710511E+01
 ::: BIELET ZONE E-E                               1.7756539072313E+03
 ::: TOTAL E-E                                     3.8791261114917E+02
 ::: TOTAL E-N + N-E                              -2.7673226524925E+03
 ::: TOTAL N-N                                    -2.5560583608853E+02
 ::: KINETIC ENERGY                                1.3646719751919E+03
 ::: PSEUDO TOTAL   ENERGY                        -1.2703439022399E+03
 ::: VIRIAL COEFFICIENT                            1.0357979144490E+00
 TTTTTTTTTTTTTTTTTTTTTTTTTTTTTT MONMO3      TELAPSE      188.65 TCPU      187.03
 NUMERICALLY INTEGRATED DENSITY    180.0000078616
 TTTTTTTTTTTTTTTTTTTTTTTTTTTTTT NUMDFT      TELAPSE      190.96 TCPU      189.35
 CYC   8 ETOT(AU) -1.373368903387E+03 DETOT -6.50E-08 tst  3.32E-10 PX  2.06E-04

 == SCF ENDED - CONVERGENCE ON ENERGY      E(AU) -1.3733689033871E+03 CYCLES   8


 ENERGY EXPRESSION=HARTREE+FOCK EXCH*0.00000+(HSE-3c     EXCH)*1.00000+PBEh-3c    CORR


 TOTAL ENERGY(DFT)(AU)(  8) -1.3733689033871E+03 DE-6.5E-08 tester 3.3E-10
 TTTTTTTTTTTTTTTTTTTTTTTTTTTTTT EDFT        TELAPSE      190.96 TCPU      189.35
 
 INFORMATION **** DFTD3 ENERGY **** CALCULATE DFTD3 ENERGY

           DFT-D V3(BJ)
 DF                                         hse3c     
 parameters
 s6       :    1.0000
 s8       :    0.0000
 a1       :    0.4411
 a2       :    4.5182
 k1 k3    :   16.0000   -4.0000
 Cutoff   :   50.2022
 CN-Cutoff:   21.1671
 
 Edisp /kcal,au:   -32.9299 -0.05247711

 E6    /kcal :   -35.3686
 E8    /kcal :     0.0000
 E6(ABC) "   :   2.438712
 
 INFORMATION **** DFTD3 ENERGY **** NORMAL TERMINATION OF DFTD3 MODULE

 GCP ENERGY CALCULATION
  level           hse3c               basis:hse3c
  Nbf            342
  Atoms           54

  Parameters: 
  sigma     1.0000
  eta       1.4086
  alpha     0.2908
  beta      1.9526

  dmp_scal      4.0000
  dmp_exp       6.0000
 cutoffs: 
   distance [bohr] 60.0
   noise    [a.u.] 2.2E-16
 SR-damping   T
 ** gCP correction **
  Egcp:        0.2394957497 / (a.u.) ||     150.2859 / (kcal/mol)
 INFORMATION **** GCP **** NORMAL TERMINATION OF GCP MODULE

 *******************************************************************************

 DFT-D3-GCP DISPERSION AND COUNTERPOISE CORRECTION

 D3 DISPERSION ENERGY (AU)      -5.2477108357347E-02
 GCP ENERGY (AU)                 2.3949574970281E-01
 TOTAL ENERGY + DISP + GCP (AU) -1.3731818847457E+03

 *******************************************************************************

 EIGENVECTORS IN FORTRAN UNIT  8
 TTTTTTTTTTTTTTTTTTTTTTTTTTTTTT END         TELAPSE      192.64 TCPU      191.01
 EEEEEEEEEE TERMINATION  DATE 25 03 2019 TIME 17:55:53.9
NODE    0 CPU TIME =       191.008
NODE    1 CPU TIME =       191.732
NODE    2 CPU TIME =       191.818
NODE    3 CPU TIME =       188.130
NODE    4 CPU TIME =       192.092
NODE    5 CPU TIME =       191.771
NODE    6 CPU TIME =       191.510
NODE    7 CPU TIME =       191.653
    TOTAL CPU TIME =      1529.714
