# Supplementary material for: Liquid water contains the building blocks of diverse ice phases
Source: Nat Commun. 2020 Nov 13;11:5757. doi: 10.1038/s41467-020-19606-y (PMC7666157; doi:10.1038/s41467-020-19606-y)
Supplement: Supplementary file 4 — Supplementary Data 1 [file 41467_2020_19606_MOESM4_ESM.zip › SI/hse3c/PCOD8324623/POSCAR]

 H  O 
 1.0000000000000000
    11.1758349300000006    0.0000000000000000    0.0000000000000000
     0.0000000000000003    4.3406560000000001    0.0000000000000000
    -5.5091111851437944    0.0000000000000010    9.8375420088265173
  36  18
Direct
  0.4217613020128000  0.7556082705188000  0.0459767881152700
  0.2840500208258000  0.6030420189815000  0.4330895398342000
  0.5782386979872000  0.2556082705188000  0.9540232118847300
  0.4776309107071000  0.9844798054667200  0.1733975142225000
  0.5223690892928999  0.4844798054667200  0.8266024857775000
  0.1255890889753000  0.0411920869015500  0.0526383998833600
  0.8744109110247001  0.5411920869015500  0.9473616001166401
  0.1705647522906000  0.1688767676552000  0.1976492811697000
  0.8294352477094000  0.6688767676552000  0.8023507188303001
  0.8006540920714998  0.8364414271428000  0.4736686291496000
  0.2224819815851000  0.6682613228493000  0.2236805246865000
  0.3486294734033000  0.4319316814873000  0.2818814783696000
  0.6513705265967000  0.9319316814873000  0.7181185216304000
  0.5001801578718000  0.4849968701019999  0.2228184232100000
  0.4998198421282000  0.9849968701020000  0.7771815767900000
  0.5645669637945999  0.2569241025007000  0.3496088885331000
  0.4354330362054000  0.7569241025007002  0.6503911114669000
  0.2261023663858000  0.8359298381114000  0.5028123760701000
  0.7738976336142001  0.3359298381114000  0.4971876239299001
  0.7775180184149000  0.1682613228493000  0.7763194753135000
  0.1993459079285000  0.3364414271428000  0.5263313708504000
  0.7159499791742000  0.1030420189815000  0.5669104601658000
  0.0538460478736500  0.2063173353129000  0.4285267118032000
  0.2406138856546999  0.4407056402573800  0.9138213644150799
  0.6365024118510000  0.9507179904163900  0.1201748295556000
  0.9461539521263499  0.7063173353129000  0.5714732881968000
  0.3634975881490000  0.4507179904163900  0.8798251704444000
  0.9761058575944100  0.8428374862851999  0.1156182974647000
  0.1722160369717000  0.7658103318584000  0.7582632356022000
  0.7593861143453000  0.9407056402573800  0.0861786355849200
  0.0238941424055900  0.3428374862852000  0.8843817025353001
  0.8277839630283000  0.2658103318584000  0.2417367643978000
  0.1155302548374000  0.0095176728605260  0.6384353541669000
  0.8844697451626000  0.5095176728605260  0.3615646458331000
  0.0876679914447800  0.0981950900814700  0.8271448009105000
  0.9123320085552201  0.5981950900814700  0.1728551990895000
  0.6990700834115999  0.0785592425586600  0.1027207962254000
  0.2853815932961000  0.6544317322595000  0.5193156035945000
  0.5200955642362000  0.8054603223587000  0.7361893004458000
  0.7146184067039000  0.1544317322595000  0.4806843964055000
  0.8926150012669000  0.7233855086595999  0.0925443291326400
  0.4799044357638000  0.3054603223587000  0.2638106995542000
  0.7364732995148000  0.9882469253896999  0.7166332577398000
  0.2635267004852000  0.4882469253897000  0.2833667422602000
  0.0911087854880000  0.8887681512303000  0.6974384504738000
  0.9088912145120001  0.3887681512303000  0.3025615495262000
  0.8696928454071000  0.4860790532641100  0.8604567430504000
  0.1303071545929000  0.9860790532641099  0.1395432569496000
  0.1409197244168000  0.1532383450652000  0.5099286847278000
  0.4992886950618000  0.3035103842090000  0.8644969145209001
  0.5007113049381999  0.8035103842090000  0.1355030854791000
  0.8590802755832001  0.6532383450652000  0.4900713152722000
  0.3009299165883999  0.5785592425586600  0.8972792037745999
  0.1073849987330999  0.2233855086596000  0.9074556708673599
