# Supplementary material for: Liquid water contains the building blocks of diverse ice phases
Source: Nat Commun. 2020 Nov 13;11:5757. doi: 10.1038/s41467-020-19606-y (PMC7666157; doi:10.1038/s41467-020-19606-y)
Supplement: Supplementary file 4 — Supplementary Data 1 [file 41467_2020_19606_MOESM4_ESM.zip › SI/hse3c/PCOD8324623/geom_p1.cif]

data_PCOD8324623-hse3c
_cell_length_a       11.1758
_cell_length_b       4.34066
_cell_length_c       11.2751
_cell_angle_alpha    90
_cell_angle_beta     119.249
_cell_angle_gamma    90

_symmetry_space_group_name_H-M    "P 1"
_symmetry_int_tables_number       1

loop_
  _symmetry_equiv_pos_as_xyz
  'x, y, z'

loop_
  _atom_site_label
  _atom_site_occupancy
  _atom_site_fract_x
  _atom_site_fract_y
  _atom_site_fract_z
  _atom_site_thermal_displace_type
  _atom_site_B_iso_or_equiv
  _atom_site_type_symbol
  H1       1.0000 0.42176  0.75561  0.04598  Biso   1.000  H
  H2       1.0000 0.28405  0.60304  0.43309  Biso   1.000  H
  H3       1.0000 0.57824  0.25561  0.95402  Biso   1.000  H
  H4       1.0000 0.47763  0.98448  0.17340  Biso   1.000  H
  H5       1.0000 0.52237  0.48448  0.82660  Biso   1.000  H
  H6       1.0000 0.12559  0.04119  0.05264  Biso   1.000  H
  H7       1.0000 0.87441  0.54119  0.94736  Biso   1.000  H
  H8       1.0000 0.17056  0.16888  0.19765  Biso   1.000  H
  H9       1.0000 0.82944  0.66888  0.80235  Biso   1.000  H
  H10      1.0000 0.80065  0.83644  0.47367  Biso   1.000  H
  H11      1.0000 0.22248  0.66826  0.22368  Biso   1.000  H
  H12      1.0000 0.34863  0.43193  0.28188  Biso   1.000  H
  H13      1.0000 0.65137  0.93193  0.71812  Biso   1.000  H
  H14      1.0000 0.50018  0.48500  0.22282  Biso   1.000  H
  H15      1.0000 0.49982  0.98500  0.77718  Biso   1.000  H
  H16      1.0000 0.56457  0.25692  0.34961  Biso   1.000  H
  H17      1.0000 0.43543  0.75692  0.65039  Biso   1.000  H
  H18      1.0000 0.22610  0.83593  0.50281  Biso   1.000  H
  H19      1.0000 0.77390  0.33593  0.49719  Biso   1.000  H
  H20      1.0000 0.77752  0.16826  0.77632  Biso   1.000  H
  H21      1.0000 0.19935  0.33644  0.52633  Biso   1.000  H
  H22      1.0000 0.71595  0.10304  0.56691  Biso   1.000  H
  H23      1.0000 0.05385  0.20632  0.42853  Biso   1.000  H
  H24      1.0000 0.24061  0.44071  0.91382  Biso   1.000  H
  H25      1.0000 0.63650  0.95072  0.12017  Biso   1.000  H
  H26      1.0000 0.94615  0.70632  0.57147  Biso   1.000  H
  H27      1.0000 0.36350  0.45072  0.87983  Biso   1.000  H
  H28      1.0000 0.97611  0.84284  0.11562  Biso   1.000  H
  H29      1.0000 0.17222  0.76581  0.75826  Biso   1.000  H
  H30      1.0000 0.75939  0.94071  0.08618  Biso   1.000  H
  H31      1.0000 0.02389  0.34284  0.88438  Biso   1.000  H
  H32      1.0000 0.82778  0.26581  0.24174  Biso   1.000  H
  H33      1.0000 0.11553  0.00952  0.63844  Biso   1.000  H
  H34      1.0000 0.88447  0.50952  0.36156  Biso   1.000  H
  H35      1.0000 0.08767  0.09820  0.82714  Biso   1.000  H
  H36      1.0000 0.91233  0.59820  0.17286  Biso   1.000  H
  O1       1.0000 0.69907  0.07856  0.10272  Biso   1.000  O
  O2       1.0000 0.28538  0.65443  0.51932  Biso   1.000  O
  O3       1.0000 0.52010  0.80546  0.73619  Biso   1.000  O
  O4       1.0000 0.71462  0.15443  0.48068  Biso   1.000  O
  O5       1.0000 0.89262  0.72339  0.09254  Biso   1.000  O
  O6       1.0000 0.47990  0.30546  0.26381  Biso   1.000  O
  O7       1.0000 0.73647  0.98825  0.71663  Biso   1.000  O
  O8       1.0000 0.26353  0.48825  0.28337  Biso   1.000  O
  O9       1.0000 0.09111  0.88877  0.69744  Biso   1.000  O
  O10      1.0000 0.90889  0.38877  0.30256  Biso   1.000  O
  O11      1.0000 0.86969  0.48608  0.86046  Biso   1.000  O
  O12      1.0000 0.13031  0.98608  0.13954  Biso   1.000  O
  O13      1.0000 0.14092  0.15324  0.50993  Biso   1.000  O
  O14      1.0000 0.49929  0.30351  0.86450  Biso   1.000  O
  O15      1.0000 0.50071  0.80351  0.13550  Biso   1.000  O
  O16      1.0000 0.85908  0.65324  0.49007  Biso   1.000  O
  O17      1.0000 0.30093  0.57856  0.89728  Biso   1.000  O
  O18      1.0000 0.10738  0.22339  0.90746  Biso   1.000  O
