# Supplementary material for: Liquid water contains the building blocks of diverse ice phases
Source: Nat Commun. 2020 Nov 13;11:5757. doi: 10.1038/s41467-020-19606-y (PMC7666157; doi:10.1038/s41467-020-19606-y)
Supplement: Supplementary file 4 — Supplementary Data 1 [file 41467_2020_19606_MOESM4_ESM.zip › SI/hse3c/PCOD8324623/geom_sym.d12]

CRYSTAL
0 0 0
4
  11.17583493    4.34065600   11.27508487  119.24921500
27
 8    0.107384998733100   0.223385508659600   0.907455670867360       ! O
 8    0.699070083411600   0.078559242558660   0.102720796225400       ! O
 8    0.091108785488000   0.888768151230300   0.697438450473800       ! O
 8    0.140919724416800   0.153238345065200   0.509928684727800       ! O
 8    0.500711304938200   0.803510384209000   0.135503085479100       ! O
 8    0.130307154592900   0.986079053264110   0.139543256949600       ! O
 8    0.263526700485200   0.488246925389700   0.283366742260200       ! O
 8    0.479904435763800   0.305460322358700   0.263810699554200       ! O
 8    0.285381593296100   0.654431732259500   0.519315603594500       ! O
 1    0.087667991444780   0.098195090081470   0.827144800910500       ! H
 1    0.023894142405590   0.342837486285200   0.884381702535300       ! H
 1    0.759386114345300   0.940705640257380   0.086178635584920       ! H
 1    0.636502411851000   0.950717990416390   0.120174829555600       ! H
 1    0.172216036971700   0.765810331858400   0.758263235602200       ! H
 1    0.115530254837400   0.009517672860526   0.638435354166900       ! H
 1    0.053846047873650   0.206317335312900   0.428526711803200       ! H
 1    0.199345907928500   0.336441427142800   0.526331370850400       ! H
 1    0.421761302012800   0.755608270518800   0.045976788115270       ! H
 1    0.477630910707100   0.984479805466720   0.173397514222500       ! H
 1    0.125589088975300   0.041192086901550   0.052638399883360       ! H
 1    0.170564752290600   0.168876767655200   0.197649281169700       ! H
 1    0.222481981585100   0.668261322849300   0.223680524686500       ! H
 1    0.348629473403300   0.431931681487300   0.281881478369600       ! H
 1    0.500000000000000   0.484996870102000   0.222818423210000       ! H
 1    0.564566963794600   0.256924102500700   0.349608888533100       ! H
 1    0.226102366385800   0.835929838111400   0.502812376070100       ! H
 1    0.284050020825800   0.603042018981500   0.433089539834200       ! H
