# Supplementary material for: Liquid water contains the building blocks of diverse ice phases
Source: Nat Commun. 2020 Nov 13;11:5757. doi: 10.1038/s41467-020-19606-y (PMC7666157; doi:10.1038/s41467-020-19606-y)
Supplement: Supplementary file 4 — Supplementary Data 1 [file 41467_2020_19606_MOESM4_ESM.zip › SI/hse3c/DOH/geom_sym.cif]

#######################################################################
#
#                 Cambridge Crystallographic Data Centre
#                                CCDC 
#
#######################################################################
#
# If this CIF has been generated from an entry in the Cambridge 
# Structural Database, then it will include bibliographic, chemical, 
# crystal, experimental, refinement or atomic coordinate data resulting 
# from the CCDC's data processing and validation procedures.
#
#######################################################################

data_DOH-hse3c
_symmetry_cell_setting           triclinic
_symmetry_space_group_name_H-M   'P 1'
_symmetry_Int_Tables_number      1
_space_group_name_Hall           'P 1'
loop_
_symmetry_equiv_pos_site_id
_symmetry_equiv_pos_as_xyz
1 x,y,z
_cell_length_a                   9.62979485
_cell_length_b                   11.83819107
_cell_length_c                   11.82608457
_cell_angle_alpha                120.049810
_cell_angle_beta                 89.950471
_cell_angle_gamma                90.044873
_cell_volume                     1166.96
loop_
_atom_site_label
_atom_site_type_symbol
_atom_site_fract_x
_atom_site_fract_y
_atom_site_fract_z
O1 O 0.2215190743564 0.2100445084425 0.4173347609577
H35 H 0.2760553964845 0.1337273175617 0.4048259361610
H71 H 0.1906190615115 0.2555552679984 0.5095515396624
O2 O -0.2229911778556 -0.2113777282923 -0.4216016492438
H36 H -0.2759510983475 -0.1332320712799 -0.4062867539851
H60 H -0.1421785009381 -0.1798872780495 -0.3620383208786
O3 O -0.2251442664877 0.2119651524734 0.4205971956177
H37 H -0.2786015863215 0.1333896617262 0.4033610842522
H61 H -0.1438287382285 0.1808630242591 0.3614808572515
O4 O 0.2240679657074 -0.2098544115324 -0.4165161625475
H38 H 0.2788429948518 -0.1330333751702 -0.4023341045374
H73 H 0.1936716823109 -0.2541461597954 -0.5088306512723
O5 O -0.2208317046129 0.4159295983261 0.2065036790133
H39 H -0.2755724930997 0.4037779382575 0.2705257716138
H76 H -0.1892134202823 0.5077378784930 0.2532677880128
O6 O 0.2211826443157 -0.4168368268654 -0.2065762402368
H40 H 0.2757112199926 -0.4042632709692 -0.2704588669643
H75 H 0.1905005689975 -0.5090145720540 -0.2536002375082
O7 O 0.2227862810178 0.2089689066105 -0.2114051497600
H41 H 0.2751836149539 0.2725828264637 -0.1331733300797
H65 H 0.1421073265902 0.1806858134393 -0.1799410511573
O8 O -0.2225813130969 -0.2095867345725 0.2117876865950
H42 H -0.2751735865106 -0.2729258790775 0.1335447915521
H66 H -0.1417406169519 -0.1814939889851 0.1802546315331
O9 O 0.2240712460395 -0.2058211261216 0.2100610740675
H43 H 0.2790550122633 -0.2685298790915 0.1332737955499
H79 H 0.1937873948413 -0.2534719726214 0.2546813496572
O10 O -0.2234623586874 0.2060275278941 -0.2098677536787
H44 H -0.2786730154710 0.2686428509911 -0.1331824753268
H80 H -0.1922867537526 0.2539790455657 -0.2538300454068
O11 O 0.2255178082100 0.4202764849070 0.2092662453158
H45 H 0.2791174456276 0.4034494753080 0.2707948745948
H69 H 0.1444369336767 0.3609949466039 0.1813478380007
O12 O -0.2256948232391 -0.4203719131695 -0.2098855964496
H46 H -0.2793342914026 -0.4029175356340 -0.2709668791145
H70 H -0.1443364650808 -0.3613769871228 -0.1818761136318
O13 O 0.3630654999279 0.3837112789189 0.3832504888163
H49 H 0.3148633628953 0.3158089684725 0.3941580939792
H89 H 0.3523139799584 0.4659017776147 0.4670556598666
O14 O -0.3632206308013 -0.3829940186707 -0.3833914696495
H50 H -0.3155617459851 -0.3153887848051 -0.3950763308521
H90 H -0.3527216045840 -0.4653330286665 -0.4671115868014
O15 O -0.3574555951964 0.3900046488559 0.3873575037006
H55 H -0.3148521760179 0.3197841174854 0.3979066965571
H83 H -0.4581630914163 0.3736071921088 0.3746477029929
O16 O 0.3570219790448 -0.3895649963166 -0.3868854710194
H56 H 0.3139145869725 -0.3187154105106 -0.3961646519294
H84 H 0.4576846953203 -0.3730620974132 -0.3744540929034
O17 O 0.3639008715392 -0.3821066093821 0.001286357141699
H48 H 0.3152753127464 -0.3931919031507 -0.07738549394195
H91 H 0.3531820720570 -0.4657175689146 -0.00008489065999562
O18 O -0.3636100654462 0.3818803106014 -0.001307424907255
H47 H -0.3150997378952 0.3928005121889 0.07732306241995
H92 H -0.3529948601960 0.4655784044224 0.0002341619667024
O19 O 0.3634020080244 -0.0005891012628129 -0.3836269228902
H51 H 0.3155653676020 0.07851948965933 -0.3158513238228
H93 H 0.3528412349858 0.0008761023449696 -0.4658798847775
O20 O -0.3626665779289 0.0008196777001222 0.3832511164604
H52 H -0.3151937956740 -0.07855883731315 0.3155508872356
H94 H -0.3523578266917 -0.0005626497794077 0.4655778725809
O21 O 0.3574897266169 0.003072030025305 0.3899897368153
H53 H 0.3142993540134 -0.07713856442740 0.3189646409895
H87 H 0.4581139538663 -0.0007397524366950 0.3733851278503
O22 O -0.3572687137116 -0.002279863862733 -0.3901418894032
H54 H -0.3144457327290 0.07809579397013 -0.3190495062209
H88 H -0.4579910110474 0.001196652583918 -0.3737434470792
O23 O 0.3565793540652 0.3886476005703 -0.001801575623155
H57 H 0.3138563114234 0.3986440057903 0.07893130295676
H85 H 0.4570311034824 0.3746827852149 0.001249652947120
O24 O -0.3564665474801 -0.3886983785387 0.001802598462085
H58 H -0.3138844461688 -0.3986549501171 -0.07892303709795
H86 H -0.4569963105255 -0.3748759572888 -0.001242846226393
O25 O -0.002777510022337 0.1290947036753 0.2628646842867
H59 H 0.08081041002443 0.1587334515124 0.3189713752244
H95 H -0.00005684861013106 0.1728688479195 0.2104188871962
O26 O -0.001838896342905 -0.1294412424879 -0.2627256885294
H62 H 0.08222167871977 -0.1589891864695 -0.3181617053037
H96 H -0.001414911704633 -0.1739751009337 -0.2109756715691
O27 O 0.003802224897171 0.2618583738092 0.1335926048003
H63 H -0.07998761614948 0.3176015041923 0.1597315964741
H97 H 0.002335078614971 0.2097859914149 0.03723203562696
O28 O -0.003362454381224 -0.2629180586457 -0.1338969165831
H64 H 0.08036071461961 -0.3188070406711 -0.1599165947127
H98 H -0.001965736391044 -0.2107670032784 -0.03756018175459
O29 O 0.001573049770742 0.1325175804789 -0.1289635054894
H68 H -0.08215535548533 0.1586100337859 -0.1585485439578
H100 H -0.00007027159506701 0.03623673191260 -0.1733051311527
O30 O -0.001723353717148 -0.1332998243083 0.1291199775802
H67 H 0.08229859338543 -0.1589170725375 0.1587920801538
H99 H -0.001126096114703 -0.03699246211130 0.1736449380325
O31 O 0.1415032544578 -0.3306069273109 0.3343339462022
H81 H 0.1727409173225 -0.4225413322428 0.2884227783994
H102 H 0.03860909773215 -0.3330656323678 0.3331649378359
O32 O -0.1378734398415 0.3324355579517 -0.3318037836867
H74 H -0.1716015369490 0.2886042469225 -0.4230974265867
H82 H -0.1719510358451 0.4235066524846 -0.2884097491748
O33 O 0.1375299161114 0.3346815926289 -0.3339249270249
H77 H 0.1687343585189 0.2878455685185 -0.2888212924858
H101 H 0.03469874375050 0.3335897562340 -0.3328115578422
O34 O -0.1335414530442 -0.3361369727136 0.3316390190262
H72 H -0.1680591386389 -0.2891224725476 0.4227497469345
H78 H -0.1677701495215 -0.2883656554035 0.2883937325176

#END
