# Supplementary material for: Liquid water contains the building blocks of diverse ice phases
Source: Nat Commun. 2020 Nov 13;11:5757. doi: 10.1038/s41467-020-19606-y (PMC7666157; doi:10.1038/s41467-020-19606-y)
Supplement: Supplementary file 4 — Supplementary Data 1 [file 41467_2020_19606_MOESM4_ESM.zip › SI/hse3c/DOH/hse3c/crystal.out]

 PROCESS            6  OF            8  WORKING
 PROCESS            2  OF            8  WORKING
 PROCESS            3  OF            8  WORKING
 PROCESS            0  OF            8  WORKING
 PROCESS            4  OF            8  WORKING

         
 *******************************************************************************
 *                                                                             *
 *                               CRYSTAL17                                     *
 *                      public : 1.0.1 - Feb 1st, 2017                         *
 *                       HTTP://WWW.CRYSTAL.UNITO.IT                           *
 *                                                                             *
 *                              MAIN AUTHORS                                   *
 *                                                                             *
 *  R. DOVESI(1,11), V.R. SAUNDERS(2), C. ROETTI(1,11), R. ORLANDO(1,11),      *
 *  C.M. ZICOVICH-WILSON(1,3), F. PASCALE(4), B. CIVALLERI(1,11),              *
 *  K. DOLL(5), N.M. HARRISON(2,6), I.J. BUSH(7), Ph. D'ARCO(8),               *
 *  M. LLUNELL(9), M. CAUSA'(10), Y. NOEL(8), L. MASCHIO(1,11), A. ERBA(1,11)  *
 *  M. RE'RAT(14), S. CASASSA(1,11)                                            *
 *                                                                             *
 *        CONTRIBUTIONS TO THE CODE HAVE ALSO BEEN GIVEN BY                    *
 *                                                                             *
 *  M. FERRABONE(1,11), M. DE LA PIERRE(1,11), M. FERRERO(1,11),               *
 *  J. BAIMA(1,11), E. ALBANESE(1,11), M.F. PEINTINGER(12), R. BAST(13),       *
 *  B. KIRTMAN(15), V. LACIVITA(1,11), R. DEMICHELIS(1,16)                     *
 *  G. BRANDEBURG(17), S. SALUSTRO(1,11), G. SANSONE(1,11)                     *
 *  M.T. RUGGIERO(18)                                                          *
 *                                                                             *
 * (1) THEORETICAL CHEMISTRY GROUP - UNIVERSITA' DI TORINO - TORINO (ITALY)    *

 * (2) COMPUTATIONAL SCIENCE & ENGINEERING DEPARTMENT - STFC DARESBURY (UK)    *
 * (3) UNIVERSIDAD AUTONOMA DEL ESTADO DE MORELOS - CUERNAVACA (MEXICO)        *
 * (4) UNIVERSITE' DE LORRAINE - NANCY (FRANCE)                                *
 * (5) UNIVERSITAET STUTTGART- STUTTGART (GERMANY)                             *
 * (6) IMPERIAL COLLEGE - LONDON (UK)                                          *
 * (7) OXFORD E-RESEARCH CENTRE - OXFORD (UK)                                  *
 * (8) UPMC - SORBONNE UNIVERSITES - PARIS (FRANCE)                            *
 * (9) UNIVERSIDAD DE BARCELONA - BARCELONA (SPAIN)                            *
 *(10) UNIVERSITA' DI NAPOLI "FEDERICO II" - NAPOLI (ITALY)                    *
 *(11) NIS - NANOSTRUCTURED INTERFACES AND SURFACES - TORINO (ITALY)           *
 *(12) MPI FUER CHEMISCHE ENERGIEKONVERSION - MUELHEIM AN DER RUHR (GERMANY)   *
 *(13) UNIVERSITY OF TROMSO - TROMSO (NORWAY)                                  *
 *(14) UNIVERSITE' DE PAU ET DES PAYS DE L'ADOUR - PAU (FRANCE)                *
 *(15) UNIVERSITY OF CALIFORNIA SANTA BARBARA - SANTA BARBARA (USA)            *
 *(16) CURTIN UNIVERSITY - PERTH (AUSTRALIA)                                   *
 *(17) UNIVERSITY COLLEGE LONDON - LONDON (UK)                                 *
 *(18) CAMBRIDGE UNIVERSITY - CAMBRIDGE (UK)                                   *
 *                                                                             *
 *******************************************************************************
 EEEEEEEEEE STARTING  DATE 25 03 2019 TIME 17:50:57.7
 PROCESS            7  OF            8  WORKING
 !drive by JGB                                                                   
 PROCESS            1  OF            8  WORKING
 PROCESS            5  OF            8  WORKING

 CRYSTAL CALCULATION
 (INPUT ACCORDING TO THE INTERNATIONAL TABLES FOR X-RAY CRYSTALLOGRAPHY)
 CRYSTAL FAMILY                       :  TRICLINIC   
 CRYSTAL CLASS  (GROTH - 1921)        :  TRICLINIC PEDIAL                     

 SPACE GROUP (NONCENTROSYMMETRIC)     :  P 1             

 LATTICE PARAMETERS  (ANGSTROMS AND DEGREES) - CONVENTIONAL CELL
        A           B           C        ALPHA        BETA       GAMMA
     9.62979    11.83819    11.82608   120.04981    89.95047    90.04487


 NUMBER OF IRREDUCIBLE ATOMS IN THE CONVENTIONAL CELL:  102

 INPUT COORDINATES

 ATOM AT. N.              COORDINATES
   1   8     2.215190743564E-01  2.100445084425E-01  4.173347609577E-01
   2   8     7.770088221444E-01  7.886222717077E-01  5.783983507562E-01
   3   8     7.748557335123E-01  2.119651524734E-01  4.205971956177E-01
   4   8     2.240679657074E-01  7.901455884676E-01  5.834838374525E-01
   5   8     7.791682953871E-01  4.159295983261E-01  2.065036790133E-01
   6   8     2.211826443157E-01  5.831631731346E-01  7.934237597632E-01
   7   8     2.227862810178E-01  2.089689066105E-01  7.885948502400E-01
   8   8     7.774186869031E-01  7.904132654275E-01  2.117876865950E-01
   9   8     2.240712460395E-01  7.941788738784E-01  2.100610740675E-01
  10   8     7.765376413126E-01  2.060275278941E-01  7.901322463213E-01
  11   8     2.255178082100E-01  4.202764849070E-01  2.092662453158E-01
  12   8     7.743051767609E-01  5.796280868305E-01  7.901144035504E-01
  13   8     3.630654999279E-01  3.837112789189E-01  3.832504888163E-01
  14   8     6.367793691987E-01  6.170059813293E-01  6.166085303505E-01
  15   8     6.425444048036E-01  3.900046488559E-01  3.873575037006E-01
  16   8     3.570219790448E-01  6.104350036834E-01  6.131145289806E-01
  17   8     3.639008715392E-01  6.178933906179E-01  1.286357141699E-03
  18   8     6.363899345538E-01  3.818803106014E-01  9.986925750927E-01
  19   8     3.634020080244E-01  9.994108987372E-01  6.163730771098E-01
  20   8     6.373334220711E-01  8.196777001220E-04  3.832511164604E-01
  21   8     3.574897266169E-01  3.072030025305E-03  3.899897368153E-01
  22   8     6.427312862884E-01  9.977201361373E-01  6.098581105968E-01
  23   8     3.565793540652E-01  3.886476005703E-01  9.981984243768E-01
  24   8     6.435334525199E-01  6.113016214613E-01  1.802598462085E-03
  25   8     9.972224899777E-01  1.290947036753E-01  2.628646842867E-01
  26   8     9.981611036571E-01  8.705587575121E-01  7.372743114706E-01
  27   8     3.802224897171E-03  2.618583738092E-01  1.335926048003E-01
  28   8     9.966375456188E-01  7.370819413543E-01  8.660254037844E-01
  29   8     1.573049770742E-03  1.325175804789E-01  8.710364945106E-01
  30   8     9.982766462829E-01  8.667001756917E-01  1.291199775802E-01
  31   8     1.415032544578E-01  6.693930726891E-01  3.343339462022E-01
  32   8     8.621265601585E-01  3.324355579517E-01  6.681962163133E-01
  33   8     1.375299161114E-01  3.346815926289E-01  6.660750729751E-01
  34   8     8.664585469558E-01  6.638630272864E-01  3.316390190262E-01
  35   1     2.760553964845E-01  1.337273175617E-01  4.048259361610E-01
  36   1     1.906190615115E-01  2.555552679984E-01  5.095515396624E-01
  37   1     7.240489016525E-01  8.667679287201E-01  5.937132460149E-01
  38   1     8.578214990619E-01  8.201127219505E-01  6.379616791214E-01
  39   1     7.213984136785E-01  1.333896617262E-01  4.033610842522E-01
  40   1     8.561712617715E-01  1.808630242591E-01  3.614808572515E-01
  41   1     2.788429948518E-01  8.669666248298E-01  5.976658954626E-01
  42   1     1.936716823109E-01  7.458538402046E-01  4.911693487277E-01
  43   1     7.244275069003E-01  4.037779382575E-01  2.705257716138E-01
  44   1     8.107865797177E-01  5.077378784930E-01  2.532677880128E-01
  45   1     2.757112199926E-01  5.957367290308E-01  7.295411330357E-01
  46   1     1.905005689975E-01  4.909854279460E-01  7.463997624918E-01
  47   1     2.751836149539E-01  2.725828264637E-01  8.668266699203E-01
  48   1     1.421073265902E-01  1.806858134393E-01  8.200589488427E-01
  49   1     7.248264134894E-01  7.270741209225E-01  1.335447915521E-01
  50   1     8.582593830481E-01  8.185060110149E-01  1.802546315331E-01
  51   1     2.790550122633E-01  7.314701209085E-01  1.332737955499E-01
  52   1     1.937873948413E-01  7.465280273786E-01  2.546813496572E-01
  53   1     7.213269845290E-01  2.686428509911E-01  8.668175246732E-01
  54   1     8.077132462474E-01  2.539790455657E-01  7.461699545932E-01
  55   1     2.791174456276E-01  4.034494753080E-01  2.707948745948E-01
  56   1     1.444369336767E-01  3.609949466039E-01  1.813478380007E-01
  57   1     7.206657085974E-01  5.970824643660E-01  7.290331208855E-01
  58   1     8.556635349192E-01  6.386230128772E-01  8.181238863682E-01
  59   1     3.148633628953E-01  3.158089684725E-01  3.941580939792E-01
  60   1     3.523139799584E-01  4.659017776147E-01  4.670556598666E-01
  61   1     6.844382540149E-01  6.846112151949E-01  6.049236691479E-01
  62   1     6.472783954160E-01  5.346669713335E-01  5.328884131986E-01
  63   1     6.851478239821E-01  3.197841174854E-01  3.979066965571E-01
  64   1     5.418369085837E-01  3.736071921088E-01  3.746477029929E-01
  65   1     3.139145869725E-01  6.812845894894E-01  6.038353480706E-01
  66   1     4.576846953203E-01  6.269379025868E-01  6.255459070966E-01
  67   1     3.152753127464E-01  6.068080968493E-01  9.226145060580E-01
  68   1     3.531820720570E-01  5.342824310854E-01  0.000000000000E+00
  69   1     6.849002621048E-01  3.928005121889E-01  7.732306241995E-02
  70   1     6.470051398040E-01  4.655784044224E-01  2.341619667020E-04
  71   1     3.155653676020E-01  7.851948965933E-02  6.841486761772E-01
  72   1     3.528412349858E-01  8.761023449700E-04  5.341201152225E-01
  73   1     6.848062043260E-01  9.214411626868E-01  3.155508872356E-01
  74   1     6.476421733083E-01  9.994373502206E-01  4.655778725809E-01
  75   1     3.142993540134E-01  9.228614355726E-01  3.189646409895E-01
  76   1     4.581139538663E-01  9.992602475633E-01  3.733851278503E-01
  77   1     6.855542672710E-01  7.809579397013E-02  6.809504937791E-01
  78   1     5.420089889526E-01  1.196652583918E-03  6.262565529208E-01
  79   1     3.138563114234E-01  3.986440057903E-01  7.893130295676E-02
  80   1     4.570311034824E-01  3.746827852149E-01  1.249652947120E-03
  81   1     6.861155538312E-01  6.013450498829E-01  9.210769629020E-01
  82   1     5.430036894745E-01  6.251240427112E-01  9.987571537736E-01
  83   1     8.081041002443E-02  1.587334515124E-01  3.189713752244E-01
  84   1     0.000000000000E+00  1.728688479195E-01  2.104188871962E-01
  85   1     8.222167871977E-02  8.410108135305E-01  6.818382946963E-01
  86   1     9.985850882954E-01  8.260248990663E-01  7.890243284309E-01
  87   1     9.200123838505E-01  3.176015041923E-01  1.597315964741E-01
  88   1     2.335078614971E-03  2.097859914149E-01  3.723203562696E-02
  89   1     8.036071461961E-02  6.811929593289E-01  8.400834052873E-01
  90   1     9.980342636090E-01  7.892329967216E-01  9.624398182454E-01
  91   1     9.178446445147E-01  1.586100337859E-01  8.414514560422E-01
  92   1     0.000000000000E+00  3.623673191260E-02  8.266948688473E-01
  93   1     8.229859338543E-02  8.410829274625E-01  1.587920801538E-01
  94   1     9.988739038853E-01  9.630075378887E-01  1.736449380325E-01
  95   1     1.727409173225E-01  5.774586677572E-01  2.884227783994E-01
  96   1     3.860909773215E-02  6.669343676322E-01  3.333333333333E-01
  97   1     8.283984630510E-01  2.886042469225E-01  5.769025734133E-01
  98   1     8.280489641549E-01  4.235066524846E-01  7.115902508252E-01
  99   1     1.687343585189E-01  2.878455685185E-01  7.111787075142E-01
 100   1     3.469874375050E-02  3.335897562340E-01  6.671884421578E-01
 101   1     8.319408613611E-01  7.108775274524E-01  4.227497469345E-01
 102   1     8.322298504785E-01  7.116343445965E-01  2.883937325176E-01

 *******************************************************************************

 << INFORMATION >>: FROM NOW ON, ALL COORDINATES REFER TO THE PRIMITIVE CELL

 *******************************************************************************

 LATTICE PARAMETERS  (ANGSTROMS AND DEGREES) - PRIMITIVE CELL
       A          B          C        ALPHA      BETA     GAMMA        VOLUME
    9.62979   11.83819   11.82608   120.04981  89.95047  90.04487   1166.958993

 COORDINATES OF THE EQUIVALENT ATOMS (FRACTIONAL UNITS)

 N. ATOM EQUIV AT. N.          X                  Y                  Z

   1   1   1    8 O     2.21519074356E-01  2.10044508442E-01  4.17334760958E-01

   2   2   1    8 O    -2.22991177856E-01 -2.11377728292E-01 -4.21601649244E-01

   3   3   1    8 O    -2.25144266488E-01  2.11965152473E-01  4.20597195618E-01

   4   4   1    8 O     2.24067965707E-01 -2.09854411532E-01 -4.16516162548E-01

   5   5   1    8 O    -2.20831704613E-01  4.15929598326E-01  2.06503679013E-01

   6   6   1    8 O     2.21182644316E-01 -4.16836826865E-01 -2.06576240237E-01

   7   7   1    8 O     2.22786281018E-01  2.08968906610E-01 -2.11405149760E-01

   8   8   1    8 O    -2.22581313097E-01 -2.09586734572E-01  2.11787686595E-01

   9   9   1    8 O     2.24071246039E-01 -2.05821126122E-01  2.10061074067E-01

  10  10   1    8 O    -2.23462358687E-01  2.06027527894E-01 -2.09867753679E-01

  11  11   1    8 O     2.25517808210E-01  4.20276484907E-01  2.09266245316E-01

  12  12   1    8 O    -2.25694823239E-01 -4.20371913169E-01 -2.09885596450E-01

  13  13   1    8 O     3.63065499928E-01  3.83711278919E-01  3.83250488816E-01

  14  14   1    8 O    -3.63220630801E-01 -3.82994018671E-01 -3.83391469649E-01

  15  15   1    8 O    -3.57455595196E-01  3.90004648856E-01  3.87357503701E-01

  16  16   1    8 O     3.57021979045E-01 -3.89564996317E-01 -3.86885471019E-01

  17  17   1    8 O     3.63900871539E-01 -3.82106609382E-01  1.28635714170E-03

  18  18   1    8 O    -3.63610065446E-01  3.81880310601E-01 -1.30742490725E-03

  19  19   1    8 O     3.63402008024E-01 -5.89101262813E-04 -3.83626922890E-01

  20  20   1    8 O    -3.62666577929E-01  8.19677700122E-04  3.83251116460E-01

  21  21   1    8 O     3.57489726617E-01  3.07203002531E-03  3.89989736815E-01

  22  22   1    8 O    -3.57268713712E-01 -2.27986386273E-03 -3.90141889403E-01

  23  23   1    8 O     3.56579354065E-01  3.88647600570E-01 -1.80157562315E-03

  24  24   1    8 O    -3.56466547480E-01 -3.88698378539E-01  1.80259846208E-03

  25  25   1    8 O    -2.77751002234E-03  1.29094703675E-01  2.62864684287E-01

  26  26   1    8 O    -1.83889634291E-03 -1.29441242488E-01 -2.62725688529E-01

  27  27   1    8 O     3.80222489717E-03  2.61858373809E-01  1.33592604800E-01

  28  28   1    8 O    -3.36245438122E-03 -2.62918058646E-01 -1.33974596216E-01

  29  29   1    8 O     1.57304977074E-03  1.32517580479E-01 -1.28963505489E-01

  30  30   1    8 O    -1.72335371715E-03 -1.33299824308E-01  1.29119977580E-01

  31  31   1    8 O     1.41503254458E-01 -3.30606927311E-01  3.34333946202E-01

  32  32   1    8 O    -1.37873439842E-01  3.32435557952E-01 -3.31803783687E-01

  33  33   1    8 O     1.37529916111E-01  3.34681592629E-01 -3.33924927025E-01

  34  34   1    8 O    -1.33541453044E-01 -3.36136972714E-01  3.31639019026E-01

  35  35   1    1 H     2.76055396485E-01  1.33727317562E-01  4.04825936161E-01

  36  36   1    1 H     1.90619061511E-01  2.55555267998E-01 -4.90448460338E-01

  37  37   1    1 H    -2.75951098347E-01 -1.33232071280E-01 -4.06286753985E-01

  38  38   1    1 H    -1.42178500938E-01 -1.79887278049E-01 -3.62038320879E-01

  39  39   1    1 H    -2.78601586322E-01  1.33389661726E-01  4.03361084252E-01

  40  40   1    1 H    -1.43828738228E-01  1.80863024259E-01  3.61480857251E-01

  41  41   1    1 H     2.78842994852E-01 -1.33033375170E-01 -4.02334104537E-01

  42  42   1    1 H     1.93671682311E-01 -2.54146159795E-01  4.91169348728E-01

  43  43   1    1 H    -2.75572493100E-01  4.03777938258E-01  2.70525771614E-01

  44  44   1    1 H    -1.89213420282E-01 -4.92262121507E-01  2.53267788013E-01

  45  45   1    1 H     2.75711219993E-01 -4.04263270969E-01 -2.70458866964E-01

  46  46   1    1 H     1.90500568998E-01  4.90985427946E-01 -2.53600237508E-01

  47  47   1    1 H     2.75183614954E-01  2.72582826464E-01 -1.33173330080E-01

  48  48   1    1 H     1.42107326590E-01  1.80685813439E-01 -1.79941051157E-01

  49  49   1    1 H    -2.75173586511E-01 -2.72925879077E-01  1.33544791552E-01

  50  50   1    1 H    -1.41740616952E-01 -1.81493988985E-01  1.80254631533E-01

  51  51   1    1 H     2.79055012263E-01 -2.68529879091E-01  1.33273795550E-01

  52  52   1    1 H     1.93787394841E-01 -2.53471972621E-01  2.54681349657E-01

  53  53   1    1 H    -2.78673015471E-01  2.68642850991E-01 -1.33182475327E-01

  54  54   1    1 H    -1.92286753753E-01  2.53979045566E-01 -2.53830045407E-01

  55  55   1    1 H     2.79117445628E-01  4.03449475308E-01  2.70794874595E-01

  56  56   1    1 H     1.44436933677E-01  3.60994946604E-01  1.81347838001E-01

  57  57   1    1 H    -2.79334291403E-01 -4.02917535634E-01 -2.70966879115E-01

  58  58   1    1 H    -1.44336465081E-01 -3.61376987123E-01 -1.81876113632E-01

  59  59   1    1 H     3.14863362895E-01  3.15808968473E-01  3.94158093979E-01

  60  60   1    1 H     3.52313979958E-01  4.65901777615E-01  4.67055659867E-01

  61  61   1    1 H    -3.15561745985E-01 -3.15388784805E-01 -3.95076330852E-01

  62  62   1    1 H    -3.52721604584E-01 -4.65333028666E-01 -4.67111586801E-01

  63  63   1    1 H    -3.14852176018E-01  3.19784117485E-01  3.97906696557E-01

  64  64   1    1 H    -4.58163091416E-01  3.73607192109E-01  3.74647702993E-01

  65  65   1    1 H     3.13914586973E-01 -3.18715410511E-01 -3.96164651929E-01

  66  66   1    1 H     4.57684695320E-01 -3.73062097413E-01 -3.74454092903E-01

  67  67   1    1 H     3.15275312746E-01 -3.93191903151E-01 -7.73854939420E-02

  68  68   1    1 H     3.53182072057E-01 -4.65717568915E-01  0.00000000000E+00

  69  69   1    1 H    -3.15099737895E-01  3.92800512189E-01  7.73230624200E-02

  70  70   1    1 H    -3.52994860196E-01  4.65578404422E-01  2.34161966702E-04

  71  71   1    1 H     3.15565367602E-01  7.85194896593E-02 -3.15851323823E-01

  72  72   1    1 H     3.52841234986E-01  8.76102344970E-04 -4.65879884777E-01

  73  73   1    1 H    -3.15193795674E-01 -7.85588373132E-02  3.15550887236E-01

  74  74   1    1 H    -3.52357826692E-01 -5.62649779408E-04  4.65577872581E-01

  75  75   1    1 H     3.14299354013E-01 -7.71385644274E-02  3.18964640990E-01

  76  76   1    1 H     4.58113953866E-01 -7.39752436695E-04  3.73385127850E-01

  77  77   1    1 H    -3.14445732729E-01  7.80957939701E-02 -3.19049506221E-01

  78  78   1    1 H    -4.57991011047E-01  1.19665258392E-03 -3.73743447079E-01

  79  79   1    1 H     3.13856311423E-01  3.98644005790E-01  7.89313029568E-02

  80  80   1    1 H     4.57031103482E-01  3.74682785215E-01  1.24965294712E-03

  81  81   1    1 H    -3.13884446169E-01 -3.98654950117E-01 -7.89230370980E-02

  82  82   1    1 H    -4.56996310526E-01 -3.74875957289E-01 -1.24284622639E-03

  83  83   1    1 H     8.08104100244E-02  1.58733451512E-01  3.18971375224E-01

  84  84   1    1 H     0.00000000000E+00  1.72868847919E-01  2.10418887196E-01

  85  85   1    1 H     8.22216787198E-02 -1.58989186469E-01 -3.18161705304E-01

  86  86   1    1 H    -1.41491170463E-03 -1.73975100934E-01 -2.10975671569E-01

  87  87   1    1 H    -7.99876161495E-02  3.17601504192E-01  1.59731596474E-01

  88  88   1    1 H     2.33507861497E-03  2.09785991415E-01  3.72320356270E-02

  89  89   1    1 H     8.03607146196E-02 -3.18807040671E-01 -1.59916594713E-01

  90  90   1    1 H    -1.96573639104E-03 -2.10767003278E-01 -3.75601817546E-02

  91  91   1    1 H    -8.21553554853E-02  1.58610033786E-01 -1.58548543958E-01

  92  92   1    1 H     0.00000000000E+00  3.62367319126E-02 -1.73305131153E-01

  93  93   1    1 H     8.22985933854E-02 -1.58917072537E-01  1.58792080154E-01

  94  94   1    1 H    -1.12609611470E-03 -3.69924621113E-02  1.73644938033E-01

  95  95   1    1 H     1.72740917322E-01 -4.22541332243E-01  2.88422778399E-01

  96  96   1    1 H     3.86090977322E-02 -3.33065632368E-01  3.33333333333E-01

  97  97   1    1 H    -1.71601536949E-01  2.88604246922E-01 -4.23097426587E-01

  98  98   1    1 H    -1.71951035845E-01  4.23506652485E-01 -2.88409749175E-01

  99  99   1    1 H     1.68734358519E-01  2.87845568519E-01 -2.88821292486E-01

 100 100   1    1 H     3.46987437505E-02  3.33589756234E-01 -3.32811557842E-01

 101 101   1    1 H    -1.68059138639E-01 -2.89122472548E-01  4.22749746935E-01

 102 102   1    1 H    -1.67770149522E-01 -2.88365655404E-01  2.88393732518E-01

 NUMBER OF SYMMETRY OPERATORS         :    1
 *******************************************************************************
 * GEOMETRY EDITING - INPUT COORDINATES ARE GIVEN IN ANGSTROM         
 *******************************************************************************

 GCALCO - MAX INDICES DIRECT LATTICE VECTOR    15    14    14
 NO.OF VECTORS CREATED 6999 STARS 3500 RMAX   236.06000 BOHR

 GEOMETRY FOR WAVE FUNCTION - DIMENSIONALITY OF THE SYSTEM    3
 (NON PERIODIC DIRECTION: LATTICE PARAMETER FORMALLY SET TO 500)
 *******************************************************************************
 LATTICE PARAMETERS (ANGSTROMS AND DEGREES) - BOHR = 0.5291772083 ANGSTROM
 PRIMITIVE CELL - CENTRING CODE 1/0 VOLUME=  1166.958993 - DENSITY  0.871 g/cm^3
         A              B              C           ALPHA      BETA       GAMMA 
     9.62979485    11.83819107    11.82608457   120.049810  89.950471  90.044873
 *******************************************************************************
 ATOMS IN THE ASYMMETRIC UNIT  102 - ATOMS IN THE UNIT CELL:  102
     ATOM                 X/A                 Y/B                 Z/C    
 *******************************************************************************
      1 T   8 O     2.215190743564E-01  2.100445084425E-01  4.173347609577E-01
      2 T   8 O    -2.229911778556E-01 -2.113777282923E-01 -4.216016492438E-01
      3 T   8 O    -2.251442664877E-01  2.119651524734E-01  4.205971956177E-01
      4 T   8 O     2.240679657074E-01 -2.098544115324E-01 -4.165161625475E-01
      5 T   8 O    -2.208317046129E-01  4.159295983261E-01  2.065036790133E-01
      6 T   8 O     2.211826443157E-01 -4.168368268654E-01 -2.065762402368E-01
      7 T   8 O     2.227862810178E-01  2.089689066105E-01 -2.114051497600E-01
      8 T   8 O    -2.225813130969E-01 -2.095867345725E-01  2.117876865950E-01
      9 T   8 O     2.240712460395E-01 -2.058211261216E-01  2.100610740675E-01
     10 T   8 O    -2.234623586874E-01  2.060275278941E-01 -2.098677536787E-01
     11 T   8 O     2.255178082100E-01  4.202764849070E-01  2.092662453158E-01
     12 T   8 O    -2.256948232391E-01 -4.203719131695E-01 -2.098855964496E-01
     13 T   8 O     3.630654999279E-01  3.837112789189E-01  3.832504888163E-01
     14 T   8 O    -3.632206308013E-01 -3.829940186707E-01 -3.833914696495E-01
     15 T   8 O    -3.574555951964E-01  3.900046488559E-01  3.873575037006E-01
     16 T   8 O     3.570219790448E-01 -3.895649963166E-01 -3.868854710194E-01
     17 T   8 O     3.639008715392E-01 -3.821066093821E-01  1.286357141699E-03
     18 T   8 O    -3.636100654462E-01  3.818803106014E-01 -1.307424907255E-03
     19 T   8 O     3.634020080244E-01 -5.891012628130E-04 -3.836269228902E-01
     20 T   8 O    -3.626665779289E-01  8.196777001220E-04  3.832511164604E-01
     21 T   8 O     3.574897266169E-01  3.072030025305E-03  3.899897368153E-01
     22 T   8 O    -3.572687137116E-01 -2.279863862733E-03 -3.901418894032E-01
     23 T   8 O     3.565793540652E-01  3.886476005703E-01 -1.801575623155E-03
     24 T   8 O    -3.564665474801E-01 -3.886983785387E-01  1.802598462085E-03
     25 T   8 O    -2.777510022337E-03  1.290947036753E-01  2.628646842867E-01
     26 T   8 O    -1.838896342905E-03 -1.294412424879E-01 -2.627256885294E-01
     27 T   8 O     3.802224897171E-03  2.618583738092E-01  1.335926048003E-01
     28 T   8 O    -3.362454381224E-03 -2.629180586457E-01 -1.339745962156E-01
     29 T   8 O     1.573049770742E-03  1.325175804789E-01 -1.289635054894E-01
     30 T   8 O    -1.723353717148E-03 -1.332998243083E-01  1.291199775802E-01
     31 T   8 O     1.415032544578E-01 -3.306069273109E-01  3.343339462022E-01
     32 T   8 O    -1.378734398415E-01  3.324355579517E-01 -3.318037836867E-01
     33 T   8 O     1.375299161114E-01  3.346815926289E-01 -3.339249270249E-01
     34 T   8 O    -1.335414530442E-01 -3.361369727136E-01  3.316390190262E-01
     35 T   1 H     2.760553964845E-01  1.337273175617E-01  4.048259361610E-01
     36 T   1 H     1.906190615115E-01  2.555552679984E-01 -4.904484603376E-01
     37 T   1 H    -2.759510983475E-01 -1.332320712799E-01 -4.062867539851E-01
     38 T   1 H    -1.421785009381E-01 -1.798872780495E-01 -3.620383208786E-01
     39 T   1 H    -2.786015863215E-01  1.333896617262E-01  4.033610842522E-01
     40 T   1 H    -1.438287382285E-01  1.808630242591E-01  3.614808572515E-01
     41 T   1 H     2.788429948518E-01 -1.330333751702E-01 -4.023341045374E-01
     42 T   1 H     1.936716823109E-01 -2.541461597954E-01  4.911693487277E-01
     43 T   1 H    -2.755724930997E-01  4.037779382575E-01  2.705257716138E-01
     44 T   1 H    -1.892134202823E-01 -4.922621215070E-01  2.532677880128E-01
     45 T   1 H     2.757112199926E-01 -4.042632709692E-01 -2.704588669643E-01
     46 T   1 H     1.905005689975E-01  4.909854279460E-01 -2.536002375082E-01
     47 T   1 H     2.751836149539E-01  2.725828264637E-01 -1.331733300797E-01
     48 T   1 H     1.421073265902E-01  1.806858134393E-01 -1.799410511573E-01
     49 T   1 H    -2.751735865106E-01 -2.729258790775E-01  1.335447915521E-01
     50 T   1 H    -1.417406169519E-01 -1.814939889851E-01  1.802546315331E-01
     51 T   1 H     2.790550122633E-01 -2.685298790915E-01  1.332737955499E-01
     52 T   1 H     1.937873948413E-01 -2.534719726214E-01  2.546813496572E-01
     53 T   1 H    -2.786730154710E-01  2.686428509911E-01 -1.331824753268E-01
     54 T   1 H    -1.922867537526E-01  2.539790455657E-01 -2.538300454068E-01
     55 T   1 H     2.791174456276E-01  4.034494753080E-01  2.707948745948E-01
     56 T   1 H     1.444369336767E-01  3.609949466039E-01  1.813478380007E-01
     57 T   1 H    -2.793342914026E-01 -4.029175356340E-01 -2.709668791145E-01
     58 T   1 H    -1.443364650808E-01 -3.613769871228E-01 -1.818761136318E-01
     59 T   1 H     3.148633628953E-01  3.158089684725E-01  3.941580939792E-01
     60 T   1 H     3.523139799584E-01  4.659017776147E-01  4.670556598666E-01
     61 T   1 H    -3.155617459851E-01 -3.153887848051E-01 -3.950763308521E-01
     62 T   1 H    -3.527216045840E-01 -4.653330286665E-01 -4.671115868014E-01
     63 T   1 H    -3.148521760179E-01  3.197841174854E-01  3.979066965571E-01
     64 T   1 H    -4.581630914163E-01  3.736071921088E-01  3.746477029929E-01
     65 T   1 H     3.139145869725E-01 -3.187154105106E-01 -3.961646519294E-01
     66 T   1 H     4.576846953203E-01 -3.730620974132E-01 -3.744540929034E-01
     67 T   1 H     3.152753127464E-01 -3.931919031507E-01 -7.738549394195E-02
     68 T   1 H     3.531820720570E-01 -4.657175689146E-01  0.000000000000E+00
     69 T   1 H    -3.150997378952E-01  3.928005121889E-01  7.732306241995E-02
     70 T   1 H    -3.529948601960E-01  4.655784044224E-01  2.341619667020E-04
     71 T   1 H     3.155653676020E-01  7.851948965933E-02 -3.158513238228E-01
     72 T   1 H     3.528412349858E-01  8.761023449700E-04 -4.658798847775E-01
     73 T   1 H    -3.151937956740E-01 -7.855883731315E-02  3.155508872356E-01
     74 T   1 H    -3.523578266917E-01 -5.626497794080E-04  4.655778725809E-01
     75 T   1 H     3.142993540134E-01 -7.713856442740E-02  3.189646409895E-01
     76 T   1 H     4.581139538663E-01 -7.397524366949E-04  3.733851278503E-01
     77 T   1 H    -3.144457327290E-01  7.809579397013E-02 -3.190495062209E-01
     78 T   1 H    -4.579910110474E-01  1.196652583918E-03 -3.737434470792E-01
     79 T   1 H     3.138563114234E-01  3.986440057903E-01  7.893130295676E-02
     80 T   1 H     4.570311034824E-01  3.746827852149E-01  1.249652947120E-03
     81 T   1 H    -3.138844461688E-01 -3.986549501171E-01 -7.892303709795E-02
     82 T   1 H    -4.569963105255E-01 -3.748759572888E-01 -1.242846226393E-03
     83 T   1 H     8.081041002443E-02  1.587334515124E-01  3.189713752244E-01
     84 T   1 H    -4.065758146821E-20  1.728688479195E-01  2.104188871962E-01
     85 T   1 H     8.222167871977E-02 -1.589891864695E-01 -3.181617053037E-01
     86 T   1 H    -1.414911704633E-03 -1.739751009337E-01 -2.109756715691E-01
     87 T   1 H    -7.998761614948E-02  3.176015041923E-01  1.597315964741E-01
     88 T   1 H     2.335078614971E-03  2.097859914149E-01  3.723203562696E-02
     89 T   1 H     8.036071461961E-02 -3.188070406711E-01 -1.599165947127E-01
     90 T   1 H    -1.965736391044E-03 -2.107670032784E-01 -3.756018175459E-02
     91 T   1 H    -8.215535548533E-02  1.586100337859E-01 -1.585485439578E-01
     92 T   1 H     0.000000000000E+00  3.623673191260E-02 -1.733051311527E-01
     93 T   1 H     8.229859338543E-02 -1.589170725375E-01  1.587920801538E-01
     94 T   1 H    -1.126096114703E-03 -3.699246211130E-02  1.736449380325E-01
     95 T   1 H     1.727409173225E-01 -4.225413322428E-01  2.884227783994E-01
     96 T   1 H     3.860909773215E-02 -3.330656323678E-01  3.333333333333E-01
     97 T   1 H    -1.716015369490E-01  2.886042469225E-01 -4.230974265867E-01
     98 T   1 H    -1.719510358451E-01  4.235066524846E-01 -2.884097491748E-01
     99 T   1 H     1.687343585189E-01  2.878455685185E-01 -2.888212924858E-01
    100 T   1 H     3.469874375050E-02  3.335897562340E-01 -3.328115578422E-01
    101 T   1 H    -1.680591386389E-01 -2.891224725476E-01  4.227497469345E-01
    102 T   1 H    -1.677701495215E-01 -2.883656554035E-01  2.883937325176E-01

 T = ATOM BELONGING TO THE ASYMMETRIC UNIT

 ****    1 SYMMOPS - TRANSLATORS IN FRACTIONAL UNITS
 **** MATRICES AND TRANSLATORS IN THE CRYSTALLOGRAPHIC REFERENCE FRAME
   V INV                    ROTATION MATRICES                   TRANSLATORS
   1   1  1.00  0.00  0.00  0.00  1.00  0.00  0.00  0.00  1.00  0.00  0.00  0.00

 DIRECT LATTICE VECTORS CARTESIAN COMPONENTS (ANGSTROM)
          X                    Y                    Z
   0.962979189667E+01  -0.754187732153E-02   0.000000000000E+00
   0.000000000000E+00   0.118381910700E+02   0.000000000000E+00
   0.558503297226E-02  -0.592194364699E+01   0.102365437774E+02


 CARTESIAN COORDINATES - PRIMITIVE CELL
 *******************************************************************************
 *      ATOM          X(ANGSTROM)         Y(ANGSTROM)         Z(ANGSTROM)
 *******************************************************************************
    1     8 O     2.135513415596E+00  1.344341814182E-02  4.272065550363E+00
    2     8 O    -2.149713296655E+00 -3.946955059787E-03 -4.315743739097E+00
    3     8 O    -2.165743383799E+00  2.022909506923E-02  4.305461605581E+00
    4     8 O     2.155401623971E+00 -1.940127104518E-02 -4.263685931901E+00
    5     8 O    -2.125410029753E+00  3.702616392265E+00  2.113883950408E+00
    6     8 O     2.128789100802E+00 -3.712929280325E+00 -2.114626726549E+00
    7     8 O     2.144204818903E+00  3.724063000906E+00 -2.164058070280E+00
    8     8 O    -2.142228883998E+00 -3.733643873791E+00  2.167973925338E+00
    9     8 O     2.158932667413E+00 -3.682209578173E+00  2.150299380614E+00
   10     8 O    -2.153068129223E+00  3.683503577191E+00 -2.148320447991E+00
   11     8 O     2.172858320936E+00  3.734349590936E+00  2.142163081302E+00
   12     8 O    -2.174566397925E+00 -3.731810191404E+00 -2.148503096296E+00
   13     8 O     3.498385675783E+00  2.270121442644E+00  3.923160406468E+00
   14     8 O    -3.499880341193E+00 -2.260794328252E+00 -3.924603562938E+00
   15     8 O    -3.440059589611E+00  2.325736129438E+00  3.965202044125E+00
   16     8 O     3.435886592627E+00 -2.323323519331E+00 -3.960370060920E+00
   17     8 O     3.504296848286E+00 -4.533813281209E+00  1.316785119434E-02
   18     8 O    -3.501496563793E+00  4.531256881900E+00 -1.338351229874E-02
   19     8 O     3.497343143094E+00  2.262102392152E+00 -3.927013790344E+00
   20     8 O    -3.490263203211E+00 -2.257152826255E+00  3.923166831374E+00
   21     8 O     3.444729778057E+00 -2.275826109574E+00  3.992147013636E+00
   22     8 O    -3.442602319550E+00  2.286103296165E+00 -3.993704530263E+00
   23     8 O     3.433774912438E+00  4.608864106021E+00 -1.844190773467E-02
   24     8 O    -3.432688602786E+00 -4.609472133281E+00  1.845237807016E-02
   25     8 O    -2.527873557704E-02 -2.840113125658E-02  2.690825848226E+00
   26     8 O    -1.917552073482E-02  2.351042990842E-02 -2.689403012072E+00
   27     8 O     3.736075360675E-02  2.308772909237E+00  1.367526547372E+00
   28     8 O    -3.312798849054E-02 -2.319058845866E+00 -1.371436819216E+00
   29     8 O     1.442787650497E-02  2.332471186121E+00 -1.320140569626E+00
   30     8 O    -1.587439832833E-02 -2.342657023367E+00  1.321742303033E+00
   31     8 O     1.358929126271E+00  2.718168354704E-02 -6.814119700812E+00
   32     8 O    -1.329545668824E+00  5.901398786914E+00 -3.396523957207E+00
   33     8 O     1.322519489992E+00 -5.899719062436E+00 -3.418237133846E+00
   34     8 O    -1.284124187538E+00  5.895996932765E+00  3.394837336547E+00
   35     1 H     2.660616986300E+00 -8.163488201457E-01  4.144018417728E+00
   36     1 H     1.838467756044E+00  6.338962815321E-03  5.216046642582E+00
   37     1 H    -2.659620775661E+00  8.308617344854E-01 -4.158972143335E+00
   38     1 H    -1.371171372174E+00  1.550285849359E-02 -3.706021120760E+00
   39     1 H    -2.680622513403E+00 -8.074881290673E-01  4.129023397036E+00
   40     1 H    -1.383021935395E+00  1.506511267276E-03  3.700314619937E+00
   41     1 H     2.682952963027E+00  8.056223807217E-01 -4.118510674227E+00
   42     1 H     1.862176160967E+00  3.174995262449E-03 -5.208667237018E+00
   43     1 H    -2.652194865642E+00  3.180040342324E+00  2.769248904032E+00
   44     1 H    -1.820671352429E+00  4.512287475270E+00  2.592586799391E+00
   45     1 H     2.653531150416E+00 -3.186183055523E+00 -2.768564031659E+00
   46     1 H     1.833064469955E+00 -4.525442177924E+00 -2.595989933205E+00
   47     1 H     2.649217167940E+00  4.013457137027E+00 -1.363234623339E+00
   48     1 H     1.367459005352E+00  3.203522191843E+00 -1.841974447518E+00
   49     1 H    -2.649118521493E+00 -4.019718108956E+00  1.367037104963E+00
   50     1 H    -1.363925916492E+00 -3.214949299366E+00  1.845184426763E+00
   51     1 H     2.687986034361E+00 -3.970252522225E+00  1.364263042523E+00
   52     1 H     1.867554688255E+00 -4.510319764150E+00  2.607056785046E+00
   53     1 H    -2.684306974719E+00  3.971046230970E+00 -1.363328239062E+00
   54     1 H    -1.853099072297E+00  4.511269897102E+00 -2.598342371819E+00
   55     1 H     2.689355314427E+00  3.170374919010E+00  2.772003588478E+00
   56     1 H     1.391910447154E+00  3.198506150423E+00  1.856375082626E+00
   57     1 H    -2.691444454765E+00 -3.163057479015E+00 -2.773764320274E+00
   58     1 H    -1.390945905921E+00 -3.199901158287E+00 -1.861782799250E+00
   59     1 H     3.034270046519E+00  1.402050228991E+00  4.034816584224E+00
   60     1 H     3.395318830547E+00  2.746899856702E+00  4.781035708694E+00
   61     1 H    -3.041000458721E+00 -1.391633000317E+00 -4.044216156171E+00
   62     1 H    -3.399244483217E+00 -2.739832627571E+00 -4.781608207211E+00
   63     1 H    -3.029738611246E+00  1.431659026658E+00  4.073189318617E+00
   64     1 H    -4.409922805300E+00  2.207646150541E+00  3.835097612779E+00
   65     1 H     3.020719553231E+00 -1.429316688227E+00 -4.055356802523E+00
   66     1 H     4.405317031770E+00 -2.202336155418E+00 -3.833115714622E+00
   67     1 H     3.035603451370E+00 -4.198786110187E+00 -7.921599964704E-01
   68     1 H     3.401069855544E+00 -5.515917221327E+00  0.000000000000E+00
   69     1 H    -3.033913050773E+00  4.194521140990E+00  7.915209134624E-01
   70     1 H    -3.399265736479E+00  5.512881659578E+00  2.397009223141E-03
   71     1 H     3.037064779746E+00  2.797602506522E+00 -3.233225903453E+00
   72     1 H     3.395185710960E+00  2.766624805567E+00 -4.768999835522E+00
   73     1 H    -3.033488297353E+00 -2.796291945378E+00  3.230150471176E+00
   74     1 H    -3.390532276434E+00 -2.761129240802E+00  4.765908274451E+00
   75     1 H     3.028418800444E+00 -2.804442101049E+00  3.265095510923E+00
   76     1 H     4.413627408944E+00 -2.223378055683E+00  3.822173207060E+00
   77     1 H    -3.029828870988E+00  2.816277638362E+00 -3.265964237579E+00
   78     1 H    -4.412445496407E+00  2.230907945987E+00 -3.825841157533E+00
   79     1 H     3.022811798393E+00  4.249430115565E+00  8.079837381220E-01
   80     1 H     4.401121396194E+00  4.424719155168E+00  1.279212709972E-02
   81     1 H    -3.023082683972E+00 -4.249608414358E+00 -8.078991242964E-01
   82     1 H    -4.400786309244E+00 -4.427046534509E+00 -1.272244980502E-02
   83     1 H     7.799688972677E-01 -1.042304307614E-02  3.265164446213E+00
   84     1 H     1.175196422977E-03  8.003656594836E-01  2.153962150370E+00
   85     1 H     7.900007118516E-01  1.371216134882E-03 -3.256876224625E+00
   86     1 H    -1.480361134984E-02 -8.101537772671E-01 -2.159661697978E+00
   87     1 H    -7.693719915972E-01  2.814509034573E+00  1.635099479937E+00
   88     1 H     2.269426327114E-02  2.262983022457E+00  3.811273626161E-01
   89     1 H     7.729638190003E-01 -2.827687670470E+00 -1.636993222505E+00
   90     1 H    -1.913940722301E-02 -2.272655950997E+00 -3.844864448169E-01
   91     1 H    -7.920244753664E-01  2.817191033819E+00 -1.622989111063E+00
   92     1 H    -9.679148717496E-04  1.455280576554E+00 -1.774045561888E+00
   93     1 H     7.934051866938E-01 -2.822269105138E+00  1.625482079994E+00
   94     1 H    -9.874258535862E-03 -1.466230879358E+00  1.777524009889E+00
   95     1 H     1.665069936583E+00  5.126739812941E+00  2.952452397477E+00
   96     1 H     3.680742211640E-01  4.776651427696E-03 -6.824362518249E+00
   97     1 H    -1.649265070073E+00  1.461886864785E-03  5.905488448024E+00
   98     1 H    -1.657463469564E+00 -5.115395282998E+00 -2.952319023249E+00
   99     1 H     1.623263681914E+00  5.116681683095E+00 -2.956531804368E+00
  100     1 H     3.322829178691E-01 -5.918462199767E+00 -3.406840081467E+00
  101     1 H    -1.621598493123E+00 -2.976122378327E-03 -5.909047486005E+00
  102     1 H    -1.613980937860E+00 -5.120313856921E+00  2.952155068036E+00

 *******************************************************************************
 STARTING BASIS SET HANDLING 
 *******************************************************************************

 Loading internal basis set: DEF2-MSVP           

 Please cite in your publication:
 Fully Optimized Contracted Gaussian Basis Sets for Atoms Li to Kr. A. Sch�fer, 
 H. Horn and R. Ahlrichs; J. Chem. Phys. 97, 2571 (1992).                       
                                                                                
                    
 S. Grimme, J. G. Brandenburg, C. Bannwarth, and A. Hansen, J. Chem. Phys., 143,
  054107 (2015).                                                                
                                                                                
                    

 *******************************************************************************
 LOCAL ATOMIC FUNCTIONS BASIS SET
 *******************************************************************************
   ATOM   X(AU)   Y(AU)   Z(AU)  N. TYPE  EXPONENT  S COEF   P COEF   D/F/G COEF
 *******************************************************************************
   1 O    4.036   0.025   8.073
                                  1 S  
                                         6.773E+03 1.727E-03 0.000E+00 0.000E+00
                                         1.017E+03 1.325E-02 0.000E+00 0.000E+00
                                         2.313E+02 6.603E-02 0.000E+00 0.000E+00
                                         6.501E+01 2.353E-01 0.000E+00 0.000E+00
                                         2.050E+01 5.498E-01 0.000E+00 0.000E+00
                                  2 S  
                                         6.716E+00 1.000E+00 0.000E+00 0.000E+00
                                  3 S  
                                         1.147E+00 1.000E+00 0.000E+00 0.000E+00
                                  4 S  
                                         3.342E-01 1.000E+00 0.000E+00 0.000E+00
                           5-     7 P  
                                         1.769E+01 0.000E+00 4.359E-02 0.000E+00
                                         3.854E+00 0.000E+00 2.318E-01 0.000E+00
                                         1.047E+00 0.000E+00 5.146E-01 0.000E+00
                           8-    10 P  
                                         2.759E-01 0.000E+00 1.000E+00 0.000E+00
                          11-    15 D  
                                         8.000E-01 0.000E+00 0.000E+00 1.000E+00
   2 O   -4.062  -0.007  -8.156
   3 O   -4.093   0.038   8.136
   4 O    4.073  -0.037  -8.057
   5 O   -4.016   6.997   3.995
   6 O    4.023  -7.016  -3.996
   7 O    4.052   7.037  -4.089
   8 O   -4.048  -7.056   4.097
   9 O    4.080  -6.958   4.063
  10 O   -4.069   6.961  -4.060
  11 O    4.106   7.057   4.048
  12 O   -4.109  -7.052  -4.060
  13 O    6.611   4.290   7.414
  14 O   -6.614  -4.272  -7.416
  15 O   -6.501   4.395   7.493
  16 O    6.493  -4.390  -7.484
  17 O    6.622  -8.568   0.025
  18 O   -6.617   8.563  -0.025
  19 O    6.609   4.275  -7.421
  20 O   -6.596  -4.265   7.414
  21 O    6.510  -4.301   7.544
  22 O   -6.506   4.320  -7.547
  23 O    6.489   8.709  -0.035
  24 O   -6.487  -8.711   0.035
  25 O   -0.048  -0.054   5.085
  26 O   -0.036   0.044  -5.082
  27 O    0.071   4.363   2.584
  28 O   -0.063  -4.382  -2.592
  29 O    0.027   4.408  -2.495
  30 O   -0.030  -4.427   2.498
  31 O    2.568   0.051 -12.877
  32 O   -2.512  11.152  -6.419
  33 O    2.499 -11.149  -6.460
  34 O   -2.427  11.142   6.415
  35 H    5.028  -1.543   7.831
                                511 S  
                                         1.874E+01 1.968E-02 0.000E+00 0.000E+00
                                         2.826E+00 1.380E-01 0.000E+00 0.000E+00
                                         6.401E-01 4.783E-01 0.000E+00 0.000E+00
                                512 S  
                                         1.756E-01 1.000E+00 0.000E+00 0.000E+00
  36 H    3.474   0.012   9.857
  37 H   -5.026   1.570  -7.859
  38 H   -2.591   0.029  -7.003
  39 H   -5.066  -1.526   7.803
  40 H   -2.614   0.003   6.993
  41 H    5.070   1.522  -7.783
  42 H    3.519   0.006  -9.843
  43 H   -5.012   6.009   5.233
  44 H   -3.441   8.527   4.899
  45 H    5.014  -6.021  -5.232
  46 H    3.464  -8.552  -4.906
  47 H    5.006   7.584  -2.576
  48 H    2.584   6.054  -3.481
  49 H   -5.006  -7.596   2.583
  50 H   -2.577  -6.075   3.487
  51 H    5.080  -7.503   2.578
  52 H    3.529  -8.523   4.927
  53 H   -5.073   7.504  -2.576
  54 H   -3.502   8.525  -4.910
  55 H    5.082   5.991   5.238
  56 H    2.630   6.044   3.508
  57 H   -5.086  -5.977  -5.242
  58 H   -2.629  -6.047  -3.518
  59 H    5.734   2.649   7.625
  60 H    6.416   5.191   9.035
  61 H   -5.747  -2.630  -7.642
  62 H   -6.424  -5.178  -9.036
  63 H   -5.725   2.705   7.697
  64 H   -8.334   4.172   7.247
  65 H    5.708  -2.701  -7.664
  66 H    8.325  -4.162  -7.244
  67 H    5.736  -7.935  -1.497
  68 H    6.427 -10.424   0.000
  69 H   -5.733   7.926   1.496
  70 H   -6.424  10.418   0.005
  71 H    5.739   5.287  -6.110
  72 H    6.416   5.228  -9.012
  73 H   -5.732  -5.284   6.104
  74 H   -6.407  -5.218   9.006
  75 H    5.723  -5.300   6.170
  76 H    8.341  -4.202   7.223
  77 H   -5.726   5.322  -6.172
  78 H   -8.338   4.216  -7.230
  79 H    5.712   8.030   1.527
  80 H    8.317   8.362   0.024
  81 H   -5.713  -8.031  -1.527
  82 H   -8.316  -8.366  -0.024
  83 H    1.474  -0.020   6.170
  84 H    0.002   1.512   4.070
  85 H    1.493   0.003  -6.155
  86 H   -0.028  -1.531  -4.081
  87 H   -1.454   5.319   3.090
  88 H    0.043   4.276   0.720
  89 H    1.461  -5.344  -3.093
  90 H   -0.036  -4.295  -0.727
  91 H   -1.497   5.324  -3.067
  92 H   -0.002   2.750  -3.352
  93 H    1.499  -5.333   3.072
  94 H   -0.019  -2.771   3.359
  95 H    3.147   9.688   5.579
  96 H    0.696   0.009 -12.896
  97 H   -3.117   0.003  11.160
  98 H   -3.132  -9.667  -5.579
  99 H    3.068   9.669  -5.587
 100 H    0.628 -11.184  -6.438
 101 H   -3.064  -0.006 -11.166
 102 H   -3.050  -9.676   5.579

 *******************************************************************************
 FINISHED BASIS SET HANDLING 
 *******************************************************************************

 INFORMATION **** SET_MPP **** PCRYSTAL CALCULATION
 INFORMATION **** READM2 **** NEW DEFAULT: FOCK/KS MATRIX MIXING SET TO 30 %
 INFORMATION **** READM2 **** NEW DEFAULT: FULL DIRECT SCF MODE
 INFORMATION **** READM2 **** NEW DEFAULT: COULOMB BIPOLAR BUFFER SET TO 32 Mb
 INFORMATION **** READM2 **** NEW DEFAULT: EXCHANGE BIPOLAR BUFFER SET TO 32 Mb

 *******************************************************************************
 NEW DEFAULT: DFT INTEGRATION GRID INCREASED TO XLGRID
 NEW DEFAULT: DIIS ACCELERATOR ACTIVE
 USE KEYWORD NODIIS TO TURN IT OFF
 *******************************************************************************

 INFORMATION **** RDDFTP **** HSE-3c calculation
 INFORMATION **** RDDFTP **** HSE screened hybrid functional combined with D3 and gCP

PLEASE CITE:
(1) HSE-3c Reference
 J. G. Brandenburg, E. Caldeweyer, and S. Grimme, 
 Phys. Chem. Chem. Phys. 18, 15519 (2016)
(2) DFT-D3 Reference
 S. Grimme, J. Antony, S. Ehrlich,
 and H. Krieg, J. Chem. Phys. 132, 154104 (2010)
(3) gCP Reference
 H. Kruse and S. Grimme J. Chem. Phys, 136, 154101 (2012)
 J. G. Brandenburg, M. Alessio, B. Civalleri, M. F. Peintinger
 T. Bredow, and S. Grimme, J. Phys. Chem. A, 117, 9282 (2013) 

 WARNING **** RDDFTP **** HSE3c-HJS ACTIVE
 RANGE SEPARATION - OMEGA:   0.110000000000000     
 WARNING **** RDDFTP **** HSE-3c has to be combined with def2-mSVP basis set
 WARNING **** RDDFTP **** Note: Harmonic frequencies are scaled by 0.95
 WARNING **** RDDFTP **** as recommended in original publication
 INFORMATION **** BIPOSIZE **** COULOMB BIPOLAR BUFFER SET TO    60000000
 INFORMATION **** EXCHSIZE **** EXCHANGE BIPOLAR BUFFER SIZE SET TO    40000000
 *******************************************************************************
 N. OF ATOMS PER CELL       102  COULOMB OVERLAP TOL         (T1) 10**   -6
 NUMBER OF SHELLS           374  COULOMB PENETRATION TOL     (T2) 10**   -6
 NUMBER OF AO               646  EXCHANGE OVERLAP TOL        (T3) 10**   -6
 N. OF ELECTRONS PER CELL   340  EXCHANGE PSEUDO OVP (F(G))  (T4) 10**   -6
 CORE ELECTRONS PER CELL     68  EXCHANGE PSEUDO OVP (P(G))  (T5) 10**  -12
 N. OF SYMMETRY OPERATORS     1  POLE ORDER IN MONO ZONE                  4
 *******************************************************************************
 TYPE OF CALCULATION :  RESTRICTED CLOSED SHELL
 KOHN-SHAM HAMILTONIAN

 (EXCHANGE)[CORRELATION] FUNCTIONAL:(HSE-3c)[PBEh-3c]

 RANGE-SEPARATED HYBRID FUNCTIONAL 
 OMEGA (SHORT-RANGE)[LONG-RANGE]:(    0.1100)[    0.0000]

 HYBRID EXCHANGE - PERCENTAGE OF FOCK EXCHANGE    42.0000

 CAPPA:IS1  1;IS2  1;IS3  1; K PTS MONK NET   1; SYMMOPS:K SPACE   2;G SPACE   1

 *******************************************************************************
 MAX NUMBER OF SCF CYCLES      50  CONVERGENCE ON DELTAP        10**-16
 WEIGHT OF F(I) IN F(I+1)      30% CONVERGENCE ON ENERGY        10**- 6
 S(K) EIGENV. THRESHOLD  10*10.**-4
 SHRINK. FACT.(MONKH.)    1  1  1  NUMBER OF K POINTS IN THE IBZ      1
 SHRINKING FACTOR(GILAT NET)    1  NUMBER OF K POINTS(GILAT NET)      1
 *******************************************************************************
 *** K POINTS COORDINATES (OBLIQUE COORDINATES IN UNITS OF IS =  1)
   1-R(  0  0  0)

 DIRECT LATTICE VECTORS COMPON. (A.U.)     RECIP. LATTICE VECTORS COMPON. (A.U.) 
        X            Y            Z              X            Y            Z
   18.1976694   -0.0142521    0.0000000      0.3452742    0.0000000   -0.0001884
    0.0000000   22.3709390    0.0000000      0.0002200    0.2808637    0.1624824
    0.0105542  -11.1908517   19.3442643      0.0000000    0.0000000    0.3248087

 DISK SPACE FOR EIGENVECTORS (FTN 10)      417316 REALS

 SYMMETRY ADAPTION OF THE BLOCH FUNCTIONS DISABLED
 TTTTTTTTTTTTTTTTTTTTTTTTTTTTTT gordsh1     TELAPSE        0.14 TCPU        0.05

 MATRIX SIZE: P(G)  284210, F(G)   50511, P(G) IRR  142972, F(G) IRR   51055
 MAX G-VECTOR INDEX FOR 1- AND 2-ELECTRON INTEGRALS  29

 TTTTTTTTTTTTTTTTTTTTTTTTTTTTTT INPUT       TELAPSE        0.48 TCPU        0.40

 NEIGHBORS OF THE NON-EQUIVALENT ATOMS

 N = NUMBER OF NEIGHBORS AT DISTANCE R
    ATOM  N     R/ANG      R/AU   NEIGHBORS (ATOM LABELS AND CELL INDICES)
   1 O    1     0.9896     1.8701   36 H    0 0 0
   1 O    1     0.9903     1.8714   35 H    0 0 0
   1 O    1     1.6710     3.1578   59 H    0 0 0
   1 O    1     1.6888     3.1913   83 H    0 0 0
   1 O    1     2.6520     5.0116   21 O    0 0 0
   1 O    1     2.6593     5.0253   13 O    0 0 0

   2 O    1     0.9891     1.8691   38 H    0 0 0
   2 O    1     0.9907     1.8722   37 H    0 0 0
   2 O    1     1.6715     3.1586   61 H    0 0 0
   2 O    1     1.6785     3.1720  101 H    0 0 0
   2 O    1     2.6495     5.0067   22 O    0 0 0
   2 O    1     2.6588     5.0244   14 O    0 0 0

   3 O    1     0.9895     1.8700   40 H    0 0 0
   3 O    1     0.9906     1.8720   39 H    0 0 0
   3 O    1     1.6711     3.1579   63 H    0 0 0
   3 O    1     1.6814     3.1774   97 H    0 0 0
   3 O    1     2.6561     5.0194   15 O    0 0 0
   3 O    1     2.6621     5.0307   20 O    0 0 0

   4 O    1     0.9897     1.8702   42 H    0 0 0
   4 O    1     0.9900     1.8708   41 H    0 0 0
   4 O    1     1.6673     3.1508   65 H    0 0 0
   4 O    1     1.6966     3.2061   85 H    0 0 0
   4 O    1     2.6532     5.0139   16 O    0 0 0
   4 O    1     2.6682     5.0422   19 O    0 0 0

   5 O    1     0.9887     1.8684   44 H    0 0 0
   5 O    1     0.9900     1.8708   43 H    0 0 0
   5 O    1     1.6781     3.1711   69 H    0 0 0
   5 O    1     1.6902     3.1940   87 H    0 0 0
   5 O    1     2.6555     5.0181   15 O    0 0 0
   5 O    1     2.6656     5.0373   18 O    0 0 0

   6 O    1     0.9896     1.8701   46 H    0 0 0
   6 O    1     0.9902     1.8712   45 H    0 0 0
   6 O    1     1.6755     3.1662   67 H    0 0 0
   6 O    1     1.6882     3.1903   89 H    0 0 0
   6 O    1     2.6545     5.0162   16 O    0 0 0
   6 O    1     2.6633     5.0330   17 O    0 0 0

   7 O    1     0.9890     1.8689   48 H    0 0 0
   7 O    1     0.9900     1.8708   47 H    0 0 0
   7 O    1     1.6729     3.1614   71 H    0 0 0
   7 O    1     1.6849     3.1839   99 H    0 0 0
   7 O    1     2.6551     5.0174   23 O    0 0 0
   7 O    1     2.6601     5.0269   19 O    0 0 0

   8 O    1     0.9894     1.8698   50 H    0 0 0
   8 O    1     0.9901     1.8710   49 H    0 0 0
   8 O    1     1.6737     3.1628   73 H    0 0 0
   8 O    1     1.6783     3.1716  102 H    0 0 0
   8 O    1     2.6557     5.0186   24 O    0 0 0
   8 O    1     2.6604     5.0275   20 O    0 0 0

   9 O    1     0.9896     1.8701   52 H    0 0 0
   9 O    1     0.9903     1.8714   51 H    0 0 0
   9 O    1     1.6641     3.1447   75 H    0 0 0
   9 O    1     1.6969     3.2067   93 H    0 0 0
   9 O    1     2.6502     5.0082   21 O    0 0 0
   9 O    1     2.6651     5.0362   17 O    0 0 0

  10 O    1     0.9888     1.8685   54 H    0 0 0
  10 O    1     0.9905     1.8718   53 H    0 0 0
  10 O    1     1.6643     3.1451   77 H    0 0 0
  10 O    1     1.6967     3.2064   91 H    0 0 0
  10 O    1     2.6497     5.0073   22 O    0 0 0
  10 O    1     2.6636     5.0335   18 O    0 0 0

  11 O    1     0.9893     1.8695   56 H    0 0 0
  11 O    1     0.9907     1.8722   55 H    0 0 0
  11 O    1     1.6637     3.1439   79 H    0 0 0
  11 O    1     1.6891     3.1920   95 H    0 0 0
  11 O    1     2.6501     5.0079   23 O    0 0 0
  11 O    1     2.6595     5.0257   13 O    0 0 0

  12 O    1     0.9895     1.8700   58 H    0 0 0
  12 O    1     0.9908     1.8723   57 H    0 0 0
  12 O    1     1.6689     3.1538   81 H    0 0 0
  12 O    1     1.6816     3.1778   98 H    0 0 0
  12 O    1     2.6550     5.0172   24 O    0 0 0
  12 O    1     2.6599     5.0264   14 O    0 0 0

  13 O    1     0.9869     1.8649   60 H    0 0 0
  13 O    1     0.9907     1.8721   59 H    0 0 0
  13 O    1     1.6704     3.1565   55 H    0 0 0
  13 O    1     1.7252     3.2601   64 H    1 0 0
  13 O    1     2.6593     5.0253    1 O    0 0 0
  13 O    1     2.6595     5.0257   11 O    0 0 0

  14 O    1     0.9869     1.8651   62 H    0 0 0
  14 O    1     0.9901     1.8710   61 H    0 0 0
  14 O    1     1.6710     3.1576   57 H    0 0 0
  14 O    1     1.7283     3.2660   66 H   -1 0 0
  14 O    1     2.6588     5.0244    2 O    0 0 0
  14 O    1     2.6599     5.0264   12 O    0 0 0

  15 O    1     0.9857     1.8626   64 H    0 0 0
  15 O    1     0.9896     1.8702   63 H    0 0 0
  15 O    1     1.6676     3.1513   43 H    0 0 0
  15 O    1     1.7161     3.2430   62 H    0 1 1
  15 O    1     2.6555     5.0181    5 O    0 0 0
  15 O    1     2.6561     5.0194    3 O    0 0 0

  16 O    1     0.9852     1.8618   66 H    0 0 0
  16 O    1     0.9903     1.8713   65 H    0 0 0
  16 O    1     1.6664     3.1491   45 H    0 0 0
  16 O    1     1.7185     3.2475   60 H    0-1-1
  16 O    1     2.6532     5.0139    4 O    0 0 0
  16 O    1     2.6545     5.0162    6 O    0 0 0

  17 O    1     0.9876     1.8663   68 H    0 0 0
  17 O    1     0.9902     1.8712   67 H    0 0 0
  17 O    1     1.6761     3.1674   51 H    0 0 0
  17 O    1     1.7278     3.2650   82 H    1 0 0
  17 O    1     2.6633     5.0330    6 O    0 0 0
  17 O    1     2.6651     5.0362    9 O    0 0 0

  18 O    1     0.9871     1.8653   70 H    0 0 0
  18 O    1     0.9899     1.8706   69 H    0 0 0
  18 O    1     1.6745     3.1644   53 H    0 0 0
  18 O    1     1.7302     3.2696   80 H   -1 0 0
  18 O    1     2.6636     5.0335   10 O    0 0 0
  18 O    1     2.6656     5.0373    5 O    0 0 0

  19 O    1     0.9869     1.8649   72 H    0 0 0
  19 O    1     0.9899     1.8707   71 H    0 0 0
  19 O    1     1.6797     3.1741   41 H    0 0 0
  19 O    1     1.7234     3.2568   78 H    1 0 0
  19 O    1     2.6601     5.0269    7 O    0 0 0
  19 O    1     2.6682     5.0422    4 O    0 0 0

  20 O    1     0.9870     1.8651   74 H    0 0 0
  20 O    1     0.9897     1.8703   73 H    0 0 0
  20 O    1     1.6731     3.1618   39 H    0 0 0
  20 O    1     1.7293     3.2680   76 H   -1 0 0
  20 O    1     2.6604     5.0275    8 O    0 0 0
  20 O    1     2.6621     5.0307    3 O    0 0 0

  21 O    1     0.9851     1.8616   76 H    0 0 0
  21 O    1     0.9906     1.8720   75 H    0 0 0
  21 O    1     1.6637     3.1440   35 H    0 0 0
  21 O    1     1.7182     3.2469   72 H    0 0 1
  21 O    1     2.6502     5.0082    9 O    0 0 0
  21 O    1     2.6520     5.0116    1 O    0 0 0

  22 O    1     0.9858     1.8629   78 H    0 0 0
  22 O    1     0.9905     1.8718   77 H    0 0 0
  22 O    1     1.6608     3.1384   37 H    0 0 0
  22 O    1     1.7172     3.2449   74 H    0 0-1
  22 O    1     2.6495     5.0067    2 O    0 0 0
  22 O    1     2.6497     5.0073   10 O    0 0 0

  23 O    1     0.9852     1.8618   80 H    0 0 0
  23 O    1     0.9905     1.8717   79 H    0 0 0
  23 O    1     1.6669     3.1500   47 H    0 0 0
  23 O    1     1.7138     3.2387   68 H    0 1 0
  23 O    1     2.6501     5.0079   11 O    0 0 0
  23 O    1     2.6551     5.0174    7 O    0 0 0

  24 O    1     0.9856     1.8626   82 H    0 0 0
  24 O    1     0.9900     1.8709   81 H    0 0 0
  24 O    1     1.6675     3.1511   49 H    0 0 0
  24 O    1     1.7162     3.2432   70 H    0-1 0
  24 O    1     2.6550     5.0172   12 O    0 0 0
  24 O    1     2.6557     5.0186    8 O    0 0 0

  25 O    1     0.9878     1.8667   84 H    0 0 0
  25 O    1     0.9892     1.8694   83 H    0 0 0
  25 O    1     1.6922     3.1977   40 H    0 0 0
  25 O    1     1.7034     3.2190   94 H    0 0 0
  25 O    1     2.6779     5.0605    1 O    0 0 0
  25 O    1     2.6816     5.0675    3 O    0 0 0

  26 O    1     0.9877     1.8666   86 H    0 0 0
  26 O    1     0.9886     1.8681   85 H    0 0 0
  26 O    1     1.6916     3.1966   38 H    0 0 0
  26 O    1     1.6995     3.2115   92 H    0 0 0
  26 O    1     2.6805     5.0654    2 O    0 0 0
  26 O    1     2.6846     5.0732   29 O    0 0 0

  27 O    1     0.9876     1.8662   88 H    0 0 0
  27 O    1     0.9890     1.8690   87 H    0 0 0
  27 O    1     1.6928     3.1988   56 H    0 0 0
  27 O    1     1.7015     3.2154   84 H    0 0 0
  27 O    1     2.6791     5.0627    5 O    0 0 0
  27 O    1     2.6819     5.0681   11 O    0 0 0

  28 O    1     0.9881     1.8673   90 H    0 0 0
  28 O    1     0.9894     1.8698   89 H    0 0 0
  28 O    1     1.6912     3.1958   58 H    0 0 0
  28 O    1     1.7025     3.2172   86 H    0 0 0
  28 O    1     2.6775     5.0598    6 O    0 0 0
  28 O    1     2.6806     5.0655   12 O    0 0 0

  29 O    1     0.9878     1.8667   92 H    0 0 0
  29 O    1     0.9885     1.8679   91 H    0 0 0
  29 O    1     1.6917     3.1968   48 H    0 0 0
  29 O    1     1.7027     3.2176   88 H    0 0 0
  29 O    1     2.6804     5.0653    7 O    0 0 0
  29 O    1     2.6846     5.0732   26 O    0 0 0

  30 O    1     0.9879     1.8668   94 H    0 0 0
  30 O    1     0.9885     1.8681   93 H    0 0 0
  30 O    1     1.6888     3.1914   50 H    0 0 0
  30 O    1     1.7077     3.2270   90 H    0 0 0
  30 O    1     2.6781     5.0609    8 O    0 0 0
  30 O    1     2.6853     5.0744    9 O    0 0 0

  31 O    1     0.9890     1.8690   95 H    0-1-1
  31 O    1     0.9912     1.8730   96 H    0 0 0
  31 O    1     1.6827     3.1797   42 H    0 0 0
  31 O    1     1.6836     3.1816   52 H    0 0-1
  31 O    1     2.6492     5.0063   34 O    0-1-1
  31 O    1     2.6723     5.0499    4 O    0 0 0

  32 O    1     0.9897     1.8703   98 H    0 1 0
  32 O    1     0.9898     1.8704   97 H    0 0-1
  32 O    1     1.6620     3.1407  100 H    0 1 0
  32 O    1     1.6863     3.1867   54 H    0 0 0
  32 O    1     2.6524     5.0123   33 O    0 1 0
  32 O    1     2.6709     5.0472   12 O    0 1 0

  33 O    1     0.9894     1.8697   99 H    0-1 0
  33 O    1     0.9905     1.8717  100 H    0 0 0
  33 O    1     1.6809     3.1764   46 H    0 0 0
  33 O    1     1.6816     3.1778   36 H    0-1-1
  33 O    1     2.6524     5.0123   32 O    0-1 0
  33 O    1     2.6705     5.0465    6 O    0 0 0

  34 O    1     0.9901     1.8710  102 H    0 1 0
  34 O    1     0.9901     1.8710  101 H    0 1 1
  34 O    1     1.6581     3.1333   96 H    0 1 1
  34 O    1     1.6871     3.1881   44 H    0 0 0
  34 O    1     2.6492     5.0063   31 O    0 1 1
  34 O    1     2.6682     5.0421    8 O    0 1 0

  35 H    1     0.9903     1.8714    1 O    0 0 0
  35 H    1     1.5818     2.9891   36 H    0 0 0
  35 H    1     1.6637     3.1440   21 O    0 0 0
  35 H    1     2.2046     4.1661   75 H    0 0 0
  35 H    1     2.2268     4.2081   83 H    0 0 0
  35 H    1     2.2523     4.2562   59 H    0 0 0

  36 H    1     0.9896     1.8701    1 O    0 0 0
  36 H    1     1.5818     2.9891   35 H    0 0 0
  36 H    1     1.6816     3.1778   33 O    0 1 1
  36 H    1     2.1848     4.1286   59 H    0 0 0
  36 H    1     2.2036     4.1642  100 H    0 1 1
  36 H    1     2.2196     4.1944   83 H    0 0 0

  37 H    1     0.9907     1.8722    2 O    0 0 0
  37 H    1     1.5906     3.0058   38 H    0 0 0
  37 H    1     1.6608     3.1384   22 O    0 0 0
  37 H    1     2.1990     4.1555  101 H    0 0 0
  37 H    1     2.2083     4.1730   77 H    0 0 0
  37 H    1     2.2579     4.2668   61 H    0 0 0

  38 H    1     0.9891     1.8691    2 O    0 0 0
  38 H    1     1.5906     3.0058   37 H    0 0 0
  38 H    1     1.6916     3.1966   26 O    0 0 0
  38 H    1     2.2074     4.1714   85 H    0 0 0
  38 H    1     2.2097     4.1757   61 H    0 0 0
  38 H    1     2.2165     4.1885   86 H    0 0 0

  39 H    1     0.9906     1.8720    3 O    0 0 0
  39 H    1     1.5881     3.0011   40 H    0 0 0
  39 H    1     1.6731     3.1618   20 O    0 0 0
  39 H    1     2.1740     4.1083   74 H    0 0 0
  39 H    1     2.2077     4.1719   97 H    0 0 0
  39 H    1     2.2108     4.1779   73 H    0 0 0

  40 H    1     0.9895     1.8700    3 O    0 0 0
  40 H    1     1.5881     3.0011   39 H    0 0 0
  40 H    1     1.6922     3.1977   25 O    0 0 0
  40 H    1     2.2064     4.1694   83 H    0 0 0
  40 H    1     2.2127     4.1814   63 H    0 0 0
  40 H    1     2.2212     4.1974   97 H    0 0 0

  41 H    1     0.9900     1.8708    4 O    0 0 0
  41 H    1     1.5830     2.9915   42 H    0 0 0
  41 H    1     1.6797     3.1741   19 O    0 0 0
  41 H    1     2.1854     4.1298   72 H    0 0 0
  41 H    1     2.2084     4.1733   71 H    0 0 0
  41 H    1     2.2299     4.2139   85 H    0 0 0

  42 H    1     0.9897     1.8702    4 O    0 0 0
  42 H    1     1.5830     2.9915   41 H    0 0 0
  42 H    1     1.6827     3.1797   31 O    0 0 0
  42 H    1     2.1736     4.1074   65 H    0 0 0
  42 H    1     2.2006     4.1586   96 H    0 0 0
  42 H    1     2.2269     4.2082   85 H    0 0 0

  43 H    1     0.9900     1.8708    5 O    0 0 0
  43 H    1     1.5804     2.9864   44 H    0 0 0
  43 H    1     1.6676     3.1513   15 O    0 0 0
  43 H    1     2.2135     4.1829   63 H    0 0 0
  43 H    1     2.2282     4.2107   87 H    0 0 0
  43 H    1     2.2553     4.2619   69 H    0 0 0

  44 H    1     0.9887     1.8684    5 O    0 0 0
  44 H    1     1.5804     2.9864   43 H    0 0 0
  44 H    1     1.6871     3.1881   34 O    0 0 0
  44 H    1     2.1947     4.1474   69 H    0 0 0
  44 H    1     2.2146     4.1850   87 H    0 0 0
  44 H    1     2.2393     4.2317  101 H    0 1 1

  45 H    1     0.9902     1.8712    6 O    0 0 0
  45 H    1     1.5801     2.9859   46 H    0 0 0
  45 H    1     1.6664     3.1491   16 O    0 0 0
  45 H    1     2.2084     4.1734   65 H    0 0 0
  45 H    1     2.2238     4.2025   89 H    0 0 0
  45 H    1     2.2533     4.2582   67 H    0 0 0

  46 H    1     0.9896     1.8701    6 O    0 0 0
  46 H    1     1.5801     2.9859   45 H    0 0 0
  46 H    1     1.6809     3.1764   33 O    0 0 0
  46 H    1     2.1924     4.1430   67 H    0 0 0
  46 H    1     2.2023     4.1618  100 H    0 0 0
  46 H    1     2.2194     4.1941   89 H    0 0 0

  47 H    1     0.9900     1.8708    7 O    0 0 0
  47 H    1     1.5900     3.0047   48 H    0 0 0
  47 H    1     1.6669     3.1500   23 O    0 0 0
  47 H    1     2.1928     4.1438   99 H    0 0 0
  47 H    1     2.2157     4.1871   79 H    0 0 0
  47 H    1     2.2640     4.2783   71 H    0 0 0

  48 H    1     0.9890     1.8689    7 O    0 0 0
  48 H    1     1.5900     3.0047   47 H    0 0 0
  48 H    1     1.6917     3.1968   29 O    0 0 0
  48 H    1     2.2047     4.1662   91 H    0 0 0
  48 H    1     2.2109     4.1779   71 H    0 0 0
  48 H    1     2.2212     4.1974   92 H    0 0 0

  49 H    1     0.9901     1.8710    8 O    0 0 0
  49 H    1     1.5900     3.0046   50 H    0 0 0
  49 H    1     1.6675     3.1511   24 O    0 0 0
  49 H    1     2.1898     4.1382  102 H    0 0 0
  49 H    1     2.2188     4.1929   81 H    0 0 0
  49 H    1     2.2618     4.2742   73 H    0 0 0

  50 H    1     0.9894     1.8698    8 O    0 0 0
  50 H    1     1.5900     3.0046   49 H    0 0 0
  50 H    1     1.6888     3.1914   30 O    0 0 0
  50 H    1     2.2038     4.1645   93 H    0 0 0
  50 H    1     2.2093     4.1749   73 H    0 0 0
  50 H    1     2.2127     4.1814   94 H    0 0 0

  51 H    1     0.9903     1.8714    9 O    0 0 0
  51 H    1     1.5841     2.9935   52 H    0 0 0
  51 H    1     1.6761     3.1674   17 O    0 0 0
  51 H    1     2.1815     4.1224   68 H    0 0 0
  51 H    1     2.1962     4.1502   67 H    0 0 0
  51 H    1     2.2306     4.2152   93 H    0 0 0

  52 H    1     0.9896     1.8701    9 O    0 0 0
  52 H    1     1.5841     2.9935   51 H    0 0 0
  52 H    1     1.6836     3.1816   31 O    0 0 1
  52 H    1     2.1658     4.0927   75 H    0 0 0
  52 H    1     2.2044     4.1656   96 H    0 0 1
  52 H    1     2.2286     4.2115   93 H    0 0 0

  53 H    1     0.9905     1.8718   10 O    0 0 0
  53 H    1     1.5837     2.9927   54 H    0 0 0
  53 H    1     1.6745     3.1644   18 O    0 0 0
  53 H    1     2.1803     4.1201   70 H    0 0 0
  53 H    1     2.1944     4.1469   69 H    0 0 0
  53 H    1     2.2315     4.2169   91 H    0 0 0

  54 H    1     0.9888     1.8685   10 O    0 0 0
  54 H    1     1.5837     2.9927   53 H    0 0 0
  54 H    1     1.6863     3.1867   32 O    0 0 0
  54 H    1     2.1687     4.0983   77 H    0 0 0
  54 H    1     2.2242     4.2031   91 H    0 0 0
  54 H    1     2.2440     4.2406   97 H    0 0-1

  55 H    1     0.9907     1.8722   11 O    0 0 0
  55 H    1     1.5882     3.0014   56 H    0 0 0
  55 H    1     1.6704     3.1565   13 O    0 0 0
  55 H    1     2.1712     4.1029   60 H    0 0 0
  55 H    1     2.2001     4.1577   59 H    0 0 0
  55 H    1     2.2156     4.1870   95 H    0 0 0

  56 H    1     0.9893     1.8695   11 O    0 0 0
  56 H    1     1.5882     3.0014   55 H    0 0 0
  56 H    1     1.6928     3.1988   27 O    0 0 0
  56 H    1     2.2053     4.1674   79 H    0 0 0
  56 H    1     2.2063     4.1692   87 H    0 0 0
  56 H    1     2.2195     4.1943   88 H    0 0 0

  57 H    1     0.9908     1.8723   12 O    0 0 0
  57 H    1     1.5888     3.0024   58 H    0 0 0
  57 H    1     1.6710     3.1576   14 O    0 0 0
  57 H    1     2.1706     4.1019   62 H    0 0 0
  57 H    1     2.2078     4.1721   61 H    0 0 0
  57 H    1     2.2164     4.1885   98 H    0 0 0

  58 H    1     0.9895     1.8700   12 O    0 0 0
  58 H    1     1.5888     3.0024   57 H    0 0 0
  58 H    1     1.6912     3.1958   28 O    0 0 0
  58 H    1     2.2072     4.1709   89 H    0 0 0
  58 H    1     2.2083     4.1730   81 H    0 0 0
  58 H    1     2.2190     4.1933   90 H    0 0 0

  59 H    1     0.9907     1.8721   13 O    0 0 0
  59 H    1     1.5798     2.9854   60 H    0 0 0
  59 H    1     1.6710     3.1578    1 O    0 0 0
  59 H    1     2.1848     4.1286   36 H    0 0 0
  59 H    1     2.2001     4.1577   55 H    0 0 0
  59 H    1     2.2523     4.2562   35 H    0 0 0

  60 H    1     0.9869     1.8649   13 O    0 0 0
  60 H    1     1.5798     2.9854   59 H    0 0 0
  60 H    1     1.7185     3.2475   16 O    0 1 1
  60 H    1     2.1267     4.0188   64 H    1 0 0
  60 H    1     2.1445     4.0524   66 H    0 1 1
  60 H    1     2.1712     4.1029   55 H    0 0 0

  61 H    1     0.9901     1.8710   14 O    0 0 0
  61 H    1     1.5779     2.9818   62 H    0 0 0
  61 H    1     1.6715     3.1586    2 O    0 0 0
  61 H    1     2.2078     4.1721   57 H    0 0 0
  61 H    1     2.2097     4.1757   38 H    0 0 0
  61 H    1     2.2579     4.2668   37 H    0 0 0

  62 H    1     0.9869     1.8651   14 O    0 0 0
  62 H    1     1.5779     2.9818   61 H    0 0 0
  62 H    1     1.7161     3.2430   15 O    0-1-1
  62 H    1     2.1279     4.0212   66 H   -1 0 0
  62 H    1     2.1436     4.0509   64 H    0-1-1
  62 H    1     2.1706     4.1019   57 H    0 0 0

  63 H    1     0.9896     1.8702   15 O    0 0 0
  63 H    1     1.6012     3.0258   64 H    0 0 0
  63 H    1     1.6711     3.1579    3 O    0 0 0
  63 H    1     2.2127     4.1814   40 H    0 0 0
  63 H    1     2.2135     4.1829   43 H    0 0 0
  63 H    1     2.2552     4.2617   62 H    0 1 1

  64 H    1     0.9857     1.8626   15 O    0 0 0
  64 H    1     1.6012     3.0258   63 H    0 0 0
  64 H    1     1.7252     3.2601   13 O   -1 0 0
  64 H    1     2.1267     4.0188   60 H   -1 0 0
  64 H    1     2.1436     4.0509   62 H    0 1 1
  64 H    1     2.2740     4.2973   43 H    0 0 0

  65 H    1     0.9903     1.8713   16 O    0 0 0
  65 H    1     1.6013     3.0260   66 H    0 0 0
  65 H    1     1.6673     3.1508    4 O    0 0 0
  65 H    1     2.1736     4.1074   42 H    0 0 0
  65 H    1     2.2084     4.1734   45 H    0 0 0
  65 H    1     2.2612     4.2730   41 H    0 0 0

  66 H    1     0.9852     1.8618   16 O    0 0 0
  66 H    1     1.6013     3.0260   65 H    0 0 0
  66 H    1     1.7283     3.2660   14 O    1 0 0
  66 H    1     2.1279     4.0212   62 H    1 0 0
  66 H    1     2.1445     4.0524   60 H    0-1-1
  66 H    1     2.2738     4.2968   45 H    0 0 0

  67 H    1     0.9902     1.8712   17 O    0 0 0
  67 H    1     1.5798     2.9855   68 H    0 0 0
  67 H    1     1.6755     3.1662    6 O    0 0 0
  67 H    1     2.1924     4.1430   46 H    0 0 0
  67 H    1     2.1962     4.1502   51 H    0 0 0
  67 H    1     2.2533     4.2582   45 H    0 0 0

  68 H    1     0.9876     1.8663   17 O    0 0 0
  68 H    1     1.5798     2.9855   67 H    0 0 0
  68 H    1     1.7138     3.2387   23 O    0-1 0
  68 H    1     2.1239     4.0135   82 H    1 0 0
  68 H    1     2.1450     4.0534   80 H    0-1 0
  68 H    1     2.1815     4.1224   51 H    0 0 0

  69 H    1     0.9899     1.8706   18 O    0 0 0
  69 H    1     1.5793     2.9845   70 H    0 0 0
  69 H    1     1.6781     3.1711    5 O    0 0 0
  69 H    1     2.1944     4.1469   53 H    0 0 0
  69 H    1     2.1947     4.1474   44 H    0 0 0
  69 H    1     2.2553     4.2619   43 H    0 0 0

  70 H    1     0.9871     1.8653   18 O    0 0 0
  70 H    1     1.5793     2.9845   69 H    0 0 0
  70 H    1     1.7162     3.2432   24 O    0 1 0
  70 H    1     2.1248     4.0152   80 H   -1 0 0
  70 H    1     2.1463     4.0560   82 H    0 1 0
  70 H    1     2.1803     4.1201   53 H    0 0 0

  71 H    1     0.9899     1.8707   19 O    0 0 0
  71 H    1     1.5773     2.9806   72 H    0 0 0
  71 H    1     1.6729     3.1614    7 O    0 0 0
  71 H    1     2.2084     4.1733   41 H    0 0 0
  71 H    1     2.2109     4.1779   48 H    0 0 0
  71 H    1     2.2640     4.2783   47 H    0 0 0

  72 H    1     0.9869     1.8649   19 O    0 0 0
  72 H    1     1.5773     2.9806   71 H    0 0 0
  72 H    1     1.7182     3.2469   21 O    0 0-1
  72 H    1     2.1225     4.0109   78 H    1 0 0
  72 H    1     2.1451     4.0537   76 H    0 0-1
  72 H    1     2.1854     4.1298   41 H    0 0 0

  73 H    1     0.9897     1.8703   20 O    0 0 0
  73 H    1     1.5771     2.9803   74 H    0 0 0
  73 H    1     1.6737     3.1628    8 O    0 0 0
  73 H    1     2.2093     4.1749   50 H    0 0 0
  73 H    1     2.2108     4.1779   39 H    0 0 0
  73 H    1     2.2618     4.2742   49 H    0 0 0

  74 H    1     0.9870     1.8651   20 O    0 0 0
  74 H    1     1.5771     2.9803   73 H    0 0 0
  74 H    1     1.7172     3.2449   22 O    0 0 1
  74 H    1     2.1262     4.0180   76 H   -1 0 0
  74 H    1     2.1455     4.0543   78 H    0 0 1
  74 H    1     2.1740     4.1083   39 H    0 0 0

  75 H    1     0.9906     1.8720   21 O    0 0 0
  75 H    1     1.6021     3.0276   76 H    0 0 0
  75 H    1     1.6641     3.1447    9 O    0 0 0
  75 H    1     2.1658     4.0927   52 H    0 0 0
  75 H    1     2.2046     4.1661   35 H    0 0 0
  75 H    1     2.2557     4.2627   51 H    0 0 0

  76 H    1     0.9851     1.8616   21 O    0 0 0
  76 H    1     1.6021     3.0276   75 H    0 0 0
  76 H    1     1.7293     3.2680   20 O    1 0 0
  76 H    1     2.1262     4.0180   74 H    1 0 0
  76 H    1     2.1451     4.0537   72 H    0 0 1
  76 H    1     2.2708     4.2911   35 H    0 0 0

  77 H    1     0.9905     1.8718   22 O    0 0 0
  77 H    1     1.6024     3.0281   78 H    0 0 0
  77 H    1     1.6643     3.1451   10 O    0 0 0
  77 H    1     2.1687     4.0983   54 H    0 0 0
  77 H    1     2.2083     4.1730   37 H    0 0 0
  77 H    1     2.2523     4.2562   53 H    0 0 0

  78 H    1     0.9858     1.8629   22 O    0 0 0
  78 H    1     1.6024     3.0281   77 H    0 0 0
  78 H    1     1.7234     3.2568   19 O   -1 0 0
  78 H    1     2.1225     4.0109   72 H   -1 0 0
  78 H    1     2.1455     4.0543   74 H    0 0-1
  78 H    1     2.2679     4.2858   37 H    0 0 0

  79 H    1     0.9905     1.8717   23 O    0 0 0
  79 H    1     1.6009     3.0252   80 H    0 0 0
  79 H    1     1.6637     3.1439   11 O    0 0 0
  79 H    1     2.2053     4.1674   56 H    0 0 0
  79 H    1     2.2157     4.1871   47 H    0 0 0
  79 H    1     2.2567     4.2645   68 H    0 1 0

  80 H    1     0.9852     1.8618   23 O    0 0 0
  80 H    1     1.6009     3.0252   79 H    0 0 0
  80 H    1     1.7302     3.2696   18 O    1 0 0
  80 H    1     2.1248     4.0152   70 H    1 0 0
  80 H    1     2.1450     4.0534   68 H    0 1 0
  80 H    1     2.2653     4.2809   47 H    0 0 0

  81 H    1     0.9900     1.8709   24 O    0 0 0
  81 H    1     1.6006     3.0247   82 H    0 0 0
  81 H    1     1.6689     3.1538   12 O    0 0 0
  81 H    1     2.2083     4.1730   58 H    0 0 0
  81 H    1     2.2188     4.1929   49 H    0 0 0
  81 H    1     2.2598     4.2704   70 H    0-1 0

  82 H    1     0.9856     1.8626   24 O    0 0 0
  82 H    1     1.6006     3.0247   81 H    0 0 0
  82 H    1     1.7278     3.2650   17 O   -1 0 0
  82 H    1     2.1239     4.0135   68 H   -1 0 0
  82 H    1     2.1463     4.0560   70 H    0-1 0
  82 H    1     2.2667     4.2835   49 H    0 0 0

  83 H    1     0.9892     1.8694   25 O    0 0 0
  83 H    1     1.5807     2.9871   84 H    0 0 0
  83 H    1     1.6888     3.1913    1 O    0 0 0
  83 H    1     2.2064     4.1694   40 H    0 0 0
  83 H    1     2.2196     4.1944   36 H    0 0 0
  83 H    1     2.2263     4.2071   94 H    0 0 0

  84 H    1     0.9878     1.8667   25 O    0 0 0
  84 H    1     1.5807     2.9871   83 H    0 0 0
  84 H    1     1.7015     3.2154   27 O    0 0 0
  84 H    1     2.2180     4.1915   87 H    0 0 0
  84 H    1     2.2238     4.2024   40 H    0 0 0
  84 H    1     2.2977     4.3420   94 H    0 0 0

  85 H    1     0.9886     1.8681   26 O    0 0 0
  85 H    1     1.5843     2.9940   86 H    0 0 0
  85 H    1     1.6966     3.2061    4 O    0 0 0
  85 H    1     2.2074     4.1714   38 H    0 0 0
  85 H    1     2.2222     4.1994   92 H    0 0 0
  85 H    1     2.2269     4.2082   42 H    0 0 0

  86 H    1     0.9877     1.8666   26 O    0 0 0
  86 H    1     1.5843     2.9940   85 H    0 0 0
  86 H    1     1.7025     3.2172   28 O    0 0 0
  86 H    1     2.2165     4.1885   38 H    0 0 0
  86 H    1     2.2280     4.2104   89 H    0 0 0
  86 H    1     2.2981     4.3427   92 H    0 0 0

  87 H    1     0.9890     1.8690   27 O    0 0 0
  87 H    1     1.5824     2.9903   88 H    0 0 0
  87 H    1     1.6902     3.1940    5 O    0 0 0
  87 H    1     2.2063     4.1692   56 H    0 0 0
  87 H    1     2.2146     4.1850   44 H    0 0 0
  87 H    1     2.2180     4.1915   84 H    0 0 0

  88 H    1     0.9876     1.8662   27 O    0 0 0
  88 H    1     1.5824     2.9903   87 H    0 0 0
  88 H    1     1.7027     3.2176   29 O    0 0 0
  88 H    1     2.2195     4.1943   56 H    0 0 0
  88 H    1     2.2332     4.2202   91 H    0 0 0
  88 H    1     2.2984     4.3434   84 H    0 0 0

  89 H    1     0.9894     1.8698   28 O    0 0 0
  89 H    1     1.5825     2.9905   90 H    0 0 0
  89 H    1     1.6882     3.1903    6 O    0 0 0
  89 H    1     2.2072     4.1709   58 H    0 0 0
  89 H    1     2.2194     4.1941   46 H    0 0 0
  89 H    1     2.2238     4.2025   45 H    0 0 0

  90 H    1     0.9881     1.8673   28 O    0 0 0
  90 H    1     1.5825     2.9905   89 H    0 0 0
  90 H    1     1.7077     3.2270   30 O    0 0 0
  90 H    1     2.2190     4.1933   58 H    0 0 0
  90 H    1     2.2366     4.2265   93 H    0 0 0
  90 H    1     2.3000     4.3464   86 H    0 0 0

  91 H    1     0.9885     1.8679   29 O    0 0 0
  91 H    1     1.5822     2.9899   92 H    0 0 0
  91 H    1     1.6967     3.2064   10 O    0 0 0
  91 H    1     2.2047     4.1662   48 H    0 0 0
  91 H    1     2.2242     4.2031   54 H    0 0 0
  91 H    1     2.2315     4.2169   53 H    0 0 0

  92 H    1     0.9878     1.8667   29 O    0 0 0
  92 H    1     1.5822     2.9899   91 H    0 0 0
  92 H    1     1.6995     3.2115   26 O    0 0 0
  92 H    1     2.2212     4.1974   48 H    0 0 0
  92 H    1     2.2222     4.1994   85 H    0 0 0
  92 H    1     2.2981     4.3427   86 H    0 0 0

  93 H    1     0.9885     1.8681   30 O    0 0 0
  93 H    1     1.5834     2.9922   94 H    0 0 0
  93 H    1     1.6969     3.2067    9 O    0 0 0
  93 H    1     2.2038     4.1645   50 H    0 0 0
  93 H    1     2.2286     4.2115   52 H    0 0 0
  93 H    1     2.2306     4.2152   51 H    0 0 0

  94 H    1     0.9879     1.8668   30 O    0 0 0
  94 H    1     1.5834     2.9922   93 H    0 0 0
  94 H    1     1.7034     3.2190   25 O    0 0 0
  94 H    1     2.2127     4.1814   50 H    0 0 0
  94 H    1     2.2263     4.2071   83 H    0 0 0
  94 H    1     2.2977     4.3420   84 H    0 0 0

  95 H    1     0.9890     1.8690   31 O    0 1 1
  95 H    1     1.5843     2.9939   96 H    0 1 1
  95 H    1     1.6891     3.1920   11 O    0 0 0
  95 H    1     2.2156     4.1870   55 H    0 0 0
  95 H    1     2.2309     4.2157   42 H    0 1 1
  95 H    1     2.2347     4.2231   56 H    0 0 0

  96 H    1     0.9912     1.8730   31 O    0 0 0
  96 H    1     1.5843     2.9939   95 H    0-1-1
  96 H    1     1.6581     3.1333   34 O    0-1-1
  96 H    1     2.1901     4.1387  101 H    0 0 0
  96 H    1     2.1903     4.1390  102 H    0 0-1
  96 H    1     2.2006     4.1586   42 H    0 0 0

  97 H    1     0.9898     1.8704   32 O    0 0 1
  97 H    1     1.5937     3.0117   98 H    0 1 1
  97 H    1     1.6814     3.1774    3 O    0 0 0
  97 H    1     2.1915     4.1414  100 H    0 1 1
  97 H    1     2.2077     4.1719   39 H    0 0 0
  97 H    1     2.2212     4.1974   40 H    0 0 0

  98 H    1     0.9897     1.8703   32 O    0-1 0
  98 H    1     1.5937     3.0117   97 H    0-1-1
  98 H    1     1.6816     3.1778   12 O    0 0 0
  98 H    1     2.1933     4.1447  100 H    0 0 0
  98 H    1     2.2164     4.1885   57 H    0 0 0
  98 H    1     2.2202     4.1956   58 H    0 0 0

  99 H    1     0.9894     1.8697   33 O    0 1 0
  99 H    1     1.5857     2.9964  100 H    0 1 0
  99 H    1     1.6849     3.1839    7 O    0 0 0
  99 H    1     2.1928     4.1438   47 H    0 0 0
  99 H    1     2.2277     4.2097   36 H    0 0-1
  99 H    1     2.2289     4.2120   48 H    0 0 0

 100 H    1     0.9905     1.8717   33 O    0 0 0
 100 H    1     1.5857     2.9964   99 H    0-1 0
 100 H    1     1.6620     3.1407   32 O    0-1 0
 100 H    1     2.1915     4.1414   97 H    0-1-1
 100 H    1     2.1933     4.1447   98 H    0 0 0
 100 H    1     2.2023     4.1618   46 H    0 0 0

 101 H    1     0.9901     1.8710   34 O    0-1-1
 101 H    1     1.5934     3.0111  102 H    0 0-1
 101 H    1     1.6785     3.1720    2 O    0 0 0
 101 H    1     2.1901     4.1387   96 H    0 0 0
 101 H    1     2.1990     4.1555   37 H    0 0 0
 101 H    1     2.2173     4.1901   38 H    0 0 0

 102 H    1     0.9901     1.8710   34 O    0-1 0
 102 H    1     1.5934     3.0111  101 H    0 0 1
 102 H    1     1.6783     3.1716    8 O    0 0 0
 102 H    1     2.1898     4.1382   49 H    0 0 0
 102 H    1     2.1903     4.1390   96 H    0 0 1
 102 H    1     2.2177     4.1909   50 H    0 0 0


 SYMMETRY ALLOWED INTERNAL DEGREE(S) OF FREEDOM: 303
 TTTTTTTTTTTTTTTTTTTTTTTTTTTTTT SYMM        TELAPSE        0.50 TCPU        0.41
 TTTTTTTTTTTTTTTTTTTTTTTTTTTTTT INT_SCREEN  TELAPSE        0.52 TCPU        0.44

 DFT PARAMETERS

     ATOM       ELECTRONS   NET CHARGE   R(ANGSTROM)
   1   8  O       8.0000      0.0000     0.74000000
  35   1  H       1.0000      0.0000     1.11000000

 SIZE OF GRID=    2539430
 TTTTTTTTTTTTTTTTTTTTTTTTTTTTTT MAKE_GRID2  TELAPSE       20.57 TCPU       20.48
 BECKE WEIGHT FUNCTION
 RADSAFE =     2.00
 TOLERANCES - DENSITY:10**- 6; POTENTIAL:10**- 9; GRID WGT:10**-14

 RADIAL INTEGRATION  - INTERVALS (POINTS,UPPER LIMIT):            1( 75,  4.0*R)

 ANGULAR INTEGRATION - INTERVALS (ACCURACY LEVEL [N. POINTS] UPPER LIMIT):
  1(  4[  86]   0.2)  2(  8[ 194]   0.5)  3( 12[ 350]   0.9)  4( 16[ 974]   3.5)
  5( 12[ 350]9999.0)
 TTTTTTTTTTTTTTTTTTTTTTTTTTTTTT INT_CALC    TELAPSE       20.64 TCPU       20.55
 EEEEEEEEEE INT_CALC TERMINATION  DATE 25 03 2019 TIME 17:51:18.2

 *******************************************************************************
 !drive by JGB                                                                   
 CRYSTAL - SCF - TYPE OF CALCULATION :  RESTRICTED CLOSED SHELL
 *******************************************************************************

 CAPPA:IS1  1;IS2  1;IS3  1; K PTS MONK NET   1; SYMMOPS:K SPACE   2;G SPACE   1

 TTTTTTTTTTTTTTTTTTTTTTTTTTTTTT SDIK        TELAPSE       22.72 TCPU       22.63

 AAAAAAAAAAAAAAAAAAAAAAAAAAAAAAAAAAAAAAAAAAAAAAAAAAAAAAAAAAAAAAAAAAAAAAAAAAAAAAA
         ATOMIC WAVEFUNCTION(S)


 NUCLEAR CHARGE  8.0  SYMMETRY SPECIES            S    P
 N. ELECTRONS    8.0  NUMBER OF PRIMITIVE GTOS    8    4
                      NUMBER OF CONTRACTED GTOS   4    2
                      NUMBER OF CLOSED SHELLS     2    0
                      OPEN SHELL OCCUPATION       0    4

  ZNUC SCFIT  TOTAL HF ENERGY   KINETIC ENERGY   VIRIAL THEOREM ACCURACY
   8.0  12   -7.477373220E+01  7.477365593E+01 -2.000001020E+00  3.8E-06

 NUCLEAR CHARGE  1.0  SYMMETRY SPECIES            S
 N. ELECTRONS    1.0  NUMBER OF PRIMITIVE GTOS    4
                      NUMBER OF CONTRACTED GTOS   2
                      NUMBER OF CLOSED SHELLS     0
                      OPEN SHELL OCCUPATION       1

  ZNUC SCFIT  TOTAL HF ENERGY   KINETIC ENERGY   VIRIAL THEOREM ACCURACY
   1.0   1   -4.977266687E-01  5.190767460E-01 -1.958869132E+00  1.8E-16

 AAAAAAAAAAAAAAAAAAAAAAAAAAAAAAAAAAAAAAAAAAAAAAAAAAAAAAAAAAAAAAAAAAAAAAAAAAAAAAA

 CHARGE NORMALIZATION FACTOR   1.00000000
 TOTAL ATOMIC CHARGES:
   8.0000000   8.0000000   8.0000000   8.0000000   8.0000000   8.0000000
   8.0000000   8.0000000   8.0000000   8.0000000   8.0000000   8.0000000
   8.0000000   8.0000000   8.0000000   8.0000000   8.0000000   8.0000000
   8.0000000   8.0000000   8.0000000   8.0000000   8.0000000   8.0000000
   8.0000000   8.0000000   8.0000000   8.0000000   8.0000000   8.0000000
   8.0000000   8.0000000   8.0000000   8.0000000   1.0000000   1.0000000
   1.0000000   1.0000000   1.0000000   1.0000000   1.0000000   1.0000000
   1.0000000   1.0000000   1.0000000   1.0000000   1.0000000   1.0000000
   1.0000000   1.0000000   1.0000000   1.0000000   1.0000000   1.0000000
   1.0000000   1.0000000   1.0000000   1.0000000   1.0000000   1.0000000
   1.0000000   1.0000000   1.0000000   1.0000000   1.0000000   1.0000000
   1.0000000   1.0000000   1.0000000   1.0000000   1.0000000   1.0000000
   1.0000000   1.0000000   1.0000000   1.0000000   1.0000000   1.0000000
   1.0000000   1.0000000   1.0000000   1.0000000   1.0000000   1.0000000
   1.0000000   1.0000000   1.0000000   1.0000000   1.0000000   1.0000000
   1.0000000   1.0000000   1.0000000   1.0000000   1.0000000   1.0000000
   1.0000000   1.0000000   1.0000000   1.0000000   1.0000000   1.0000000
 TTTTTTTTTTTTTTTTTTTTTTTTTTTTTT MOQGAD      TELAPSE       24.25 TCPU       24.14
 TTTTTTTTTTTTTTTTTTTTTTTTTTTTTT SHELLXN     TELAPSE       64.06 TCPU       63.84
 TTTTTTTTTTTTTTTTTTTTTTTTTTTTTT MONMO3      TELAPSE       67.62 TCPU       67.40
 NUMERICALLY INTEGRATED DENSITY    340.0000197606
 TTTTTTTTTTTTTTTTTTTTTTTTTTTTTT NUMDFT      TELAPSE       72.64 TCPU       72.41
 CYC   0 ETOT(AU) -2.595371411579E+03 DETOT -2.60E+03 tst  0.00E+00 PX  1.00E+00
 TTTTTTTTTTTTTTTTTTTTTTTTTTTTTT DIIS        TELAPSE       72.66 TCPU       72.43
 TTTTTTTTTTTTTTTTTTTTTTTTTTTTTT FDIK        TELAPSE       74.28 TCPU       74.02
 INSULATING STATE
 TOP OF VALENCE BANDS -    BAND    170; K    1; EIG -4.1540636E-01 AU
 BOTTOM OF VIRTUAL BANDS - BAND    171; K    1; EIG -3.7720208E-02 AU
 DIRECT ENERGY BAND GAP:  10.2774 eV
 TTTTTTTTTTTTTTTTTTTTTTTTTTTTTT PDIG        TELAPSE       74.35 TCPU       74.09
 CHARGE NORMALIZATION FACTOR   1.00000000
 TOTAL ATOMIC CHARGES:
   9.0770960   9.0763726   9.0759196   9.0763142   9.0764097   9.0769018
   9.0764466   9.0759163   9.0763948   9.0759653   9.0766641   9.0764184
   9.0745091   9.0747763   9.0730041   9.0733871   9.0753578   9.0748151
   9.0746744   9.0745755   9.0733923   9.0737348   9.0729486   9.0729925
   9.0753325   9.0744348   9.0750159   9.0747932   9.0750227   9.0747464
   9.0781796   9.0762671   9.0780648   9.0763861   0.4611558   0.4627237
   0.4602629   0.4630695   0.4609175   0.4631640   0.4612721   0.4628981
   0.4612866   0.4622510   0.4610868   0.4631140   0.4602732   0.4633781
   0.4602625   0.4630882   0.4614218   0.4625449   0.4613663   0.4618428
   0.4607849   0.4634241   0.4610731   0.4629875   0.4610930   0.4679087
   0.4613130   0.4676907   0.4599747   0.4619241   0.4605410   0.4621326
   0.4611303   0.4679804   0.4611305   0.4679806   0.4611063   0.4681425
   0.4615341   0.4676387   0.4604543   0.4621767   0.4607761   0.4619383
   0.4598796   0.4620186   0.4599647   0.4620014   0.4633316   0.4612043
   0.4630541   0.4605206   0.4631550   0.4606050   0.4634457   0.4605381
   0.4630813   0.4609104   0.4633389   0.4606134   0.4624651   0.4630953
   0.4619588   0.4616019   0.4626768   0.4630610   0.4618074   0.4622253
 TTTTTTTTTTTTTTTTTTTTTTTTTTTTTT MOQGAD      TELAPSE       74.36 TCPU       74.10
 TTTTTTTTTTTTTTTTTTTTTTTTTTTTTT SHELLXN     TELAPSE      115.29 TCPU      114.99
 TTTTTTTTTTTTTTTTTTTTTTTTTTTTTT MONMO3      TELAPSE      118.83 TCPU      118.54
 NUMERICALLY INTEGRATED DENSITY    340.0000164694
 TTTTTTTTTTTTTTTTTTTTTTTTTTTTTT NUMDFT      TELAPSE      126.92 TCPU      126.61
 CYC   1 ETOT(AU) -2.593321064964E+03 DETOT  2.05E+00 tst  0.00E+00 PX  1.00E+00
 TTTTTTTTTTTTTTTTTTTTTTTTTTTTTT DIIS        TELAPSE      127.13 TCPU      126.82
 DIIS TEST: 0.32594E+01 AT SCF   CYCLE   1 - MIX   30 %
 TTTTTTTTTTTTTTTTTTTTTTTTTTTTTT FDIK        TELAPSE      127.53 TCPU      127.22
 INSULATING STATE
 TOP OF VALENCE BANDS -    BAND    170; K    1; EIG -3.1382002E-01 AU
 BOTTOM OF VIRTUAL BANDS - BAND    171; K    1; EIG  2.8627007E-02 AU
 DIRECT ENERGY BAND GAP:   9.3185 eV
 TTTTTTTTTTTTTTTTTTTTTTTTTTTTTT PDIG        TELAPSE      127.60 TCPU      127.29
 CHARGE NORMALIZATION FACTOR   1.00000000
 TOTAL ATOMIC CHARGES:
   8.8766244   8.8782245   8.8773088   8.8750545   8.8751622   8.8765172
   8.8772034   8.8772242   8.8759502   8.8752895   8.8771184   8.8770879
   8.8691579   8.8693242   8.8717597   8.8719853   8.8692110   8.8689966
   8.8688938   8.8686269   8.8716892   8.8724646   8.8722283   8.8718527
   8.8720255   8.8714955   8.8720473   8.8718799   8.8723297   8.8711072
   8.8763817   8.8780738   8.8763990   8.8784708   0.5582197   0.5643532
   0.5565871   0.5645671   0.5597408   0.5642159   0.5615575   0.5645384
   0.5589075   0.5637826   0.5575841   0.5649094   0.5567277   0.5661284
   0.5574013   0.5643271   0.5612209   0.5637988   0.5605464   0.5632995
   0.5594477   0.5656304   0.5603492   0.5643212   0.5609780   0.5748680
   0.5604885   0.5739804   0.5582251   0.5644539   0.5586902   0.5646932
   0.5608750   0.5746348   0.5613247   0.5745012   0.5604219   0.5748539
   0.5619456   0.5737117   0.5585516   0.5652881   0.5596611   0.5643560
   0.5581106   0.5646927   0.5576189   0.5650508   0.5651831   0.5617558
   0.5654481   0.5607567   0.5644907   0.5609270   0.5652780   0.5610062
   0.5642107   0.5607784   0.5659652   0.5609338   0.5646617   0.5622865
   0.5624119   0.5625724   0.5642589   0.5630918   0.5624059   0.5622736
 TTTTTTTTTTTTTTTTTTTTTTTTTTTTTT MOQGAD      TELAPSE      127.61 TCPU      127.30
 TTTTTTTTTTTTTTTTTTTTTTTTTTTTTT SHELLXN     TELAPSE      168.45 TCPU      168.11
 TTTTTTTTTTTTTTTTTTTTTTTTTTTTTT MONMO3      TELAPSE      172.12 TCPU      171.77
 NUMERICALLY INTEGRATED DENSITY    340.0000129626
 TTTTTTTTTTTTTTTTTTTTTTTTTTTTTT NUMDFT      TELAPSE      180.06 TCPU      179.70
 CYC   2 ETOT(AU) -2.594005777035E+03 DETOT -6.85E-01 tst  1.35E-03 PX  1.18E-01
 TTTTTTTTTTTTTTTTTTTTTTTTTTTTTT DIIS        TELAPSE      180.29 TCPU      179.94
 DIIS TEST: 0.67862E+00 AT SCF   CYCLE   2 - DIIS ACTIVE - HISTORY:     2 CYCLES
 TTTTTTTTTTTTTTTTTTTTTTTTTTTTTT FDIK        TELAPSE      180.69 TCPU      180.32
 INSULATING STATE
 TOP OF VALENCE BANDS -    BAND    170; K    1; EIG -3.5496095E-01 AU
 BOTTOM OF VIRTUAL BANDS - BAND    171; K    1; EIG  2.8495334E-02 AU
 DIRECT ENERGY BAND GAP:  10.4344 eV
 TTTTTTTTTTTTTTTTTTTTTTTTTTTTTT PDIG        TELAPSE      180.76 TCPU      180.38
 CHARGE NORMALIZATION FACTOR   1.00000000
 TOTAL ATOMIC CHARGES:
   8.9456372   8.9459631   8.9453798   8.9446037   8.9445676   8.9454068
   8.9453684   8.9456939   8.9446459   8.9445879   8.9455825   8.9458489
   8.9405064   8.9404997   8.9414454   8.9418429   8.9406234   8.9402808
   8.9402727   8.9399614   8.9420311   8.9421174   8.9415434   8.9417758
   8.9426504   8.9420486   8.9423731   8.9422989   8.9421724   8.9421429
   8.9457222   8.9456381   8.9458965   8.9459937   0.5238679   0.5293902
   0.5226272   0.5300470   0.5252965   0.5297574   0.5264201   0.5296062
   0.5244025   0.5290071   0.5235551   0.5297115   0.5231222   0.5308214
   0.5229554   0.5295786   0.5265083   0.5294378   0.5260371   0.5284538
   0.5249175   0.5305988   0.5257770   0.5293519   0.5260609   0.5382819
   0.5260968   0.5376498   0.5239390   0.5296214   0.5242995   0.5301406
   0.5263442   0.5383571   0.5264411   0.5383120   0.5258969   0.5384101
   0.5270730   0.5375570   0.5235762   0.5303563   0.5247035   0.5297013
   0.5234045   0.5299742   0.5235196   0.5297651   0.5298878   0.5267924
   0.5299658   0.5261106   0.5296026   0.5263991   0.5302303   0.5263913
   0.5296493   0.5264317   0.5303675   0.5262574   0.5297317   0.5274510
   0.5285614   0.5282262   0.5296097   0.5278085   0.5281577   0.5285147
 TTTTTTTTTTTTTTTTTTTTTTTTTTTTTT MOQGAD      TELAPSE      180.77 TCPU      180.39
 TTTTTTTTTTTTTTTTTTTTTTTTTTTTTT SHELLXN     TELAPSE      221.64 TCPU      221.23
 TTTTTTTTTTTTTTTTTTTTTTTTTTTTTT MONMO3      TELAPSE      225.26 TCPU      224.84
 NUMERICALLY INTEGRATED DENSITY    340.0000140310
 TTTTTTTTTTTTTTTTTTTTTTTTTTTTTT NUMDFT      TELAPSE      233.20 TCPU      232.78
 CYC   3 ETOT(AU) -2.594179637409E+03 DETOT -1.74E-01 tst  2.06E-04 PX  4.14E-02
 TTTTTTTTTTTTTTTTTTTTTTTTTTTTTT DIIS        TELAPSE      233.42 TCPU      233.00
 DIIS TEST: 0.32096E-02 AT SCF   CYCLE   3 - DIIS ACTIVE - HISTORY:     3 CYCLES
 TTTTTTTTTTTTTTTTTTTTTTTTTTTTTT FDIK        TELAPSE      233.86 TCPU      233.44
 INSULATING STATE
 TOP OF VALENCE BANDS -    BAND    170; K    1; EIG -3.5302796E-01 AU
 BOTTOM OF VIRTUAL BANDS - BAND    171; K    1; EIG  3.0513864E-02 AU
 DIRECT ENERGY BAND GAP:  10.4367 eV
 TTTTTTTTTTTTTTTTTTTTTTTTTTTTTT PDIG        TELAPSE      233.93 TCPU      233.51
 CHARGE NORMALIZATION FACTOR   1.00000000
 TOTAL ATOMIC CHARGES:
   8.9450588   8.9458668   8.9452871   8.9440832   8.9438558   8.9447669
   8.9452171   8.9453590   8.9443091   8.9436181   8.9458146   8.9454579
   8.9378470   8.9378399   8.9400880   8.9399478   8.9379083   8.9374065
   8.9373473   8.9371612   8.9403401   8.9409552   8.9404024   8.9399737
   8.9401662   8.9399550   8.9399994   8.9400698   8.9401805   8.9396640
   8.9449454   8.9456459   8.9449895   8.9462262   0.5243945   0.5298660
   0.5230232   0.5303450   0.5258770   0.5302516   0.5268941   0.5300167
   0.5249806   0.5293312   0.5241327   0.5302197   0.5235097   0.5312658
   0.5234489   0.5301419   0.5269828   0.5297050   0.5268094   0.5289352
   0.5254124   0.5308276   0.5263401   0.5298400   0.5270140   0.5392364
   0.5271321   0.5384770   0.5245049   0.5305771   0.5250937   0.5311467
   0.5273340   0.5392497   0.5274514   0.5393600   0.5268705   0.5394764
   0.5278403   0.5385688   0.5244348   0.5313131   0.5252990   0.5305588
   0.5238990   0.5308732   0.5242815   0.5307591   0.5307674   0.5279172
   0.5307609   0.5270949   0.5305374   0.5274009   0.5310431   0.5275418
   0.5305025   0.5273625   0.5313373   0.5273533   0.5299719   0.5277280
   0.5286102   0.5282875   0.5298695   0.5281296   0.5281574   0.5285698
 TTTTTTTTTTTTTTTTTTTTTTTTTTTTTT MOQGAD      TELAPSE      233.94 TCPU      233.52
 TTTTTTTTTTTTTTTTTTTTTTTTTTTTTT SHELLXN     TELAPSE      274.80 TCPU      274.35
 TTTTTTTTTTTTTTTTTTTTTTTTTTTTTT MONMO3      TELAPSE      278.38 TCPU      277.92
 NUMERICALLY INTEGRATED DENSITY    340.0000140143
 TTTTTTTTTTTTTTTTTTTTTTTTTTTTTT NUMDFT      TELAPSE      286.41 TCPU      285.95
 CYC   4 ETOT(AU) -2.594180048734E+03 DETOT -4.11E-04 tst  4.18E-07 PX  1.78E-03
 TTTTTTTTTTTTTTTTTTTTTTTTTTTTTT DIIS        TELAPSE      286.63 TCPU      286.17
 DIIS TEST: 0.99183E-04 AT SCF   CYCLE   4 - DIIS ACTIVE - HISTORY:     4 CYCLES
 TTTTTTTTTTTTTTTTTTTTTTTTTTTTTT FDIK        TELAPSE      286.95 TCPU      286.48
 INSULATING STATE
 TOP OF VALENCE BANDS -    BAND    170; K    1; EIG -3.5322309E-01 AU
 BOTTOM OF VIRTUAL BANDS - BAND    171; K    1; EIG  3.0696032E-02 AU
 DIRECT ENERGY BAND GAP:  10.4470 eV
 TTTTTTTTTTTTTTTTTTTTTTTTTTTTTT PDIG        TELAPSE      287.02 TCPU      286.55
 CHARGE NORMALIZATION FACTOR   1.00000000
 TOTAL ATOMIC CHARGES:
   8.9444132   8.9445076   8.9438637   8.9433127   8.9432938   8.9441301
   8.9438527   8.9443323   8.9433565   8.9432890   8.9442376   8.9445573
   8.9397953   8.9394126   8.9402825   8.9405876   8.9397762   8.9394640
   8.9394768   8.9392329   8.9407439   8.9409195   8.9402884   8.9406327
   8.9416626   8.9411720   8.9413875   8.9411114   8.9410802   8.9411569
   8.9449151   8.9446955   8.9448694   8.9447917   0.5243807   0.5300631
   0.5232886   0.5306359   0.5260044   0.5304337   0.5268028   0.5302138
   0.5250063   0.5296384   0.5241265   0.5303941   0.5237670   0.5315571
   0.5235735   0.5302310   0.5269686   0.5299513   0.5266153   0.5291385
   0.5255425   0.5311237   0.5263717   0.5299289   0.5264946   0.5387184
   0.5267890   0.5381123   0.5245190   0.5303247   0.5248818   0.5308060
   0.5268046   0.5388430   0.5268899   0.5387790   0.5263622   0.5389432
   0.5273526   0.5380842   0.5243017   0.5309745   0.5252760   0.5303309
   0.5240347   0.5306938   0.5240963   0.5303690   0.5303793   0.5273124
   0.5304955   0.5265897   0.5301786   0.5268640   0.5308081   0.5270383
   0.5302496   0.5269407   0.5309753   0.5267519   0.5302187   0.5279768
   0.5290584   0.5286767   0.5300961   0.5283582   0.5287650   0.5291267
 TTTTTTTTTTTTTTTTTTTTTTTTTTTTTT MOQGAD      TELAPSE      287.03 TCPU      286.56
 TTTTTTTTTTTTTTTTTTTTTTTTTTTTTT SHELLXN     TELAPSE      327.97 TCPU      327.46
 TTTTTTTTTTTTTTTTTTTTTTTTTTTTTT MONMO3      TELAPSE      331.49 TCPU      330.97
 NUMERICALLY INTEGRATED DENSITY    340.0000140078
 TTTTTTTTTTTTTTTTTTTTTTTTTTTTTT NUMDFT      TELAPSE      339.52 TCPU      338.99
 CYC   5 ETOT(AU) -2.594180053225E+03 DETOT -4.49E-06 tst  4.53E-08 PX  1.11E-03
 TTTTTTTTTTTTTTTTTTTTTTTTTTTTTT DIIS        TELAPSE      339.74 TCPU      339.21
 DIIS TEST: 0.77829E-04 AT SCF   CYCLE   5 - DIIS ACTIVE - HISTORY:     5 CYCLES
 TTTTTTTTTTTTTTTTTTTTTTTTTTTTTT FDIK        TELAPSE      340.07 TCPU      339.51
 INSULATING STATE
 TOP OF VALENCE BANDS -    BAND    170; K    1; EIG -3.5313771E-01 AU
 BOTTOM OF VIRTUAL BANDS - BAND    171; K    1; EIG  3.0696847E-02 AU
 DIRECT ENERGY BAND GAP:  10.4447 eV
 TTTTTTTTTTTTTTTTTTTTTTTTTTTTTT PDIG        TELAPSE      340.14 TCPU      339.58
 CHARGE NORMALIZATION FACTOR   1.00000000
 TOTAL ATOMIC CHARGES:
   8.9449874   8.9454124   8.9448369   8.9439464   8.9437868   8.9446773
   8.9447995   8.9450806   8.9440921   8.9436133   8.9453265   8.9452331
   8.9386839   8.9385086   8.9402883   8.9403465   8.9387207   8.9383019
   8.9382537   8.9380339   8.9406402   8.9410626   8.9404394   8.9403885
   8.9408841   8.9405202   8.9406607   8.9405815   8.9406356   8.9403654
   8.9449023   8.9452497   8.9449299   8.9456356   0.5242830   0.5299027
   0.5230443   0.5304552   0.5258747   0.5302622   0.5267804   0.5300504
   0.5248908   0.5294233   0.5240448   0.5302451   0.5235457   0.5313445
   0.5234203   0.5301391   0.5268948   0.5297684   0.5266673   0.5289816
   0.5253876   0.5308951   0.5263011   0.5298125   0.5267542   0.5390188
   0.5269473   0.5383300   0.5244446   0.5304136   0.5249408   0.5309416
   0.5270582   0.5390868   0.5271708   0.5391103   0.5265952   0.5392693
   0.5275865   0.5383793   0.5242998   0.5311123   0.5252374   0.5303976
   0.5239011   0.5307532   0.5241295   0.5305288   0.5305518   0.5276076
   0.5306219   0.5268095   0.5303427   0.5271180   0.5309159   0.5272688
   0.5303597   0.5271300   0.5311456   0.5270418   0.5300456   0.5278462
   0.5287860   0.5284204   0.5299306   0.5282331   0.5284029   0.5287744
 TTTTTTTTTTTTTTTTTTTTTTTTTTTTTT MOQGAD      TELAPSE      340.15 TCPU      339.59
 TTTTTTTTTTTTTTTTTTTTTTTTTTTTTT SHELLXN     TELAPSE      381.03 TCPU      380.44
 TTTTTTTTTTTTTTTTTTTTTTTTTTTTTT MONMO3      TELAPSE      384.65 TCPU      384.06
 NUMERICALLY INTEGRATED DENSITY    340.0000140122
 TTTTTTTTTTTTTTTTTTTTTTTTTTTTTT NUMDFT      TELAPSE      392.68 TCPU      392.09
 CYC   6 ETOT(AU) -2.594180065661E+03 DETOT -1.24E-05 tst  9.07E-09 PX  5.03E-04
 TTTTTTTTTTTTTTTTTTTTTTTTTTTTTT DIIS        TELAPSE      392.91 TCPU      392.33
 DIIS TEST: 0.17043E-04 AT SCF   CYCLE   6 - DIIS ACTIVE - HISTORY:     6 CYCLES
 TTTTTTTTTTTTTTTTTTTTTTTTTTTTTT FDIK        TELAPSE      393.50 TCPU      392.33
 INSULATING STATE
 TOP OF VALENCE BANDS -    BAND    170; K    1; EIG -3.5313713E-01 AU
 BOTTOM OF VIRTUAL BANDS - BAND    171; K    1; EIG  3.0703480E-02 AU
 DIRECT ENERGY BAND GAP:  10.4448 eV
 TTTTTTTTTTTTTTTTTTTTTTTTTTTTTT PDIG        TELAPSE      393.56 TCPU      392.40
 CHARGE NORMALIZATION FACTOR   1.00000000
 TOTAL ATOMIC CHARGES:
   8.9448018   8.9453145   8.9446930   8.9437459   8.9436422   8.9445131
   8.9446522   8.9449387   8.9439162   8.9434823   8.9451498   8.9450790
   8.9387904   8.9386150   8.9402416   8.9402712   8.9388296   8.9383749
   8.9383616   8.9381599   8.9405507   8.9409819   8.9404081   8.9403122
   8.9408858   8.9405504   8.9406622   8.9405913   8.9406271   8.9403834
   8.9450214   8.9453076   8.9450013   8.9456760   0.5243555   0.5299451
   0.5230974   0.5304601   0.5259005   0.5302996   0.5268316   0.5300878
   0.5249534   0.5294485   0.5241029   0.5302746   0.5235967   0.5313807
   0.5234627   0.5301716   0.5269382   0.5297956   0.5267061   0.5290046
   0.5254394   0.5309314   0.5263316   0.5298581   0.5267512   0.5389959
   0.5269504   0.5382927   0.5244802   0.5304272   0.5249884   0.5309665
   0.5270719   0.5390488   0.5271858   0.5390976   0.5266070   0.5392338
   0.5275861   0.5383437   0.5243546   0.5311393   0.5252629   0.5304257
   0.5239282   0.5307659   0.5241871   0.5305411   0.5305723   0.5276166
   0.5306312   0.5268245   0.5303613   0.5271369   0.5309187   0.5272824
   0.5303734   0.5271451   0.5311577   0.5270533   0.5300325   0.5278187
   0.5287849   0.5284218   0.5299339   0.5282228   0.5283976   0.5287765
 TTTTTTTTTTTTTTTTTTTTTTTTTTTTTT MOQGAD      TELAPSE      393.57 TCPU      392.41
 TTTTTTTTTTTTTTTTTTTTTTTTTTTTTT SHELLXN     TELAPSE      434.48 TCPU      433.29
 TTTTTTTTTTTTTTTTTTTTTTTTTTTTTT MONMO3      TELAPSE      438.07 TCPU      436.88
 NUMERICALLY INTEGRATED DENSITY    340.0000140112
 TTTTTTTTTTTTTTTTTTTTTTTTTTTTTT NUMDFT      TELAPSE      446.02 TCPU      444.83
 CYC   7 ETOT(AU) -2.594180066614E+03 DETOT -9.53E-07 tst  3.59E-10 PX  7.97E-05
 TTTTTTTTTTTTTTTTTTTTTTTTTTTTTT DIIS        TELAPSE      446.27 TCPU      445.08
 DIIS TEST: 0.57602E-06 AT SCF   CYCLE   7 - DIIS ACTIVE - HISTORY:     7 CYCLES
 TTTTTTTTTTTTTTTTTTTTTTTTTTTTTT FDIK        TELAPSE      446.56 TCPU      445.35
 INSULATING STATE
 TOP OF VALENCE BANDS -    BAND    170; K    1; EIG -3.5313723E-01 AU
 BOTTOM OF VIRTUAL BANDS - BAND    171; K    1; EIG  3.0700471E-02 AU
 DIRECT ENERGY BAND GAP:  10.4448 eV
 TTTTTTTTTTTTTTTTTTTTTTTTTTTTTT PDIG        TELAPSE      446.62 TCPU      445.41
 CHARGE NORMALIZATION FACTOR   1.00000000
 TOTAL ATOMIC CHARGES:
   8.9449105   8.9453143   8.9447417   8.9438866   8.9437176   8.9446200
   8.9447051   8.9450024   8.9440279   8.9435676   8.9452181   8.9451481
   8.9387236   8.9385394   8.9402598   8.9403264   8.9387695   8.9383348
   8.9382951   8.9380715   8.9406160   8.9410365   8.9403870   8.9403862
   8.9409230   8.9405372   8.9406796   8.9405924   8.9406422   8.9403972
   8.9448087   8.9451254   8.9448375   8.9455019   0.5243159   0.5299373
   0.5230914   0.5304660   0.5258950   0.5302857   0.5267976   0.5300775
   0.5249283   0.5294522   0.5240665   0.5302670   0.5235820   0.5313718
   0.5234367   0.5301530   0.5269113   0.5297931   0.5266857   0.5290029
   0.5254254   0.5309160   0.5263194   0.5298419   0.5267546   0.5390104
   0.5269704   0.5383163   0.5244706   0.5304240   0.5249570   0.5309509
   0.5270746   0.5390694   0.5271880   0.5391028   0.5266138   0.5392478
   0.5276018   0.5383663   0.5243222   0.5311243   0.5252389   0.5304129
   0.5239288   0.5307691   0.5241591   0.5305187   0.5305501   0.5275957
   0.5306224   0.5268200   0.5303481   0.5271240   0.5309113   0.5272705
   0.5303626   0.5271335   0.5311451   0.5270384   0.5300863   0.5278956
   0.5288324   0.5284671   0.5299748   0.5282870   0.5284491   0.5288226
 TTTTTTTTTTTTTTTTTTTTTTTTTTTTTT MOQGAD      TELAPSE      446.64 TCPU      445.42
 TTTTTTTTTTTTTTTTTTTTTTTTTTTTTT SHELLXN     TELAPSE      487.53 TCPU      486.31
 +++ ENERGIES IN A.U. +++
 ::: EXT EL-POLE                                  -2.0568812677598E+03
 ::: EXT EL-SPHEROPOLE                             2.4255377102523E+01
 ::: BIELET ZONE E-E                               2.9183148682668E+03
 ::: TOTAL E-E                                     8.8568897760956E+02
 ::: TOTAL E-N + N-E                              -5.5454168520972E+03
 ::: TOTAL N-N                                    -3.1754400487040E+02
 ::: KINETIC ENERGY                                2.5777340714350E+03
 ::: PSEUDO TOTAL   ENERGY                        -2.3995378079231E+03
 ::: VIRIAL COEFFICIENT                            1.0358019951152E+00
 TTTTTTTTTTTTTTTTTTTTTTTTTTTTTT MONMO3      TELAPSE      491.13 TCPU      489.91
 NUMERICALLY INTEGRATED DENSITY    340.0000140115
 TTTTTTTTTTTTTTTTTTTTTTTTTTTTTT NUMDFT      TELAPSE      499.14 TCPU      497.92
 CYC   8 ETOT(AU) -2.594180066650E+03 DETOT -3.60E-08 tst  2.23E-10 PX  7.97E-05

 == SCF ENDED - CONVERGENCE ON ENERGY      E(AU) -2.5941800666501E+03 CYCLES   8


 ENERGY EXPRESSION=HARTREE+FOCK EXCH*0.00000+(HSE-3c     EXCH)*1.00000+PBEh-3c    CORR


 TOTAL ENERGY(DFT)(AU)(  8) -2.5941800666501E+03 DE-3.6E-08 tester 2.2E-10
 TTTTTTTTTTTTTTTTTTTTTTTTTTTTTT EDFT        TELAPSE      499.14 TCPU      497.92
 
 INFORMATION **** DFTD3 ENERGY **** CALCULATE DFTD3 ENERGY

           DFT-D V3(BJ)
 DF                                         hse3c     
 parameters
 s6       :    1.0000
 s8       :    0.0000
 a1       :    0.4411
 a2       :    4.5182
 k1 k3    :   16.0000   -4.0000
 Cutoff   :   50.2022
 CN-Cutoff:   21.1671
 
 Edisp /kcal,au:   -50.7694 -0.08090618

 E6    /kcal :   -53.2522
 E8    /kcal :     0.0000
 E6(ABC) "   :   2.482821
 
 INFORMATION **** DFTD3 ENERGY **** NORMAL TERMINATION OF DFTD3 MODULE

 GCP ENERGY CALCULATION
  level           hse3c               basis:hse3c
  Nbf            646
  Atoms          102

  Parameters: 
  sigma     1.0000
  eta       1.4086
  alpha     0.2908
  beta      1.9526

  dmp_scal      4.0000
  dmp_exp       6.0000
 cutoffs: 
   distance [bohr] 60.0
   noise    [a.u.] 2.2E-16
 SR-damping   T
 ** gCP correction **
  Egcp:        0.4471704549 / (a.u.) ||     280.6037 / (kcal/mol)
 INFORMATION **** GCP **** NORMAL TERMINATION OF GCP MODULE

 *******************************************************************************

 DFT-D3-GCP DISPERSION AND COUNTERPOISE CORRECTION

 D3 DISPERSION ENERGY (AU)      -8.0906180329303E-02
 GCP ENERGY (AU)                 4.4717045491961E-01
 TOTAL ENERGY + DISP + GCP (AU) -2.5938138023755E+03

 *******************************************************************************

 EIGENVECTORS IN FORTRAN UNIT  8
 TTTTTTTTTTTTTTTTTTTTTTTTTTTTTT END         TELAPSE      501.68 TCPU      500.42
 EEEEEEEEEE TERMINATION  DATE 25 03 2019 TIME 17:59:19.3
NODE    0 CPU TIME =       500.416
NODE    1 CPU TIME =       500.850
NODE    2 CPU TIME =       501.043
NODE    3 CPU TIME =       500.802
NODE    4 CPU TIME =       500.423
NODE    5 CPU TIME =       500.804
NODE    6 CPU TIME =       501.078
NODE    7 CPU TIME =       500.467
    TOTAL CPU TIME =      4005.886
