# Supplementary material for: Liquid water contains the building blocks of diverse ice phases
Source: Nat Commun. 2020 Nov 13;11:5757. doi: 10.1038/s41467-020-19606-y (PMC7666157; doi:10.1038/s41467-020-19606-y)
Supplement: Supplementary file 4 — Supplementary Data 1 [file 41467_2020_19606_MOESM4_ESM.zip › SI/hse3c/DOH/POSCAR]

 H  O 
 1.0000000000000000
     9.6297948499999997    0.0000000000000000    0.0000000000000000
    -0.0092714524192333   11.8381874393843667    0.0000000000000000
     0.0102229880576850   -5.9219374567141356   10.2365437773729742
  68  34
Direct
  0.3531820720570000  0.5342824310854000  0.9999151093400043
  0.3138563114234000  0.3986440057903001  0.0789313029567600
  0.5420089889526001  0.0011966525839180  0.6262565529208000
  0.6855542672710000  0.0780957939701300  0.6809504937791000
  0.4581139538663000  0.9992602475633051  0.3733851278503000
  0.3142993540134000  0.9228614355726001  0.3189646409895000
  0.6476421733083000  0.9994373502205923  0.4655778725809001
  0.6848062043259999  0.9214411626868499  0.3155508872356000
  0.4570311034823999  0.3746827852149000  0.0012496529471200
  0.3528412349858000  0.0008761023449696  0.5341201152225000
  0.6470051398040000  0.4655784044224000  0.0002341619667024
  0.6849002621047999  0.3928005121889000  0.0773230624199500
  0.8319408613611000  0.7108775274524000  0.4227497469345001
  0.3152753127464000  0.6068080968492999  0.9226145060580500
  0.4576846953203000  0.6269379025868000  0.6255459070966001
  0.3139145869725000  0.6812845894894001  0.6038353480706000
  0.5418369085837000  0.3736071921088000  0.3746477029929000
  0.3155653676020000  0.0785194896593300  0.6841486761772000
  0.6861155538312000  0.6013450498829001  0.9210769629020500
  0.5430036894745001  0.6251240427111999  0.9987571537736070
  0.0808104100244300  0.1587334515124000  0.3189713752244000
  0.0346987437505000  0.3335897562340000  0.6671884421578000
  0.1687343585189000  0.2878455685185000  0.7111787075142000
  0.8280489641549000  0.4235066524846000  0.7115902508252000
  0.8283984630510000  0.2886042469225000  0.5769025734133000
  0.0386090977321500  0.6669343676321999  0.3331649378359000
  0.1727409173225000  0.5774586677572000  0.2884227783994000
  0.9988739038852971  0.9630075378887000  0.1736449380325000
  0.0822985933854300  0.8410829274625000  0.1587920801538000
  0.9999297284049330  0.0362367319126000  0.8266948688473001
  0.9178446445146701  0.1586100337859000  0.8414514560422000
  0.9980342636089560  0.7892329967215999  0.9624398182454099
  0.0803607146196100  0.6811929593289000  0.8400834052873000
  0.0023350786149710  0.2097859914149000  0.0372320356269600
  0.9200123838505200  0.3176015041923000  0.1597315964741000
  0.9985850882953670  0.8260248990662999  0.7890243284309000
  0.0822216787197700  0.8410108135305001  0.6818382946963000
  0.9999431513898689  0.1728688479195000  0.2104188871962000
  0.6851478239821001  0.3197841174853999  0.3979066965570999
  0.6472783954160000  0.5346669713334999  0.5328884131986000
  0.8322298504785000  0.7116343445965000  0.2883937325176000
  0.2751836149539000  0.2725828264637000  0.8668266699202999
  0.2757112199926000  0.5957367290308000  0.7295411330357000
  0.1905005689975000  0.4909854279460000  0.7463997624918000
  0.1936716823109000  0.7458538402046000  0.4911693487277000
  0.6844382540149000  0.6846112151949000  0.6049236691479001
  0.1421073265902000  0.1806858134393000  0.8200589488427000
  0.2788429948518000  0.8669666248298000  0.5976658954626000
  0.7248264134894000  0.7270741209225001  0.1335447915521000
  0.8582593830481000  0.8185060110148999  0.1802546315331000
  0.8561712617714999  0.1808630242591000  0.3614808572515000
  0.2790550122633000  0.7314701209084999  0.1332737955499000
  0.1937873948413000  0.7465280273786000  0.2546813496572000
  0.7213984136785000  0.1333896617262000  0.4033610842522000
  0.7244275069003000  0.4037779382575000  0.2705257716138000
  0.7213269845290000  0.2686428509911000  0.8668175246731999
  0.8107865797177000  0.5077378784930000  0.2532677880128000
  0.8578214990619001  0.8201127219505000  0.6379616791214000
  0.2791174456276000  0.4034494753080000  0.2707948745948000
  0.1444369336767000  0.3609949466039000  0.1813478380007000
  0.7240489016525000  0.8667679287201001  0.5937132460148999
  0.3523139799584000  0.4659017776147000  0.4670556598666001
  0.7206657085974000  0.5970824643660000  0.7290331208855000
  0.8077132462474000  0.2539790455657000  0.7461699545932000
  0.8556635349192001  0.6386230128772000  0.8181238863681999
  0.3148633628953000  0.3158089684725000  0.3941580939792000
  0.1906190615115000  0.2555552679984000  0.5095515396624000
  0.2760553964845000  0.1337273175617000  0.4048259361610000
  0.7748557335123000  0.2119651524734000  0.4205971956177000
  0.8664585469557999  0.6638630272864000  0.3316390190262000
  0.9966375456187760  0.7370819413542999  0.8661030834169000
  0.7791682953871000  0.4159295983261000  0.2065036790133000
  0.1375299161114000  0.3346815926289000  0.6660750729750999
  0.2240679657074000  0.7901455884676000  0.5834838374525000
  0.9982766462828520  0.8667001756916999  0.1291199775802000
  0.7770088221444000  0.7886222717077001  0.5783983507562001
  0.8621265601585000  0.3324355579517000  0.6681962163133000
  0.0015730497707420  0.1325175804789001  0.8710364945106001
  0.1415032544578000  0.6693930726891000  0.3343339462022000
  0.6367793691987000  0.6170059813293001  0.6166085303505000
  0.2211826443157000  0.5831631731346000  0.7934237597632000
  0.6425444048036000  0.3900046488559000  0.3873575037006000
  0.3570219790448000  0.6104350036834000  0.6131145289805999
  0.3630654999279000  0.3837112789189001  0.3832504888163000
  0.3639008715392000  0.6178933906179001  0.0012863571416990
  0.7743051767608999  0.5796280868304999  0.7901144035504000
  0.6363899345538000  0.3818803106014000  0.9986925750927450
  0.3634020080244000  0.9994108987371872  0.6163730771097999
  0.2255178082100000  0.4202764849070000  0.2092662453158000
  0.6373334220711000  0.0008196777001222  0.3832511164604000
  0.7765376413125999  0.2060275278941000  0.7901322463213000
  0.3574897266169000  0.0030720300253050  0.3899897368153000
  0.6427312862884000  0.9977201361372671  0.6098581105968000
  0.2240712460395000  0.7941788738784000  0.2100610740675000
  0.3565793540652000  0.3886476005703000  0.9981984243768450
  0.7774186869031000  0.7904132654275000  0.2117876865950000
  0.6435334525199000  0.6113016214613001  0.0018025984620850
  0.9972224899776632  0.1290947036753000  0.2628646842867000
  0.2227862810178000  0.2089689066105000  0.7885948502400000
  0.9981611036570951  0.8705587575121001  0.7372743114706000
  0.0038022248971710  0.2618583738092000  0.1335926048003000
  0.2215190743564000  0.2100445084425000  0.4173347609577000
