# Supplementary material for: Liquid water contains the building blocks of diverse ice phases
Source: Nat Commun. 2020 Nov 13;11:5757. doi: 10.1038/s41467-020-19606-y (PMC7666157; doi:10.1038/s41467-020-19606-y)
Supplement: Supplementary file 4 — Supplementary Data 1 [file 41467_2020_19606_MOESM4_ESM.zip › SI/hse3c/DOH/geom_p1.cif]

data_DOH-hse3c
_cell_length_a       9.62979
_cell_length_b       11.8382
_cell_length_c       11.8261
_cell_angle_alpha    120.05
_cell_angle_beta     89.9505
_cell_angle_gamma    90.0449

_symmetry_space_group_name_H-M    "P 1"
_symmetry_int_tables_number       1

loop_
  _symmetry_equiv_pos_as_xyz
  'x, y, z'

loop_
  _atom_site_label
  _atom_site_occupancy
  _atom_site_fract_x
  _atom_site_fract_y
  _atom_site_fract_z
  _atom_site_thermal_displace_type
  _atom_site_B_iso_or_equiv
  _atom_site_type_symbol
  H1       1.0000 0.35318  0.53428  0.99992  Biso   1.000  H
  H2       1.0000 0.31386  0.39864  0.07893  Biso   1.000  H
  H3       1.0000 0.54201  0.00120  0.62626  Biso   1.000  H
  H4       1.0000 0.68555  0.07810  0.68095  Biso   1.000  H
  H5       1.0000 0.45811  0.99926  0.37339  Biso   1.000  H
  H6       1.0000 0.31430  0.92286  0.31896  Biso   1.000  H
  H7       1.0000 0.64764  0.99944  0.46558  Biso   1.000  H
  H8       1.0000 0.68481  0.92144  0.31555  Biso   1.000  H
  H9       1.0000 0.45703  0.37468  0.00125  Biso   1.000  H
  H10      1.0000 0.35284  0.00088  0.53412  Biso   1.000  H
  H11      1.0000 0.64701  0.46558  0.00023  Biso   1.000  H
  H12      1.0000 0.68490  0.39280  0.07732  Biso   1.000  H
  H13      1.0000 0.83194  0.71088  0.42275  Biso   1.000  H
  H14      1.0000 0.31528  0.60681  0.92261  Biso   1.000  H
  H15      1.0000 0.45768  0.62694  0.62555  Biso   1.000  H
  H16      1.0000 0.31391  0.68128  0.60384  Biso   1.000  H
  H17      1.0000 0.54184  0.37361  0.37465  Biso   1.000  H
  H18      1.0000 0.31557  0.07852  0.68415  Biso   1.000  H
  H19      1.0000 0.68612  0.60135  0.92108  Biso   1.000  H
  H20      1.0000 0.54300  0.62512  0.99876  Biso   1.000  H
  H21      1.0000 0.08081  0.15873  0.31897  Biso   1.000  H
  H22      1.0000 0.03470  0.33359  0.66719  Biso   1.000  H
  H23      1.0000 0.16873  0.28785  0.71118  Biso   1.000  H
  H24      1.0000 0.82805  0.42351  0.71159  Biso   1.000  H
  H25      1.0000 0.82840  0.28860  0.57690  Biso   1.000  H
  H26      1.0000 0.03861  0.66693  0.33316  Biso   1.000  H
  H27      1.0000 0.17274  0.57746  0.28842  Biso   1.000  H
  H28      1.0000 0.99887  0.96301  0.17364  Biso   1.000  H
  H29      1.0000 0.08230  0.84108  0.15879  Biso   1.000  H
  H30      1.0000 0.99993  0.03624  0.82669  Biso   1.000  H
  H31      1.0000 0.91784  0.15861  0.84145  Biso   1.000  H
  H32      1.0000 0.99803  0.78923  0.96244  Biso   1.000  H
  H33      1.0000 0.08036  0.68119  0.84008  Biso   1.000  H
  H34      1.0000 0.00234  0.20979  0.03723  Biso   1.000  H
  H35      1.0000 0.92001  0.31760  0.15973  Biso   1.000  H
  H36      1.0000 0.99859  0.82602  0.78902  Biso   1.000  H
  H37      1.0000 0.08222  0.84101  0.68184  Biso   1.000  H
  H38      1.0000 0.99994  0.17287  0.21042  Biso   1.000  H
  H39      1.0000 0.68515  0.31978  0.39791  Biso   1.000  H
  H40      1.0000 0.64728  0.53467  0.53289  Biso   1.000  H
  H41      1.0000 0.83223  0.71163  0.28839  Biso   1.000  H
  H42      1.0000 0.27518  0.27258  0.86683  Biso   1.000  H
  H43      1.0000 0.27571  0.59574  0.72954  Biso   1.000  H
  H44      1.0000 0.19050  0.49099  0.74640  Biso   1.000  H
  H45      1.0000 0.19367  0.74585  0.49117  Biso   1.000  H
  H46      1.0000 0.68444  0.68461  0.60492  Biso   1.000  H
  H47      1.0000 0.14211  0.18069  0.82006  Biso   1.000  H
  H48      1.0000 0.27884  0.86697  0.59767  Biso   1.000  H
  H49      1.0000 0.72483  0.72707  0.13354  Biso   1.000  H
  H50      1.0000 0.85826  0.81851  0.18025  Biso   1.000  H
  H51      1.0000 0.85617  0.18086  0.36148  Biso   1.000  H
  H52      1.0000 0.27906  0.73147  0.13327  Biso   1.000  H
  H53      1.0000 0.19379  0.74653  0.25468  Biso   1.000  H
  H54      1.0000 0.72140  0.13339  0.40336  Biso   1.000  H
  H55      1.0000 0.72443  0.40378  0.27053  Biso   1.000  H
  H56      1.0000 0.72133  0.26864  0.86682  Biso   1.000  H
  H57      1.0000 0.81079  0.50774  0.25327  Biso   1.000  H
  H58      1.0000 0.85782  0.82011  0.63796  Biso   1.000  H
  H59      1.0000 0.27912  0.40345  0.27079  Biso   1.000  H
  H60      1.0000 0.14444  0.36099  0.18135  Biso   1.000  H
  H61      1.0000 0.72405  0.86677  0.59371  Biso   1.000  H
  H62      1.0000 0.35231  0.46590  0.46706  Biso   1.000  H
  H63      1.0000 0.72067  0.59708  0.72903  Biso   1.000  H
  H64      1.0000 0.80771  0.25398  0.74617  Biso   1.000  H
  H65      1.0000 0.85566  0.63862  0.81812  Biso   1.000  H
  H66      1.0000 0.31486  0.31581  0.39416  Biso   1.000  H
  H67      1.0000 0.19062  0.25556  0.50955  Biso   1.000  H
  H68      1.0000 0.27606  0.13373  0.40483  Biso   1.000  H
  O1       1.0000 0.77486  0.21197  0.42060  Biso   1.000  O
  O2       1.0000 0.86646  0.66386  0.33164  Biso   1.000  O
  O3       1.0000 0.99664  0.73708  0.86610  Biso   1.000  O
  O4       1.0000 0.77917  0.41593  0.20650  Biso   1.000  O
  O5       1.0000 0.13753  0.33468  0.66608  Biso   1.000  O
  O6       1.0000 0.22407  0.79015  0.58348  Biso   1.000  O
  O7       1.0000 0.99828  0.86670  0.12912  Biso   1.000  O
  O8       1.0000 0.77701  0.78862  0.57840  Biso   1.000  O
  O9       1.0000 0.86213  0.33244  0.66820  Biso   1.000  O
  O10      1.0000 0.00157  0.13252  0.87104  Biso   1.000  O
  O11      1.0000 0.14150  0.66939  0.33433  Biso   1.000  O
  O12      1.0000 0.63678  0.61701  0.61661  Biso   1.000  O
  O13      1.0000 0.22118  0.58316  0.79342  Biso   1.000  O
  O14      1.0000 0.64254  0.39000  0.38736  Biso   1.000  O
  O15      1.0000 0.35702  0.61044  0.61311  Biso   1.000  O
  O16      1.0000 0.36307  0.38371  0.38325  Biso   1.000  O
  O17      1.0000 0.36390  0.61789  0.00129  Biso   1.000  O
  O18      1.0000 0.77431  0.57963  0.79011  Biso   1.000  O
  O19      1.0000 0.63639  0.38188  0.99869  Biso   1.000  O
  O20      1.0000 0.36340  0.99941  0.61637  Biso   1.000  O
  O21      1.0000 0.22552  0.42028  0.20927  Biso   1.000  O
  O22      1.0000 0.63733  0.00082  0.38325  Biso   1.000  O
  O23      1.0000 0.77654  0.20603  0.79013  Biso   1.000  O
  O24      1.0000 0.35749  0.00307  0.38999  Biso   1.000  O
  O25      1.0000 0.64273  0.99772  0.60986  Biso   1.000  O
  O26      1.0000 0.22407  0.79418  0.21006  Biso   1.000  O
  O27      1.0000 0.35658  0.38865  0.99820  Biso   1.000  O
  O28      1.0000 0.77742  0.79041  0.21179  Biso   1.000  O
  O29      1.0000 0.64353  0.61130  0.00180  Biso   1.000  O
  O30      1.0000 0.99722  0.12909  0.26286  Biso   1.000  O
  O31      1.0000 0.22279  0.20897  0.78859  Biso   1.000  O
  O32      1.0000 0.99816  0.87056  0.73727  Biso   1.000  O
  O33      1.0000 0.00380  0.26186  0.13359  Biso   1.000  O
  O34      1.0000 0.22152  0.21004  0.41733  Biso   1.000  O
