# Supplementary material for: Liquid water contains the building blocks of diverse ice phases
Source: Nat Commun. 2020 Nov 13;11:5757. doi: 10.1038/s41467-020-19606-y (PMC7666157; doi:10.1038/s41467-020-19606-y)
Supplement: Supplementary file 4 — Supplementary Data 1 [file 41467_2020_19606_MOESM4_ESM.zip › SI/hse3c/DOH/geom_sym.d12]

CRYSTAL
0 0 0
1
   9.62979485   11.83819107   11.82608457  120.04981000   89.95047100   90.04487300
102
 8    0.221519074356400   0.210044508442500   0.417334760957700       ! O
 8    0.777008822144400   0.788622271707700   0.578398350756200       ! O
 8    0.774855733512300   0.211965152473400   0.420597195617700       ! O
 8    0.224067965707400   0.790145588467600   0.583483837452500       ! O
 8    0.779168295387100   0.415929598326100   0.206503679013300       ! O
 8    0.221182644315700   0.583163173134600   0.793423759763200       ! O
 8    0.222786281017800   0.208968906610500   0.788594850240000       ! O
 8    0.777418686903100   0.790413265427500   0.211787686595000       ! O
 8    0.224071246039500   0.794178873878400   0.210061074067500       ! O
 8    0.776537641312600   0.206027527894100   0.790132246321300       ! O
 8    0.225517808210000   0.420276484907000   0.209266245315800       ! O
 8    0.774305176760900   0.579628086830500   0.790114403550400       ! O
 8    0.363065499927900   0.383711278918900   0.383250488816300       ! O
 8    0.636779369198700   0.617005981329300   0.616608530350500       ! O
 8    0.642544404803600   0.390004648855900   0.387357503700600       ! O
 8    0.357021979044800   0.610435003683400   0.613114528980600       ! O
 8    0.363900871539200   0.617893390617900   0.001286357141699       ! O
 8    0.636389934553800   0.381880310601400   0.998692575092745       ! O
 8    0.363402008024400   0.999410898737187   0.616373077109800       ! O
 8    0.637333422071100   0.000819677700122   0.383251116460400       ! O
 8    0.357489726616900   0.003072030025305   0.389989736815300       ! O
 8    0.642731286288400   0.997720136137267   0.609858110596800       ! O
 8    0.356579354065200   0.388647600570300   0.998198424376845       ! O
 8    0.643533452519900   0.611301621461300   0.001802598462085       ! O
 8    0.997222489977663   0.129094703675300   0.262864684286700       ! O
 8    0.998161103657095   0.870558757512100   0.737274311470600       ! O
 8    0.003802224897171   0.261858373809200   0.133592604800300       ! O
 8    0.996637545618776   0.737081941354300   0.866025403784439       ! O
 8    0.001573049770742   0.132517580478900   0.871036494510600       ! O
 8    0.998276646282852   0.866700175691700   0.129119977580200       ! O
 8    0.141503254457800   0.669393072689100   0.334333946202200       ! O
 8    0.862126560158500   0.332435557951700   0.668196216313300       ! O
 8    0.137529916111400   0.334681592628900   0.666075072975100       ! O
 8    0.866458546955800   0.663863027286400   0.331639019026200       ! O
 1    0.276055396484500   0.133727317561700   0.404825936161000       ! H
 1    0.190619061511500   0.255555267998400   0.509551539662400       ! H
 1    0.724048901652500   0.866767928720100   0.593713246014900       ! H
 1    0.857821499061900   0.820112721950500   0.637961679121400       ! H
 1    0.721398413678500   0.133389661726200   0.403361084252200       ! H
 1    0.856171261771500   0.180863024259100   0.361480857251500       ! H
 1    0.278842994851800   0.866966624829800   0.597665895462600       ! H
 1    0.193671682310900   0.745853840204600   0.491169348727700       ! H
 1    0.724427506900300   0.403777938257500   0.270525771613800       ! H
 1    0.810786579717700   0.507737878493000   0.253267788012800       ! H
 1    0.275711219992600   0.595736729030800   0.729541133035700       ! H
 1    0.190500568997500   0.490985427946000   0.746399762491800       ! H
 1    0.275183614953900   0.272582826463700   0.866826669920300       ! H
 1    0.142107326590200   0.180685813439300   0.820058948842700       ! H
 1    0.724826413489400   0.727074120922500   0.133544791552100       ! H
 1    0.858259383048100   0.818506011014900   0.180254631533100       ! H
 1    0.279055012263300   0.731470120908500   0.133273795549900       ! H
 1    0.193787394841300   0.746528027378600   0.254681349657200       ! H
 1    0.721326984529000   0.268642850991100   0.866817524673200       ! H
 1    0.807713246247400   0.253979045565700   0.746169954593200       ! H
 1    0.279117445627600   0.403449475308000   0.270794874594800       ! H
 1    0.144436933676700   0.360994946603900   0.181347838000700       ! H
 1    0.720665708597400   0.597082464366000   0.729033120885500       ! H
 1    0.855663534919200   0.638623012877200   0.818123886368200       ! H
 1    0.314863362895300   0.315808968472500   0.394158093979200       ! H
 1    0.352313979958400   0.465901777614700   0.467055659866600       ! H
 1    0.684438254014900   0.684611215194900   0.604923669147900       ! H
 1    0.647278395416000   0.534666971333500   0.532888413198600       ! H
 1    0.685147823982100   0.319784117485400   0.397906696557100       ! H
 1    0.541836908583700   0.373607192108800   0.374647702992900       ! H
 1    0.313914586972500   0.681284589489400   0.603835348070600       ! H
 1    0.457684695320300   0.626937902586800   0.625545907096600       ! H
 1    0.315275312746400   0.606808096849300   0.922614506058050       ! H
 1    0.353182072057000   0.534282431085400   0.000000000000000       ! H
 1    0.684900262104800   0.392800512188900   0.077323062419950       ! H
 1    0.647005139804000   0.465578404422400   0.000234161966702       ! H
 1    0.315565367602000   0.078519489659330   0.684148676177200       ! H
 1    0.352841234985800   0.000876102344970   0.534120115222500       ! H
 1    0.684806204326000   0.921441162686850   0.315550887235600       ! H
 1    0.647642173308300   0.999437350220592   0.465577872580900       ! H
 1    0.314299354013400   0.922861435572600   0.318964640989500       ! H
 1    0.458113953866300   0.999260247563305   0.373385127850300       ! H
 1    0.685554267271000   0.078095793970130   0.680950493779100       ! H
 1    0.542008988952600   0.001196652583918   0.626256552920800       ! H
 1    0.313856311423400   0.398644005790300   0.078931302956760       ! H
 1    0.457031103482400   0.374682785214900   0.001249652947120       ! H
 1    0.686115553831200   0.601345049882900   0.921076962902050       ! H
 1    0.543003689474500   0.625124042711200   0.998757153773607       ! H
 1    0.080810410024430   0.158733451512400   0.318971375224400       ! H
 1    0.000000000000000   0.172868847919500   0.210418887196200       ! H
 1    0.082221678719770   0.841010813530500   0.681838294696300       ! H
 1    0.998585088295367   0.826024899066300   0.789024328430900       ! H
 1    0.920012383850520   0.317601504192300   0.159731596474100       ! H
 1    0.002335078614971   0.209785991414900   0.037232035626960       ! H
 1    0.080360714619610   0.681192959328900   0.840083405287300       ! H
 1    0.998034263608956   0.789232996721600   0.962439818245410       ! H
 1    0.917844644514670   0.158610033785900   0.841451456042200       ! H
 1    0.000000000000000   0.036236731912600   0.826694868847300       ! H
 1    0.082298593385430   0.841082927462500   0.158792080153800       ! H
 1    0.998873903885297   0.963007537888700   0.173644938032500       ! H
 1    0.172740917322500   0.577458667757200   0.288422778399400       ! H
 1    0.038609097732150   0.666934367632200   0.333333333333333       ! H
 1    0.828398463051000   0.288604246922500   0.576902573413300       ! H
 1    0.828048964154900   0.423506652484600   0.711590250825200       ! H
 1    0.168734358518900   0.287845568518500   0.711178707514200       ! H
 1    0.034698743750500   0.333589756234000   0.667188442157800       ! H
 1    0.831940861361100   0.710877527452400   0.422749746934500       ! H
 1    0.832229850478500   0.711634344596500   0.288393732517600       ! H
