# Supplementary material for: Liquid water contains the building blocks of diverse ice phases
Source: Nat Commun. 2020 Nov 13;11:5757. doi: 10.1038/s41467-020-19606-y (PMC7666157; doi:10.1038/s41467-020-19606-y)
Supplement: Supplementary file 4 — Supplementary Data 1 [file 41467_2020_19606_MOESM4_ESM.zip › SI/hse3c/SGT/geom_sym.cif]

#######################################################################
#
#                 Cambridge Crystallographic Data Centre
#                                CCDC 
#
#######################################################################
#
# If this CIF has been generated from an entry in the Cambridge 
# Structural Database, then it will include bibliographic, chemical, 
# crystal, experimental, refinement or atomic coordinate data resulting 
# from the CCDC's data processing and validation procedures.
#
#######################################################################

data_SGT-hse3c
_symmetry_cell_setting           triclinic
_symmetry_space_group_name_H-M   'P -1'
_symmetry_Int_Tables_number      2
_space_group_name_Hall           '-P 1'
loop_
_symmetry_equiv_pos_site_id
_symmetry_equiv_pos_as_xyz
1 x,y,z
2 -x,-y,-z
_cell_length_a                   8.82181705
_cell_length_b                   8.84625625
_cell_length_c                   16.24960367
_cell_angle_alpha                105.322892
_cell_angle_beta                 105.791760
_cell_angle_gamma                89.982678
_cell_volume                     1173.37
loop_
_atom_site_label
_atom_site_type_symbol
_atom_site_fract_x
_atom_site_fract_y
_atom_site_fract_z
O1 O -0.09417542555382 0.3663393736278 0.2371709809900
H17 H -0.1280552605596 0.3937712783413 0.2923507338964
H18 H -0.01900569758863 0.4544247331472 0.2443945444269
O2 O 0.3359729706086 0.3642798177397 0.2376632558885
H19 H 0.2710017420552 0.4553537021205 0.2448161374593
H20 H 0.2702997351592 0.2805559404337 0.2446840590251
O3 O 0.1354841628792 -0.4125651086409 0.2599878970546
H21 H 0.1078292363280 -0.3708449970899 0.2076388011579
H22 H 0.1612886692665 -0.3253254725592 0.3148914205450
O4 O 0.1341438485095 0.1643376517558 0.2626970719289
H23 H 0.1067332104914 0.07591493371672 0.2077621006119
H24 H 0.04393034083658 0.2302154448514 0.2552846598944
O5 O -0.1540585573705 0.4470348819719 0.3920501525114
H25 H -0.2670083910376 0.4459308256685 0.3913072518835
H26 H -0.1046998719790 0.3754759512162 0.4272057493485
O6 O -0.4491495973215 0.4471891804739 0.3939605508246
H27 H -0.5248359895860 0.4130543583060 0.3337360753709
H28 H -0.4687447871391 0.3745634480435 0.4274615941365
O7 O 0.05496836200426 -0.3434223917139 0.1062659369811
H29 H 0.1254437105106 -0.3970181403339 0.07156967919555
H30 H -0.05110324102162 -0.3959664335390 0.07260863759492
O8 O 0.05431515771364 -0.04685973525900 0.1072375992294
H31 H 0.05562393946157 -0.1588005455898 0.1074413928392
H32 H 0.1261061318140 -0.03116091965307 0.07260328937894
O9 O -0.2232378117772 0.004537201439383 0.001911141581098
H33 H -0.1285751947703 -0.01490375944486 0.04560086442237
H34 H -0.2889520837548 -0.09551855252012 -0.02268144701973
O10 O -0.2167454508200 -0.4989266645462 0.0008641899196009
H35 H -0.2672920004648 -0.5681592772302 0.02587105387200
H36 H -0.2909407128114 -0.4275200183994 -0.02351557962623
O11 O 0.5030655332810 0.2782996983638 0.5013270465506
H37 H 0.4830165440909 0.3714394134012 0.5448929004248
H38 H 0.4022909729312 0.2124636503828 0.4759494909274
O12 O -0.003375989816704 0.2788368600249 -0.4976385138693
H39 H 0.06034774235023 0.3722084754998 -0.4541519346507
H40 H 0.07158957701709 0.2129559321725 -0.5231439538484
O13 O -0.3117628563421 0.2949380059482 0.07755815264449
H41 H -0.2367337361489 0.3227984712361 0.1378682454747
H42 H -0.2886554970601 0.1888788848741 0.04821525693110
O14 O 0.3814446737638 0.2887693539350 0.07216876044850
H43 H 0.3712380328333 0.3163843021016 0.1330653686198
H44 H 0.4954538093319 0.2911130522861 0.07702895431437
O15 O 0.2104843369356 -0.1886592286186 0.4188007002005
H45 H 0.1362084042284 -0.2131764488827 0.4498458509219
H46 H 0.3157211035014 -0.2122004594900 0.4505578731953
O16 O 0.2130020072860 0.1205694819150 0.4275185240096
H47 H 0.1829353512084 0.1289964459543 0.3659878523013
H48 H 0.2116074692671 0.007499619920186 0.4236964289321

#END
