# Supplementary material for: Liquid water contains the building blocks of diverse ice phases
Source: Nat Commun. 2020 Nov 13;11:5757. doi: 10.1038/s41467-020-19606-y (PMC7666157; doi:10.1038/s41467-020-19606-y)
Supplement: Supplementary file 4 — Supplementary Data 1 [file 41467_2020_19606_MOESM4_ESM.zip › SI/hse3c/SGT/hse3c/crystal.out]

 PROCESS            4  OF            8  WORKING
 PROCESS            6  OF            8  WORKING
 PROCESS            5  OF            8  WORKING
 PROCESS            0  OF            8  WORKING
 PROCESS            7  OF            8  WORKING
 PROCESS            1  OF            8  WORKING
 PROCESS            3  OF            8  WORKING
 PROCESS            2  OF            8  WORKING

         
 *******************************************************************************
 *                                                                             *
 *                               CRYSTAL17                                     *
 *                      public : 1.0.1 - Feb 1st, 2017                         *
 *                       HTTP://WWW.CRYSTAL.UNITO.IT                           *
 *                                                                             *
 *                              MAIN AUTHORS                                   *
 *                                                                             *
 *  R. DOVESI(1,11), V.R. SAUNDERS(2), C. ROETTI(1,11), R. ORLANDO(1,11),      *
 *  C.M. ZICOVICH-WILSON(1,3), F. PASCALE(4), B. CIVALLERI(1,11),              *
 *  K. DOLL(5), N.M. HARRISON(2,6), I.J. BUSH(7), Ph. D'ARCO(8),               *
 *  M. LLUNELL(9), M. CAUSA'(10), Y. NOEL(8), L. MASCHIO(1,11), A. ERBA(1,11)  *
 *  M. RE'RAT(14), S. CASASSA(1,11)                                            *
 *                                                                             *
 *        CONTRIBUTIONS TO THE CODE HAVE ALSO BEEN GIVEN BY                    *
 *                                                                             *
 *  M. FERRABONE(1,11), M. DE LA PIERRE(1,11), M. FERRERO(1,11),               *
 *  J. BAIMA(1,11), E. ALBANESE(1,11), M.F. PEINTINGER(12), R. BAST(13),       *
 *  B. KIRTMAN(15), V. LACIVITA(1,11), R. DEMICHELIS(1,16)                     *
 *  G. BRANDEBURG(17), S. SALUSTRO(1,11), G. SANSONE(1,11)                     *
 *  M.T. RUGGIERO(18)                                                          *
 *                                                                             *
 * (1) THEORETICAL CHEMISTRY GROUP - UNIVERSITA' DI TORINO - TORINO (ITALY)    *

 * (2) COMPUTATIONAL SCIENCE & ENGINEERING DEPARTMENT - STFC DARESBURY (UK)    *
 * (3) UNIVERSIDAD AUTONOMA DEL ESTADO DE MORELOS - CUERNAVACA (MEXICO)        *
 * (4) UNIVERSITE' DE LORRAINE - NANCY (FRANCE)                                *
 * (5) UNIVERSITAET STUTTGART- STUTTGART (GERMANY)                             *
 * (6) IMPERIAL COLLEGE - LONDON (UK)                                          *
 * (7) OXFORD E-RESEARCH CENTRE - OXFORD (UK)                                  *
 * (8) UPMC - SORBONNE UNIVERSITES - PARIS (FRANCE)                            *
 * (9) UNIVERSIDAD DE BARCELONA - BARCELONA (SPAIN)                            *
 *(10) UNIVERSITA' DI NAPOLI "FEDERICO II" - NAPOLI (ITALY)                    *
 *(11) NIS - NANOSTRUCTURED INTERFACES AND SURFACES - TORINO (ITALY)           *
 *(12) MPI FUER CHEMISCHE ENERGIEKONVERSION - MUELHEIM AN DER RUHR (GERMANY)   *
 *(13) UNIVERSITY OF TROMSO - TROMSO (NORWAY)                                  *
 *(14) UNIVERSITE' DE PAU ET DES PAYS DE L'ADOUR - PAU (FRANCE)                *
 *(15) UNIVERSITY OF CALIFORNIA SANTA BARBARA - SANTA BARBARA (USA)            *
 *(16) CURTIN UNIVERSITY - PERTH (AUSTRALIA)                                   *
 *(17) UNIVERSITY COLLEGE LONDON - LONDON (UK)                                 *
 *(18) CAMBRIDGE UNIVERSITY - CAMBRIDGE (UK)                                   *
 *                                                                             *
 *******************************************************************************
 EEEEEEEEEE STARTING  DATE 25 03 2019 TIME 17:52:41.0
 !drive by JGB                                                                   

 CRYSTAL CALCULATION
 (INPUT ACCORDING TO THE INTERNATIONAL TABLES FOR X-RAY CRYSTALLOGRAPHY)
 CRYSTAL FAMILY                       :  TRICLINIC   
 CRYSTAL CLASS  (GROTH - 1921)        :  TRICLINIC PINAKOIDAL                 

 SPACE GROUP (CENTROSYMMETRIC)        :  P -1            

 LATTICE PARAMETERS  (ANGSTROMS AND DEGREES) - CONVENTIONAL CELL
        A           B           C        ALPHA        BETA       GAMMA
     8.82182     8.84626    16.24960   105.32289   105.79176    89.98268


 NUMBER OF IRREDUCIBLE ATOMS IN THE CONVENTIONAL CELL:   48

 INPUT COORDINATES

 ATOM AT. N.              COORDINATES
   1   8     9.058245744462E-01  3.663393736278E-01  2.371709809900E-01
   2   8     3.359729706086E-01  3.642798177397E-01  2.376632558885E-01
   3   8     1.354841628792E-01  5.874348913591E-01  2.599878970546E-01
   4   8     1.341438485095E-01  1.643376517558E-01  2.626970719289E-01
   5   8     8.459414426295E-01  4.470348819719E-01  3.920501525114E-01
   6   8     5.508504026785E-01  4.471891804739E-01  3.939605508246E-01
   7   8     5.496836200426E-02  6.565776082861E-01  1.062659369811E-01
   8   8     5.431515771364E-02  9.531402647410E-01  1.072375992294E-01
   9   8     7.767621882228E-01  4.537201439383E-03  1.911141581098E-03
  10   8     7.832545491800E-01  5.010733354538E-01  8.641899196010E-04
  11   8     5.030655332810E-01  2.782996983638E-01  5.013270465506E-01
  12   8     9.966240101833E-01  2.788368600249E-01  5.023614861307E-01
  13   8     6.882371436579E-01  2.949380059482E-01  7.755815264449E-02
  14   8     3.814446737638E-01  2.887693539350E-01  7.216876044850E-02
  15   8     2.104843369356E-01  8.113407713814E-01  4.188007002005E-01
  16   8     2.130020072860E-01  1.205694819150E-01  4.275185240096E-01
  17   1     8.719447394404E-01  3.937712783413E-01  2.923507338964E-01
  18   1     9.809943024114E-01  4.544247331472E-01  2.443945444269E-01
  19   1     2.710017420552E-01  4.553537021205E-01  2.448161374593E-01
  20   1     2.702997351592E-01  2.805559404337E-01  2.446840590251E-01
  21   1     1.078292363280E-01  6.291550029101E-01  2.076388011579E-01
  22   1     1.612886692665E-01  6.746745274408E-01  3.148914205450E-01
  23   1     1.067332104914E-01  7.591493371672E-02  2.077621006119E-01
  24   1     4.393034083658E-02  2.302154448514E-01  2.552846598944E-01
  25   1     7.329916089624E-01  4.459308256685E-01  3.913072518835E-01
  26   1     8.953001280210E-01  3.754759512162E-01  4.272057493485E-01
  27   1     4.751640104140E-01  4.130543583060E-01  3.337360753709E-01
  28   1     5.312552128609E-01  3.745634480435E-01  4.274615941365E-01
  29   1     1.254437105106E-01  6.029818596661E-01  7.156967919555E-02
  30   1     9.488967589784E-01  6.040335664610E-01  7.260863759492E-02
  31   1     5.562393946157E-02  8.411994544102E-01  1.074413928392E-01
  32   1     1.261061318140E-01  9.688390803469E-01  7.260328937894E-02
  33   1     8.714248052297E-01  9.850962405551E-01  4.560086442237E-02
  34   1     7.110479162452E-01  9.044814474799E-01  9.773185529803E-01
  35   1     7.327079995352E-01  4.318407227698E-01  2.587105387200E-02
  36   1     7.090592871886E-01  5.724799816006E-01  9.764844203738E-01
  37   1     4.830165440909E-01  3.714394134012E-01  5.448929004248E-01
  38   1     4.022909729312E-01  2.124636503828E-01  4.759494909274E-01
  39   1     6.034774235023E-02  3.722084754998E-01  5.458480653493E-01
  40   1     7.158957701709E-02  2.129559321725E-01  4.768560461516E-01
  41   1     7.632662638511E-01  3.227984712361E-01  1.378682454747E-01
  42   1     7.113445029399E-01  1.888788848741E-01  4.821525693110E-02
  43   1     3.712380328333E-01  3.163843021016E-01  1.330653686198E-01
  44   1     4.954538093319E-01  2.911130522861E-01  7.702895431437E-02
  45   1     1.362084042284E-01  7.868235511173E-01  4.498458509219E-01
  46   1     3.157211035014E-01  7.877995405100E-01  4.505578731953E-01
  47   1     1.829353512084E-01  1.289964459543E-01  3.659878523013E-01
  48   1     2.116074692671E-01  7.499619920186E-03  4.236964289321E-01

 *******************************************************************************

 << INFORMATION >>: FROM NOW ON, ALL COORDINATES REFER TO THE PRIMITIVE CELL

 *******************************************************************************

 LATTICE PARAMETERS  (ANGSTROMS AND DEGREES) - PRIMITIVE CELL
       A          B          C        ALPHA      BETA     GAMMA        VOLUME
    8.82182    8.84626   16.24960   105.32289 105.79176  89.98268   1173.370561

 COORDINATES OF THE EQUIVALENT ATOMS (FRACTIONAL UNITS)

 N. ATOM EQUIV AT. N.          X                  Y                  Z

   1   1   1    8 O    -9.41754255538E-02  3.66339373628E-01  2.37170980990E-01
   2   1   2    8 O     9.41754255538E-02 -3.66339373628E-01 -2.37170980990E-01

   3   2   1    8 O     3.35972970609E-01  3.64279817740E-01  2.37663255889E-01
   4   2   2    8 O    -3.35972970609E-01 -3.64279817740E-01 -2.37663255889E-01

   5   3   1    8 O     1.35484162879E-01 -4.12565108641E-01  2.59987897055E-01
   6   3   2    8 O    -1.35484162879E-01  4.12565108641E-01 -2.59987897055E-01

   7   4   1    8 O     1.34143848510E-01  1.64337651756E-01  2.62697071929E-01
   8   4   2    8 O    -1.34143848510E-01 -1.64337651756E-01 -2.62697071929E-01

   9   5   1    8 O    -1.54058557371E-01  4.47034881972E-01  3.92050152511E-01
  10   5   2    8 O     1.54058557371E-01 -4.47034881972E-01 -3.92050152511E-01

  11   6   1    8 O    -4.49149597321E-01  4.47189180474E-01  3.93960550825E-01
  12   6   2    8 O     4.49149597321E-01 -4.47189180474E-01 -3.93960550825E-01

  13   7   1    8 O     5.49683620043E-02 -3.43422391714E-01  1.06265936981E-01
  14   7   2    8 O    -5.49683620043E-02  3.43422391714E-01 -1.06265936981E-01

  15   8   1    8 O     5.43151577136E-02 -4.68597352590E-02  1.07237599229E-01
  16   8   2    8 O    -5.43151577136E-02  4.68597352590E-02 -1.07237599229E-01

  17   9   1    8 O    -2.23237811777E-01  4.53720143938E-03  1.91114158110E-03
  18   9   2    8 O     2.23237811777E-01 -4.53720143938E-03 -1.91114158110E-03

  19  10   1    8 O    -2.16745450820E-01 -4.98926664546E-01  8.64189919601E-04
  20  10   2    8 O     2.16745450820E-01  4.98926664546E-01 -8.64189919601E-04

  21  11   1    8 O    -4.96934466719E-01  2.78299698364E-01 -4.98672953449E-01
  22  11   2    8 O     4.96934466719E-01 -2.78299698364E-01  4.98672953449E-01

  23  12   1    8 O    -3.37598981670E-03  2.78836860025E-01 -4.97638513869E-01
  24  12   2    8 O     3.37598981670E-03 -2.78836860025E-01  4.97638513869E-01

  25  13   1    8 O    -3.11762856342E-01  2.94938005948E-01  7.75581526445E-02
  26  13   2    8 O     3.11762856342E-01 -2.94938005948E-01 -7.75581526445E-02

  27  14   1    8 O     3.81444673764E-01  2.88769353935E-01  7.21687604485E-02
  28  14   2    8 O    -3.81444673764E-01 -2.88769353935E-01 -7.21687604485E-02

  29  15   1    8 O     2.10484336936E-01 -1.88659228619E-01  4.18800700200E-01
  30  15   2    8 O    -2.10484336936E-01  1.88659228619E-01 -4.18800700200E-01

  31  16   1    8 O     2.13002007286E-01  1.20569481915E-01  4.27518524010E-01
  32  16   2    8 O    -2.13002007286E-01 -1.20569481915E-01 -4.27518524010E-01

  33  17   1    1 H    -1.28055260560E-01  3.93771278341E-01  2.92350733896E-01
  34  17   2    1 H     1.28055260560E-01 -3.93771278341E-01 -2.92350733896E-01

  35  18   1    1 H    -1.90056975886E-02  4.54424733147E-01  2.44394544427E-01
  36  18   2    1 H     1.90056975886E-02 -4.54424733147E-01 -2.44394544427E-01

  37  19   1    1 H     2.71001742055E-01  4.55353702121E-01  2.44816137459E-01
  38  19   2    1 H    -2.71001742055E-01 -4.55353702121E-01 -2.44816137459E-01

  39  20   1    1 H     2.70299735159E-01  2.80555940434E-01  2.44684059025E-01
  40  20   2    1 H    -2.70299735159E-01 -2.80555940434E-01 -2.44684059025E-01

  41  21   1    1 H     1.07829236328E-01 -3.70844997090E-01  2.07638801158E-01
  42  21   2    1 H    -1.07829236328E-01  3.70844997090E-01 -2.07638801158E-01

  43  22   1    1 H     1.61288669267E-01 -3.25325472559E-01  3.14891420545E-01
  44  22   2    1 H    -1.61288669267E-01  3.25325472559E-01 -3.14891420545E-01

  45  23   1    1 H     1.06733210491E-01  7.59149337167E-02  2.07762100612E-01
  46  23   2    1 H    -1.06733210491E-01 -7.59149337167E-02 -2.07762100612E-01

  47  24   1    1 H     4.39303408366E-02  2.30215444851E-01  2.55284659894E-01
  48  24   2    1 H    -4.39303408366E-02 -2.30215444851E-01 -2.55284659894E-01

  49  25   1    1 H    -2.67008391038E-01  4.45930825669E-01  3.91307251884E-01
  50  25   2    1 H     2.67008391038E-01 -4.45930825669E-01 -3.91307251884E-01

  51  26   1    1 H    -1.04699871979E-01  3.75475951216E-01  4.27205749348E-01
  52  26   2    1 H     1.04699871979E-01 -3.75475951216E-01 -4.27205749348E-01

  53  27   1    1 H     4.75164010414E-01  4.13054358306E-01  3.33736075371E-01
  54  27   2    1 H    -4.75164010414E-01 -4.13054358306E-01 -3.33736075371E-01

  55  28   1    1 H    -4.68744787139E-01  3.74563448044E-01  4.27461594136E-01
  56  28   2    1 H     4.68744787139E-01 -3.74563448044E-01 -4.27461594136E-01

  57  29   1    1 H     1.25443710511E-01 -3.97018140334E-01  7.15696791956E-02
  58  29   2    1 H    -1.25443710511E-01  3.97018140334E-01 -7.15696791956E-02

  59  30   1    1 H    -5.11032410216E-02 -3.95966433539E-01  7.26086375949E-02
  60  30   2    1 H     5.11032410216E-02  3.95966433539E-01 -7.26086375949E-02

  61  31   1    1 H     5.56239394616E-02 -1.58800545590E-01  1.07441392839E-01
  62  31   2    1 H    -5.56239394616E-02  1.58800545590E-01 -1.07441392839E-01

  63  32   1    1 H     1.26106131814E-01 -3.11609196531E-02  7.26032893789E-02
  64  32   2    1 H    -1.26106131814E-01  3.11609196531E-02 -7.26032893789E-02

  65  33   1    1 H    -1.28575194770E-01 -1.49037594449E-02  4.56008644224E-02
  66  33   2    1 H     1.28575194770E-01  1.49037594449E-02 -4.56008644224E-02

  67  34   1    1 H    -2.88952083755E-01 -9.55185525201E-02 -2.26814470197E-02
  68  34   2    1 H     2.88952083755E-01  9.55185525201E-02  2.26814470197E-02

  69  35   1    1 H    -2.67292000465E-01  4.31840722770E-01  2.58710538720E-02
  70  35   2    1 H     2.67292000465E-01 -4.31840722770E-01 -2.58710538720E-02

  71  36   1    1 H    -2.90940712811E-01 -4.27520018399E-01 -2.35155796262E-02
  72  36   2    1 H     2.90940712811E-01  4.27520018399E-01  2.35155796262E-02

  73  37   1    1 H     4.83016544091E-01  3.71439413401E-01 -4.55107099575E-01
  74  37   2    1 H    -4.83016544091E-01 -3.71439413401E-01  4.55107099575E-01

  75  38   1    1 H     4.02290972931E-01  2.12463650383E-01  4.75949490927E-01
  76  38   2    1 H    -4.02290972931E-01 -2.12463650383E-01 -4.75949490927E-01

  77  39   1    1 H     6.03477423502E-02  3.72208475500E-01 -4.54151934651E-01
  78  39   2    1 H    -6.03477423502E-02 -3.72208475500E-01  4.54151934651E-01

  79  40   1    1 H     7.15895770171E-02  2.12955932173E-01  4.76856046152E-01
  80  40   2    1 H    -7.15895770171E-02 -2.12955932173E-01 -4.76856046152E-01

  81  41   1    1 H    -2.36733736149E-01  3.22798471236E-01  1.37868245475E-01
  82  41   2    1 H     2.36733736149E-01 -3.22798471236E-01 -1.37868245475E-01

  83  42   1    1 H    -2.88655497060E-01  1.88878884874E-01  4.82152569311E-02
  84  42   2    1 H     2.88655497060E-01 -1.88878884874E-01 -4.82152569311E-02

  85  43   1    1 H     3.71238032833E-01  3.16384302102E-01  1.33065368620E-01
  86  43   2    1 H    -3.71238032833E-01 -3.16384302102E-01 -1.33065368620E-01

  87  44   1    1 H     4.95453809332E-01  2.91113052286E-01  7.70289543144E-02
  88  44   2    1 H    -4.95453809332E-01 -2.91113052286E-01 -7.70289543144E-02

  89  45   1    1 H     1.36208404228E-01 -2.13176448883E-01  4.49845850922E-01
  90  45   2    1 H    -1.36208404228E-01  2.13176448883E-01 -4.49845850922E-01

  91  46   1    1 H     3.15721103501E-01 -2.12200459490E-01  4.50557873195E-01
  92  46   2    1 H    -3.15721103501E-01  2.12200459490E-01 -4.50557873195E-01

  93  47   1    1 H     1.82935351208E-01  1.28996445954E-01  3.65987852301E-01
  94  47   2    1 H    -1.82935351208E-01 -1.28996445954E-01 -3.65987852301E-01

  95  48   1    1 H     2.11607469267E-01  7.49961992019E-03  4.23696428932E-01
  96  48   2    1 H    -2.11607469267E-01 -7.49961992019E-03 -4.23696428932E-01

 NUMBER OF SYMMETRY OPERATORS         :    2
 *******************************************************************************
 * GEOMETRY EDITING - INPUT COORDINATES ARE GIVEN IN ANGSTROM         
 *******************************************************************************

 GEOMETRY NOW FULLY CONSISTENT WITH THE GROUP

 GCALCO - MAX INDICES DIRECT LATTICE VECTOR    18    17    10
 NO.OF VECTORS CREATED 6999 STARS 3500 RMAX   236.98574 BOHR

 GEOMETRY FOR WAVE FUNCTION - DIMENSIONALITY OF THE SYSTEM    3
 (NON PERIODIC DIRECTION: LATTICE PARAMETER FORMALLY SET TO 500)
 *******************************************************************************
 LATTICE PARAMETERS (ANGSTROMS AND DEGREES) - BOHR = 0.5291772083 ANGSTROM
 PRIMITIVE CELL - CENTRING CODE 1/0 VOLUME=  1173.370561 - DENSITY  0.816 g/cm^3
         A              B              C           ALPHA      BETA       GAMMA 
     8.82181705     8.84625625    16.24960367   105.322892 105.791760  89.982678
 *******************************************************************************
 ATOMS IN THE ASYMMETRIC UNIT   48 - ATOMS IN THE UNIT CELL:   96
     ATOM                 X/A                 Y/B                 Z/C    
 *******************************************************************************
      1 T   8 O    -9.417542555382E-02  3.663393736278E-01  2.371709809900E-01
      2 F   8 O     9.417542555382E-02 -3.663393736278E-01 -2.371709809900E-01
      3 T   8 O     3.359729706086E-01  3.642798177397E-01  2.376632558885E-01
      4 F   8 O    -3.359729706086E-01 -3.642798177397E-01 -2.376632558885E-01
      5 T   8 O     1.354841628792E-01 -4.125651086409E-01  2.599878970546E-01
      6 F   8 O    -1.354841628792E-01  4.125651086409E-01 -2.599878970546E-01
      7 T   8 O     1.341438485095E-01  1.643376517558E-01  2.626970719289E-01
      8 F   8 O    -1.341438485095E-01 -1.643376517558E-01 -2.626970719289E-01
      9 T   8 O    -1.540585573705E-01  4.470348819719E-01  3.920501525114E-01
     10 F   8 O     1.540585573705E-01 -4.470348819719E-01 -3.920501525114E-01
     11 T   8 O    -4.491495973215E-01  4.471891804739E-01  3.939605508246E-01
     12 F   8 O     4.491495973215E-01 -4.471891804739E-01 -3.939605508246E-01
     13 T   8 O     5.496836200426E-02 -3.434223917139E-01  1.062659369811E-01
     14 F   8 O    -5.496836200426E-02  3.434223917139E-01 -1.062659369811E-01
     15 T   8 O     5.431515771364E-02 -4.685973525900E-02  1.072375992294E-01
     16 F   8 O    -5.431515771364E-02  4.685973525900E-02 -1.072375992294E-01
     17 T   8 O    -2.232378117772E-01  4.537201439383E-03  1.911141581098E-03
     18 F   8 O     2.232378117772E-01 -4.537201439383E-03 -1.911141581098E-03
     19 T   8 O    -2.167454508200E-01 -4.989266645462E-01  8.641899196010E-04
     20 F   8 O     2.167454508200E-01  4.989266645462E-01 -8.641899196010E-04
     21 T   8 O    -4.969344667190E-01  2.782996983638E-01 -4.986729534494E-01
     22 F   8 O     4.969344667190E-01 -2.782996983638E-01  4.986729534494E-01
     23 T   8 O    -3.375989816704E-03  2.788368600249E-01 -4.976385138693E-01
     24 F   8 O     3.375989816704E-03 -2.788368600249E-01  4.976385138693E-01
     25 T   8 O    -3.117628563421E-01  2.949380059482E-01  7.755815264449E-02
     26 F   8 O     3.117628563421E-01 -2.949380059482E-01 -7.755815264449E-02
     27 T   8 O     3.814446737638E-01  2.887693539350E-01  7.216876044850E-02
     28 F   8 O    -3.814446737638E-01 -2.887693539350E-01 -7.216876044850E-02
     29 T   8 O     2.104843369356E-01 -1.886592286186E-01  4.188007002005E-01
     30 F   8 O    -2.104843369356E-01  1.886592286186E-01 -4.188007002005E-01
     31 T   8 O     2.130020072860E-01  1.205694819150E-01  4.275185240096E-01
     32 F   8 O    -2.130020072860E-01 -1.205694819150E-01 -4.275185240096E-01
     33 T   1 H    -1.280552605596E-01  3.937712783413E-01  2.923507338964E-01
     34 F   1 H     1.280552605596E-01 -3.937712783413E-01 -2.923507338964E-01
     35 T   1 H    -1.900569758863E-02  4.544247331472E-01  2.443945444269E-01
     36 F   1 H     1.900569758863E-02 -4.544247331472E-01 -2.443945444269E-01
     37 T   1 H     2.710017420552E-01  4.553537021205E-01  2.448161374593E-01
     38 F   1 H    -2.710017420552E-01 -4.553537021205E-01 -2.448161374593E-01
     39 T   1 H     2.702997351592E-01  2.805559404337E-01  2.446840590251E-01
     40 F   1 H    -2.702997351592E-01 -2.805559404337E-01 -2.446840590251E-01
     41 T   1 H     1.078292363280E-01 -3.708449970899E-01  2.076388011579E-01
     42 F   1 H    -1.078292363280E-01  3.708449970899E-01 -2.076388011579E-01
     43 T   1 H     1.612886692665E-01 -3.253254725592E-01  3.148914205450E-01
     44 F   1 H    -1.612886692665E-01  3.253254725592E-01 -3.148914205450E-01
     45 T   1 H     1.067332104914E-01  7.591493371672E-02  2.077621006119E-01
     46 F   1 H    -1.067332104914E-01 -7.591493371672E-02 -2.077621006119E-01
     47 T   1 H     4.393034083658E-02  2.302154448514E-01  2.552846598944E-01
     48 F   1 H    -4.393034083658E-02 -2.302154448514E-01 -2.552846598944E-01
     49 T   1 H    -2.670083910376E-01  4.459308256685E-01  3.913072518835E-01
     50 F   1 H     2.670083910376E-01 -4.459308256685E-01 -3.913072518835E-01
     51 T   1 H    -1.046998719790E-01  3.754759512162E-01  4.272057493485E-01
     52 F   1 H     1.046998719790E-01 -3.754759512162E-01 -4.272057493485E-01
     53 T   1 H     4.751640104140E-01  4.130543583060E-01  3.337360753709E-01
     54 F   1 H    -4.751640104140E-01 -4.130543583060E-01 -3.337360753709E-01
     55 T   1 H    -4.687447871391E-01  3.745634480435E-01  4.274615941365E-01
     56 F   1 H     4.687447871391E-01 -3.745634480435E-01 -4.274615941365E-01
     57 T   1 H     1.254437105106E-01 -3.970181403339E-01  7.156967919555E-02
     58 F   1 H    -1.254437105106E-01  3.970181403339E-01 -7.156967919555E-02
     59 T   1 H    -5.110324102162E-02 -3.959664335390E-01  7.260863759492E-02
     60 F   1 H     5.110324102162E-02  3.959664335390E-01 -7.260863759492E-02
     61 T   1 H     5.562393946157E-02 -1.588005455898E-01  1.074413928392E-01
     62 F   1 H    -5.562393946157E-02  1.588005455898E-01 -1.074413928392E-01
     63 T   1 H     1.261061318140E-01 -3.116091965307E-02  7.260328937894E-02
     64 F   1 H    -1.261061318140E-01  3.116091965307E-02 -7.260328937894E-02
     65 T   1 H    -1.285751947703E-01 -1.490375944486E-02  4.560086442237E-02
     66 F   1 H     1.285751947703E-01  1.490375944486E-02 -4.560086442237E-02
     67 T   1 H    -2.889520837548E-01 -9.551855252012E-02 -2.268144701973E-02
     68 F   1 H     2.889520837548E-01  9.551855252012E-02  2.268144701973E-02
     69 T   1 H    -2.672920004648E-01  4.318407227698E-01  2.587105387200E-02
     70 F   1 H     2.672920004648E-01 -4.318407227698E-01 -2.587105387200E-02
     71 T   1 H    -2.909407128114E-01 -4.275200183994E-01 -2.351557962623E-02
     72 F   1 H     2.909407128114E-01  4.275200183994E-01  2.351557962623E-02
     73 T   1 H     4.830165440909E-01  3.714394134012E-01 -4.551070995752E-01
     74 F   1 H    -4.830165440909E-01 -3.714394134012E-01  4.551070995752E-01
     75 T   1 H     4.022909729312E-01  2.124636503828E-01  4.759494909274E-01
     76 F   1 H    -4.022909729312E-01 -2.124636503828E-01 -4.759494909274E-01
     77 T   1 H     6.034774235023E-02  3.722084754998E-01 -4.541519346507E-01
     78 F   1 H    -6.034774235023E-02 -3.722084754998E-01  4.541519346507E-01
     79 T   1 H     7.158957701709E-02  2.129559321725E-01  4.768560461516E-01
     80 F   1 H    -7.158957701709E-02 -2.129559321725E-01 -4.768560461516E-01
     81 T   1 H    -2.367337361489E-01  3.227984712361E-01  1.378682454747E-01
     82 F   1 H     2.367337361489E-01 -3.227984712361E-01 -1.378682454747E-01
     83 T   1 H    -2.886554970601E-01  1.888788848741E-01  4.821525693110E-02
     84 F   1 H     2.886554970601E-01 -1.888788848741E-01 -4.821525693110E-02
     85 T   1 H     3.712380328333E-01  3.163843021016E-01  1.330653686198E-01
     86 F   1 H    -3.712380328333E-01 -3.163843021016E-01 -1.330653686198E-01
     87 T   1 H     4.954538093319E-01  2.911130522861E-01  7.702895431437E-02
     88 F   1 H    -4.954538093319E-01 -2.911130522861E-01 -7.702895431437E-02
     89 T   1 H     1.362084042284E-01 -2.131764488827E-01  4.498458509219E-01
     90 F   1 H    -1.362084042284E-01  2.131764488827E-01 -4.498458509219E-01
     91 T   1 H     3.157211035014E-01 -2.122004594900E-01  4.505578731953E-01
     92 F   1 H    -3.157211035014E-01  2.122004594900E-01 -4.505578731953E-01
     93 T   1 H     1.829353512084E-01  1.289964459543E-01  3.659878523013E-01
     94 F   1 H    -1.829353512084E-01 -1.289964459543E-01 -3.659878523013E-01
     95 T   1 H     2.116074692671E-01  7.499619920186E-03  4.236964289321E-01
     96 F   1 H    -2.116074692671E-01 -7.499619920186E-03 -4.236964289321E-01

 T = ATOM BELONGING TO THE ASYMMETRIC UNIT

 ****    2 SYMMOPS - TRANSLATORS IN FRACTIONAL UNITS
 **** MATRICES AND TRANSLATORS IN THE CRYSTALLOGRAPHIC REFERENCE FRAME
   V INV                    ROTATION MATRICES                   TRANSLATORS
   1   1  1.00  0.00  0.00  0.00  1.00  0.00  0.00  0.00  1.00  0.00  0.00  0.00
   2   2 -1.00  0.00 -0.00  0.00 -1.00  0.00  0.00  0.00 -1.00  0.00  0.00  0.00

 DIRECT LATTICE VECTORS CARTESIAN COMPONENTS (ANGSTROM)
          X                    Y                    Z
   0.882181664684E+01   0.266706403004E-02   0.000000000000E+00
   0.000000000000E+00   0.884625625000E+01   0.000000000000E+00
  -0.442089939716E+01  -0.429409441125E+01   0.150354920485E+02


 CARTESIAN COORDINATES - PRIMITIVE CELL
 *******************************************************************************
 *      ATOM          X(ANGSTROM)         Y(ANGSTROM)         Z(ANGSTROM)
 *******************************************************************************
    1     8 O    -1.879307383756E+00  2.222046217707E+00  3.565982398803E+00
    2     8 O     1.879307383756E+00 -2.222046217707E+00 -3.565982398803E+00
    3     8 O     1.913206600319E+00  2.202860216984E+00  3.573383994125E+00
    4     8 O    -1.913206600319E+00 -2.202860216984E+00 -3.573383994125E+00
    5     8 O     4.583610611347E-02  4.080548348357E+00  3.909045958863E+00
    6     8 O    -4.583610611347E-02 -4.080548348357E+00 -3.909045958863E+00
    7     8 O     2.203510892626E-02  3.260847207674E-01  3.949779736143E+00
    8     8 O    -2.203510892626E-02 -3.260847207674E-01 -3.949779736143E+00
    9     8 O    -3.092290628893E+00  2.270673865747E+00  5.894666950686E+00
   10     8 O     3.092290628893E+00 -2.270673865747E+00 -5.894666950686E+00
   11     8 O     3.117841290622E+00  2.265715436447E+00  5.923390729334E+00
   12     8 O    -3.117841290622E+00 -2.265715436447E+00 -5.923390729334E+00
   13     8 O     1.512979424038E-02 -3.494171841044E+00  1.597760650502E+00
   14     8 O    -1.512979424038E-02  3.494171841044E+00 -1.597760650502E+00
   15     8 O     5.071724707848E-03 -8.748767394314E-01  1.612370070511E+00
   16     8 O    -5.071724707848E-03  8.748767394314E-01 -1.612370070511E+00
   17     8 O    -1.977812008804E+00  3.133523467022E-02  2.873495404610E-02
   18     8 O     1.977812008804E+00 -3.133523467022E-02 -2.873495404610E-02
   19     8 O    -1.915909122865E+00 -4.417922111633E+00  1.299352066453E-02
   20     8 O     1.915909122865E+00  4.417922111633E+00 -1.299352066453E-02
   21     8 O     2.221635458074E+00  3.105064852125E-01  7.537698822094E+00
   22     8 O    -2.221635458074E+00 -3.105064852125E-01 -7.537698822094E+00
   23     8 O    -2.250671954356E+00  3.094656617250E-01  7.553252130175E+00
   24     8 O     2.250671954356E+00 -3.094656617250E-01 -7.553252130175E+00
   25     8 O    -3.093191546215E+00  2.275223657164E+00  1.166124987380E+00
   26     8 O     3.093191546215E+00 -2.275223657164E+00 -1.166124987380E+00
   27     8 O     3.045984143297E+00  2.245645568516E+00  1.085092823871E+00
   28     8 O    -3.045984143297E+00 -2.245645568516E+00 -1.085092823871E+00
   29     8 O     5.378464431210E-03 -3.466736251241E+00  6.296874597758E+00
   30     8 O    -5.378464431211E-03  3.466736251241E+00 -6.296874597758E+00
   31     8 O    -1.095173138257E-02 -7.686482817125E-01  6.427951368320E+00
   32     8 O     1.095173138257E-02  7.686482817125E-01 -6.427951368320E+00
   33     1 H    -2.422133212561E+00  2.227678447969E+00  4.395637134863E+00
   34     1 H     2.422133212561E+00 -2.227678447969E+00 -4.395637134863E+00
   35     1 H    -1.248108473498E+00  2.970453698983E+00  3.674592229420E+00
   36     1 H     1.248108473498E+00 -2.970453698983E+00 -3.674592229420E+00
   37     1 H     1.308420164876E+00  2.977634704695E+00  3.680931088106E+00
   38     1 H    -1.308420164876E+00 -2.977634704695E+00 -3.680931088106E+00
   39     1 H     1.302811094225E+00  1.431894197856E+00  3.678945223859E+00
   40     1 H    -1.302811094225E+00 -1.431894197856E+00 -3.678945223859E+00
   41     1 H     3.329950118852E-02 -4.171922901420E+00  3.121951543763E+00
   42     1 H    -3.329950118852E-02  4.171922901420E+00 -3.121951543763E+00
   43     1 H     3.075577622380E-02 -4.229655816815E+00  4.734547449735E+00
   44     1 H    -3.075577622380E-02  4.229655816815E+00 -4.734547449735E+00
   45     1 H     2.308546773598E-02 -2.203024539401E-01  3.123805411723E+00
   46     1 H    -2.308546773598E-02  2.203024539401E-01 -3.123805411723E+00
   47     1 H    -7.410423869376E-01  9.404455515654E-01  3.838330473938E+00
   48     1 H     7.410423869376E-01 -9.404455515654E-01 -3.838330473938E+00
   49     1 H    -4.085429062857E+00  2.263795941769E+00  5.883497074203E+00
   50     1 H     4.085429062857E+00 -2.263795941769E+00 -5.883497074203E+00
   51     1 H    -2.812276713304E+00  1.486815418178E+00  6.423248647390E+00
   52     1 H     2.812276713304E+00 -1.486815418178E+00 -6.423248647390E+00
   53     1 H     2.716396162632E+00  2.222157775513E+00  5.017886107526E+00
   54     1 H    -2.716396162632E+00 -2.222157775513E+00 -5.017886107526E+00
   55     1 H     2.796871376710E+00  1.479340692541E+00  6.427095399665E+00
   56     1 H    -2.796871376710E+00 -1.479340692541E+00 -6.427095399665E+00
   57     1 H     7.902390620132E-01 -3.819116598332E+00  1.076085342456E+00
   58     1 H    -7.902390620132E-01  3.819116598332E+00 -1.076085342456E+00
   59     1 H    -7.718189045238E-01 -3.814745178005E+00  1.091706593209E+00
   60     1 H     7.718189045238E-01  3.814745178005E+00 -1.091706593209E+00
   61     1 H     1.571660627211E-02 -1.866005450846E+00  1.615434207710E+00
   62     1 H    -1.571660627211E-02  1.866005450846E+00 -1.615434207710E+00
   63     1 H     7.915133346581E-01 -5.870865262689E-01  1.091626180150E+00
   64     1 H    -7.915133346581E-01  5.870865262689E-01 -1.091626180150E+00
   65     1 H    -1.335863627630E+00 -3.279998104789E-01  6.856314344259E-01
   66     1 H     1.335863627630E+00  3.279998104789E-01 -6.856314344259E-01
   67     1 H    -2.448809907151E+00 -7.483559710446E-01 -3.410267163129E-01
   68     1 H     2.448809907151E+00  7.483559710446E-01  3.410267163129E-01
   69     1 H    -2.472374345734E+00  3.708368060082E+00  3.889840247780E-01
   70     1 H     2.472374345734E+00 -3.708368060082E+00 -3.889840247780E-01
   71     1 H    -2.462665611729E+00 -3.681749473226E+00 -3.535683104853E-01
   72     1 H     2.462665611729E+00  3.681749473226E+00  3.535683104853E-01
   73     1 H    -2.548750555324E+00 -3.607513992878E+00 -6.842759176865E+00
   74     1 H     2.548750555324E+00  3.607513992878E+00  6.842759176865E+00
   75     1 H     1.444812384358E+00 -1.631912181471E-01  7.156134786312E+00
   76     1 H    -1.444812384358E+00  1.631912181471E-01 -7.156134786312E+00
   77     1 H     2.540136732180E+00 -3.603272461573E+00 -6.828397802237E+00
   78     1 H    -2.540136732180E+00  3.603272461573E+00  6.828397802237E+00
   79     1 H    -1.476582484694E+00 -1.636112028076E-01  7.169765290177E+00
   80     1 H     1.476582484694E+00  1.636112028076E-01 -7.169765290177E+00
   81     1 H    -2.697923257733E+00  2.262907347249E+00  2.072916908571E+00
   82     1 H     2.697923257733E+00 -2.262907347249E+00 -2.072916908571E+00
   83     1 H    -2.759620669467E+00  1.463060287793E+00  7.249401122024E-01
   84     1 H     2.759620669467E+00 -1.463060287793E+00 -7.249401122024E-01
   85     1 H     2.686725250074E+00  2.228411469751E+00  2.000703291810E+00
   86     1 H    -2.686725250074E+00 -2.228411469751E+00 -2.000703291810E+00
   87     1 H     4.030265405212E+00  2.245812463050E+00  1.158168230096E+00
   88     1 H    -4.030265405212E+00 -2.245812463050E+00 -1.158168230096E+00
   89     1 H    -7.871176832936E-01 -3.817130771112E+00  6.763653714573E+00
   90     1 H     7.871176832936E-01  3.817130771112E+00 -6.763653714573E+00
   91     1 H     7.933626566327E-01 -3.811075637849E+00  6.774359319803E+00
   92     1 H    -7.933626566327E-01  3.811075637849E+00 -6.774359319803E+00
   93     1 H    -4.173349020712E-03 -4.299628746053E-01  5.502807443112E+00
   94     1 H     4.173349020712E-03  4.299628746053E-01 -5.502807443112E+00
   95     1 H    -6.356992268344E-03 -1.752484537281E+00  6.370484288173E+00
   96     1 H     6.356992268344E-03  1.752484537281E+00 -6.370484288173E+00

 *******************************************************************************
 STARTING BASIS SET HANDLING 
 *******************************************************************************

 Loading internal basis set: DEF2-MSVP           

 Please cite in your publication:
 Fully Optimized Contracted Gaussian Basis Sets for Atoms Li to Kr. A. Sch�fer, 
 H. Horn and R. Ahlrichs; J. Chem. Phys. 97, 2571 (1992).                       
                                                                                
                    
 S. Grimme, J. G. Brandenburg, C. Bannwarth, and A. Hansen, J. Chem. Phys., 143,
  054107 (2015).                                                                
                                                                                
                    

 *******************************************************************************
 LOCAL ATOMIC FUNCTIONS BASIS SET
 *******************************************************************************
   ATOM   X(AU)   Y(AU)   Z(AU)  N. TYPE  EXPONENT  S COEF   P COEF   D/F/G COEF
 *******************************************************************************
   1 O   -3.551   4.199   6.739
                                  1 S  
                                         6.773E+03 1.727E-03 0.000E+00 0.000E+00
                                         1.017E+03 1.325E-02 0.000E+00 0.000E+00
                                         2.313E+02 6.603E-02 0.000E+00 0.000E+00
                                         6.501E+01 2.353E-01 0.000E+00 0.000E+00
                                         2.050E+01 5.498E-01 0.000E+00 0.000E+00
                                  2 S  
                                         6.716E+00 1.000E+00 0.000E+00 0.000E+00
                                  3 S  
                                         1.147E+00 1.000E+00 0.000E+00 0.000E+00
                                  4 S  
                                         3.342E-01 1.000E+00 0.000E+00 0.000E+00
                           5-     7 P  
                                         1.769E+01 0.000E+00 4.359E-02 0.000E+00
                                         3.854E+00 0.000E+00 2.318E-01 0.000E+00
                                         1.047E+00 0.000E+00 5.146E-01 0.000E+00
                           8-    10 P  
                                         2.759E-01 0.000E+00 1.000E+00 0.000E+00
                          11-    15 D  
                                         8.000E-01 0.000E+00 0.000E+00 1.000E+00
   2 O    3.551  -4.199  -6.739
   3 O    3.615   4.163   6.753
   4 O   -3.615  -4.163  -6.753
   5 O    0.087   7.711   7.387
   6 O   -0.087  -7.711  -7.387
   7 O    0.042   0.616   7.464
   8 O   -0.042  -0.616  -7.464
   9 O   -5.844   4.291  11.139
  10 O    5.844  -4.291 -11.139
  11 O    5.892   4.282  11.194
  12 O   -5.892  -4.282 -11.194
  13 O    0.029  -6.603   3.019
  14 O   -0.029   6.603  -3.019
  15 O    0.010  -1.653   3.047
  16 O   -0.010   1.653  -3.047
  17 O   -3.738   0.059   0.054
  18 O    3.738  -0.059  -0.054
  19 O   -3.621  -8.349   0.025
  20 O    3.621   8.349  -0.025
  21 O    4.198   0.587  14.244
  22 O   -4.198  -0.587 -14.244
  23 O   -4.253   0.585  14.274
  24 O    4.253  -0.585 -14.274
  25 O   -5.845   4.300   2.204
  26 O    5.845  -4.300  -2.204
  27 O    5.756   4.244   2.051
  28 O   -5.756  -4.244  -2.051
  29 O    0.010  -6.551  11.899
  30 O   -0.010   6.551 -11.899
  31 O   -0.021  -1.453  12.147
  32 O    0.021   1.453 -12.147
  33 H   -4.577   4.210   8.307
                                481 S  
                                         1.874E+01 1.968E-02 0.000E+00 0.000E+00
                                         2.826E+00 1.380E-01 0.000E+00 0.000E+00
                                         6.401E-01 4.783E-01 0.000E+00 0.000E+00
                                482 S  
                                         1.756E-01 1.000E+00 0.000E+00 0.000E+00
  34 H    4.577  -4.210  -8.307
  35 H   -2.359   5.613   6.944
  36 H    2.359  -5.613  -6.944
  37 H    2.473   5.627   6.956
  38 H   -2.473  -5.627  -6.956
  39 H    2.462   2.706   6.952
  40 H   -2.462  -2.706  -6.952
  41 H    0.063  -7.884   5.900
  42 H   -0.063   7.884  -5.900
  43 H    0.058  -7.993   8.947
  44 H   -0.058   7.993  -8.947
  45 H    0.044  -0.416   5.903
  46 H   -0.044   0.416  -5.903
  47 H   -1.400   1.777   7.253
  48 H    1.400  -1.777  -7.253
  49 H   -7.720   4.278  11.118
  50 H    7.720  -4.278 -11.118
  51 H   -5.314   2.810  12.138
  52 H    5.314  -2.810 -12.138
  53 H    5.133   4.199   9.482
  54 H   -5.133  -4.199  -9.482
  55 H    5.285   2.796  12.145
  56 H   -5.285  -2.796 -12.145
  57 H    1.493  -7.217   2.034
  58 H   -1.493   7.217  -2.034
  59 H   -1.459  -7.209   2.063
  60 H    1.459   7.209  -2.063
  61 H    0.030  -3.526   3.053
  62 H   -0.030   3.526  -3.053
  63 H    1.496  -1.109   2.063
  64 H   -1.496   1.109  -2.063
  65 H   -2.524  -0.620   1.296
  66 H    2.524   0.620  -1.296
  67 H   -4.628  -1.414  -0.644
  68 H    4.628   1.414   0.644
  69 H   -4.672   7.008   0.735
  70 H    4.672  -7.008  -0.735
  71 H   -4.654  -6.957  -0.668
  72 H    4.654   6.957   0.668
  73 H   -4.816  -6.817 -12.931
  74 H    4.816   6.817  12.931
  75 H    2.730  -0.308  13.523
  76 H   -2.730   0.308 -13.523
  77 H    4.800  -6.809 -12.904
  78 H   -4.800   6.809  12.904
  79 H   -2.790  -0.309  13.549
  80 H    2.790   0.309 -13.549
  81 H   -5.098   4.276   3.917
  82 H    5.098  -4.276  -3.917
  83 H   -5.215   2.765   1.370
  84 H    5.215  -2.765  -1.370
  85 H    5.077   4.211   3.781
  86 H   -5.077  -4.211  -3.781
  87 H    7.616   4.244   2.189
  88 H   -7.616  -4.244  -2.189
  89 H   -1.487  -7.213  12.781
  90 H    1.487   7.213 -12.781
  91 H    1.499  -7.202  12.802
  92 H   -1.499   7.202 -12.802
  93 H   -0.008  -0.813  10.399
  94 H    0.008   0.813 -10.399
  95 H   -0.012  -3.312  12.038
  96 H    0.012   3.312 -12.038

 *******************************************************************************
 FINISHED BASIS SET HANDLING 
 *******************************************************************************

 INFORMATION **** SET_MPP **** PCRYSTAL CALCULATION
 INFORMATION **** READM2 **** NEW DEFAULT: FOCK/KS MATRIX MIXING SET TO 30 %
 INFORMATION **** READM2 **** NEW DEFAULT: FULL DIRECT SCF MODE
 INFORMATION **** READM2 **** NEW DEFAULT: COULOMB BIPOLAR BUFFER SET TO 32 Mb
 INFORMATION **** READM2 **** NEW DEFAULT: EXCHANGE BIPOLAR BUFFER SET TO 32 Mb

 *******************************************************************************
 NEW DEFAULT: DFT INTEGRATION GRID INCREASED TO XLGRID
 NEW DEFAULT: DIIS ACCELERATOR ACTIVE
 USE KEYWORD NODIIS TO TURN IT OFF
 *******************************************************************************

 INFORMATION **** RDDFTP **** HSE-3c calculation
 INFORMATION **** RDDFTP **** HSE screened hybrid functional combined with D3 and gCP

PLEASE CITE:
(1) HSE-3c Reference
 J. G. Brandenburg, E. Caldeweyer, and S. Grimme, 
 Phys. Chem. Chem. Phys. 18, 15519 (2016)
(2) DFT-D3 Reference
 S. Grimme, J. Antony, S. Ehrlich,
 and H. Krieg, J. Chem. Phys. 132, 154104 (2010)
(3) gCP Reference
 H. Kruse and S. Grimme J. Chem. Phys, 136, 154101 (2012)
 J. G. Brandenburg, M. Alessio, B. Civalleri, M. F. Peintinger
 T. Bredow, and S. Grimme, J. Phys. Chem. A, 117, 9282 (2013) 

 WARNING **** RDDFTP **** HSE3c-HJS ACTIVE
 RANGE SEPARATION - OMEGA:   0.110000000000000     
 WARNING **** RDDFTP **** HSE-3c has to be combined with def2-mSVP basis set
 WARNING **** RDDFTP **** Note: Harmonic frequencies are scaled by 0.95
 WARNING **** RDDFTP **** as recommended in original publication
 INFORMATION **** BIPOSIZE **** COULOMB BIPOLAR BUFFER SET TO    60000000
 INFORMATION **** EXCHSIZE **** EXCHANGE BIPOLAR BUFFER SIZE SET TO    40000000
 *******************************************************************************
 N. OF ATOMS PER CELL        96  COULOMB OVERLAP TOL         (T1) 10**   -6
 NUMBER OF SHELLS           352  COULOMB PENETRATION TOL     (T2) 10**   -6
 NUMBER OF AO               608  EXCHANGE OVERLAP TOL        (T3) 10**   -6
 N. OF ELECTRONS PER CELL   320  EXCHANGE PSEUDO OVP (F(G))  (T4) 10**   -6
 CORE ELECTRONS PER CELL     64  EXCHANGE PSEUDO OVP (P(G))  (T5) 10**  -12
 N. OF SYMMETRY OPERATORS     2  POLE ORDER IN MONO ZONE                  4
 *******************************************************************************
 TYPE OF CALCULATION :  RESTRICTED CLOSED SHELL
 KOHN-SHAM HAMILTONIAN

 (EXCHANGE)[CORRELATION] FUNCTIONAL:(HSE-3c)[PBEh-3c]

 RANGE-SEPARATED HYBRID FUNCTIONAL 
 OMEGA (SHORT-RANGE)[LONG-RANGE]:(    0.1100)[    0.0000]

 HYBRID EXCHANGE - PERCENTAGE OF FOCK EXCHANGE    42.0000

 CAPPA:IS1  1;IS2  1;IS3  1; K PTS MONK NET   1; SYMMOPS:K SPACE   2;G SPACE   2

 *******************************************************************************
 MAX NUMBER OF SCF CYCLES      50  CONVERGENCE ON DELTAP        10**-16
 WEIGHT OF F(I) IN F(I+1)      30% CONVERGENCE ON ENERGY        10**- 6
 S(K) EIGENV. THRESHOLD  10*10.**-4
 SHRINK. FACT.(MONKH.)    1  1  1  NUMBER OF K POINTS IN THE IBZ      1
 SHRINKING FACTOR(GILAT NET)    1  NUMBER OF K POINTS(GILAT NET)      1
 *******************************************************************************
 *** K POINTS COORDINATES (OBLIQUE COORDINATES IN UNITS OF IS =  1)
   1-R(  0  0  0)

 DIRECT LATTICE VECTORS COMPON. (A.U.)     RECIP. LATTICE VECTORS COMPON. (A.U.) 
        X            Y            Z              X            Y            Z
   16.6708175    0.0050400    0.0000000      0.3768973    0.0000000    0.1108194
    0.0000000   16.7170016    0.0000000     -0.0001136    0.3758560    0.1073100
   -8.3542891   -8.1146624   28.4129623      0.0000000    0.0000000    0.2211380

 DISK SPACE FOR EIGENVECTORS (FTN 10)      369664 REALS

 SYMMETRY ADAPTION OF THE BLOCH FUNCTIONS ENABLED
 TTTTTTTTTTTTTTTTTTTTTTTTTTTTTT gordsh1     TELAPSE        0.33 TCPU        0.06

 MATRIX SIZE: P(G)  250662, F(G)   47053, P(G) IRR   63415, F(G) IRR   23864
 MAX G-VECTOR INDEX FOR 1- AND 2-ELECTRON INTEGRALS  45

 TTTTTTTTTTTTTTTTTTTTTTTTTTTTTT INPUT       TELAPSE        0.40 TCPU        0.12

 NEIGHBORS OF THE NON-EQUIVALENT ATOMS

 N = NUMBER OF NEIGHBORS AT DISTANCE R
    ATOM  N     R/ANG      R/AU   NEIGHBORS (ATOM LABELS AND CELL INDICES)
   1 O    1     0.9850     1.8615   35 H    0 0 0
   1 O    1     0.9915     1.8736   33 H    0 0 0
   1 O    1     1.7032     3.2187   81 H    0 0 0
   1 O    1     1.7356     3.2798   47 H    0 0 0
   1 O    1     2.6261     4.9626    9 O    0 0 0
   1 O    1     2.6899     5.0832   25 O    0 0 0

   3 O    1     0.9887     1.8684   37 H    0 0 0
   3 O    1     0.9890     1.8689   39 H    0 0 0
   3 O    1     1.6529     3.1235   53 H    0 0 0
   3 O    1     1.7528     3.3123   85 H    0 0 0
   3 O    1     2.6415     4.9917   11 O    0 0 0
   3 O    1     2.6694     5.0443    5 O    0 0 0

   5 O    1     0.9844     1.8602   43 H    0 1 0
   5 O    1     0.9860     1.8633   41 H    0 1 0
   5 O    1     1.6919     3.1973   37 H    0 0 0
   5 O    1     1.7209     3.2521   35 H    0 0 0
   5 O    1     2.6381     4.9854   13 O    0 1 0
   5 O    1     2.6694     5.0443    3 O    0 0 0

   7 O    1     0.9860     1.8632   47 H    0 0 0
   7 O    1     0.9903     1.8715   45 H    0 0 0
   7 O    1     1.7136     3.2383   39 H    0 0 0
   7 O    1     1.7275     3.2645   93 H    0 0 0
   7 O    1     2.6279     4.9661   15 O    0 0 0
   7 O    1     2.6908     5.0849    3 O    0 0 0

   9 O    1     0.9860     1.8633   51 H    0 0 0
   9 O    1     0.9932     1.8769   49 H    0 0 0
   9 O    1     1.6426     3.1040   33 H    0 0 0
   9 O    1     1.7183     3.2471   78 H    0 0 0
   9 O    1     2.6119     4.9357   11 O   -1 0 0
   9 O    1     2.6261     4.9626    1 O    0 0 0

  11 O    1     0.9875     1.8661   55 H    0 0 0
  11 O    1     0.9915     1.8736   53 H    0 0 0
  11 O    1     1.6190     3.0595   49 H    1 0 0
  11 O    1     1.7232     3.2564   74 H    0 0 0
  11 O    1     2.6119     4.9357    9 O    1 0 0
  11 O    1     2.6415     4.9917    3 O    0 0 0

  13 O    1     0.9890     1.8690   59 H    0 0 0
  13 O    1     0.9892     1.8693   57 H    0 0 0
  13 O    1     1.6283     3.0770   61 H    0 0 0
  13 O    1     1.6682     3.1524   41 H    0 0 0
  13 O    1     2.6194     4.9499   15 O    0 0 0
  13 O    1     2.6381     4.9854    5 O    0-1 0

  15 O    1     0.9861     1.8635   63 H    0 0 0
  15 O    1     0.9912     1.8731   61 H    0 0 0
  15 O    1     1.6472     3.1127   45 H    0 0 0
  15 O    1     1.7193     3.2490   65 H    0 0 0
  15 O    1     2.6194     4.9499   13 O    0 0 0
  15 O    1     2.6279     4.9661    7 O    0 0 0

  17 O    1     0.9831     1.8578   67 H    0 0 0
  17 O    1     0.9863     1.8638   65 H    0 0 0
  17 O    1     1.7238     3.2574   64 H    0 0 0
  17 O    1     1.7736     3.3517   83 H    0 0 0
  17 O    1     2.6946     5.0921   15 O    0 0 0
  17 O    1     2.7012     5.1045   16 O    0 0 0

  19 O    1     0.9846     1.8606   69 H    0-1 0
  19 O    1     0.9876     1.8662   71 H    0 0 0
  19 O    1     1.6806     3.1758   58 H    0-1 0
  19 O    1     1.6842     3.1826   59 H    0 0 0
  19 O    1     2.6609     5.0283   14 O    0-1 0
  19 O    1     2.6634     5.0331   13 O    0 0 0

  21 O    1     0.9854     1.8622   73 H    1 1 1
  21 O    1     0.9866     1.8645   75 H    0 0 0
  21 O    1     1.7119     3.2350   55 H    0 0 0
  21 O    1     1.7520     3.3108   92 H    1 0 1
  21 O    1     2.6892     5.0819   11 O    0 0 0
  21 O    1     2.6971     5.0968   12 O    1 1 1

  23 O    1     0.9849     1.8612   79 H    0 0 0
  23 O    1     0.9865     1.8642   77 H    0 1 1
  23 O    1     1.7258     3.2613   51 H    0 0 0
  23 O    1     1.7458     3.2991   90 H    0 0 1
  23 O    1     2.6943     5.0916   10 O    0 1 1
  23 O    1     2.7029     5.1077    9 O    0 0 0

  25 O    1     0.9826     1.8569   83 H    0 0 0
  25 O    1     0.9893     1.8695   81 H    0 0 0
  25 O    1     1.6987     3.2100   87 H   -1 0 0
  25 O    1     1.7445     3.2966   69 H    0 0 0
  25 O    1     2.6841     5.0721   27 O   -1 0 0
  25 O    1     2.6899     5.0832    1 O    0 0 0

  27 O    1     0.9837     1.8590   85 H    0 0 0
  27 O    1     0.9870     1.8651   87 H    0 0 0
  27 O    1     1.7140     3.2390   72 H    0 0 0
  27 O    1     1.7754     3.3551   68 H    0 0 0
  27 O    1     2.6836     5.0712   20 O    0 0 0
  27 O    1     2.6841     5.0721   25 O    1 0 0

  29 O    1     0.9836     1.8587   91 H    0 0 0
  29 O    1     0.9842     1.8599   89 H    0 0 0
  29 O    1     1.7159     3.2425   95 H    0 0 0
  29 O    1     1.7388     3.2859   43 H    0 0 0
  29 O    1     2.7013     5.1048   31 O    0 0 0
  29 O    1     2.7186     5.1374    5 O    0-1 0

  31 O    1     0.9852     1.8618   93 H    0 0 0
  31 O    1     0.9855     1.8624   95 H    0 0 0
  31 O    1     1.7367     3.2819   75 H    0 0 0
  31 O    1     1.7506     3.3081   79 H    0 0 0
  31 O    1     2.7013     5.1048   29 O    0 0 0
  31 O    1     2.7094     5.1200    7 O    0 0 0

  33 H    1     0.9915     1.8736    1 O    0 0 0
  33 H    1     1.5652     2.9579   35 H    0 0 0
  33 H    1     1.6426     3.1040    9 O    0 0 0
  33 H    1     2.1894     4.1374   47 H    0 0 0
  33 H    1     2.1937     4.1455   51 H    0 0 0
  33 H    1     2.2319     4.2178   49 H    0 0 0

  35 H    1     0.9850     1.8615    1 O    0 0 0
  35 H    1     1.5652     2.9579   33 H    0 0 0
  35 H    1     1.7209     3.2521    5 O    0 0 0
  35 H    1     2.0988     3.9661   47 H    0 0 0
  35 H    1     2.2024     4.1620   41 H    0 1 0
  35 H    1     2.2733     4.2959   81 H    0 0 0

  37 H    1     0.9887     1.8684    3 O    0 0 0
  37 H    1     1.5458     2.9210   39 H    0 0 0
  37 H    1     1.6919     3.1973    5 O    0 0 0
  37 H    1     2.0834     3.9371   53 H    0 0 0
  37 H    1     2.1948     4.1476   41 H    0 1 0
  37 H    1     2.2987     4.3440   85 H    0 0 0

  39 H    1     0.9890     1.8689    3 O    0 0 0
  39 H    1     1.5458     2.9210   37 H    0 0 0
  39 H    1     1.7136     3.2383    7 O    0 0 0
  39 H    1     2.1013     3.9709   53 H    0 0 0
  39 H    1     2.1081     3.9838   47 H    0 0 0
  39 H    1     2.1623     4.0862   45 H    0 0 0

  41 H    1     0.9860     1.8633    5 O    0-1 0
  41 H    1     1.6136     3.0493   43 H    0 0 0
  41 H    1     1.6682     3.1524   13 O    0 0 0
  41 H    1     2.1948     4.1476   37 H    0-1 0
  41 H    1     2.2024     4.1620   35 H    0-1 0
  41 H    1     2.2098     4.1758   57 H    0 0 0

  43 H    1     0.9844     1.8602    5 O    0-1 0
  43 H    1     1.6136     3.0493   41 H    0 0 0
  43 H    1     1.7388     3.2859   29 O    0 0 0
  43 H    1     2.2176     4.1906   91 H    0 0 0
  43 H    1     2.2263     4.2071   89 H    0 0 0
  43 H    1     2.3300     4.4030   37 H    0-1 0

  45 H    1     0.9903     1.8715    7 O    0 0 0
  45 H    1     1.5626     2.9529   47 H    0 0 0
  45 H    1     1.6472     3.1127   15 O    0 0 0
  45 H    1     2.1623     4.0862   39 H    0 0 0
  45 H    1     2.2034     4.1637   63 H    0 0 0
  45 H    1     2.2324     4.2186   61 H    0 0 0

  47 H    1     0.9860     1.8632    7 O    0 0 0
  47 H    1     1.5626     2.9529   45 H    0 0 0
  47 H    1     1.7356     3.2798    1 O    0 0 0
  47 H    1     2.0988     3.9661   35 H    0 0 0
  47 H    1     2.1081     3.9838   39 H    0 0 0
  47 H    1     2.1894     4.1374   33 H    0 0 0

  49 H    1     0.9932     1.8769    9 O    0 0 0
  49 H    1     1.5862     2.9974   51 H    0 0 0
  49 H    1     1.6190     3.0595   11 O   -1 0 0
  49 H    1     2.1626     4.0867   55 H   -1 0 0
  49 H    1     2.1981     4.1538   53 H   -1 0 0
  49 H    1     2.2319     4.2178   33 H    0 0 0

  51 H    1     0.9860     1.8633    9 O    0 0 0
  51 H    1     1.5862     2.9974   49 H    0 0 0
  51 H    1     1.7258     3.2613   23 O    0 0 0
  51 H    1     2.0831     3.9364   77 H    0 1 1
  51 H    1     2.1720     4.1045   78 H    0 0 0
  51 H    1     2.1937     4.1455   33 H    0 0 0

  53 H    1     0.9915     1.8736   11 O    0 0 0
  53 H    1     1.5950     3.0142   55 H    0 0 0
  53 H    1     1.6529     3.1235    3 O    0 0 0
  53 H    1     2.0834     3.9371   37 H    0 0 0
  53 H    1     2.1013     3.9709   39 H    0 0 0
  53 H    1     2.1981     4.1538   49 H    1 0 0

  55 H    1     0.9875     1.8661   11 O    0 0 0
  55 H    1     1.5950     3.0142   53 H    0 0 0
  55 H    1     1.7119     3.2350   21 O    0 0 0
  55 H    1     2.0720     3.9154   73 H    1 1 1
  55 H    1     2.1626     4.0867   49 H    1 0 0
  55 H    1     2.1825     4.1244   74 H    0 0 0

  57 H    1     0.9892     1.8693   13 O    0 0 0
  57 H    1     1.5621     2.9520   59 H    0 0 0
  57 H    1     1.6806     3.1758   20 O    0-1 0
  57 H    1     2.1692     4.0992   61 H    0 0 0
  57 H    1     2.2098     4.1758   41 H    0 0 0
  57 H    1     2.2334     4.2206   70 H    0 0 0

  59 H    1     0.9890     1.8690   13 O    0 0 0
  59 H    1     1.5621     2.9520   57 H    0 0 0
  59 H    1     1.6842     3.1826   19 O    0 0 0
  59 H    1     2.1661     4.0934   61 H    0 0 0
  59 H    1     2.2131     4.1821   41 H    0 0 0
  59 H    1     2.2283     4.2109   71 H    0 0 0

  61 H    1     0.9912     1.8731   15 O    0 0 0
  61 H    1     1.5849     2.9950   63 H    0 0 0
  61 H    1     1.6283     3.0770   13 O    0 0 0
  61 H    1     2.1661     4.0934   59 H    0 0 0
  61 H    1     2.1692     4.0992   57 H    0 0 0
  61 H    1     2.2324     4.2186   45 H    0 0 0

  63 H    1     0.9861     1.8635   15 O    0 0 0
  63 H    1     1.5849     2.9950   61 H    0 0 0
  63 H    1     1.7238     3.2574   18 O    0 0 0
  63 H    1     2.0718     3.9151   66 H    0 0 0
  63 H    1     2.1812     4.1219   65 H    0 0 0
  63 H    1     2.2034     4.1637   45 H    0 0 0

  65 H    1     0.9863     1.8638   17 O    0 0 0
  65 H    1     1.5714     2.9696   67 H    0 0 0
  65 H    1     1.7193     3.2490   15 O    0 0 0
  65 H    1     2.0718     3.9151   64 H    0 0 0
  65 H    1     2.1812     4.1219   63 H    0 0 0
  65 H    1     2.2487     4.2495   61 H    0 0 0

  67 H    1     0.9831     1.8578   17 O    0 0 0
  67 H    1     1.5714     2.9696   65 H    0 0 0
  67 H    1     1.7754     3.3551   28 O    0 0 0
  67 H    1     2.2364     4.2263   86 H    0 0 0
  67 H    1     2.2569     4.2649   64 H    0 0 0
  67 H    1     2.3262     4.3958   88 H    0 0 0

  69 H    1     0.9846     1.8606   19 O    0 1 0
  69 H    1     1.6346     3.0889   71 H    0 1 0
  69 H    1     1.7445     3.2966   25 O    0 0 0
  69 H    1     2.2307     4.2153   81 H    0 0 0
  69 H    1     2.2334     4.2206   58 H    0 0 0
  69 H    1     2.2664     4.2828   59 H    0 1 0

  71 H    1     0.9876     1.8662   19 O    0 0 0
  71 H    1     1.6346     3.0889   69 H    0-1 0
  71 H    1     1.7140     3.2390   28 O    0 0 0
  71 H    1     2.2080     4.1726   86 H    0 0 0
  71 H    1     2.2283     4.2109   59 H    0 0 0
  71 H    1     2.2648     4.2798   58 H    0-1 0

  73 H    1     0.9854     1.8622   21 O   -1-1-1
  73 H    1     1.5728     2.9722   75 H   -1-1-1
  73 H    1     1.7232     3.2564   12 O    0 0 0
  73 H    1     2.0720     3.9154   55 H   -1-1-1
  73 H    1     2.1825     4.1244   56 H    0 0 0
  73 H    1     2.2637     4.2778   92 H    0-1 0

  75 H    1     0.9866     1.8645   21 O    0 0 0
  75 H    1     1.5728     2.9722   73 H    1 1 1
  75 H    1     1.7367     3.2819   31 O    0 0 0
  75 H    1     2.2145     4.1849   93 H    0 0 0
  75 H    1     2.2489     4.2498   55 H    0 0 0
  75 H    1     2.2911     4.3295   95 H    0 0 0

  77 H    1     0.9865     1.8642   23 O    0-1-1
  77 H    1     1.5739     2.9742   79 H    0-1-1
  77 H    1     1.7183     3.2471   10 O    0 0 0
  77 H    1     2.0831     3.9364   51 H    0-1-1
  77 H    1     2.1720     4.1045   52 H    0 0 0
  77 H    1     2.2528     4.2571   50 H    0 0 0

  79 H    1     0.9849     1.8612   23 O    0 0 0
  79 H    1     1.5739     2.9742   77 H    0 1 1
  79 H    1     1.7506     3.3081   31 O    0 0 0
  79 H    1     2.2400     4.2330   93 H    0 0 0
  79 H    1     2.2506     4.2530   51 H    0 0 0
  79 H    1     2.3076     4.3607   95 H    0 0 0

  81 H    1     0.9893     1.8695   25 O    0 0 0
  81 H    1     1.5686     2.9643   83 H    0 0 0
  81 H    1     1.7032     3.2187    1 O    0 0 0
  81 H    1     2.2307     4.2153   69 H    0 0 0
  81 H    1     2.2733     4.2959   35 H    0 0 0
  81 H    1     2.2848     4.3177   87 H   -1 0 0

  83 H    1     0.9826     1.8569   25 O    0 0 0
  83 H    1     1.5686     2.9643   81 H    0 0 0
  83 H    1     1.7736     3.3517   17 O    0 0 0
  83 H    1     2.2192     4.1937   87 H   -1 0 0
  83 H    1     2.2883     4.3243   65 H    0 0 0
  83 H    1     2.2884     4.3245   69 H    0 0 0

  85 H    1     0.9837     1.8590   27 O    0 0 0
  85 H    1     1.5860     2.9970   87 H    0 0 0
  85 H    1     1.7528     3.3123    3 O    0 0 0
  85 H    1     2.2080     4.1726   72 H    0 0 0
  85 H    1     2.2364     4.2263   68 H    0 0 0
  85 H    1     2.2987     4.3440   37 H    0 0 0

  87 H    1     0.9870     1.8651   27 O    0 0 0
  87 H    1     1.5860     2.9970   85 H    0 0 0
  87 H    1     1.6987     3.2100   25 O    1 0 0
  87 H    1     2.2192     4.1937   83 H    1 0 0
  87 H    1     2.2730     4.2954   72 H    0 0 0
  87 H    1     2.2848     4.3177   81 H    1 0 0

  89 H    1     0.9842     1.8599   29 O    0 0 0
  89 H    1     1.5805     2.9868   91 H    0 0 0
  89 H    1     1.7458     3.2991   24 O    0 0 1
  89 H    1     2.2263     4.2071   43 H    0 0 0
  89 H    1     2.2421     4.2369   95 H    0 0 0
  89 H    1     2.2606     4.2719   78 H    0-1 0

  91 H    1     0.9836     1.8587   29 O    0 0 0
  91 H    1     1.5805     2.9868   89 H    0 0 0
  91 H    1     1.7520     3.3108   22 O    1 0 1
  91 H    1     2.2176     4.1906   43 H    0 0 0
  91 H    1     2.2451     4.2426   95 H    0 0 0
  91 H    1     2.2637     4.2778   74 H    0-1 0

  93 H    1     0.9852     1.8618   31 O    0 0 0
  93 H    1     1.5817     2.9891   95 H    0 0 0
  93 H    1     1.7275     3.2645    7 O    0 0 0
  93 H    1     2.2145     4.1849   75 H    0 0 0
  93 H    1     2.2400     4.2330   79 H    0 0 0
  93 H    1     2.2785     4.3057   47 H    0 0 0

  95 H    1     0.9855     1.8624   31 O    0 0 0
  95 H    1     1.5817     2.9891   93 H    0 0 0
  95 H    1     1.7159     3.2425   29 O    0 0 0
  95 H    1     2.2421     4.2369   89 H    0 0 0
  95 H    1     2.2451     4.2426   91 H    0 0 0
  95 H    1     2.2911     4.3295   75 H    0 0 0


 SYMMETRY ALLOWED INTERNAL DEGREE(S) OF FREEDOM: 144
 TTTTTTTTTTTTTTTTTTTTTTTTTTTTTT SYMM        TELAPSE        0.45 TCPU        0.17
 TTTTTTTTTTTTTTTTTTTTTTTTTTTTTT INT_SCREEN  TELAPSE        0.46 TCPU        0.18

 DFT PARAMETERS

     ATOM       ELECTRONS   NET CHARGE   R(ANGSTROM)
   1   8  O       8.0000      0.0000     0.74000000
  33   1  H       1.0000      0.0000     1.11000000

 SIZE OF GRID=    1214271
 TTTTTTTTTTTTTTTTTTTTTTTTTTTTTT MAKE_GRID2  TELAPSE        8.63 TCPU        8.34
 BECKE WEIGHT FUNCTION
 RADSAFE =     2.00
 TOLERANCES - DENSITY:10**- 6; POTENTIAL:10**- 9; GRID WGT:10**-14

 RADIAL INTEGRATION  - INTERVALS (POINTS,UPPER LIMIT):            1( 75,  4.0*R)

 ANGULAR INTEGRATION - INTERVALS (ACCURACY LEVEL [N. POINTS] UPPER LIMIT):
  1(  4[  86]   0.2)  2(  8[ 194]   0.5)  3( 12[ 350]   0.9)  4( 16[ 974]   3.5)
  5( 12[ 350]9999.0)
 TTTTTTTTTTTTTTTTTTTTTTTTTTTTTT INT_CALC    TELAPSE        8.67 TCPU        8.38
 EEEEEEEEEE INT_CALC TERMINATION  DATE 25 03 2019 TIME 17:52:49.5

 *******************************************************************************
 !drive by JGB                                                                   
 CRYSTAL - SCF - TYPE OF CALCULATION :  RESTRICTED CLOSED SHELL
 *******************************************************************************

 CAPPA:IS1  1;IS2  1;IS3  1; K PTS MONK NET   1; SYMMOPS:K SPACE   2;G SPACE   2

 TTTTTTTTTTTTTTTTTTTTTTTTTTTTTT SDIK        TELAPSE        9.62 TCPU        9.33

 AAAAAAAAAAAAAAAAAAAAAAAAAAAAAAAAAAAAAAAAAAAAAAAAAAAAAAAAAAAAAAAAAAAAAAAAAAAAAAA
         ATOMIC WAVEFUNCTION(S)


 NUCLEAR CHARGE  8.0  SYMMETRY SPECIES            S    P
 N. ELECTRONS    8.0  NUMBER OF PRIMITIVE GTOS    8    4
                      NUMBER OF CONTRACTED GTOS   4    2
                      NUMBER OF CLOSED SHELLS     2    0
                      OPEN SHELL OCCUPATION       0    4

  ZNUC SCFIT  TOTAL HF ENERGY   KINETIC ENERGY   VIRIAL THEOREM ACCURACY
   8.0  12   -7.477373220E+01  7.477365593E+01 -2.000001020E+00  3.8E-06

 NUCLEAR CHARGE  1.0  SYMMETRY SPECIES            S
 N. ELECTRONS    1.0  NUMBER OF PRIMITIVE GTOS    4
                      NUMBER OF CONTRACTED GTOS   2
                      NUMBER OF CLOSED SHELLS     0
                      OPEN SHELL OCCUPATION       1

  ZNUC SCFIT  TOTAL HF ENERGY   KINETIC ENERGY   VIRIAL THEOREM ACCURACY
   1.0   1   -4.977266687E-01  5.190767460E-01 -1.958869132E+00  1.8E-16

 AAAAAAAAAAAAAAAAAAAAAAAAAAAAAAAAAAAAAAAAAAAAAAAAAAAAAAAAAAAAAAAAAAAAAAAAAAAAAAA

 CHARGE NORMALIZATION FACTOR   1.00000000
 TOTAL ATOMIC CHARGES:
   8.0000000   8.0000000   8.0000000   8.0000000   8.0000000   8.0000000
   8.0000000   8.0000000   8.0000000   8.0000000   8.0000000   8.0000000
   8.0000000   8.0000000   8.0000000   8.0000000   8.0000000   8.0000000
   8.0000000   8.0000000   8.0000000   8.0000000   8.0000000   8.0000000
   8.0000000   8.0000000   8.0000000   8.0000000   8.0000000   8.0000000
   8.0000000   8.0000000   1.0000000   1.0000000   1.0000000   1.0000000
   1.0000000   1.0000000   1.0000000   1.0000000   1.0000000   1.0000000
   1.0000000   1.0000000   1.0000000   1.0000000   1.0000000   1.0000000
   1.0000000   1.0000000   1.0000000   1.0000000   1.0000000   1.0000000
   1.0000000   1.0000000   1.0000000   1.0000000   1.0000000   1.0000000
   1.0000000   1.0000000   1.0000000   1.0000000   1.0000000   1.0000000
   1.0000000   1.0000000   1.0000000   1.0000000   1.0000000   1.0000000
   1.0000000   1.0000000   1.0000000   1.0000000   1.0000000   1.0000000
   1.0000000   1.0000000   1.0000000   1.0000000   1.0000000   1.0000000
   1.0000000   1.0000000   1.0000000   1.0000000   1.0000000   1.0000000
   1.0000000   1.0000000   1.0000000   1.0000000   1.0000000   1.0000000
 TTTTTTTTTTTTTTTTTTTTTTTTTTTTTT MOQGAD      TELAPSE       14.54 TCPU       14.25
 TTTTTTTTTTTTTTTTTTTTTTTTTTTTTT SHELLXN     TELAPSE       30.83 TCPU       30.00
 TTTTTTTTTTTTTTTTTTTTTTTTTTTTTT MONMO3      TELAPSE       32.22 TCPU       31.39
 NUMERICALLY INTEGRATED DENSITY    320.0000337997
 TTTTTTTTTTTTTTTTTTTTTTTTTTTTTT NUMDFT      TELAPSE       34.14 TCPU       33.31
 CYC   0 ETOT(AU) -2.442581976881E+03 DETOT -2.44E+03 tst  0.00E+00 PX  1.00E+00
 TTTTTTTTTTTTTTTTTTTTTTTTTTTTTT DIIS        TELAPSE       34.15 TCPU       33.32
 TTTTTTTTTTTTTTTTTTTTTTTTTTTTTT FDIK        TELAPSE       34.45 TCPU       33.58
 INSULATING STATE
 TOP OF VALENCE BANDS -    BAND    160; K    1; EIG -4.1664175E-01 AU
 BOTTOM OF VIRTUAL BANDS - BAND    161; K    1; EIG -3.8432243E-02 AU
 DIRECT ENERGY BAND GAP:  10.2916 eV
 TTTTTTTTTTTTTTTTTTTTTTTTTTTTTT PDIG        TELAPSE       34.46 TCPU       33.59
 CHARGE NORMALIZATION FACTOR   1.00000000
 TOTAL ATOMIC CHARGES:
   9.0787864   9.0787864   9.0672778   9.0672778   9.0802754   9.0802754
   9.0773987   9.0773987   9.0779904   9.0779904   9.0743577   9.0743577
   9.0673862   9.0673862   9.0780021   9.0780021   9.0729480   9.0729480
   9.0699367   9.0699367   9.0732325   9.0732325   9.0735708   9.0735708
   9.0679032   9.0679032   9.0766914   9.0766914   9.0642527   9.0642527
   9.0760742   9.0760742   0.4612544   0.4612544   0.4672844   0.4672844
   0.4661777   0.4661777   0.4694676   0.4694676   0.4577567   0.4577567
   0.4614903   0.4614903   0.4608323   0.4608323   0.4709694   0.4709694
   0.4598365   0.4598365   0.4688253   0.4688253   0.4616527   0.4616527
   0.4680104   0.4680104   0.4640551   0.4640551   0.4637404   0.4637404
   0.4603069   0.4603069   0.4689894   0.4689894   0.4665292   0.4665292
   0.4630462   0.4630462   0.4584285   0.4584285   0.4590011   0.4590011
   0.4659138   0.4659138   0.4624964   0.4624964   0.4660496   0.4660496
   0.4625695   0.4625695   0.4608576   0.4608576   0.4608209   0.4608209
   0.4622052   0.4622052   0.4610475   0.4610475   0.4604188   0.4604188
   0.4605190   0.4605190   0.4617243   0.4617243   0.4616388   0.4616388
 TTTTTTTTTTTTTTTTTTTTTTTTTTTTTT MOQGAD      TELAPSE       34.47 TCPU       33.60
 TTTTTTTTTTTTTTTTTTTTTTTTTTTTTT SHELLXN     TELAPSE       50.98 TCPU       50.11
 TTTTTTTTTTTTTTTTTTTTTTTTTTTTTT MONMO3      TELAPSE       52.44 TCPU       51.57
 NUMERICALLY INTEGRATED DENSITY    320.0000332042
 TTTTTTTTTTTTTTTTTTTTTTTTTTTTTT NUMDFT      TELAPSE       56.06 TCPU       55.19
 CYC   1 ETOT(AU) -2.440727285242E+03 DETOT  1.85E+00 tst  0.00E+00 PX  1.00E+00
 TTTTTTTTTTTTTTTTTTTTTTTTTTTTTT DIIS        TELAPSE       56.10 TCPU       55.23
 DIIS TEST: 0.31347E+01 AT SCF   CYCLE   1 - MIX   30 %
 TTTTTTTTTTTTTTTTTTTTTTTTTTTTTT FDIK        TELAPSE       56.16 TCPU       55.29
 INSULATING STATE
 TOP OF VALENCE BANDS -    BAND    160; K    1; EIG -3.1318431E-01 AU
 BOTTOM OF VIRTUAL BANDS - BAND    161; K    1; EIG  2.8517444E-02 AU
 DIRECT ENERGY BAND GAP:   9.2982 eV
 TTTTTTTTTTTTTTTTTTTTTTTTTTTTTT PDIG        TELAPSE       56.17 TCPU       55.30
 CHARGE NORMALIZATION FACTOR   1.00000000
 TOTAL ATOMIC CHARGES:
   8.8675528   8.8675528   8.8639943   8.8639943   8.8742101   8.8742101
   8.8666741   8.8666741   8.8777812   8.8777812   8.8782015   8.8782015
   8.8765428   8.8765428   8.8769586   8.8769586   8.8593353   8.8593353
   8.8727666   8.8727666   8.8624848   8.8624848   8.8627199   8.8627199
   8.8650612   8.8650612   8.8641247   8.8641247   8.8609448   8.8609448
   8.8659984   8.8659984   0.5587288   0.5587288   0.5752591   0.5752591
   0.5694455   0.5694455   0.5761632   0.5761632   0.5547791   0.5547791
   0.5655029   0.5655029   0.5583042   0.5583042   0.5807478   0.5807478
   0.5534734   0.5534734   0.5773471   0.5773471   0.5581910   0.5581910
   0.5743688   0.5743688   0.5629339   0.5629339   0.5617017   0.5617017
   0.5552019   0.5552019   0.5773544   0.5773544   0.5726747   0.5726747
   0.5692748   0.5692748   0.5600767   0.5600767   0.5601756   0.5601756
   0.5703860   0.5703860   0.5665677   0.5665677   0.5711820   0.5711820
   0.5675421   0.5675421   0.5613814   0.5613814   0.5627143   0.5627143
   0.5669061   0.5669061   0.5631125   0.5631125   0.5617762   0.5617762
   0.5622188   0.5622188   0.5654617   0.5654617   0.5636954   0.5636954
 TTTTTTTTTTTTTTTTTTTTTTTTTTTTTT MOQGAD      TELAPSE       56.18 TCPU       55.31
 TTTTTTTTTTTTTTTTTTTTTTTTTTTTTT SHELLXN     TELAPSE       72.70 TCPU       71.83
 TTTTTTTTTTTTTTTTTTTTTTTTTTTTTT MONMO3      TELAPSE       74.15 TCPU       73.28
 NUMERICALLY INTEGRATED DENSITY    320.0000278309
 TTTTTTTTTTTTTTTTTTTTTTTTTTTTTT NUMDFT      TELAPSE       77.71 TCPU       76.83
 CYC   2 ETOT(AU) -2.441382356552E+03 DETOT -6.55E-01 tst  1.83E-03 PX  1.22E-01
 TTTTTTTTTTTTTTTTTTTTTTTTTTTTTT DIIS        TELAPSE       77.81 TCPU       76.94
 DIIS TEST: 0.65725E+00 AT SCF   CYCLE   2 - DIIS ACTIVE - HISTORY:     2 CYCLES
 TTTTTTTTTTTTTTTTTTTTTTTTTTTTTT FDIK        TELAPSE       77.87 TCPU       76.98
 INSULATING STATE
 TOP OF VALENCE BANDS -    BAND    160; K    1; EIG -3.5388892E-01 AU
 BOTTOM OF VIRTUAL BANDS - BAND    161; K    1; EIG  2.8186261E-02 AU
 DIRECT ENERGY BAND GAP:  10.3968 eV
 TTTTTTTTTTTTTTTTTTTTTTTTTTTTTT PDIG        TELAPSE       77.88 TCPU       76.99
 CHARGE NORMALIZATION FACTOR   1.00000000
 TOTAL ATOMIC CHARGES:
   8.9407044   8.9407044   8.9338385   8.9338385   8.9440583   8.9440583
   8.9390980   8.9390980   8.9454549   8.9454549   8.9442714   8.9442714
   8.9405473   8.9405473   8.9444216   8.9444216   8.9335577   8.9335577
   8.9404040   8.9404040   8.9360085   8.9360085   8.9358274   8.9358274
   8.9361817   8.9361817   8.9394518   8.9394518   8.9322493   8.9322493
   8.9390898   8.9390898   0.5234328   0.5234328   0.5384924   0.5384924
   0.5343037   0.5343037   0.5398677   0.5398677   0.5215553   0.5215553
   0.5301376   0.5301376   0.5234755   0.5234755   0.5425997   0.5425997
   0.5201837   0.5201837   0.5409483   0.5409483   0.5240654   0.5240654
   0.5388033   0.5388033   0.5306168   0.5306168   0.5292729   0.5292729
   0.5220996   0.5220996   0.5409580   0.5409580   0.5357681   0.5357681
   0.5325621   0.5325621   0.5265084   0.5265084   0.5257274   0.5257274
   0.5348216   0.5348216   0.5300226   0.5300226   0.5350294   0.5350294
   0.5310078   0.5310078   0.5256642   0.5256642   0.5279469   0.5279469
   0.5303970   0.5303970   0.5269523   0.5269523   0.5267304   0.5267304
   0.5274477   0.5274477   0.5294070   0.5294070   0.5280299   0.5280299
 TTTTTTTTTTTTTTTTTTTTTTTTTTTTTT MOQGAD      TELAPSE       77.89 TCPU       77.00
 TTTTTTTTTTTTTTTTTTTTTTTTTTTTTT SHELLXN     TELAPSE       94.42 TCPU       93.51
 TTTTTTTTTTTTTTTTTTTTTTTTTTTTTT MONMO3      TELAPSE       95.85 TCPU       94.94
 NUMERICALLY INTEGRATED DENSITY    320.0000294623
 TTTTTTTTTTTTTTTTTTTTTTTTTTTTTT NUMDFT      TELAPSE       99.29 TCPU       98.38
 CYC   3 ETOT(AU) -2.441552396122E+03 DETOT -1.70E-01 tst  1.89E-04 PX  4.46E-02
 TTTTTTTTTTTTTTTTTTTTTTTTTTTTTT DIIS        TELAPSE       99.33 TCPU       98.41
 DIIS TEST: 0.21858E-02 AT SCF   CYCLE   3 - DIIS ACTIVE - HISTORY:     3 CYCLES
 TTTTTTTTTTTTTTTTTTTTTTTTTTTTTT FDIK        TELAPSE       99.38 TCPU       98.42
 INSULATING STATE
 TOP OF VALENCE BANDS -    BAND    160; K    1; EIG -3.5243556E-01 AU
 BOTTOM OF VIRTUAL BANDS - BAND    161; K    1; EIG  3.0334755E-02 AU
 DIRECT ENERGY BAND GAP:  10.4157 eV
 TTTTTTTTTTTTTTTTTTTTTTTTTTTTTT PDIG        TELAPSE       99.39 TCPU       98.43
 CHARGE NORMALIZATION FACTOR   1.00000000
 TOTAL ATOMIC CHARGES:
   8.9378018   8.9378018   8.9331226   8.9331226   8.9426613   8.9426613
   8.9367457   8.9367457   8.9468834   8.9468834   8.9467427   8.9467427
   8.9431370   8.9431370   8.9460264   8.9460264   8.9287806   8.9287806
   8.9397828   8.9397828   8.9316251   8.9316251   8.9320670   8.9320670
   8.9335747   8.9335747   8.9341892   8.9341892   8.9292537   8.9292537
   8.9355417   8.9355417   0.5243783   0.5243783   0.5394873   0.5394873
   0.5347850   0.5347850   0.5403219   0.5403219   0.5219379   0.5219379
   0.5310260   0.5310260   0.5242384   0.5242384   0.5437274   0.5437274
   0.5198572   0.5198572   0.5409860   0.5409860   0.5236970   0.5236970
   0.5386034   0.5386034   0.5299462   0.5299462   0.5287630   0.5287630
   0.5216419   0.5216419   0.5410640   0.5410640   0.5371241   0.5371241
   0.5346853   0.5346853   0.5270043   0.5270043   0.5265405   0.5265405
   0.5361051   0.5361051   0.5317273   0.5317273   0.5361581   0.5361581
   0.5326297   0.5326297   0.5270508   0.5270508   0.5295310   0.5295310
   0.5323250   0.5323250   0.5288910   0.5288910   0.5283019   0.5283019
   0.5289154   0.5289154   0.5310067   0.5310067   0.5296074   0.5296074
 TTTTTTTTTTTTTTTTTTTTTTTTTTTTTT MOQGAD      TELAPSE       99.40 TCPU       98.44
 TTTTTTTTTTTTTTTTTTTTTTTTTTTTTT SHELLXN     TELAPSE      115.61 TCPU      114.64
 TTTTTTTTTTTTTTTTTTTTTTTTTTTTTT MONMO3      TELAPSE      117.08 TCPU      116.11
 NUMERICALLY INTEGRATED DENSITY    320.0000294379
 TTTTTTTTTTTTTTTTTTTTTTTTTTTTTT NUMDFT      TELAPSE      120.49 TCPU      119.52
 CYC   4 ETOT(AU) -2.441552735428E+03 DETOT -3.39E-04 tst  5.80E-07 PX  2.49E-03
 TTTTTTTTTTTTTTTTTTTTTTTTTTTTTT DIIS        TELAPSE      120.52 TCPU      119.56
 DIIS TEST: 0.33116E-03 AT SCF   CYCLE   4 - DIIS ACTIVE - HISTORY:     4 CYCLES
 TTTTTTTTTTTTTTTTTTTTTTTTTTTTTT FDIK        TELAPSE      120.57 TCPU      119.59
 INSULATING STATE
 TOP OF VALENCE BANDS -    BAND    160; K    1; EIG -3.5224167E-01 AU
 BOTTOM OF VIRTUAL BANDS - BAND    161; K    1; EIG  3.0528154E-02 AU
 DIRECT ENERGY BAND GAP:  10.4157 eV
 TTTTTTTTTTTTTTTTTTTTTTTTTTTTTT PDIG        TELAPSE      120.58 TCPU      119.60
 CHARGE NORMALIZATION FACTOR   1.00000000
 TOTAL ATOMIC CHARGES:
   8.9391437   8.9391437   8.9322369   8.9322369   8.9425246   8.9425246
   8.9375515   8.9375515   8.9440208   8.9440208   8.9428487   8.9428487
   8.9393782   8.9393782   8.9430397   8.9430397   8.9318555   8.9318555
   8.9389979   8.9389979   8.9344578   8.9344578   8.9341689   8.9341689
   8.9339763   8.9339763   8.9374824   8.9374824   8.9302430   8.9302430
   8.9370183   8.9370183   0.5242240   0.5242240   0.5392614   0.5392614
   0.5350973   0.5350973   0.5406235   0.5406235   0.5223098   0.5223098
   0.5309714   0.5309714   0.5241664   0.5241664   0.5434964   0.5434964
   0.5208531   0.5208531   0.5417287   0.5417287   0.5247557   0.5247557
   0.5395509   0.5395509   0.5312744   0.5312744   0.5300153   0.5300153
   0.5227151   0.5227151   0.5416958   0.5416958   0.5365842   0.5365842
   0.5334990   0.5334990   0.5272185   0.5272185   0.5264691   0.5264691
   0.5356907   0.5356907   0.5308196   0.5308196   0.5358828   0.5358828
   0.5318836   0.5318836   0.5266654   0.5266654   0.5290365   0.5290365
   0.5313570   0.5313570   0.5278428   0.5278428   0.5277227   0.5277227
   0.5283264   0.5283264   0.5303999   0.5303999   0.5289183   0.5289183
 TTTTTTTTTTTTTTTTTTTTTTTTTTTTTT MOQGAD      TELAPSE      120.59 TCPU      119.61
 TTTTTTTTTTTTTTTTTTTTTTTTTTTTTT SHELLXN     TELAPSE      136.63 TCPU      135.65
 TTTTTTTTTTTTTTTTTTTTTTTTTTTTTT MONMO3      TELAPSE      138.11 TCPU      137.12
 NUMERICALLY INTEGRATED DENSITY    320.0000294253
 TTTTTTTTTTTTTTTTTTTTTTTTTTTTTT NUMDFT      TELAPSE      141.54 TCPU      140.55
 CYC   5 ETOT(AU) -2.441552765986E+03 DETOT -3.06E-05 tst  1.57E-07 PX  1.88E-03
 TTTTTTTTTTTTTTTTTTTTTTTTTTTTTT DIIS        TELAPSE      141.57 TCPU      140.58
 DIIS TEST: 0.16137E-03 AT SCF   CYCLE   5 - DIIS ACTIVE - HISTORY:     5 CYCLES
 TTTTTTTTTTTTTTTTTTTTTTTTTTTTTT FDIK        TELAPSE      141.62 TCPU      140.61
 INSULATING STATE
 TOP OF VALENCE BANDS -    BAND    160; K    1; EIG -3.5236117E-01 AU
 BOTTOM OF VIRTUAL BANDS - BAND    161; K    1; EIG  3.0549240E-02 AU
 DIRECT ENERGY BAND GAP:  10.4195 eV
 TTTTTTTTTTTTTTTTTTTTTTTTTTTTTT PDIG        TELAPSE      141.63 TCPU      140.62
 CHARGE NORMALIZATION FACTOR   1.00000000
 TOTAL ATOMIC CHARGES:
   8.9383572   8.9383572   8.9327053   8.9327053   8.9425872   8.9425872
   8.9370767   8.9370767   8.9456712   8.9456712   8.9450856   8.9450856
   8.9413079   8.9413079   8.9448378   8.9448378   8.9300931   8.9300931
   8.9393652   8.9393652   8.9327377   8.9327377   8.9328918   8.9328918
   8.9340072   8.9340072   8.9357426   8.9357426   8.9299249   8.9299249
   8.9364600   8.9364600   0.5242762   0.5242762   0.5394411   0.5394411
   0.5349534   0.5349534   0.5405146   0.5405146   0.5220925   0.5220925
   0.5309721   0.5309721   0.5241427   0.5241427   0.5436551   0.5436551
   0.5202249   0.5202249   0.5413647   0.5413647   0.5241084   0.5241084
   0.5390947   0.5390947   0.5306372   0.5306372   0.5293740   0.5293740
   0.5220711   0.5220711   0.5413714   0.5413714   0.5369028   0.5369028
   0.5341323   0.5341323   0.5270870   0.5270870   0.5265012   0.5265012
   0.5359468   0.5359468   0.5313083   0.5313083   0.5360820   0.5360820
   0.5322733   0.5322733   0.5268060   0.5268060   0.5292080   0.5292080
   0.5318467   0.5318467   0.5283650   0.5283650   0.5279608   0.5279608
   0.5285898   0.5285898   0.5306596   0.5306596   0.5291845   0.5291845
 TTTTTTTTTTTTTTTTTTTTTTTTTTTTTT MOQGAD      TELAPSE      141.64 TCPU      140.63
 TTTTTTTTTTTTTTTTTTTTTTTTTTTTTT SHELLXN     TELAPSE      157.68 TCPU      156.67
 TTTTTTTTTTTTTTTTTTTTTTTTTTTTTT MONMO3      TELAPSE      159.15 TCPU      158.14
 NUMERICALLY INTEGRATED DENSITY    320.0000294343
 TTTTTTTTTTTTTTTTTTTTTTTTTTTTTT NUMDFT      TELAPSE      162.57 TCPU      161.56
 CYC   6 ETOT(AU) -2.441552795166E+03 DETOT -2.92E-05 tst  5.54E-08 PX  1.02E-03
 TTTTTTTTTTTTTTTTTTTTTTTTTTTTTT DIIS        TELAPSE      162.61 TCPU      161.60
 DIIS TEST: 0.29194E-04 AT SCF   CYCLE   6 - DIIS ACTIVE - HISTORY:     6 CYCLES
 TTTTTTTTTTTTTTTTTTTTTTTTTTTTTT FDIK        TELAPSE      162.66 TCPU      161.65
 INSULATING STATE
 TOP OF VALENCE BANDS -    BAND    160; K    1; EIG -3.5233975E-01 AU
 BOTTOM OF VIRTUAL BANDS - BAND    161; K    1; EIG  3.0559140E-02 AU
 DIRECT ENERGY BAND GAP:  10.4192 eV
 TTTTTTTTTTTTTTTTTTTTTTTTTTTTTT PDIG        TELAPSE      162.67 TCPU      161.66
 CHARGE NORMALIZATION FACTOR   1.00000000
 TOTAL ATOMIC CHARGES:
   8.9385240   8.9385240   8.9326259   8.9326259   8.9426245   8.9426245
   8.9371929   8.9371929   8.9452790   8.9452790   8.9446006   8.9446006
   8.9410761   8.9410761   8.9443606   8.9443606   8.9304833   8.9304833
   8.9393998   8.9393998   8.9332168   8.9332168   8.9332455   8.9332455
   8.9337484   8.9337484   8.9359705   8.9359705   8.9297514   8.9297514
   8.9363210   8.9363210   0.5242872   0.5242872   0.5393955   0.5393955
   0.5349693   0.5349693   0.5405207   0.5405207   0.5221057   0.5221057
   0.5309832   0.5309832   0.5241669   0.5241669   0.5436198   0.5436198
   0.5203853   0.5203853   0.5414329   0.5414329   0.5242496   0.5242496
   0.5391600   0.5391600   0.5307035   0.5307035   0.5294484   0.5294484
   0.5222251   0.5222251   0.5414496   0.5414496   0.5368377   0.5368377
   0.5340239   0.5340239   0.5271094   0.5271094   0.5264774   0.5264774
   0.5358724   0.5358724   0.5312124   0.5312124   0.5360203   0.5360203
   0.5322047   0.5322047   0.5268517   0.5268517   0.5292531   0.5292531
   0.5317915   0.5317915   0.5283225   0.5283225   0.5279811   0.5279811
   0.5286078   0.5286078   0.5306873   0.5306873   0.5292240   0.5292240
 TTTTTTTTTTTTTTTTTTTTTTTTTTTTTT MOQGAD      TELAPSE      162.68 TCPU      161.67
 TTTTTTTTTTTTTTTTTTTTTTTTTTTTTT SHELLXN     TELAPSE      178.72 TCPU      177.71
 TTTTTTTTTTTTTTTTTTTTTTTTTTTTTT MONMO3      TELAPSE      180.19 TCPU      179.17
 NUMERICALLY INTEGRATED DENSITY    320.0000294308
 TTTTTTTTTTTTTTTTTTTTTTTTTTTTTT NUMDFT      TELAPSE      183.59 TCPU      182.58
 CYC   7 ETOT(AU) -2.441552798062E+03 DETOT -2.90E-06 tst  3.00E-09 PX  2.17E-04
 TTTTTTTTTTTTTTTTTTTTTTTTTTTTTT DIIS        TELAPSE      183.63 TCPU      182.61
 DIIS TEST: 0.11006E-05 AT SCF   CYCLE   7 - DIIS ACTIVE - HISTORY:     7 CYCLES
 TTTTTTTTTTTTTTTTTTTTTTTTTTTTTT FDIK        TELAPSE      183.68 TCPU      182.66
 INSULATING STATE
 TOP OF VALENCE BANDS -    BAND    160; K    1; EIG -3.5231836E-01 AU
 BOTTOM OF VIRTUAL BANDS - BAND    161; K    1; EIG  3.0564596E-02 AU
 DIRECT ENERGY BAND GAP:  10.4188 eV
 TTTTTTTTTTTTTTTTTTTTTTTTTTTTTT PDIG        TELAPSE      183.69 TCPU      182.67
 CHARGE NORMALIZATION FACTOR   1.00000000
 TOTAL ATOMIC CHARGES:
   8.9384346   8.9384346   8.9325946   8.9325946   8.9425287   8.9425287
   8.9371000   8.9371000   8.9453684   8.9453684   8.9447012   8.9447012
   8.9408947   8.9408947   8.9445237   8.9445237   8.9303175   8.9303175
   8.9392202   8.9392202   8.9329375   8.9329375   8.9330268   8.9330268
   8.9340150   8.9340150   8.9360407   8.9360407   8.9299977   8.9299977
   8.9365934   8.9365934   0.5243014   0.5243014   0.5394309   0.5394309
   0.5349887   0.5349887   0.5405432   0.5405432   0.5221490   0.5221490
   0.5309905   0.5309905   0.5241721   0.5241721   0.5436541   0.5436541
   0.5203568   0.5203568   0.5414357   0.5414357   0.5242304   0.5242304
   0.5391685   0.5391685   0.5307798   0.5307798   0.5295226   0.5295226
   0.5222054   0.5222054   0.5414325   0.5414325   0.5368711   0.5368711
   0.5340513   0.5340513   0.5271408   0.5271408   0.5265218   0.5265218
   0.5359387   0.5359387   0.5312574   0.5312574   0.5360707   0.5360707
   0.5322302   0.5322302   0.5267895   0.5267895   0.5291872   0.5291872
   0.5317735   0.5317735   0.5282796   0.5282796   0.5279280   0.5279280
   0.5285593   0.5285593   0.5306192   0.5306192   0.5291254   0.5291254
 TTTTTTTTTTTTTTTTTTTTTTTTTTTTTT MOQGAD      TELAPSE      183.70 TCPU      182.68
 TTTTTTTTTTTTTTTTTTTTTTTTTTTTTT SHELLXN     TELAPSE      199.75 TCPU      198.73
 TTTTTTTTTTTTTTTTTTTTTTTTTTTTTT MONMO3      TELAPSE      201.22 TCPU      200.21
 NUMERICALLY INTEGRATED DENSITY    320.0000294328
 TTTTTTTTTTTTTTTTTTTTTTTTTTTTTT NUMDFT      TELAPSE      204.71 TCPU      203.57
 CYC   8 ETOT(AU) -2.441552798072E+03 DETOT -9.99E-09 tst  6.49E-10 PX  1.43E-04
 TTTTTTTTTTTTTTTTTTTTTTTTTTTTTT DIIS        TELAPSE      204.75 TCPU      203.61
 DIIS TEST: 0.99887E-06 AT SCF   CYCLE   8 - DIIS ACTIVE - HISTORY:     8 CYCLES
 TTTTTTTTTTTTTTTTTTTTTTTTTTTTTT FDIK        TELAPSE      204.80 TCPU      203.65
 INSULATING STATE
 TOP OF VALENCE BANDS -    BAND    160; K    1; EIG -3.5233325E-01 AU
 BOTTOM OF VIRTUAL BANDS - BAND    161; K    1; EIG  3.0563831E-02 AU
 DIRECT ENERGY BAND GAP:  10.4192 eV
 TTTTTTTTTTTTTTTTTTTTTTTTTTTTTT PDIG        TELAPSE      204.81 TCPU      203.66
 CHARGE NORMALIZATION FACTOR   1.00000000
 TOTAL ATOMIC CHARGES:
   8.9384773   8.9384773   8.9326133   8.9326133   8.9425811   8.9425811
   8.9371521   8.9371521   8.9453234   8.9453234   8.9446546   8.9446546
   8.9410150   8.9410150   8.9444330   8.9444330   8.9304030   8.9304030
   8.9393237   8.9393237   8.9330923   8.9330923   8.9331519   8.9331519
   8.9338469   8.9338469   8.9359696   8.9359696   8.9298383   8.9298383
   8.9364139   8.9364139   0.5242939   0.5242939   0.5394157   0.5394157
   0.5349785   0.5349785   0.5405339   0.5405339   0.5221217   0.5221217
   0.5309896   0.5309896   0.5241671   0.5241671   0.5436389   0.5436389
   0.5203682   0.5203682   0.5414347   0.5414347   0.5242362   0.5242362
   0.5391632   0.5391632   0.5307339   0.5307339   0.5294760   0.5294760
   0.5222115   0.5222115   0.5414451   0.5414451   0.5368585   0.5368585
   0.5340396   0.5340396   0.5271246   0.5271246   0.5264988   0.5264988
   0.5359034   0.5359034   0.5312354   0.5312354   0.5360438   0.5360438
   0.5322166   0.5322166   0.5268314   0.5268314   0.5292310   0.5292310
   0.5317935   0.5317935   0.5283135   0.5283135   0.5279637   0.5279637
   0.5285934   0.5285934   0.5306664   0.5306664   0.5291889   0.5291889
 TTTTTTTTTTTTTTTTTTTTTTTTTTTTTT MOQGAD      TELAPSE      204.82 TCPU      203.67
 TTTTTTTTTTTTTTTTTTTTTTTTTTTTTT SHELLXN     TELAPSE      220.87 TCPU      219.72
 +++ ENERGIES IN A.U. +++
 ::: EXT EL-POLE                                  -1.8613075658014E+03
 ::: EXT EL-SPHEROPOLE                             2.1382773380944E+01
 ::: BIELET ZONE E-E                               2.7318621920173E+03
 ::: TOTAL E-E                                     8.9193739959683E+02
 ::: TOTAL E-N + N-E                              -5.3387413623224E+03
 ::: TOTAL N-N                                    -2.3766594477838E+02
 ::: KINETIC ENERGY                                2.4260844816895E+03
 ::: PSEUDO TOTAL   ENERGY                        -2.2583854258145E+03
 ::: VIRIAL COEFFICIENT                            1.0357989397277E+00
 TTTTTTTTTTTTTTTTTTTTTTTTTTTTTT MONMO3      TELAPSE      222.35 TCPU      221.20
 NUMERICALLY INTEGRATED DENSITY    320.0000294317
 TTTTTTTTTTTTTTTTTTTTTTTTTTTTTT NUMDFT      TELAPSE      225.87 TCPU      224.72
 CYC   9 ETOT(AU) -2.441552798230E+03 DETOT -1.57E-07 tst  2.55E-10 PX  1.43E-04

 == SCF ENDED - CONVERGENCE ON ENERGY      E(AU) -2.4415527982296E+03 CYCLES   9


 ENERGY EXPRESSION=HARTREE+FOCK EXCH*0.00000+(HSE-3c     EXCH)*1.00000+PBEh-3c    CORR


 TOTAL ENERGY(DFT)(AU)(  9) -2.4415527982296E+03 DE-1.6E-07 tester 2.5E-10
 TTTTTTTTTTTTTTTTTTTTTTTTTTTTTT EDFT        TELAPSE      225.87 TCPU      224.72
 
 INFORMATION **** DFTD3 ENERGY **** CALCULATE DFTD3 ENERGY

           DFT-D V3(BJ)
 DF                                         hse3c     
 parameters
 s6       :    1.0000
 s8       :    0.0000
 a1       :    0.4411
 a2       :    4.5182
 k1 k3    :   16.0000   -4.0000
 Cutoff   :   50.2022
 CN-Cutoff:   21.1671
 
 Edisp /kcal,au:   -46.8676 -0.07468823

 E6    /kcal :   -48.9970
 E8    /kcal :     0.0000
 E6(ABC) "   :   2.129471
 
 INFORMATION **** DFTD3 ENERGY **** NORMAL TERMINATION OF DFTD3 MODULE

 GCP ENERGY CALCULATION
  level           hse3c               basis:hse3c
  Nbf            608
  Atoms           96

  Parameters: 
  sigma     1.0000
  eta       1.4086
  alpha     0.2908
  beta      1.9526

  dmp_scal      4.0000
  dmp_exp       6.0000
 cutoffs: 
   distance [bohr] 60.0
   noise    [a.u.] 2.2E-16
 SR-damping   T
 ** gCP correction **
  Egcp:        0.4180514110 / (a.u.) ||     262.3312 / (kcal/mol)
 INFORMATION **** GCP **** NORMAL TERMINATION OF GCP MODULE

 *******************************************************************************

 DFT-D3-GCP DISPERSION AND COUNTERPOISE CORRECTION

 D3 DISPERSION ENERGY (AU)      -7.4688230277222E-02
 GCP ENERGY (AU)                 4.1805141100994E-01
 TOTAL ENERGY + DISP + GCP (AU) -2.4412094350489E+03

 *******************************************************************************

 EIGENVECTORS IN FORTRAN UNIT 10
 TTTTTTTTTTTTTTTTTTTTTTTTTTTTTT END         TELAPSE      227.86 TCPU      226.70
 EEEEEEEEEE TERMINATION  DATE 25 03 2019 TIME 17:56:28.6
NODE    0 CPU TIME =       226.696
NODE    1 CPU TIME =       227.019
NODE    2 CPU TIME =       227.302
NODE    3 CPU TIME =       227.192
NODE    4 CPU TIME =       227.287
NODE    5 CPU TIME =       227.339
NODE    6 CPU TIME =       222.321
NODE    7 CPU TIME =       226.979
    TOTAL CPU TIME =      1812.135
