# Supplementary material for: Liquid water contains the building blocks of diverse ice phases
Source: Nat Commun. 2020 Nov 13;11:5757. doi: 10.1038/s41467-020-19606-y (PMC7666157; doi:10.1038/s41467-020-19606-y)
Supplement: Supplementary file 4 — Supplementary Data 1 [file 41467_2020_19606_MOESM4_ESM.zip › SI/hse3c/SGT/POSCAR]

 H  O 
 1.0000000000000000
     8.8218170499999999    0.0000000000000000    0.0000000000000000
     0.0026744526338662    8.8462558457218030    0.0000000000000000
    -4.4221974112011688   -4.2927576624902084   15.0354920484690080
  64  32
Direct
  0.8738938681860000  0.0311609196530700  0.9273967106210600
  0.5169834559091000  0.6285605865988000  0.4551070995752000
  0.4830165440909000  0.3714394134012000  0.5448929004248000
  0.2909407128114000  0.4275200183994000  0.0235155796262300
  0.7090592871886001  0.5724799816006000  0.9764844203737700
  0.2672920004648000  0.5681592772302000  0.9741289461280001
  0.7327079995351999  0.4318407227698000  0.0258710538720000
  0.2889520837548000  0.0955185525201200  0.0226814470197300
  0.7110479162451999  0.9044814474798799  0.9773185529802700
  0.1285751947703000  0.0149037594448600  0.9543991355776300
  0.8714248052297000  0.9850962405551400  0.0456008644223700
  0.2116074692671000  0.0074996199201860  0.4236964289321000
  0.1261061318140000  0.9688390803469300  0.0726032893789400
  0.9443760605384300  0.1588005455898000  0.8925586071608000
  0.0556239394615700  0.8411994544101998  0.1074413928392000
  0.0511032410216200  0.3959664335390000  0.9273913624050800
  0.4022909729312000  0.2124636503828000  0.4759494909274000
  0.5977090270688000  0.7875363496172000  0.5240505090726000
  0.0603477423502300  0.3722084754998000  0.5458480653493001
  0.9396522576497700  0.6277915245001999  0.4541519346507000
  0.8170646487916000  0.8710035540457001  0.6340121476987000
  0.1829353512084000  0.1289964459543000  0.3659878523013000
  0.6842788964986000  0.2122004594900000  0.5494421268047001
  0.3157211035014000  0.7877995405100000  0.4505578731953000
  0.8637915957716001  0.2131764488827000  0.5501541490781000
  0.1362084042284000  0.7868235511173001  0.4498458509219000
  0.5045461906681000  0.7088869477138999  0.9229710456856300
  0.9488967589783799  0.6040335664609999  0.0726086375949200
  0.4954538093319000  0.2911130522861000  0.0770289543143700
  0.3712380328333000  0.3163843021016000  0.1330653686198000
  0.2886554970601000  0.8111211151259000  0.9517847430689000
  0.7113445029398999  0.1888788848741000  0.0482152569311000
  0.2367337361489000  0.6772015287638999  0.8621317545253000
  0.7632662638511000  0.3227984712361000  0.1378682454747000
  0.9284104229829101  0.7870440678275000  0.5231439538484000
  0.0715895770170900  0.2129559321725000  0.4768560461516000
  0.6287619671667000  0.6836156978984000  0.8669346313802000
  0.8745562894893999  0.3970181403338999  0.9284303208044499
  0.7883925307329001  0.9925003800798140  0.5763035710679000
  0.7329916089624000  0.4459308256685000  0.3913072518835000
  0.7297002648408000  0.7194440595663000  0.7553159409749000
  0.8921707636720000  0.3708449970899000  0.7923611988421000
  0.1612886692665000  0.6746745274407999  0.3148914205450000
  0.8387113307335000  0.3253254725592000  0.6851085794550000
  0.1254437105106000  0.6029818596661001  0.0715696791955500
  0.2702997351592000  0.2805559404337000  0.2446840590251000
  0.1067332104914000  0.0759149337167200  0.2077621006119000
  0.8932667895085999  0.9240850662832799  0.7922378993881001
  0.0439303408365800  0.2302154448514000  0.2552846598944000
  0.7289982579448000  0.5446462978794999  0.7551838625407000
  0.2710017420552000  0.4553537021205001  0.2448161374593000
  0.9560696591634202  0.7697845551486000  0.7447153401055999
  0.2670083910376000  0.5540691743315000  0.6086927481165001
  0.1078292363280000  0.6291550029101001  0.2076388011579000
  0.4751640104140001  0.4130543583060000  0.3337360753709000
  0.4687447871390999  0.6254365519564999  0.5725384058635000
  0.8719447394404000  0.3937712783413000  0.2923507338964000
  0.1046998719790000  0.6245240487838000  0.5727942506515000
  0.0190056975886300  0.5455752668528000  0.7556054555731000
  0.9809943024113701  0.4544247331472001  0.2443945444269000
  0.1280552605596000  0.6062287216587000  0.7076492661036000
  0.8953001280210000  0.3754759512162000  0.4272057493485000
  0.5248359895860001  0.5869456416940000  0.6662639246291000
  0.5312552128609001  0.3745634480435000  0.4274615941365000
  0.0941754255538200  0.6336606263722000  0.7628290190099999
  0.7869979927140001  0.8794305180849999  0.5724814759904000
  0.3814446737638000  0.2887693539350000  0.0721687604485000
  0.3359729706086000  0.3642798177397000  0.2376632558885000
  0.2130020072860000  0.1205694819150000  0.4275185240096000
  0.6640270293914000  0.6357201822603000  0.7623367441115000
  0.2104843369356000  0.8113407713814000  0.4188007002005000
  0.1354841628792000  0.5874348913591000  0.2599878970546000
  0.7895156630644000  0.1886592286186000  0.5811992997995000
  0.6185553262362000  0.7112306460650000  0.9278312395515000
  0.9450316379957400  0.3434223917139000  0.8937340630189000
  0.0033759898167040  0.7211631399751000  0.4976385138693000
  0.3117628563421000  0.7050619940517999  0.9224418473555100
  0.0549683620042600  0.6565776082861000  0.1062659369811000
  0.0543151577136400  0.9531402647410001  0.1072375992294000
  0.9456848422863601  0.0468597352590000  0.8927624007706000
  0.4491495973215000  0.5528108195261000  0.6060394491754000
  0.7767621882228000  0.0045372014393830  0.0019111415810980
  0.2232378117772000  0.9954627985606170  0.9980888584189020
  0.5508504026784999  0.4471891804739000  0.3939605508246000
  0.7832545491800000  0.5010733354538000  0.0008641899196009
  0.2167454508200000  0.4989266645461999  0.9991358100803991
  0.1540585573705000  0.5529651180281000  0.6079498474886000
  0.8459414426295000  0.4470348819719000  0.3920501525114000
  0.5030655332810000  0.2782996983638000  0.5013270465506000
  0.4969344667189999  0.7217003016362000  0.4986729534494000
  0.8658561514905000  0.8356623482442000  0.7373029280711000
  0.9966240101832962  0.2788368600249000  0.5023614861307000
  0.1341438485095000  0.1643376517558000  0.2626970719289000
  0.6882371436579000  0.2949380059482000  0.0775581526444900
  0.8645158371207999  0.4125651086409000  0.7400121029454000
  0.9058245744461800  0.3663393736278000  0.2371709809900000
