# Supplementary material for: Liquid water contains the building blocks of diverse ice phases
Source: Nat Commun. 2020 Nov 13;11:5757. doi: 10.1038/s41467-020-19606-y (PMC7666157; doi:10.1038/s41467-020-19606-y)
Supplement: Supplementary file 4 — Supplementary Data 1 [file 41467_2020_19606_MOESM4_ESM.zip › SI/hse3c/SGT/geom_p1.cif]

data_SGT-hse3c
_cell_length_a       8.82182
_cell_length_b       8.84626
_cell_length_c       16.2496
_cell_angle_alpha    105.323
_cell_angle_beta     105.792
_cell_angle_gamma    89.9827

_symmetry_space_group_name_H-M    "P 1"
_symmetry_int_tables_number       1

loop_
  _symmetry_equiv_pos_as_xyz
  'x, y, z'

loop_
  _atom_site_label
  _atom_site_occupancy
  _atom_site_fract_x
  _atom_site_fract_y
  _atom_site_fract_z
  _atom_site_thermal_displace_type
  _atom_site_B_iso_or_equiv
  _atom_site_type_symbol
  H1       1.0000 0.87389  0.03116  0.92740  Biso   1.000  H
  H2       1.0000 0.51698  0.62856  0.45511  Biso   1.000  H
  H3       1.0000 0.48302  0.37144  0.54489  Biso   1.000  H
  H4       1.0000 0.29094  0.42752  0.02352  Biso   1.000  H
  H5       1.0000 0.70906  0.57248  0.97648  Biso   1.000  H
  H6       1.0000 0.26729  0.56816  0.97413  Biso   1.000  H
  H7       1.0000 0.73271  0.43184  0.02587  Biso   1.000  H
  H8       1.0000 0.28895  0.09552  0.02268  Biso   1.000  H
  H9       1.0000 0.71105  0.90448  0.97732  Biso   1.000  H
  H10      1.0000 0.12858  0.01490  0.95440  Biso   1.000  H
  H11      1.0000 0.87142  0.98510  0.04560  Biso   1.000  H
  H12      1.0000 0.21161  0.00750  0.42370  Biso   1.000  H
  H13      1.0000 0.12611  0.96884  0.07260  Biso   1.000  H
  H14      1.0000 0.94438  0.15880  0.89256  Biso   1.000  H
  H15      1.0000 0.05562  0.84120  0.10744  Biso   1.000  H
  H16      1.0000 0.05110  0.39597  0.92739  Biso   1.000  H
  H17      1.0000 0.40229  0.21246  0.47595  Biso   1.000  H
  H18      1.0000 0.59771  0.78754  0.52405  Biso   1.000  H
  H19      1.0000 0.06035  0.37221  0.54585  Biso   1.000  H
  H20      1.0000 0.93965  0.62779  0.45415  Biso   1.000  H
  H21      1.0000 0.81706  0.87100  0.63401  Biso   1.000  H
  H22      1.0000 0.18294  0.12900  0.36599  Biso   1.000  H
  H23      1.0000 0.68428  0.21220  0.54944  Biso   1.000  H
  H24      1.0000 0.31572  0.78780  0.45056  Biso   1.000  H
  H25      1.0000 0.86379  0.21318  0.55015  Biso   1.000  H
  H26      1.0000 0.13621  0.78682  0.44985  Biso   1.000  H
  H27      1.0000 0.50455  0.70889  0.92297  Biso   1.000  H
  H28      1.0000 0.94890  0.60403  0.07261  Biso   1.000  H
  H29      1.0000 0.49545  0.29111  0.07703  Biso   1.000  H
  H30      1.0000 0.37124  0.31638  0.13307  Biso   1.000  H
  H31      1.0000 0.28866  0.81112  0.95178  Biso   1.000  H
  H32      1.0000 0.71134  0.18888  0.04822  Biso   1.000  H
  H33      1.0000 0.23673  0.67720  0.86213  Biso   1.000  H
  H34      1.0000 0.76327  0.32280  0.13787  Biso   1.000  H
  H35      1.0000 0.92841  0.78704  0.52314  Biso   1.000  H
  H36      1.0000 0.07159  0.21296  0.47686  Biso   1.000  H
  H37      1.0000 0.62876  0.68362  0.86693  Biso   1.000  H
  H38      1.0000 0.87456  0.39702  0.92843  Biso   1.000  H
  H39      1.0000 0.78839  0.99250  0.57630  Biso   1.000  H
  H40      1.0000 0.73299  0.44593  0.39131  Biso   1.000  H
  H41      1.0000 0.72970  0.71944  0.75532  Biso   1.000  H
  H42      1.0000 0.89217  0.37084  0.79236  Biso   1.000  H
  H43      1.0000 0.16129  0.67467  0.31489  Biso   1.000  H
  H44      1.0000 0.83871  0.32533  0.68511  Biso   1.000  H
  H45      1.0000 0.12544  0.60298  0.07157  Biso   1.000  H
  H46      1.0000 0.27030  0.28056  0.24468  Biso   1.000  H
  H47      1.0000 0.10673  0.07591  0.20776  Biso   1.000  H
  H48      1.0000 0.89327  0.92409  0.79224  Biso   1.000  H
  H49      1.0000 0.04393  0.23022  0.25528  Biso   1.000  H
  H50      1.0000 0.72900  0.54465  0.75518  Biso   1.000  H
  H51      1.0000 0.27100  0.45535  0.24482  Biso   1.000  H
  H52      1.0000 0.95607  0.76978  0.74472  Biso   1.000  H
  H53      1.0000 0.26701  0.55407  0.60869  Biso   1.000  H
  H54      1.0000 0.10783  0.62916  0.20764  Biso   1.000  H
  H55      1.0000 0.47516  0.41305  0.33374  Biso   1.000  H
  H56      1.0000 0.46874  0.62544  0.57254  Biso   1.000  H
  H57      1.0000 0.87194  0.39377  0.29235  Biso   1.000  H
  H58      1.0000 0.10470  0.62452  0.57279  Biso   1.000  H
  H59      1.0000 0.01901  0.54558  0.75561  Biso   1.000  H
  H60      1.0000 0.98099  0.45442  0.24439  Biso   1.000  H
  H61      1.0000 0.12806  0.60623  0.70765  Biso   1.000  H
  H62      1.0000 0.89530  0.37548  0.42721  Biso   1.000  H
  H63      1.0000 0.52484  0.58695  0.66626  Biso   1.000  H
  H64      1.0000 0.53126  0.37456  0.42746  Biso   1.000  H
  O1       1.0000 0.09418  0.63366  0.76283  Biso   1.000  O
  O2       1.0000 0.78700  0.87943  0.57248  Biso   1.000  O
  O3       1.0000 0.38144  0.28877  0.07217  Biso   1.000  O
  O4       1.0000 0.33597  0.36428  0.23766  Biso   1.000  O
  O5       1.0000 0.21300  0.12057  0.42752  Biso   1.000  O
  O6       1.0000 0.66403  0.63572  0.76234  Biso   1.000  O
  O7       1.0000 0.21048  0.81134  0.41880  Biso   1.000  O
  O8       1.0000 0.13548  0.58743  0.25999  Biso   1.000  O
  O9       1.0000 0.78952  0.18866  0.58120  Biso   1.000  O
  O10      1.0000 0.61856  0.71123  0.92783  Biso   1.000  O
  O11      1.0000 0.94503  0.34342  0.89373  Biso   1.000  O
  O12      1.0000 0.00338  0.72116  0.49764  Biso   1.000  O
  O13      1.0000 0.31176  0.70506  0.92244  Biso   1.000  O
  O14      1.0000 0.05497  0.65658  0.10627  Biso   1.000  O
  O15      1.0000 0.05432  0.95314  0.10724  Biso   1.000  O
  O16      1.0000 0.94568  0.04686  0.89276  Biso   1.000  O
  O17      1.0000 0.44915  0.55281  0.60604  Biso   1.000  O
  O18      1.0000 0.77676  0.00454  0.00191  Biso   1.000  O
  O19      1.0000 0.22324  0.99546  0.99809  Biso   1.000  O
  O20      1.0000 0.55085  0.44719  0.39396  Biso   1.000  O
  O21      1.0000 0.78325  0.50107  0.00086  Biso   1.000  O
  O22      1.0000 0.21675  0.49893  0.99914  Biso   1.000  O
  O23      1.0000 0.15406  0.55297  0.60795  Biso   1.000  O
  O24      1.0000 0.84594  0.44703  0.39205  Biso   1.000  O
  O25      1.0000 0.50307  0.27830  0.50133  Biso   1.000  O
  O26      1.0000 0.49693  0.72170  0.49867  Biso   1.000  O
  O27      1.0000 0.86586  0.83566  0.73730  Biso   1.000  O
  O28      1.0000 0.99662  0.27884  0.50236  Biso   1.000  O
  O29      1.0000 0.13414  0.16434  0.26270  Biso   1.000  O
  O30      1.0000 0.68824  0.29494  0.07756  Biso   1.000  O
  O31      1.0000 0.86452  0.41257  0.74001  Biso   1.000  O
  O32      1.0000 0.90582  0.36634  0.23717  Biso   1.000  O
