# Supplementary material for: Liquid water contains the building blocks of diverse ice phases
Source: Nat Commun. 2020 Nov 13;11:5757. doi: 10.1038/s41467-020-19606-y (PMC7666157; doi:10.1038/s41467-020-19606-y)
Supplement: Supplementary file 4 — Supplementary Data 1 [file 41467_2020_19606_MOESM4_ESM.zip › SI/hse3c/SGT/geom_sym.d12]

CRYSTAL
0 0 0
2
   8.82181705    8.84625625   16.24960367  105.32289200  105.79176000   89.98267800
48
 8    0.905824574446180   0.366339373627800   0.237170980990000       ! O
 8    0.335972970608600   0.364279817739700   0.237663255888500       ! O
 8    0.135484162879200   0.587434891359100   0.259987897054600       ! O
 8    0.134143848509500   0.164337651755800   0.262697071928900       ! O
 8    0.845941442629500   0.447034881971900   0.392050152511400       ! O
 8    0.550850402678500   0.447189180473900   0.393960550824600       ! O
 8    0.054968362004260   0.656577608286100   0.106265936981100       ! O
 8    0.054315157713640   0.953140264741000   0.107237599229400       ! O
 8    0.776762188222800   0.004537201439383   0.001911141581098       ! O
 8    0.783254549180000   0.501073335453800   0.000864189919601       ! O
 8    0.503065533281000   0.278299698363800   0.501327046550600       ! O
 8    0.996624010183296   0.278836860024900   0.502361486130700       ! O
 8    0.688237143657900   0.294938005948200   0.077558152644490       ! O
 8    0.381444673763800   0.288769353935000   0.072168760448500       ! O
 8    0.210484336935600   0.811340771381400   0.418800700200500       ! O
 8    0.213002007286000   0.120569481915000   0.427518524009600       ! O
 1    0.871944739440400   0.393771278341300   0.292350733896400       ! H
 1    0.980994302411370   0.454424733147200   0.244394544426900       ! H
 1    0.271001742055200   0.455353702120500   0.244816137459300       ! H
 1    0.270299735159200   0.280555940433700   0.244684059025100       ! H
 1    0.107829236328000   0.629155002910100   0.207638801157900       ! H
 1    0.161288669266500   0.674674527440800   0.314891420545000       ! H
 1    0.106733210491400   0.075914933716720   0.207762100611900       ! H
 1    0.043930340836580   0.230215444851400   0.255284659894400       ! H
 1    0.732991608962400   0.445930825668500   0.391307251883500       ! H
 1    0.895300128021000   0.375475951216200   0.427205749348500       ! H
 1    0.475164010414000   0.413054358306000   0.333736075370900       ! H
 1    0.531255212860900   0.374563448043500   0.427461594136500       ! H
 1    0.125443710510600   0.602981859666100   0.071569679195550       ! H
 1    0.948896758978380   0.604033566461000   0.072608637594920       ! H
 1    0.055623939461570   0.841199454410200   0.107441392839200       ! H
 1    0.126106131814000   0.968839080346930   0.072603289378940       ! H
 1    0.871424805229700   0.985096240555140   0.045600864422370       ! H
 1    0.711047916245200   0.904481447479880   0.977318552980270       ! H
 1    0.732707999535200   0.431840722769800   0.025871053872000       ! H
 1    0.709059287188600   0.572479981600600   0.976484420373770       ! H
 1    0.483016544090900   0.371439413401200   0.544892900424800       ! H
 1    0.402290972931200   0.212463650382800   0.475949490927400       ! H
 1    0.060347742350230   0.372208475499800   0.545848065349300       ! H
 1    0.071589577017090   0.212955932172500   0.476856046151600       ! H
 1    0.763266263851100   0.322798471236100   0.137868245474700       ! H
 1    0.711344502939900   0.188878884874100   0.048215256931100       ! H
 1    0.371238032833300   0.316384302101600   0.133065368619800       ! H
 1    0.495453809331900   0.291113052286100   0.077028954314370       ! H
 1    0.136208404228400   0.786823551117300   0.449845850921900       ! H
 1    0.315721103501400   0.787799540510000   0.450557873195300       ! H
 1    0.182935351208400   0.128996445954300   0.365987852301300       ! H
 1    0.211607469267100   0.007499619920186   0.423696428932100       ! H
