# Supplementary material for: Liquid water contains the building blocks of diverse ice phases
Source: Nat Commun. 2020 Nov 13;11:5757. doi: 10.1038/s41467-020-19606-y (PMC7666157; doi:10.1038/s41467-020-19606-y)
Supplement: Supplementary file 4 — Supplementary Data 1 [file 41467_2020_19606_MOESM4_ESM.zip › SI/hse3c/67_2_1563/geom_sym.cif]

#######################################################################
#
#                 Cambridge Crystallographic Data Centre
#                                CCDC 
#
#######################################################################
#
# If this CIF has been generated from an entry in the Cambridge 
# Structural Database, then it will include bibliographic, chemical, 
# crystal, experimental, refinement or atomic coordinate data resulting 
# from the CCDC's data processing and validation procedures.
#
#######################################################################

data_67_2_1563-hse3c
_symmetry_cell_setting           orthorhombic
_symmetry_space_group_name_H-M   'P c a 21'
_symmetry_Int_Tables_number      29
_space_group_name_Hall           'P 2c -2ac'
loop_
_symmetry_equiv_pos_site_id
_symmetry_equiv_pos_as_xyz
1 x,y,z
2 -x,-y,1/2+z
3 1/2+x,-y,z
4 1/2-x,y,1/2+z
_cell_length_a                   10.87601189
_cell_length_b                   5.67787429
_cell_length_c                   6.28279852
_cell_angle_alpha                90.000000
_cell_angle_beta                 90.000000
_cell_angle_gamma                90.000000
_cell_volume                     387.979
loop_
_atom_site_label
_atom_site_type_symbol
_atom_site_fract_x
_atom_site_fract_y
_atom_site_fract_z
O1 O 0.009918001954296 -0.2717197311059 0.06082500680557
H5 H 0.07603534693815 -0.2135137372652 -0.03022457255107
H6 H 0.007880767786944 -0.4434296401246 0.03420326553711
O2 O 0.001802516255860 0.2709154148829 -0.01502806716608
H7 H -0.005391652329439 0.2448567178578 -0.1696488417613
H8 H -0.07174388941318 0.2135527671525 0.05793351779874
O3 O 0.3109912661660 -0.1833750790965 0.2560926859754
H9 H 0.2536875490516 -0.3126028429067 0.2551848536249
H10 H 0.2632393211546 -0.03380514940210 0.2628678978882
O4 O -0.3106600090767 -0.2175560008952 0.2731159571435
H11 H -0.3664361037632 -0.2232976272326 0.3944028648666
H12 H -0.3657072610035 -0.2273699692914 0.1505554318383

#END
