# Supplementary material for: Liquid water contains the building blocks of diverse ice phases
Source: Nat Commun. 2020 Nov 13;11:5757. doi: 10.1038/s41467-020-19606-y (PMC7666157; doi:10.1038/s41467-020-19606-y)
Supplement: Supplementary file 4 — Supplementary Data 1 [file 41467_2020_19606_MOESM4_ESM.zip › SI/hse3c/67_2_1563/hse3c/INPUT]

!drive by JGB
CRYSTAL
0 0 0
29
  10.87601189    5.67787429    6.28279852
12
 8    0.009918001954296   0.728280268894100   0.060825006805570       ! O
 8    0.001802516255860   0.270915414882900   0.984971932833920       ! O
 8    0.310991266166000   0.816624920903500   0.256092685975400       ! O
 8    0.689339990923300   0.782443999104800   0.273115957143500       ! O
 1    0.076035346938150   0.786486262734800   0.969775427448930       ! H
 1    0.007880767786944   0.556570359875400   0.034203265537110       ! H
 1    0.994608347670561   0.244856717857800   0.830351158238700       ! H
 1    0.928256110586820   0.213552767152500   0.057933517798740       ! H
 1    0.253687549051600   0.687397157093300   0.255184853624900       ! H
 1    0.263239321154600   0.966194850597900   0.262867897888200       ! H
 1    0.633563896236800   0.776702372767400   0.394402864866600       ! H
 1    0.634292738996500   0.772630030708600   0.150555431838300       ! H
BASISSET
def2-mSVP
DFT
HSE-3c
END 
LDREMO
10
BIPOSIZE
60000000
EXCHSIZE
40000000
SHRINK
0 0 
1 2 2
END
