# Supplementary material for: Liquid water contains the building blocks of diverse ice phases
Source: Nat Commun. 2020 Nov 13;11:5757. doi: 10.1038/s41467-020-19606-y (PMC7666157; doi:10.1038/s41467-020-19606-y)
Supplement: Supplementary file 4 — Supplementary Data 1 [file 41467_2020_19606_MOESM4_ESM.zip › SI/hse3c/67_2_1563/hse3c/crystal.out]

 PROCESS            0  OF            8  WORKING

         
 *******************************************************************************
 *                                                                             *
 *                               CRYSTAL17                                     *
 *                      public : 1.0.1 - Feb 1st, 2017                         *
 *                       HTTP://WWW.CRYSTAL.UNITO.IT                           *
 *                                                                             *
 *                              MAIN AUTHORS                                   *
 *                                                                             *
 *  R. DOVESI(1,11), V.R. SAUNDERS(2), C. ROETTI(1,11), R. ORLANDO(1,11),      *
 *  C.M. ZICOVICH-WILSON(1,3), F. PASCALE(4), B. CIVALLERI(1,11),              *
 *  K. DOLL(5), N.M. HARRISON(2,6), I.J. BUSH(7), Ph. D'ARCO(8),               *
 *  M. LLUNELL(9), M. CAUSA'(10), Y. NOEL(8), L. MASCHIO(1,11), A. ERBA(1,11)  *
 *  M. RE'RAT(14), S. CASASSA(1,11)                                            *
 *                                                                             *
 *        CONTRIBUTIONS TO THE CODE HAVE ALSO BEEN GIVEN BY                    *
 *                                                                             *
 *  M. FERRABONE(1,11), M. DE LA PIERRE(1,11), M. FERRERO(1,11),               *
 *  J. BAIMA(1,11), E. ALBANESE(1,11), M.F. PEINTINGER(12), R. BAST(13),       *
 *  B. KIRTMAN(15), V. LACIVITA(1,11), R. DEMICHELIS(1,16)                     *
 *  G. BRANDEBURG(17), S. SALUSTRO(1,11), G. SANSONE(1,11)                     *
 *  M.T. RUGGIERO(18)                                                          *
 *                                                                             *
 * (1) THEORETICAL CHEMISTRY GROUP - UNIVERSITA' DI TORINO - TORINO (ITALY)    *

 * (2) COMPUTATIONAL SCIENCE & ENGINEERING DEPARTMENT - STFC DARESBURY (UK)    *
 * (3) UNIVERSIDAD AUTONOMA DEL ESTADO DE MORELOS - CUERNAVACA (MEXICO)        *
 * (4) UNIVERSITE' DE LORRAINE - NANCY (FRANCE)                                *
 * (5) UNIVERSITAET STUTTGART- STUTTGART (GERMANY)                             *
 * (6) IMPERIAL COLLEGE - LONDON (UK)                                          *
 * (7) OXFORD E-RESEARCH CENTRE - OXFORD (UK)                                  *
 * (8) UPMC - SORBONNE UNIVERSITES - PARIS (FRANCE)                            *
 * (9) UNIVERSIDAD DE BARCELONA - BARCELONA (SPAIN)                            *
 *(10) UNIVERSITA' DI NAPOLI "FEDERICO II" - NAPOLI (ITALY)                    *
 *(11) NIS - NANOSTRUCTURED INTERFACES AND SURFACES - TORINO (ITALY)           *
 *(12) MPI FUER CHEMISCHE ENERGIEKONVERSION - MUELHEIM AN DER RUHR (GERMANY)   *
 *(13) UNIVERSITY OF TROMSO - TROMSO (NORWAY)                                  *
 *(14) UNIVERSITE' DE PAU ET DES PAYS DE L'ADOUR - PAU (FRANCE)                *
 *(15) UNIVERSITY OF CALIFORNIA SANTA BARBARA - SANTA BARBARA (USA)            *
 *(16) CURTIN UNIVERSITY - PERTH (AUSTRALIA)                                   *
 *(17) UNIVERSITY COLLEGE LONDON - LONDON (UK)                                 *
 *(18) CAMBRIDGE UNIVERSITY - CAMBRIDGE (UK)                                   *
 *                                                                             *
 *******************************************************************************
 EEEEEEEEEE STARTING  DATE 25 03 2019 TIME 17:49:46.1
 !drive by JGB                                                                   

 CRYSTAL CALCULATION
 (INPUT ACCORDING TO THE INTERNATIONAL TABLES FOR X-RAY CRYSTALLOGRAPHY)
 CRYSTAL FAMILY                       :  ORTHORHOMBIC
 CRYSTAL CLASS  (GROTH - 1921)        :  ORTHORHOMBIC PYRAMIDAL               

 SPACE GROUP (NONCENTROSYMMETRIC)     :  P C A 21        

 LATTICE PARAMETERS  (ANGSTROMS AND DEGREES) - CONVENTIONAL CELL
        A           B           C        ALPHA        BETA       GAMMA
    10.87601     5.67787     6.28280    90.00000    90.00000    90.00000


 NUMBER OF IRREDUCIBLE ATOMS IN THE CONVENTIONAL CELL:   12

 INPUT COORDINATES

 ATOM AT. N.              COORDINATES
   1   8     9.918001954296E-03  7.282802688941E-01  6.082500680557E-02
   2   8     1.802516255860E-03  2.709154148829E-01  9.849719328339E-01
   3   8     3.109912661660E-01  8.166249209035E-01  2.560926859754E-01
   4   8     6.893399909233E-01  7.824439991048E-01  2.731159571435E-01
   5   1     7.603534693815E-02  7.864862627348E-01  9.697754274489E-01
   6   1     7.880767786944E-03  5.565703598754E-01  3.420326553711E-02
   7   1     9.946083476706E-01  2.448567178578E-01  8.303511582387E-01
   8   1     9.282561105868E-01  2.135527671525E-01  5.793351779874E-02
   9   1     2.536875490516E-01  6.873971570933E-01  2.551848536249E-01
  10   1     2.632393211546E-01  9.661948505979E-01  2.628678978882E-01
  11   1     6.335638962368E-01  7.767023727674E-01  3.944028648666E-01
  12   1     6.342927389965E-01  7.726300307086E-01  1.505554318383E-01

 *******************************************************************************

 << INFORMATION >>: FROM NOW ON, ALL COORDINATES REFER TO THE PRIMITIVE CELL

 *******************************************************************************

 LATTICE PARAMETERS  (ANGSTROMS AND DEGREES) - PRIMITIVE CELL
       A          B          C        ALPHA      BETA     GAMMA        VOLUME
   10.87601    5.67787    6.28280    90.00000  90.00000  90.00000    387.979322

 COORDINATES OF THE EQUIVALENT ATOMS (FRACTIONAL UNITS)

 N. ATOM EQUIV AT. N.          X                  Y                  Z

   1   1   1    8 O     9.91800195430E-03 -2.71719731106E-01  6.08250068056E-02
   2   1   2    8 O    -9.91800195430E-03  2.71719731106E-01 -4.39174993194E-01
   3   1   3    8 O     4.90081998046E-01 -2.71719731106E-01 -4.39174993194E-01
   4   1   4    8 O    -4.90081998046E-01  2.71719731106E-01  6.08250068056E-02

   5   2   1    8 O     1.80251625586E-03  2.70915414883E-01 -1.50280671661E-02
   6   2   2    8 O    -1.80251625586E-03 -2.70915414883E-01  4.84971932834E-01
   7   2   3    8 O     4.98197483744E-01  2.70915414883E-01  4.84971932834E-01
   8   2   4    8 O    -4.98197483744E-01 -2.70915414883E-01 -1.50280671661E-02

   9   3   1    8 O     3.10991266166E-01 -1.83375079096E-01  2.56092685975E-01
  10   3   2    8 O    -3.10991266166E-01  1.83375079096E-01 -2.43907314025E-01
  11   3   3    8 O     1.89008733834E-01 -1.83375079096E-01 -2.43907314025E-01
  12   3   4    8 O    -1.89008733834E-01  1.83375079096E-01  2.56092685975E-01

  13   4   1    8 O    -3.10660009077E-01 -2.17556000895E-01  2.73115957144E-01
  14   4   2    8 O     3.10660009077E-01  2.17556000895E-01 -2.26884042856E-01
  15   4   3    8 O    -1.89339990923E-01 -2.17556000895E-01 -2.26884042856E-01
  16   4   4    8 O     1.89339990923E-01  2.17556000895E-01  2.73115957144E-01

  17   5   1    1 H     7.60353469382E-02 -2.13513737265E-01 -3.02245725511E-02
  18   5   2    1 H    -7.60353469382E-02  2.13513737265E-01  4.69775427449E-01
  19   5   3    1 H     4.23964653062E-01 -2.13513737265E-01  4.69775427449E-01
  20   5   4    1 H    -4.23964653062E-01  2.13513737265E-01 -3.02245725511E-02

  21   6   1    1 H     7.88076778694E-03 -4.43429640125E-01  3.42032655371E-02
  22   6   2    1 H    -7.88076778694E-03  4.43429640125E-01 -4.65796734463E-01
  23   6   3    1 H     4.92119232213E-01 -4.43429640125E-01 -4.65796734463E-01
  24   6   4    1 H    -4.92119232213E-01  4.43429640125E-01  3.42032655371E-02

  25   7   1    1 H    -5.39165232944E-03  2.44856717858E-01 -1.69648841761E-01
  26   7   2    1 H     5.39165232944E-03 -2.44856717858E-01  3.30351158239E-01
  27   7   3    1 H    -4.94608347671E-01  2.44856717858E-01  3.30351158239E-01
  28   7   4    1 H     4.94608347671E-01 -2.44856717858E-01 -1.69648841761E-01

  29   8   1    1 H    -7.17438894132E-02  2.13552767152E-01  5.79335177987E-02
  30   8   2    1 H     7.17438894132E-02 -2.13552767152E-01 -4.42066482201E-01
  31   8   3    1 H    -4.28256110587E-01  2.13552767152E-01 -4.42066482201E-01
  32   8   4    1 H     4.28256110587E-01 -2.13552767152E-01  5.79335177987E-02

  33   9   1    1 H     2.53687549052E-01 -3.12602842907E-01  2.55184853625E-01
  34   9   2    1 H    -2.53687549052E-01  3.12602842907E-01 -2.44815146375E-01
  35   9   3    1 H     2.46312450948E-01 -3.12602842907E-01 -2.44815146375E-01
  36   9   4    1 H    -2.46312450948E-01  3.12602842907E-01  2.55184853625E-01

  37  10   1    1 H     2.63239321155E-01 -3.38051494021E-02  2.62867897888E-01
  38  10   2    1 H    -2.63239321155E-01  3.38051494021E-02 -2.37132102112E-01
  39  10   3    1 H     2.36760678845E-01 -3.38051494021E-02 -2.37132102112E-01
  40  10   4    1 H    -2.36760678845E-01  3.38051494021E-02  2.62867897888E-01

  41  11   1    1 H    -3.66436103763E-01 -2.23297627233E-01  3.94402864867E-01
  42  11   2    1 H     3.66436103763E-01  2.23297627233E-01 -1.05597135133E-01
  43  11   3    1 H    -1.33563896237E-01 -2.23297627233E-01 -1.05597135133E-01
  44  11   4    1 H     1.33563896237E-01  2.23297627233E-01  3.94402864867E-01

  45  12   1    1 H    -3.65707261004E-01 -2.27369969291E-01  1.50555431838E-01
  46  12   2    1 H     3.65707261004E-01  2.27369969291E-01 -3.49444568162E-01
  47  12   3    1 H    -1.34292738996E-01 -2.27369969291E-01 -3.49444568162E-01
  48  12   4    1 H     1.34292738996E-01  2.27369969291E-01  1.50555431838E-01

 NUMBER OF SYMMETRY OPERATORS         :    4
 *******************************************************************************
 * GEOMETRY EDITING - INPUT COORDINATES ARE GIVEN IN ANGSTROM         
 *******************************************************************************

 GEOMETRY NOW FULLY CONSISTENT WITH THE GROUP

 GCALCO - MAX INDICES DIRECT LATTICE VECTOR     9    19    17
 NO.OF VECTORS CREATED 6999 STARS 1057 RMAX   163.68447 BOHR

 GEOMETRY FOR WAVE FUNCTION - DIMENSIONALITY OF THE SYSTEM    3
 (NON PERIODIC DIRECTION: LATTICE PARAMETER FORMALLY SET TO 500)
 *******************************************************************************
 LATTICE PARAMETERS (ANGSTROMS AND DEGREES) - BOHR = 0.5291772083 ANGSTROM
 PRIMITIVE CELL - CENTRING CODE 1/0 VOLUME=   387.979322 - DENSITY  1.233 g/cm^3
         A              B              C           ALPHA      BETA       GAMMA 
    10.87601189     5.67787429     6.28279852    90.000000  90.000000  90.000000
 *******************************************************************************
 ATOMS IN THE ASYMMETRIC UNIT   12 - ATOMS IN THE UNIT CELL:   48
     ATOM                 X/A                 Y/B                 Z/C    
 *******************************************************************************
      1 T   8 O     9.918001954296E-03 -2.717197311059E-01  6.082500680557E-02
      2 F   8 O    -9.918001954296E-03  2.717197311059E-01 -4.391749931944E-01
      3 F   8 O     4.900819980457E-01 -2.717197311059E-01 -4.391749931944E-01
      4 F   8 O    -4.900819980457E-01  2.717197311059E-01  6.082500680557E-02
      5 T   8 O     1.802516255860E-03  2.709154148829E-01 -1.502806716608E-02
      6 F   8 O    -1.802516255860E-03 -2.709154148829E-01  4.849719328339E-01
      7 F   8 O     4.981974837441E-01  2.709154148829E-01  4.849719328339E-01
      8 F   8 O    -4.981974837441E-01 -2.709154148829E-01 -1.502806716608E-02
      9 T   8 O     3.109912661660E-01 -1.833750790965E-01  2.560926859754E-01
     10 F   8 O    -3.109912661660E-01  1.833750790965E-01 -2.439073140246E-01
     11 F   8 O     1.890087338340E-01 -1.833750790965E-01 -2.439073140246E-01
     12 F   8 O    -1.890087338340E-01  1.833750790965E-01  2.560926859754E-01
     13 T   8 O    -3.106600090767E-01 -2.175560008952E-01  2.731159571435E-01
     14 F   8 O     3.106600090767E-01  2.175560008952E-01 -2.268840428565E-01
     15 F   8 O    -1.893399909233E-01 -2.175560008952E-01 -2.268840428565E-01
     16 F   8 O     1.893399909233E-01  2.175560008952E-01  2.731159571435E-01
     17 T   1 H     7.603534693815E-02 -2.135137372652E-01 -3.022457255107E-02
     18 F   1 H    -7.603534693815E-02  2.135137372652E-01  4.697754274489E-01
     19 F   1 H     4.239646530618E-01 -2.135137372652E-01  4.697754274489E-01
     20 F   1 H    -4.239646530618E-01  2.135137372652E-01 -3.022457255107E-02
     21 T   1 H     7.880767786944E-03 -4.434296401246E-01  3.420326553711E-02
     22 F   1 H    -7.880767786944E-03  4.434296401246E-01 -4.657967344629E-01
     23 F   1 H     4.921192322131E-01 -4.434296401246E-01 -4.657967344629E-01
     24 F   1 H    -4.921192322131E-01  4.434296401246E-01  3.420326553711E-02
     25 T   1 H    -5.391652329439E-03  2.448567178578E-01 -1.696488417613E-01
     26 F   1 H     5.391652329439E-03 -2.448567178578E-01  3.303511582387E-01
     27 F   1 H    -4.946083476706E-01  2.448567178578E-01  3.303511582387E-01
     28 F   1 H     4.946083476706E-01 -2.448567178578E-01 -1.696488417613E-01
     29 T   1 H    -7.174388941318E-02  2.135527671525E-01  5.793351779874E-02
     30 F   1 H     7.174388941318E-02 -2.135527671525E-01 -4.420664822013E-01
     31 F   1 H    -4.282561105868E-01  2.135527671525E-01 -4.420664822013E-01
     32 F   1 H     4.282561105868E-01 -2.135527671525E-01  5.793351779874E-02
     33 T   1 H     2.536875490516E-01 -3.126028429067E-01  2.551848536249E-01
     34 F   1 H    -2.536875490516E-01  3.126028429067E-01 -2.448151463751E-01
     35 F   1 H     2.463124509484E-01 -3.126028429067E-01 -2.448151463751E-01
     36 F   1 H    -2.463124509484E-01  3.126028429067E-01  2.551848536249E-01
     37 T   1 H     2.632393211546E-01 -3.380514940210E-02  2.628678978882E-01
     38 F   1 H    -2.632393211546E-01  3.380514940210E-02 -2.371321021118E-01
     39 F   1 H     2.367606788454E-01 -3.380514940210E-02 -2.371321021118E-01
     40 F   1 H    -2.367606788454E-01  3.380514940210E-02  2.628678978882E-01
     41 T   1 H    -3.664361037632E-01 -2.232976272326E-01  3.944028648666E-01
     42 F   1 H     3.664361037632E-01  2.232976272326E-01 -1.055971351334E-01
     43 F   1 H    -1.335638962368E-01 -2.232976272326E-01 -1.055971351334E-01
     44 F   1 H     1.335638962368E-01  2.232976272326E-01  3.944028648666E-01
     45 T   1 H    -3.657072610035E-01 -2.273699692914E-01  1.505554318383E-01
     46 F   1 H     3.657072610035E-01  2.273699692914E-01 -3.494445681617E-01
     47 F   1 H    -1.342927389965E-01 -2.273699692914E-01 -3.494445681617E-01
     48 F   1 H     1.342927389965E-01  2.273699692914E-01  1.505554318383E-01

 T = ATOM BELONGING TO THE ASYMMETRIC UNIT

 ****    4 SYMMOPS - TRANSLATORS IN FRACTIONAL UNITS
 **** MATRICES AND TRANSLATORS IN THE CRYSTALLOGRAPHIC REFERENCE FRAME
   V INV                    ROTATION MATRICES                   TRANSLATORS
   1   1  1.00  0.00  0.00  0.00  1.00  0.00  0.00  0.00  1.00  0.00  0.00  0.00
   2   2 -1.00  0.00  0.00  0.00 -1.00  0.00  0.00  0.00  1.00  0.00  0.00  0.50
   3   3 -1.00  0.00  0.00  0.00  1.00  0.00  0.00  0.00  1.00  0.50  0.00  0.50
   4   4  1.00  0.00  0.00  0.00 -1.00  0.00  0.00  0.00  1.00  0.50  0.00  0.00

 DIRECT LATTICE VECTORS CARTESIAN COMPONENTS (ANGSTROM)
          X                    Y                    Z
   0.108760118900E+02   0.000000000000E+00   0.000000000000E+00
   0.000000000000E+00   0.567787429000E+01   0.000000000000E+00
   0.000000000000E+00   0.000000000000E+00   0.628279852000E+01


 CARTESIAN COORDINATES - PRIMITIVE CELL
 *******************************************************************************
 *      ATOM          X(ANGSTROM)         Y(ANGSTROM)         Z(ANGSTROM)
 *******************************************************************************
    1     8 O     1.078683071800E-01 -1.542790475332E+00  3.821512627370E-01
    2     8 O    -1.078683071800E-01  1.542790475332E+00 -2.759247997263E+00
    3     8 O     5.330137637820E+00 -1.542790475332E+00 -2.759247997263E+00
    4     8 O    -5.330137637820E+00  1.542790475332E+00  3.821512627370E-01
    5     8 O     1.960418823065E-02  1.538223668928E+00 -9.441831814951E-02
    6     8 O    -1.960418823065E-02 -1.538223668928E+00  3.046980941850E+00
    7     8 O     5.418401756769E+00  1.538223668928E+00  3.046980941850E+00
    8     8 O    -5.418401756769E+00 -1.538223668928E+00 -9.441831814951E-02
    9     8 O     3.382344708508E+00 -1.041180647029E+00  1.608978748429E+00
   10     8 O    -3.382344708508E+00  1.041180647029E+00 -1.532420511571E+00
   11     8 O     2.055661236492E+00 -1.041180647029E+00 -1.532420511571E+00
   12     8 O    -2.055661236492E+00  1.041180647029E+00  1.608978748429E+00
   13     8 O    -3.378741952466E+00 -1.235255624118E+00  1.715932531330E+00
   14     8 O     3.378741952466E+00  1.235255624118E+00 -1.425466728670E+00
   15     8 O    -2.059263992534E+00 -1.235255624118E+00 -1.425466728670E+00
   16     8 O     2.059263992534E+00  1.235255624118E+00  1.715932531330E+00
   17     1 H     8.269613373596E-01 -1.212304159380E+00 -1.898948996915E-01
   18     1 H    -8.269613373596E-01  1.212304159380E+00  2.951504360309E+00
   19     1 H     4.611044607640E+00 -1.212304159380E+00  2.951504360309E+00
   20     1 H    -4.611044607640E+00  1.212304159380E+00 -1.898948996915E-01
   21     1 H     8.571132415313E-02 -2.517737753087E+00  2.148922260957E-01
   22     1 H    -8.571132415313E-02  2.517737753087E+00 -2.926507033904E+00
   23     1 H     5.352294620847E+00 -2.517737753087E+00 -2.926507033904E+00
   24     1 H    -5.352294620847E+00  2.517737753087E+00  2.148922260957E-01
   25     1 H    -5.863967484172E-02  1.390265663059E+00 -1.065869491938E+00
   26     1 H     5.863967484172E-02 -1.390265663059E+00  2.075529768062E+00
   27     1 H    -5.379366270158E+00  1.390265663059E+00  2.075529768062E+00
   28     1 H     5.379366270158E+00 -1.390265663059E+00 -1.065869491938E+00
   29     1 H    -7.802873942926E-01  1.212525766174E+00  3.639846198843E-01
   30     1 H     7.802873942926E-01 -1.212525766174E+00 -2.777414640116E+00
   31     1 H    -4.657718550707E+00  1.212525766174E+00 -2.777414640116E+00
   32     1 H     4.657718550707E+00 -1.212525766174E+00  3.639846198843E-01
   33     1 H     2.759108799830E+00 -1.774919644721E+00  1.603275020681E+00
   34     1 H    -2.759108799830E+00  1.774919644721E+00 -1.538124239319E+00
   35     1 H     2.678897145170E+00 -1.774919644721E+00 -1.538124239319E+00
   36     1 H    -2.678897145170E+00  1.774919644721E+00  1.603275020681E+00
   37     1 H     2.862993986793E+00 -1.919413886598E-01  1.651546039807E+00
   38     1 H    -2.862993986793E+00  1.919413886598E-01 -1.489853220193E+00
   39     1 H     2.575011958207E+00 -1.919413886598E-01 -1.489853220193E+00
   40     1 H    -2.575011958207E+00  1.919413886598E-01  1.651546039807E+00
   41     1 H    -3.985363421454E+00 -1.267855856682E+00  2.477953735668E+00
   42     1 H     3.985363421454E+00  1.267855856682E+00 -6.634455243324E-01
   43     1 H    -1.452642523546E+00 -1.267855856682E+00 -6.634455243324E-01
   44     1 H     1.452642523546E+00  1.267855856682E+00  2.477953735668E+00
   45     1 H    -3.977436518933E+00 -1.290978102958E+00  9.459094443316E-01
   46     1 H     3.977436518933E+00  1.290978102958E+00 -2.195489815668E+00
   47     1 H    -1.460569426067E+00 -1.290978102958E+00 -2.195489815668E+00
   48     1 H     1.460569426067E+00  1.290978102958E+00  9.459094443316E-01

 *******************************************************************************
 STARTING BASIS SET HANDLING 
 *******************************************************************************

 Loading internal basis set: DEF2-MSVP           

 Please cite in your publication:
 Fully Optimized Contracted Gaussian Basis Sets for Atoms Li to Kr. A. Sch�fer, 
 H. Horn and R. Ahlrichs; J. Chem. Phys. 97, 2571 (1992).                       
                                                                                
                    
 S. Grimme, J. G. Brandenburg, C. Bannwarth, and A. Hansen, J. Chem. Phys., 143,
  054107 (2015).                                                                
                                                                                
                    

 *******************************************************************************
 LOCAL ATOMIC FUNCTIONS BASIS SET
 *******************************************************************************
   ATOM   X(AU)   Y(AU)   Z(AU)  N. TYPE  EXPONENT  S COEF   P COEF   D/F/G COEF
 *******************************************************************************
   1 O    0.204  -2.915   0.722
                                  1 S  
                                         6.773E+03 1.727E-03 0.000E+00 0.000E+00
                                         1.017E+03 1.325E-02 0.000E+00 0.000E+00
                                         2.313E+02 6.603E-02 0.000E+00 0.000E+00
                                         6.501E+01 2.353E-01 0.000E+00 0.000E+00
                                         2.050E+01 5.498E-01 0.000E+00 0.000E+00
                                  2 S  
 PROCESS            4  OF            8  WORKING
                                         6.716E+00 1.000E+00 0.000E+00 0.000E+00
                                  3 S  
                                         1.147E+00 1.000E+00 0.000E+00 0.000E+00
                                  4 S  
                                         3.342E-01 1.000E+00 0.000E+00 0.000E+00
                           5-     7 P  
                                         1.769E+01 0.000E+00 4.359E-02 0.000E+00
                                         3.854E+00 0.000E+00 2.318E-01 0.000E+00
                                         1.047E+00 0.000E+00 5.146E-01 0.000E+00
                           8-    10 P  
                                         2.759E-01 0.000E+00 1.000E+00 0.000E+00
                          11-    15 D  
                                         8.000E-01 0.000E+00 0.000E+00 1.000E+00
   2 O   -0.204   2.915  -5.214
   3 O   10.073  -2.915  -5.214
   4 O  -10.073   2.915   0.722
   5 O    0.037   2.907  -0.178
   6 O   -0.037  -2.907   5.758
   7 O   10.239   2.907   5.758
   8 O  -10.239  -2.907  -0.178
   9 O    6.392  -1.968   3.041
  10 O   -6.392   1.968  -2.896
  11 O    3.885  -1.968  -2.896
  12 O   -3.885   1.968   3.041
  13 O   -6.385  -2.334   3.243
  14 O    6.385   2.334  -2.694
  15 O   -3.891  -2.334  -2.694
  16 O    3.891   2.334   3.243
  17 H    1.563  -2.291  -0.359
                                241 S  
                                         1.874E+01 1.968E-02 0.000E+00 0.000E+00
                                         2.826E+00 1.380E-01 0.000E+00 0.000E+00
                                         6.401E-01 4.783E-01 0.000E+00 0.000E+00
                                242 S  
                                         1.756E-01 1.000E+00 0.000E+00 0.000E+00
  18 H   -1.563   2.291   5.578
  19 H    8.714  -2.291   5.578
  20 H   -8.714   2.291  -0.359
  21 H    0.162  -4.758   0.406
  22 H   -0.162   4.758  -5.530
  23 H   10.114  -4.758  -5.530
  24 H  -10.114   4.758   0.406
  25 H   -0.111   2.627  -2.014
  26 H    0.111  -2.627   3.922
  27 H  -10.166   2.627   3.922
  28 H   10.166  -2.627  -2.014
  29 H   -1.475   2.291   0.688
  30 H    1.475  -2.291  -5.249
  31 H   -8.802   2.291  -5.249
  32 H    8.802  -2.291   0.688
  33 H    5.214  -3.354   3.030
  34 H   -5.214   3.354  -2.907
  35 H    5.062  -3.354  -2.907
  36 H   -5.062   3.354   3.030
  37 H    5.410  -0.363   3.121
  38 H   -5.410   0.363  -2.815
  39 H    4.866  -0.363  -2.815
  40 H   -4.866   0.363   3.121
  41 H   -7.531  -2.396   4.683
  42 H    7.531   2.396  -1.254
  43 H   -2.745  -2.396  -1.254
  44 H    2.745   2.396   4.683
  45 H   -7.516  -2.440   1.788
  46 H    7.516   2.440  -4.149
  47 H   -2.760  -2.440  -4.149
  48 H    2.760   2.440   1.788

 *******************************************************************************
 FINISHED BASIS SET HANDLING 
 *******************************************************************************

 INFORMATION **** SET_MPP **** PCRYSTAL CALCULATION
 PROCESS            6  OF            8  WORKING
 INFORMATION **** READM2 **** NEW DEFAULT: FOCK/KS MATRIX MIXING SET TO 30 %
 INFORMATION **** READM2 **** NEW DEFAULT: FULL DIRECT SCF MODE
 INFORMATION **** READM2 **** NEW DEFAULT: COULOMB BIPOLAR BUFFER SET TO 32 Mb
 INFORMATION **** READM2 **** NEW DEFAULT: EXCHANGE BIPOLAR BUFFER SET TO 32 Mb

 *******************************************************************************
 NEW DEFAULT: DFT INTEGRATION GRID INCREASED TO XLGRID
 NEW DEFAULT: DIIS ACCELERATOR ACTIVE
 USE KEYWORD NODIIS TO TURN IT OFF
 *******************************************************************************

 PROCESS            3  OF            8  WORKING
 INFORMATION **** RDDFTP **** HSE-3c calculation
 INFORMATION **** RDDFTP **** HSE screened hybrid functional combined with D3 and gCP

PLEASE CITE:
(1) HSE-3c Reference
 J. G. Brandenburg, E. Caldeweyer, and S. Grimme, 
 Phys. Chem. Chem. Phys. 18, 15519 (2016)
(2) DFT-D3 Reference
 S. Grimme, J. Antony, S. Ehrlich,
 and H. Krieg, J. Chem. Phys. 132, 154104 (2010)
(3) gCP Reference
 H. Kruse and S. Grimme J. Chem. Phys, 136, 154101 (2012)
 J. G. Brandenburg, M. Alessio, B. Civalleri, M. F. Peintinger
 T. Bredow, and S. Grimme, J. Phys. Chem. A, 117, 9282 (2013) 

 WARNING **** RDDFTP **** HSE3c-HJS ACTIVE
 RANGE SEPARATION - OMEGA:   0.110000000000000     
 WARNING **** RDDFTP **** HSE-3c has to be combined with def2-mSVP basis set
 WARNING **** RDDFTP **** Note: Harmonic frequencies are scaled by 0.95
 WARNING **** RDDFTP **** as recommended in original publication
 PROCESS            2  OF            8  WORKING
 PROCESS            5  OF            8  WORKING
 INFORMATION **** BIPOSIZE **** COULOMB BIPOLAR BUFFER SET TO    60000000
 INFORMATION **** EXCHSIZE **** EXCHANGE BIPOLAR BUFFER SIZE SET TO    40000000
 *******************************************************************************
 N. OF ATOMS PER CELL        48  COULOMB OVERLAP TOL         (T1) 10**   -6
 NUMBER OF SHELLS           176  COULOMB PENETRATION TOL     (T2) 10**   -6
 NUMBER OF AO               304  EXCHANGE OVERLAP TOL        (T3) 10**   -6
 N. OF ELECTRONS PER CELL   160  EXCHANGE PSEUDO OVP (F(G))  (T4) 10**   -6
 CORE ELECTRONS PER CELL     32  EXCHANGE PSEUDO OVP (P(G))  (T5) 10**  -12
 N. OF SYMMETRY OPERATORS     4  POLE ORDER IN MONO ZONE                  4
 *******************************************************************************
 TYPE OF CALCULATION :  RESTRICTED CLOSED SHELL
 KOHN-SHAM HAMILTONIAN

 (EXCHANGE)[CORRELATION] FUNCTIONAL:(HSE-3c)[PBEh-3c]

 PROCESS            7  OF            8  WORKING
 RANGE-SEPARATED HYBRID FUNCTIONAL 
 OMEGA (SHORT-RANGE)[LONG-RANGE]:(    0.1100)[    0.0000]

 HYBRID EXCHANGE - PERCENTAGE OF FOCK EXCHANGE    42.0000
 PROCESS            1  OF            8  WORKING

 CAPPA:IS1  1;IS2  2;IS3  2; K PTS MONK NET   4; SYMMOPS:K SPACE   8;G SPACE   4

 *******************************************************************************
 MAX NUMBER OF SCF CYCLES      50  CONVERGENCE ON DELTAP        10**-16
 WEIGHT OF F(I) IN F(I+1)      30% CONVERGENCE ON ENERGY        10**- 6
 S(K) EIGENV. THRESHOLD  10*10.**-4
 SHRINK. FACT.(MONKH.)    1  2  2  NUMBER OF K POINTS IN THE IBZ      4
 SHRINKING FACTOR(GILAT NET)    1  NUMBER OF K POINTS(GILAT NET)      4
 *******************************************************************************
 *** K POINTS COORDINATES (OBLIQUE COORDINATES IN UNITS OF IS =  1)
   1-R(  0  0  0)   2-R(  0  1  0)   3-R(  0  0  1)   4-R(  0  1  1)

 DIRECT LATTICE VECTORS COMPON. (A.U.)     RECIP. LATTICE VECTORS COMPON. (A.U.) 
        X            Y            Z              X            Y            Z
   20.5526839    0.0000000    0.0000000      0.3057112    0.0000000    0.0000000
    0.0000000   10.7296274    0.0000000      0.0000000    0.5855921    0.0000000
    0.0000000    0.0000000   11.8727686      0.0000000    0.0000000    0.5292098

 DISK SPACE FOR EIGENVECTORS (FTN 10)      369664 REALS

 SYMMETRY ADAPTION OF THE BLOCH FUNCTIONS ENABLED
 TTTTTTTTTTTTTTTTTTTTTTTTTTTTTT gordsh1     TELAPSE        0.14 TCPU        0.05

 MATRIX SIZE: P(G)  192976, F(G)   34140, P(G) IRR   24865, F(G) IRR    8705
 MAX G-VECTOR INDEX FOR 1- AND 2-ELECTRON INTEGRALS  69

 TTTTTTTTTTTTTTTTTTTTTTTTTTTTTT INPUT       TELAPSE        0.16 TCPU        0.06

 NEIGHBORS OF THE NON-EQUIVALENT ATOMS

 N = NUMBER OF NEIGHBORS AT DISTANCE R
    ATOM  N     R/ANG      R/AU   NEIGHBORS (ATOM LABELS AND CELL INDICES)
   1 O    1     0.9765     1.8453   17 H    0 0 0
   1 O    1     0.9894     1.8698   21 H    0 0 0
   1 O    1     1.7009     3.2143   26 H    0 0 0
   1 O    1     1.8984     3.5875   43 H    0 0 0
   1 O    1     2.6417     4.9921    5 O    0-1 0
   1 O    1     2.6679     5.0416    6 O    0 0 0

   5 O    1     0.9778     1.8477   29 H    0 0 0
   5 O    1     0.9858     1.8628   25 H    0 0 0
   5 O    1     1.6525     3.1227   21 H    0 1 0
   5 O    1     1.7944     3.3909   48 H    0 0 0
   5 O    1     2.6417     4.9921    1 O    0 1 0
   5 O    1     2.6679     5.0416    2 O    0 0 0

   9 O    1     0.9627     1.8193   33 H    0 0 0
   9 O    1     0.9964     1.8829   37 H    0 0 0
   9 O    1     1.7905     3.3836   32 H    0 0 0
   9 O    1     1.8279     3.4543   19 H    0 0 0
   9 O    1     2.6352     4.9798   16 O    0 0 0
   9 O    1     2.7304     5.1598    8 O    1 0 0

  13 O    1     0.9745     1.8416   41 H    0 0 0
  13 O    1     0.9770     1.8462   45 H    0 0 0
  13 O    1     1.6392     3.0977   40 H    0 0 0
  13 O    1     2.6352     4.9798   12 O    0 0 0
  13 O    1     2.7440     5.1854    8 O    0 0 0
  13 O    1     2.7603     5.2162   36 H    0-1 0

  17 H    1     0.9765     1.8453    1 O    0 0 0
  17 H    1     1.5548     2.9382   21 H    0 0 0
  17 H    1     1.8279     3.4543   11 O    0 0 0
  17 H    1     2.3289     4.4010   43 H    0 0 0
  17 H    1     2.3588     4.4575   35 H    0 0 0
  17 H    1     2.3988     4.5330   26 H    0 0 0

  21 H    1     0.9894     1.8698    1 O    0 0 0
  21 H    1     1.5548     2.9382   17 H    0 0 0
  21 H    1     1.6525     3.1227    5 O    0-1 0
  21 H    1     2.1367     4.0377   29 H    0-1 0
  21 H    1     2.1680     4.0969   43 H    0 0 0
  21 H    1     2.1758     4.1116   26 H    0 0 0

  25 H    1     0.9858     1.8628    5 O    0 0 0
  25 H    1     1.6115     3.0452   29 H    0 0 0
  25 H    1     1.7009     3.2143    2 O    0 0 0
  25 H    1     2.1758     4.1116   22 H    0 0 0
  25 H    1     2.1894     4.1374   21 H    0 1 0
  25 H    1     2.3988     4.5330   18 H    0 0-1

  29 H    1     0.9778     1.8477    5 O    0 0 0
  29 H    1     1.6115     3.0452   25 H    0 0 0
  29 H    1     1.7905     3.3836   12 O    0 0 0
  29 H    1     2.1367     4.0377   21 H    0 1 0
  29 H    1     2.3165     4.3776   48 H    0 0 0
  29 H    1     2.3360     4.4144   36 H    0 0 0

  33 H    1     0.9627     1.8193    9 O    0 0 0
  33 H    1     1.5871     2.9992   37 H    0 0 0
  33 H    1     2.3360     4.4144   32 H    0 0 0
  33 H    1     2.3588     4.4575   19 H    0 0 0
  33 H    1     2.6954     5.0936   17 H    0 0 0
  33 H    1     2.7603     5.2162   16 O    0-1 0

  37 H    1     0.9964     1.8829    9 O    0 0 0
  37 H    1     1.5871     2.9992   33 H    0 0 0
  37 H    1     1.6392     3.0977   16 O    0 0 0
  37 H    1     2.1596     4.0810   48 H    0 0 0
  37 H    1     2.1916     4.1415   44 H    0 0 0
  37 H    1     2.4056     4.5458   19 H    0 0 0

  41 H    1     0.9745     1.8416   13 O    0 0 0
  41 H    1     1.5322     2.8955   45 H    0 0 0
  41 H    1     1.8984     3.5875    3 O   -1 0 1
  41 H    1     2.1680     4.0969   23 H   -1 0 1
  41 H    1     2.1916     4.1415   40 H    0 0 0
  41 H    1     2.3289     4.4010   19 H   -1 0 0

  45 H    1     0.9770     1.8462   13 O    0 0 0
  45 H    1     1.5322     2.8955   41 H    0 0 0
  45 H    1     1.7944     3.3909    8 O    0 0 0
  45 H    1     2.1596     4.0810   40 H    0 0 0
  45 H    1     2.3165     4.3776   32 H   -1 0 0
  45 H    1     2.4328     4.5973   24 H    0-1 0


 SYMMETRY ALLOWED INTERNAL DEGREE(S) OF FREEDOM:  35
 TTTTTTTTTTTTTTTTTTTTTTTTTTTTTT SYMM        TELAPSE        0.21 TCPU        0.11
 TTTTTTTTTTTTTTTTTTTTTTTTTTTTTT INT_SCREEN  TELAPSE        0.21 TCPU        0.11

 DFT PARAMETERS

     ATOM       ELECTRONS   NET CHARGE   R(ANGSTROM)
   1   8  O       8.0000      0.0000     0.74000000
  17   1  H       1.0000      0.0000     1.11000000

 SIZE OF GRID=     262001
 TTTTTTTTTTTTTTTTTTTTTTTTTTTTTT MAKE_GRID2  TELAPSE        5.51 TCPU        5.41
 BECKE WEIGHT FUNCTION
 RADSAFE =     2.00
 TOLERANCES - DENSITY:10**- 6; POTENTIAL:10**- 9; GRID WGT:10**-14

 RADIAL INTEGRATION  - INTERVALS (POINTS,UPPER LIMIT):            1( 75,  4.0*R)

 ANGULAR INTEGRATION - INTERVALS (ACCURACY LEVEL [N. POINTS] UPPER LIMIT):
  1(  4[  86]   0.2)  2(  8[ 194]   0.5)  3( 12[ 350]   0.9)  4( 16[ 974]   3.5)
  5( 12[ 350]9999.0)
 TTTTTTTTTTTTTTTTTTTTTTTTTTTTTT INT_CALC    TELAPSE        5.54 TCPU        5.44
 EEEEEEEEEE INT_CALC TERMINATION  DATE 25 03 2019 TIME 17:49:51.5

 *******************************************************************************
 !drive by JGB                                                                   
 CRYSTAL - SCF - TYPE OF CALCULATION :  RESTRICTED CLOSED SHELL
 *******************************************************************************

 CAPPA:IS1  1;IS2  2;IS3  2; K PTS MONK NET   4; SYMMOPS:K SPACE   8;G SPACE   4

 TTTTTTTTTTTTTTTTTTTTTTTTTTTTTT SDIK        TELAPSE        5.78 TCPU        5.55

 AAAAAAAAAAAAAAAAAAAAAAAAAAAAAAAAAAAAAAAAAAAAAAAAAAAAAAAAAAAAAAAAAAAAAAAAAAAAAAA
         ATOMIC WAVEFUNCTION(S)


 NUCLEAR CHARGE  8.0  SYMMETRY SPECIES            S    P
 N. ELECTRONS    8.0  NUMBER OF PRIMITIVE GTOS    8    4
                      NUMBER OF CONTRACTED GTOS   4    2
                      NUMBER OF CLOSED SHELLS     2    0
                      OPEN SHELL OCCUPATION       0    4

  ZNUC SCFIT  TOTAL HF ENERGY   KINETIC ENERGY   VIRIAL THEOREM ACCURACY
   8.0  12   -7.477373220E+01  7.477365593E+01 -2.000001020E+00  3.8E-06

 NUCLEAR CHARGE  1.0  SYMMETRY SPECIES            S
 N. ELECTRONS    1.0  NUMBER OF PRIMITIVE GTOS    4
                      NUMBER OF CONTRACTED GTOS   2
                      NUMBER OF CLOSED SHELLS     0
                      OPEN SHELL OCCUPATION       1

  ZNUC SCFIT  TOTAL HF ENERGY   KINETIC ENERGY   VIRIAL THEOREM ACCURACY
   1.0   1   -4.977266687E-01  5.190767460E-01 -1.958869132E+00  1.8E-16

 AAAAAAAAAAAAAAAAAAAAAAAAAAAAAAAAAAAAAAAAAAAAAAAAAAAAAAAAAAAAAAAAAAAAAAAAAAAAAAA

 CHARGE NORMALIZATION FACTOR   1.00000000
 TOTAL ATOMIC CHARGES:
   8.0000000   8.0000000   8.0000000   8.0000000   8.0000000   8.0000000
   8.0000000   8.0000000   8.0000000   8.0000000   8.0000000   8.0000000
   8.0000000   8.0000000   8.0000000   8.0000000   1.0000000   1.0000000
   1.0000000   1.0000000   1.0000000   1.0000000   1.0000000   1.0000000
   1.0000000   1.0000000   1.0000000   1.0000000   1.0000000   1.0000000
   1.0000000   1.0000000   1.0000000   1.0000000   1.0000000   1.0000000
   1.0000000   1.0000000   1.0000000   1.0000000   1.0000000   1.0000000
   1.0000000   1.0000000   1.0000000   1.0000000   1.0000000   1.0000000
 TTTTTTTTTTTTTTTTTTTTTTTTTTTTTT MOQGAD      TELAPSE        7.99 TCPU        7.76
 TTTTTTTTTTTTTTTTTTTTTTTTTTTTTT SHELLXN     TELAPSE       16.07 TCPU       15.82
 TTTTTTTTTTTTTTTTTTTTTTTTTTTTTT MONMO3      TELAPSE       17.86 TCPU       17.61
 NUMERICALLY INTEGRATED DENSITY    159.9999868131
 TTTTTTTTTTTTTTTTTTTTTTTTTTTTTT NUMDFT      TELAPSE       18.49 TCPU       18.24
 CYC   0 ETOT(AU) -1.221089693963E+03 DETOT -1.22E+03 tst  0.00E+00 PX  1.00E+00
 TTTTTTTTTTTTTTTTTTTTTTTTTTTTTT DIIS        TELAPSE       18.49 TCPU       18.25
 TTTTTTTTTTTTTTTTTTTTTTTTTTTTTT FDIK        TELAPSE       18.67 TCPU       18.41
 INSULATING STATE
 TOP OF VALENCE BANDS -    BAND     80; K    1; EIG -4.1305275E-01 AU
 BOTTOM OF VIRTUAL BANDS - BAND     81; K    1; EIG -9.8100991E-02 AU
 DIRECT ENERGY BAND GAP:   8.5703 eV
 TTTTTTTTTTTTTTTTTTTTTTTTTTTTTT PDIG        TELAPSE       18.68 TCPU       18.42
 CHARGE NORMALIZATION FACTOR   1.00000000
 TOTAL ATOMIC CHARGES:
   9.0803778   9.0803778   9.0803778   9.0803778   9.0700581   9.0700581
   9.0700581   9.0700581   9.0565746   9.0565746   9.0565746   9.0565746
   9.0779630   9.0779630   9.0779630   9.0779630   0.4652986   0.4652986
   0.4652986   0.4652986   0.4723932   0.4723932   0.4723932   0.4723932
   0.4570649   0.4570649   0.4570649   0.4570649   0.4599993   0.4599993
   0.4599993   0.4599993   0.4669414   0.4669414   0.4669414   0.4669414
   0.4597402   0.4597402   0.4597402   0.4597402   0.4701043   0.4701043
   0.4701043   0.4701043   0.4634845   0.4634845   0.4634845   0.4634845
 TTTTTTTTTTTTTTTTTTTTTTTTTTTTTT MOQGAD      TELAPSE       18.68 TCPU       18.42
 TTTTTTTTTTTTTTTTTTTTTTTTTTTTTT SHELLXN     TELAPSE       27.00 TCPU       26.74
 TTTTTTTTTTTTTTTTTTTTTTTTTTTTTT MONMO3      TELAPSE       28.78 TCPU       28.52
 NUMERICALLY INTEGRATED DENSITY    159.9999886954
 TTTTTTTTTTTTTTTTTTTTTTTTTTTTTT NUMDFT      TELAPSE       30.05 TCPU       29.79
 CYC   1 ETOT(AU) -1.220268021623E+03 DETOT  8.22E-01 tst  0.00E+00 PX  1.00E+00
 TTTTTTTTTTTTTTTTTTTTTTTTTTTTTT DIIS        TELAPSE       30.20 TCPU       29.94
 DIIS TEST: 0.17448E+01 AT SCF   CYCLE   1 - MIX   30 %
 TTTTTTTTTTTTTTTTTTTTTTTTTTTTTT FDIK        TELAPSE       30.21 TCPU       29.95
 INSULATING STATE
 TOP OF VALENCE BANDS -    BAND     80; K    2; EIG -3.1378702E-01 AU
 TOP OF VALENCE BANDS -    BAND     80; K    1; EIG -3.1389324E-01 AU
 BOTTOM OF VIRTUAL BANDS - BAND     81; K    1; EIG -4.2552970E-02 AU
 INDIRECT ENERGY BAND GAP:   7.3807 eV
 TTTTTTTTTTTTTTTTTTTTTTTTTTTTTT PDIG        TELAPSE       30.22 TCPU       29.95
 CHARGE NORMALIZATION FACTOR   1.00000000
 TOTAL ATOMIC CHARGES:
   8.8571797   8.8571797   8.8571797   8.8571797   8.8682036   8.8682036
   8.8682036   8.8682036   8.8300750   8.8300750   8.8300750   8.8300750
   8.8412583   8.8412583   8.8412583   8.8412583   0.5771106   0.5771106
   0.5771106   0.5771106   0.5810174   0.5810174   0.5810174   0.5810174
   0.5582014   0.5582014   0.5582014   0.5582014   0.5655176   0.5655176
   0.5655176   0.5655176   0.6006825   0.6006825   0.6006825   0.6006825
   0.5562706   0.5562706   0.5562706   0.5562706   0.5906317   0.5906317
   0.5906317   0.5906317   0.5738516   0.5738516   0.5738516   0.5738516
 TTTTTTTTTTTTTTTTTTTTTTTTTTTTTT MOQGAD      TELAPSE       30.23 TCPU       29.96
 TTTTTTTTTTTTTTTTTTTTTTTTTTTTTT SHELLXN     TELAPSE       38.58 TCPU       38.31
 TTTTTTTTTTTTTTTTTTTTTTTTTTTTTT MONMO3      TELAPSE       40.34 TCPU       40.07
 NUMERICALLY INTEGRATED DENSITY    159.9999895631
 TTTTTTTTTTTTTTTTTTTTTTTTTTTTTT NUMDFT      TELAPSE       41.58 TCPU       41.32
 CYC   2 ETOT(AU) -1.220620621106E+03 DETOT -3.53E-01 tst  3.09E-03 PX  1.36E-01
 TTTTTTTTTTTTTTTTTTTTTTTTTTTTTT DIIS        TELAPSE       41.59 TCPU       41.33
 DIIS TEST: 0.38174E+00 AT SCF   CYCLE   2 - DIIS ACTIVE - HISTORY:     2 CYCLES
 TTTTTTTTTTTTTTTTTTTTTTTTTTTTTT FDIK        TELAPSE       41.62 TCPU       41.33
 INSULATING STATE
 TOP OF VALENCE BANDS -    BAND     80; K    1; EIG -3.6110980E-01 AU
 BOTTOM OF VIRTUAL BANDS - BAND     81; K    1; EIG -4.5039443E-02 AU
 DIRECT ENERGY BAND GAP:   8.6007 eV
 TTTTTTTTTTTTTTTTTTTTTTTTTTTTTT PDIG        TELAPSE       41.62 TCPU       41.33
 CHARGE NORMALIZATION FACTOR   1.00000000
 TOTAL ATOMIC CHARGES:
   8.9346513   8.9346513   8.9346513   8.9346513   8.9333560   8.9333560
   8.9333560   8.9333560   8.9066211   8.9066211   8.9066211   8.9066211
   8.9248752   8.9248752   8.9248752   8.9248752   0.5385389   0.5385389
   0.5385389   0.5385389   0.5418075   0.5418075   0.5418075   0.5418075
   0.5239459   0.5239459   0.5239459   0.5239459   0.5310734   0.5310734
   0.5310734   0.5310734   0.5653416   0.5653416   0.5653416   0.5653416
   0.5178620   0.5178620   0.5178620   0.5178620   0.5480267   0.5480267
   0.5480267   0.5480267   0.5339003   0.5339003   0.5339003   0.5339003
 TTTTTTTTTTTTTTTTTTTTTTTTTTTTTT MOQGAD      TELAPSE       41.63 TCPU       41.34
 TTTTTTTTTTTTTTTTTTTTTTTTTTTTTT SHELLXN     TELAPSE       49.99 TCPU       49.70
 TTTTTTTTTTTTTTTTTTTTTTTTTTTTTT MONMO3      TELAPSE       51.78 TCPU       51.47
 NUMERICALLY INTEGRATED DENSITY    159.9999893035
 TTTTTTTTTTTTTTTTTTTTTTTTTTTTTT NUMDFT      TELAPSE       52.97 TCPU       52.67
 CYC   3 ETOT(AU) -1.220721451832E+03 DETOT -1.01E-01 tst  3.67E-04 PX  5.18E-02
 TTTTTTTTTTTTTTTTTTTTTTTTTTTTTT DIIS        TELAPSE       52.98 TCPU       52.67
 DIIS TEST: 0.22899E-02 AT SCF   CYCLE   3 - DIIS ACTIVE - HISTORY:     3 CYCLES
 TTTTTTTTTTTTTTTTTTTTTTTTTTTTTT FDIK        TELAPSE       53.01 TCPU       52.68
 INSULATING STATE
 TOP OF VALENCE BANDS -    BAND     80; K    2; EIG -3.5898199E-01 AU
 TOP OF VALENCE BANDS -    BAND     80; K    1; EIG -3.5955993E-01 AU
 BOTTOM OF VIRTUAL BANDS - BAND     81; K    1; EIG -4.2028711E-02 AU
 INDIRECT ENERGY BAND GAP:   8.6247 eV
 TTTTTTTTTTTTTTTTTTTTTTTTTTTTTT PDIG        TELAPSE       53.01 TCPU       52.68
 CHARGE NORMALIZATION FACTOR   1.00000000
 TOTAL ATOMIC CHARGES:
   8.9316439   8.9316439   8.9316439   8.9316439   8.9384552   8.9384552
   8.9384552   8.9384552   8.9010041   8.9010041   8.9010041   8.9010041
   8.9160760   8.9160760   8.9160760   8.9160760   0.5401334   0.5401334
   0.5401334   0.5401334   0.5420809   0.5420809   0.5420809   0.5420809
   0.5231807   0.5231807   0.5231807   0.5231807   0.5305978   0.5305978
   0.5305978   0.5305978   0.5679110   0.5679110   0.5679110   0.5679110
   0.5206483   0.5206483   0.5206483   0.5206483   0.5513510   0.5513510
   0.5513510   0.5513510   0.5369177   0.5369177   0.5369177   0.5369177
 TTTTTTTTTTTTTTTTTTTTTTTTTTTTTT MOQGAD      TELAPSE       53.02 TCPU       52.69
 TTTTTTTTTTTTTTTTTTTTTTTTTTTTTT SHELLXN     TELAPSE       61.32 TCPU       60.99
 TTTTTTTTTTTTTTTTTTTTTTTTTTTTTT MONMO3      TELAPSE       63.08 TCPU       62.75
 NUMERICALLY INTEGRATED DENSITY    159.9999893549
 TTTTTTTTTTTTTTTTTTTTTTTTTTTTTT NUMDFT      TELAPSE       64.26 TCPU       63.93
 CYC   4 ETOT(AU) -1.220721794237E+03 DETOT -3.42E-04 tst  2.21E-06 PX  4.35E-03
 TTTTTTTTTTTTTTTTTTTTTTTTTTTTTT DIIS        TELAPSE       64.27 TCPU       63.93
 DIIS TEST: 0.38923E-03 AT SCF   CYCLE   4 - DIIS ACTIVE - HISTORY:     4 CYCLES
 TTTTTTTTTTTTTTTTTTTTTTTTTTTTTT FDIK        TELAPSE       64.29 TCPU       63.94
 INSULATING STATE
 TOP OF VALENCE BANDS -    BAND     80; K    1; EIG -3.5867248E-01 AU
 BOTTOM OF VIRTUAL BANDS - BAND     81; K    1; EIG -4.1772335E-02 AU
 DIRECT ENERGY BAND GAP:   8.6233 eV
 TTTTTTTTTTTTTTTTTTTTTTTTTTTTTT PDIG        TELAPSE       64.29 TCPU       63.94
 CHARGE NORMALIZATION FACTOR   1.00000000
 TOTAL ATOMIC CHARGES:
   8.9318566   8.9318566   8.9318566   8.9318566   8.9318366   8.9318366
   8.9318366   8.9318366   8.9024803   8.9024803   8.9024803   8.9024803
   8.9202654   8.9202654   8.9202654   8.9202654   0.5401220   0.5401220
   0.5401220   0.5401220   0.5428588   0.5428588   0.5428588   0.5428588
   0.5249261   0.5249261   0.5249261   0.5249261   0.5323942   0.5323942
   0.5323942   0.5323942   0.5674787   0.5674787   0.5674787   0.5674787
   0.5197340   0.5197340   0.5197340   0.5197340   0.5500787   0.5500787
   0.5500787   0.5500787   0.5359686   0.5359686   0.5359686   0.5359686
 TTTTTTTTTTTTTTTTTTTTTTTTTTTTTT MOQGAD      TELAPSE       64.30 TCPU       63.95
 TTTTTTTTTTTTTTTTTTTTTTTTTTTTTT SHELLXN     TELAPSE       72.45 TCPU       72.11
 TTTTTTTTTTTTTTTTTTTTTTTTTTTTTT MONMO3      TELAPSE       74.23 TCPU       73.88
 NUMERICALLY INTEGRATED DENSITY    159.9999893754
 TTTTTTTTTTTTTTTTTTTTTTTTTTTTTT NUMDFT      TELAPSE       75.41 TCPU       75.06
 CYC   5 ETOT(AU) -1.220721859419E+03 DETOT -6.52E-05 tst  6.83E-07 PX  3.07E-03
 TTTTTTTTTTTTTTTTTTTTTTTTTTTTTT DIIS        TELAPSE       75.42 TCPU       75.07
 DIIS TEST: 0.13724E-03 AT SCF   CYCLE   5 - DIIS ACTIVE - HISTORY:     5 CYCLES
 TTTTTTTTTTTTTTTTTTTTTTTTTTTTTT FDIK        TELAPSE       75.44 TCPU       75.07
 INSULATING STATE
 TOP OF VALENCE BANDS -    BAND     80; K    2; EIG -3.5879351E-01 AU
 TOP OF VALENCE BANDS -    BAND     80; K    1; EIG -3.5906012E-01 AU
 BOTTOM OF VIRTUAL BANDS - BAND     81; K    1; EIG -4.1729184E-02 AU
 INDIRECT ENERGY BAND GAP:   8.6278 eV
 TTTTTTTTTTTTTTTTTTTTTTTTTTTTTT PDIG        TELAPSE       75.44 TCPU       75.07
 CHARGE NORMALIZATION FACTOR   1.00000000
 TOTAL ATOMIC CHARGES:
   8.9315296   8.9315296   8.9315296   8.9315296   8.9345648   8.9345648
   8.9345648   8.9345648   8.9019136   8.9019136   8.9019136   8.9019136
   8.9186639   8.9186639   8.9186639   8.9186639   0.5401631   0.5401631
   0.5401631   0.5401631   0.5426574   0.5426574   0.5426574   0.5426574
   0.5241891   0.5241891   0.5241891   0.5241891   0.5316452   0.5316452
   0.5316452   0.5316452   0.5678193   0.5678193   0.5678193   0.5678193
   0.5199877   0.5199877   0.5199877   0.5199877   0.5505853   0.5505853
   0.5505853   0.5505853   0.5362809   0.5362809   0.5362809   0.5362809
 TTTTTTTTTTTTTTTTTTTTTTTTTTTTTT MOQGAD      TELAPSE       75.45 TCPU       75.08
 TTTTTTTTTTTTTTTTTTTTTTTTTTTTTT SHELLXN     TELAPSE       83.59 TCPU       83.22
 TTTTTTTTTTTTTTTTTTTTTTTTTTTTTT MONMO3      TELAPSE       85.38 TCPU       85.00
 NUMERICALLY INTEGRATED DENSITY    159.9999893636
 TTTTTTTTTTTTTTTTTTTTTTTTTTTTTT NUMDFT      TELAPSE       86.56 TCPU       86.19
 CYC   6 ETOT(AU) -1.220721893578E+03 DETOT -3.42E-05 tst  1.27E-07 PX  1.31E-03
 TTTTTTTTTTTTTTTTTTTTTTTTTTTTTT DIIS        TELAPSE       86.56 TCPU       86.19
 DIIS TEST: 0.20538E-05 AT SCF   CYCLE   6 - DIIS ACTIVE - HISTORY:     6 CYCLES
 TTTTTTTTTTTTTTTTTTTTTTTTTTTTTT FDIK        TELAPSE       91.63 TCPU       86.20
 INSULATING STATE
 TOP OF VALENCE BANDS -    BAND     80; K    2; EIG -3.5880951E-01 AU
 TOP OF VALENCE BANDS -    BAND     80; K    1; EIG -3.5901021E-01 AU
 BOTTOM OF VIRTUAL BANDS - BAND     81; K    1; EIG -4.1710869E-02 AU
 INDIRECT ENERGY BAND GAP:   8.6287 eV
 TTTTTTTTTTTTTTTTTTTTTTTTTTTTTT PDIG        TELAPSE       91.63 TCPU       86.20
 CHARGE NORMALIZATION FACTOR   1.00000000
 TOTAL ATOMIC CHARGES:
   8.9317878   8.9317878   8.9317878   8.9317878   8.9343019   8.9343019
   8.9343019   8.9343019   8.9018065   8.9018065   8.9018065   8.9018065
   8.9186055   8.9186055   8.9186055   8.9186055   0.5401187   0.5401187
   0.5401187   0.5401187   0.5425927   0.5425927   0.5425927   0.5425927
   0.5242460   0.5242460   0.5242460   0.5242460   0.5317334   0.5317334
   0.5317334   0.5317334   0.5678478   0.5678478   0.5678478   0.5678478
   0.5200454   0.5200454   0.5200454   0.5200454   0.5505926   0.5505926
   0.5505926   0.5505926   0.5363218   0.5363218   0.5363218   0.5363218
 TTTTTTTTTTTTTTTTTTTTTTTTTTTTTT MOQGAD      TELAPSE       91.64 TCPU       86.21
 TTTTTTTTTTTTTTTTTTTTTTTTTTTTTT SHELLXN     TELAPSE       99.80 TCPU       94.37
 TTTTTTTTTTTTTTTTTTTTTTTTTTTTTT MONMO3      TELAPSE      101.57 TCPU       96.13
 NUMERICALLY INTEGRATED DENSITY    159.9999893675
 TTTTTTTTTTTTTTTTTTTTTTTTTTTTTT NUMDFT      TELAPSE      102.75 TCPU       97.32
 CYC   7 ETOT(AU) -1.220721893692E+03 DETOT -1.14E-07 tst  1.90E-09 PX  1.39E-04
 TTTTTTTTTTTTTTTTTTTTTTTTTTTTTT DIIS        TELAPSE      104.93 TCPU       99.49
 DIIS TEST: 0.45690E-06 AT SCF   CYCLE   7 - DIIS ACTIVE - HISTORY:     7 CYCLES
 TTTTTTTTTTTTTTTTTTTTTTTTTTTTTT FDIK        TELAPSE      108.57 TCPU       99.50
 INSULATING STATE
 TOP OF VALENCE BANDS -    BAND     80; K    2; EIG -3.5877972E-01 AU
 TOP OF VALENCE BANDS -    BAND     80; K    1; EIG -3.5902810E-01 AU
 BOTTOM OF VIRTUAL BANDS - BAND     81; K    1; EIG -4.1712277E-02 AU
 INDIRECT ENERGY BAND GAP:   8.6278 eV
 TTTTTTTTTTTTTTTTTTTTTTTTTTTTTT PDIG        TELAPSE      108.57 TCPU       99.50
 CHARGE NORMALIZATION FACTOR   1.00000000
 TOTAL ATOMIC CHARGES:
   8.9315258   8.9315258   8.9315258   8.9315258   8.9343977   8.9343977
   8.9343977   8.9343977   8.9018846   8.9018846   8.9018846   8.9018846
   8.9186831   8.9186831   8.9186831   8.9186831   0.5401843   0.5401843
   0.5401843   0.5401843   0.5426620   0.5426620   0.5426620   0.5426620
   0.5242433   0.5242433   0.5242433   0.5242433   0.5317053   0.5317053
   0.5317053   0.5317053   0.5678250   0.5678250   0.5678250   0.5678250
   0.5200100   0.5200100   0.5200100   0.5200100   0.5505853   0.5505853
   0.5505853   0.5505853   0.5362937   0.5362937   0.5362937   0.5362937
 TTTTTTTTTTTTTTTTTTTTTTTTTTTTTT MOQGAD      TELAPSE      108.58 TCPU       99.51
 TTTTTTTTTTTTTTTTTTTTTTTTTTTTTT SHELLXN     TELAPSE      116.74 TCPU      107.67
 +++ ENERGIES IN A.U. +++
 ::: EXT EL-POLE                                  -1.3792272360410E+03
 ::: EXT EL-SPHEROPOLE                             1.6265830490253E+01
 ::: BIELET ZONE E-E                               1.6873072321065E+03
 ::: TOTAL E-E                                     3.2434582655579E+02
 ::: TOTAL E-N + N-E                              -2.4166490762468E+03
 ::: TOTAL N-N                                    -2.4989305755266E+02
 ::: KINETIC ENERGY                                1.2130021559786E+03
 ::: PSEUDO TOTAL   ENERGY                        -1.1291941512651E+03
 ::: VIRIAL COEFFICIENT                            1.0357818020865E+00
 TTTTTTTTTTTTTTTTTTTTTTTTTTTTTT MONMO3      TELAPSE      118.50 TCPU      109.43
 NUMERICALLY INTEGRATED DENSITY    159.9999893652
 TTTTTTTTTTTTTTTTTTTTTTTTTTTTTT NUMDFT      TELAPSE      119.68 TCPU      110.60
 CYC   8 ETOT(AU) -1.220721893809E+03 DETOT -1.17E-07 tst  8.71E-10 PX  1.39E-04

 == SCF ENDED - CONVERGENCE ON ENERGY      E(AU) -1.2207218938087E+03 CYCLES   8


 ENERGY EXPRESSION=HARTREE+FOCK EXCH*0.00000+(HSE-3c     EXCH)*1.00000+PBEh-3c    CORR


 TOTAL ENERGY(DFT)(AU)(  8) -1.2207218938087E+03 DE-1.2E-07 tester 8.7E-10
 TTTTTTTTTTTTTTTTTTTTTTTTTTTTTT EDFT        TELAPSE      119.68 TCPU      110.60
 
 INFORMATION **** DFTD3 ENERGY **** CALCULATE DFTD3 ENERGY

           DFT-D V3(BJ)
 DF                                         hse3c     
 parameters
 s6       :    1.0000
 s8       :    0.0000
 a1       :    0.4411
 a2       :    4.5182
 k1 k3    :   16.0000   -4.0000
 Cutoff   :   50.2022
 CN-Cutoff:   21.1671
 
 Edisp /kcal,au:   -32.7251 -0.05215076

 E6    /kcal :   -35.2580
 E8    /kcal :     0.0000
 E6(ABC) "   :   2.532881
 
 INFORMATION **** DFTD3 ENERGY **** NORMAL TERMINATION OF DFTD3 MODULE

 GCP ENERGY CALCULATION
  level           hse3c               basis:hse3c
  Nbf            304
  Atoms           48

  Parameters: 
  sigma     1.0000
  eta       1.4086
  alpha     0.2908
  beta      1.9526

  dmp_scal      4.0000
  dmp_exp       6.0000
 cutoffs: 
   distance [bohr] 60.0
   noise    [a.u.] 2.2E-16
 SR-damping   T
 ** gCP correction **
  Egcp:        0.1957179532 / (a.u.) ||     122.8149 / (kcal/mol)
 INFORMATION **** GCP **** NORMAL TERMINATION OF GCP MODULE

 *******************************************************************************

 DFT-D3-GCP DISPERSION AND COUNTERPOISE CORRECTION

 D3 DISPERSION ENERGY (AU)      -5.2150760919325E-02
 GCP ENERGY (AU)                 1.9571795320685E-01
 TOTAL ENERGY + DISP + GCP (AU) -1.2205783266164E+03

 *******************************************************************************

 EIGENVECTORS IN FORTRAN UNIT  8
 TTTTTTTTTTTTTTTTTTTTTTTTTTTTTT END         TELAPSE      121.27 TCPU      112.19
 EEEEEEEEEE TERMINATION  DATE 25 03 2019 TIME 17:51:47.3
NODE    0 CPU TIME =       112.185
NODE    1 CPU TIME =       117.982
NODE    2 CPU TIME =       120.515
NODE    3 CPU TIME =       120.391
NODE    4 CPU TIME =       118.205
NODE    5 CPU TIME =       118.212
NODE    6 CPU TIME =       118.304
NODE    7 CPU TIME =       117.952
    TOTAL CPU TIME =       943.746
