# Supplementary material for: Liquid water contains the building blocks of diverse ice phases
Source: Nat Commun. 2020 Nov 13;11:5757. doi: 10.1038/s41467-020-19606-y (PMC7666157; doi:10.1038/s41467-020-19606-y)
Supplement: Supplementary file 4 — Supplementary Data 1 [file 41467_2020_19606_MOESM4_ESM.zip › SI/hse3c/67_2_1563/POSCAR]

 H  O 
 1.0000000000000000
    10.8760118899999991    0.0000000000000000    0.0000000000000000
     0.0000000000000003    5.6778742900000001    0.0000000000000000
     0.0000000000000004    0.0000000000000004    6.2827985200000001
  32  16
Direct
  0.5717438894131800  0.2135527671525000  0.5579335177987400
  0.4282561105868200  0.7864472328475002  0.0579335177987400
  0.1342927389965000  0.2273699692914000  0.1505554318383000
  0.2536875490516001  0.6873971570933000  0.2551848536249000
  0.7463124509484000  0.3126028429067000  0.7551848536249000
  0.7536875490516001  0.3126028429067000  0.2551848536249000
  0.2463124509484000  0.6873971570933000  0.7551848536249000
  0.2632393211546000  0.9661948505979000  0.2628678978882000
  0.0717438894131800  0.7864472328475002  0.5579335177987400
  0.7367606788454000  0.0338051494021000  0.7628678978882000
  0.2367606788453999  0.9661948505979000  0.7628678978882000
  0.6335638962368000  0.7767023727674001  0.3944028648666000
  0.3664361037632000  0.2232976272326000  0.8944028648666000
  0.1335638962368000  0.2232976272326000  0.3944028648666000
  0.8664361037632001  0.7767023727674001  0.8944028648666000
  0.6342927389965001  0.7726300307086000  0.1505554318383000
  0.3657072610035000  0.2273699692914000  0.6505554318383000
  0.7632393211546001  0.0338051494021000  0.2628678978882000
  0.9282561105868200  0.2135527671525000  0.0579335177987400
  0.8657072610034998  0.7726300307086000  0.6505554318383000
  0.4946083476705610  0.7551432821421999  0.8303511582387000
  0.0760353469381500  0.7864862627347999  0.9697754274489300
  0.9239646530618499  0.2135137372652000  0.4697754274489300
  0.5760353469381501  0.2135137372652000  0.9697754274489300
  0.4239646530618500  0.7864862627347999  0.4697754274489300
  0.0078807677869440  0.5565703598753999  0.0342032655371100
  0.5053916523294389  0.2448567178578000  0.3303511582387000
  0.5078807677869440  0.4434296401246000  0.0342032655371100
  0.4921192322130560  0.5565703598753999  0.5342032655371100
  0.9921192322130560  0.4434296401246000  0.5342032655371100
  0.0053916523294390  0.7551432821421999  0.3303511582387000
  0.9946083476705612  0.2448567178578000  0.8303511582387000
  0.0018025162558600  0.2709154148829000  0.9849719328339200
  0.9900819980457040  0.2717197311059000  0.5608250068055700
  0.5099180019542960  0.2717197311059000  0.0608250068055700
  0.4900819980457040  0.7282802688941000  0.5608250068055700
  0.4981974837441400  0.2709154148829000  0.4849719328339200
  0.8106600090767000  0.7824439991048000  0.7731159571435001
  0.1893399909233000  0.2175560008952000  0.2731159571435000
  0.3106600090767000  0.2175560008952000  0.7731159571435001
  0.6893399909233000  0.7824439991048000  0.2731159571435000
  0.3109912661660000  0.8166249209035000  0.2560926859754000
  0.6890087338340001  0.1833750790965000  0.7560926859753999
  0.8109912661659999  0.1833750790965000  0.2560926859754000
  0.1890087338340000  0.8166249209035000  0.7560926859753999
  0.5018025162558600  0.7290845851170999  0.9849719328339200
  0.9981974837441400  0.7290845851170999  0.4849719328339200
  0.0099180019542960  0.7282802688941000  0.0608250068055700
