# Supplementary material for: Liquid water contains the building blocks of diverse ice phases
Source: Nat Commun. 2020 Nov 13;11:5757. doi: 10.1038/s41467-020-19606-y (PMC7666157; doi:10.1038/s41467-020-19606-y)
Supplement: Supplementary file 4 — Supplementary Data 1 [file 41467_2020_19606_MOESM4_ESM.zip › SI/hse3c/67_2_1563/geom_p1.cif]

data_67_2_1563-hse3c
_cell_length_a       10.876
_cell_length_b       5.67787
_cell_length_c       6.2828
_cell_angle_alpha    90
_cell_angle_beta     90
_cell_angle_gamma    90

_symmetry_space_group_name_H-M    "P 1"
_symmetry_int_tables_number       1

loop_
  _symmetry_equiv_pos_as_xyz
  'x, y, z'

loop_
  _atom_site_label
  _atom_site_occupancy
  _atom_site_fract_x
  _atom_site_fract_y
  _atom_site_fract_z
  _atom_site_thermal_displace_type
  _atom_site_B_iso_or_equiv
  _atom_site_type_symbol
  H1       1.0000 0.57174  0.21355  0.55793  Biso   1.000  H
  H2       1.0000 0.42826  0.78645  0.05793  Biso   1.000  H
  H3       1.0000 0.13429  0.22737  0.15056  Biso   1.000  H
  H4       1.0000 0.25369  0.68740  0.25518  Biso   1.000  H
  H5       1.0000 0.74631  0.31260  0.75518  Biso   1.000  H
  H6       1.0000 0.75369  0.31260  0.25518  Biso   1.000  H
  H7       1.0000 0.24631  0.68740  0.75518  Biso   1.000  H
  H8       1.0000 0.26324  0.96619  0.26287  Biso   1.000  H
  H9       1.0000 0.07174  0.78645  0.55793  Biso   1.000  H
  H10      1.0000 0.73676  0.03381  0.76287  Biso   1.000  H
  H11      1.0000 0.23676  0.96619  0.76287  Biso   1.000  H
  H12      1.0000 0.63356  0.77670  0.39440  Biso   1.000  H
  H13      1.0000 0.36644  0.22330  0.89440  Biso   1.000  H
  H14      1.0000 0.13356  0.22330  0.39440  Biso   1.000  H
  H15      1.0000 0.86644  0.77670  0.89440  Biso   1.000  H
  H16      1.0000 0.63429  0.77263  0.15056  Biso   1.000  H
  H17      1.0000 0.36571  0.22737  0.65056  Biso   1.000  H
  H18      1.0000 0.76324  0.03381  0.26287  Biso   1.000  H
  H19      1.0000 0.92826  0.21355  0.05793  Biso   1.000  H
  H20      1.0000 0.86571  0.77263  0.65056  Biso   1.000  H
  H21      1.0000 0.49461  0.75514  0.83035  Biso   1.000  H
  H22      1.0000 0.07604  0.78649  0.96978  Biso   1.000  H
  H23      1.0000 0.92396  0.21351  0.46978  Biso   1.000  H
  H24      1.0000 0.57604  0.21351  0.96978  Biso   1.000  H
  H25      1.0000 0.42396  0.78649  0.46978  Biso   1.000  H
  H26      1.0000 0.00788  0.55657  0.03420  Biso   1.000  H
  H27      1.0000 0.50539  0.24486  0.33035  Biso   1.000  H
  H28      1.0000 0.50788  0.44343  0.03420  Biso   1.000  H
  H29      1.0000 0.49212  0.55657  0.53420  Biso   1.000  H
  H30      1.0000 0.99212  0.44343  0.53420  Biso   1.000  H
  H31      1.0000 0.00539  0.75514  0.33035  Biso   1.000  H
  H32      1.0000 0.99461  0.24486  0.83035  Biso   1.000  H
  O1       1.0000 0.00180  0.27092  0.98497  Biso   1.000  O
  O2       1.0000 0.99008  0.27172  0.56083  Biso   1.000  O
  O3       1.0000 0.50992  0.27172  0.06083  Biso   1.000  O
  O4       1.0000 0.49008  0.72828  0.56083  Biso   1.000  O
  O5       1.0000 0.49820  0.27092  0.48497  Biso   1.000  O
  O6       1.0000 0.81066  0.78244  0.77312  Biso   1.000  O
  O7       1.0000 0.18934  0.21756  0.27312  Biso   1.000  O
  O8       1.0000 0.31066  0.21756  0.77312  Biso   1.000  O
  O9       1.0000 0.68934  0.78244  0.27312  Biso   1.000  O
  O10      1.0000 0.31099  0.81662  0.25609  Biso   1.000  O
  O11      1.0000 0.68901  0.18338  0.75609  Biso   1.000  O
  O12      1.0000 0.81099  0.18338  0.25609  Biso   1.000  O
  O13      1.0000 0.18901  0.81662  0.75609  Biso   1.000  O
  O14      1.0000 0.50180  0.72908  0.98497  Biso   1.000  O
  O15      1.0000 0.99820  0.72908  0.48497  Biso   1.000  O
  O16      1.0000 0.00992  0.72828  0.06083  Biso   1.000  O
