# Supplementary material for: Liquid water contains the building blocks of diverse ice phases
Source: Nat Commun. 2020 Nov 13;11:5757. doi: 10.1038/s41467-020-19606-y (PMC7666157; doi:10.1038/s41467-020-19606-y)
Supplement: Supplementary file 4 — Supplementary Data 1 [file 41467_2020_19606_MOESM4_ESM.zip › SI/hse3c/NON/geom_sym.cif]

#######################################################################
#
#                 Cambridge Crystallographic Data Centre
#                                CCDC 
#
#######################################################################
#
# If this CIF has been generated from an entry in the Cambridge 
# Structural Database, then it will include bibliographic, chemical, 
# crystal, experimental, refinement or atomic coordinate data resulting 
# from the CCDC's data processing and validation procedures.
#
#######################################################################

data_NON-hse3c
_symmetry_cell_setting           triclinic
_symmetry_space_group_name_H-M   'P 1'
_symmetry_Int_Tables_number      1
_space_group_name_Hall           'P 1'
loop_
_symmetry_equiv_pos_site_id
_symmetry_equiv_pos_as_xyz
1 x,y,z
_cell_length_a                   8.78186336
_cell_length_b                   8.80086514
_cell_length_c                   11.28526062
_cell_angle_alpha                110.520989
_cell_angle_beta                 110.327134
_cell_angle_gamma                95.999772
_cell_volume                     740.13
loop_
_atom_site_label
_atom_site_type_symbol
_atom_site_fract_x
_atom_site_fract_y
_atom_site_fract_z
O1 O 0.3990757557044 -0.2719639184840 0.2542869124130
H39 H 0.3793688795338 -0.1637508535271 0.2530964729856
H43 H 0.2900677809164 -0.3570426501312 0.1974933088709
O2 O -0.4012839941977 0.2724736659729 -0.2547778504796
H24 H -0.4809783935902 0.3060261699552 -0.2130581222454
H40 H -0.3860875339160 0.1632726096083 -0.2528343048720
O3 O 0.01303965305351 0.3481446444764 0.2508217802831
H33 H 0.1045597077604 0.4014268291846 0.3453489247817
H45 H 0.04665658052359 0.4008347871505 0.1963306426198
O4 O -0.02270792990508 -0.3485773667303 -0.2511245361047
H34 H -0.1143010531817 -0.4018189597058 -0.3456281987010
H46 H -0.05676129008998 -0.3998846345399 -0.1960728208546
O5 O 0.3495053721930 0.02008837004407 0.2513742570860
H27 H 0.2297132844535 0.01904699112662 0.2120562770592
H35 H 0.4002842561634 0.1117248314517 0.3459977275443
O6 O -0.3538166411493 -0.01891481565685 -0.2504856641294
H36 H -0.4070973623437 -0.1101327567748 -0.3451369253444
H48 H -0.4062217562497 -0.05281476151563 -0.1958643061994
O7 O -0.2762646888482 0.4056816025853 0.2551981710755
H41 H -0.1682572899048 0.3844374229308 0.2536752210339
H49 H -0.3619726770488 0.2972143268349 0.1984230216152
O8 O 0.2668407756754 -0.4075744506801 -0.2544164900572
H42 H 0.1586589178170 -0.3865798698522 -0.2532106426823
H50 H 0.3518266195113 -0.2984919462441 -0.1987656553539
O9 O 0.4737174023464 0.1220301753683 0.09715066761768
H47 H 0.4338897518233 0.08046466782383 0.1547400961686
H53 H 0.3820962493584 0.1644995050493 0.04978543076430
O10 O -0.4838210760234 -0.1237000461413 -0.1016679476310
H51 H -0.5016590116606 -0.03390666387679 -0.02938090921438
H54 H -0.3922883879398 -0.1637934527613 -0.05120079521146
O11 O 0.1166141891468 0.4776717941732 0.1010952540611
H52 H 0.02731245429517 0.4956022418637 0.02880279753177
H55 H 0.1579770370735 0.3870468119733 0.05074554389639
O12 O -0.1227815061129 -0.4739133681840 -0.09716769291691
H44 H -0.2204702155855 -0.5728337733240 -0.1561505570687
H56 H -0.1671302230667 -0.3842126950461 -0.04940446108761
O13 O 0.2757357949446 0.4868070996503 0.4966331277947
H37 H 0.2632441694990 0.5245893930930 0.5855540177126
H59 H 0.3427588272171 0.4037017516132 0.4977800792555
O14 O -0.2854133683241 -0.4866384450611 -0.4964297613579
H38 H -0.2729172699173 -0.5250049379195 -0.5853865579175
H60 H -0.3520942291980 -0.4031356437087 -0.4976433031116
O15 O -0.5170540198161 0.2811155443536 -0.5030352280084
H31 H -0.4752972385849 0.2686992467347 -0.4142960691093
H58 H -0.4237095536908 0.3575935644242 -0.4998989650273
O16 O 0.5084174083674 -0.2810507198059 0.5025539547028
H32 H 0.4680063285011 -0.2691331584758 0.4135279109380
H57 H 0.4144851900363 -0.3566517610875 0.4993660558856
O17 O 0.02636209652469 0.02752827795932 0.1345116333516
H25 H 0.01695532483817 0.1426056960931 0.1794108453178
H65 H 0.007599215291024 0.01031504600871 0.03889674107321
O18 O -0.03112401014304 -0.02678708210175 -0.1328359660445
H26 H -0.02545741216323 -0.1427500442210 -0.1797349038254
H28 H -0.1474694045971 -0.02176135951557 -0.1792328139279
O19 O -0.3984877182109 -0.3937434962639 0.1329760019149
H23 H -0.4682340872299 -0.3421179137922 0.1797462461472
H29 H -0.3460284737281 -0.4621129736115 0.1804935489283
O20 O 0.3930758656676 0.3910429244738 -0.1346706393975
H30 H 0.3390033308887 0.4603685170226 -0.1805170739811
H66 H 0.4692208293769 0.4702613597096 -0.03909916428723
O21 O 0.2255747494633 0.2319869186038 -0.03640177703194
H61 H 0.1279088683865 0.1331636090685 -0.09306466125362
H63 H 0.2659023173305 0.2713168663562 -0.09442842717723
O22 O -0.2382717136725 -0.2311761527145 0.03678832686885
H62 H -0.1404419462329 -0.1332990994105 0.09489837772174
H64 H -0.2795735073593 -0.2734434918724 0.09326381659176

#END
