# Supplementary material for: Liquid water contains the building blocks of diverse ice phases
Source: Nat Commun. 2020 Nov 13;11:5757. doi: 10.1038/s41467-020-19606-y (PMC7666157; doi:10.1038/s41467-020-19606-y)
Supplement: Supplementary file 4 — Supplementary Data 1 [file 41467_2020_19606_MOESM4_ESM.zip › SI/hse3c/NON/hse3c/crystal.out]

 PROCESS            2  OF            8  WORKING
 PROCESS            0  OF            8  WORKING
 PROCESS            6  OF            8  WORKING
 PROCESS            4  OF            8  WORKING
 PROCESS            7  OF            8  WORKING
 PROCESS            3  OF            8  WORKING
 PROCESS            1  OF            8  WORKING
 PROCESS            5  OF            8  WORKING

         
 *******************************************************************************
 *                                                                             *
 *                               CRYSTAL17                                     *
 *                      public : 1.0.1 - Feb 1st, 2017                         *
 *                       HTTP://WWW.CRYSTAL.UNITO.IT                           *
 *                                                                             *
 *                              MAIN AUTHORS                                   *
 *                                                                             *
 *  R. DOVESI(1,11), V.R. SAUNDERS(2), C. ROETTI(1,11), R. ORLANDO(1,11),      *
 *  C.M. ZICOVICH-WILSON(1,3), F. PASCALE(4), B. CIVALLERI(1,11),              *
 *  K. DOLL(5), N.M. HARRISON(2,6), I.J. BUSH(7), Ph. D'ARCO(8),               *
 *  M. LLUNELL(9), M. CAUSA'(10), Y. NOEL(8), L. MASCHIO(1,11), A. ERBA(1,11)  *
 *  M. RE'RAT(14), S. CASASSA(1,11)                                            *
 *                                                                             *
 *        CONTRIBUTIONS TO THE CODE HAVE ALSO BEEN GIVEN BY                    *
 *                                                                             *
 *  M. FERRABONE(1,11), M. DE LA PIERRE(1,11), M. FERRERO(1,11),               *
 *  J. BAIMA(1,11), E. ALBANESE(1,11), M.F. PEINTINGER(12), R. BAST(13),       *
 *  B. KIRTMAN(15), V. LACIVITA(1,11), R. DEMICHELIS(1,16)                     *
 *  G. BRANDEBURG(17), S. SALUSTRO(1,11), G. SANSONE(1,11)                     *
 *  M.T. RUGGIERO(18)                                                          *
 *                                                                             *
 * (1) THEORETICAL CHEMISTRY GROUP - UNIVERSITA' DI TORINO - TORINO (ITALY)    *

 * (2) COMPUTATIONAL SCIENCE & ENGINEERING DEPARTMENT - STFC DARESBURY (UK)    *
 * (3) UNIVERSIDAD AUTONOMA DEL ESTADO DE MORELOS - CUERNAVACA (MEXICO)        *
 * (4) UNIVERSITE' DE LORRAINE - NANCY (FRANCE)                                *
 * (5) UNIVERSITAET STUTTGART- STUTTGART (GERMANY)                             *
 * (6) IMPERIAL COLLEGE - LONDON (UK)                                          *
 * (7) OXFORD E-RESEARCH CENTRE - OXFORD (UK)                                  *
 * (8) UPMC - SORBONNE UNIVERSITES - PARIS (FRANCE)                            *
 * (9) UNIVERSIDAD DE BARCELONA - BARCELONA (SPAIN)                            *
 *(10) UNIVERSITA' DI NAPOLI "FEDERICO II" - NAPOLI (ITALY)                    *
 *(11) NIS - NANOSTRUCTURED INTERFACES AND SURFACES - TORINO (ITALY)           *
 *(12) MPI FUER CHEMISCHE ENERGIEKONVERSION - MUELHEIM AN DER RUHR (GERMANY)   *
 *(13) UNIVERSITY OF TROMSO - TROMSO (NORWAY)                                  *
 *(14) UNIVERSITE' DE PAU ET DES PAYS DE L'ADOUR - PAU (FRANCE)                *
 *(15) UNIVERSITY OF CALIFORNIA SANTA BARBARA - SANTA BARBARA (USA)            *
 *(16) CURTIN UNIVERSITY - PERTH (AUSTRALIA)                                   *
 *(17) UNIVERSITY COLLEGE LONDON - LONDON (UK)                                 *
 *(18) CAMBRIDGE UNIVERSITY - CAMBRIDGE (UK)                                   *
 *                                                                             *
 *******************************************************************************
 EEEEEEEEEE STARTING  DATE 25 03 2019 TIME 17:52:41.4
 !drive by JGB                                                                   

 CRYSTAL CALCULATION
 (INPUT ACCORDING TO THE INTERNATIONAL TABLES FOR X-RAY CRYSTALLOGRAPHY)
 CRYSTAL FAMILY                       :  TRICLINIC   
 CRYSTAL CLASS  (GROTH - 1921)        :  TRICLINIC PEDIAL                     

 SPACE GROUP (NONCENTROSYMMETRIC)     :  P 1             

 LATTICE PARAMETERS  (ANGSTROMS AND DEGREES) - CONVENTIONAL CELL
        A           B           C        ALPHA        BETA       GAMMA
     8.78186     8.80087    11.28526   110.52099   110.32713    95.99977


 NUMBER OF IRREDUCIBLE ATOMS IN THE CONVENTIONAL CELL:   66

 INPUT COORDINATES

 ATOM AT. N.              COORDINATES
   1   8     3.990757557044E-01  7.280360815160E-01  2.542869124130E-01
   2   8     5.987160058023E-01  2.724736659729E-01  7.452221495204E-01
   3   8     1.303965305351E-02  3.481446444764E-01  2.508217802831E-01
   4   8     9.772920700949E-01  6.514226332697E-01  7.488754638953E-01
   5   8     3.495053721930E-01  2.008837004407E-02  2.513742570860E-01
   6   8     6.461833588507E-01  9.810851843431E-01  7.495143358706E-01
   7   8     7.237353111518E-01  4.056816025853E-01  2.551981710755E-01
   8   8     2.668407756754E-01  5.924255493199E-01  7.455835099428E-01
   9   8     4.737174023464E-01  1.220301753683E-01  9.715066761768E-02
  10   8     5.161789239766E-01  8.762999538587E-01  8.983320523690E-01
  11   8     1.166141891468E-01  4.776717941732E-01  1.010952540611E-01
  12   8     8.772184938871E-01  5.260866318160E-01  9.028323070831E-01
  13   8     2.757357949446E-01  4.868070996503E-01  4.966331277947E-01
  14   8     7.145866316759E-01  5.133615549389E-01  5.035702386421E-01
  15   8     4.829459801839E-01  2.811155443536E-01  4.969647719916E-01
  16   8     5.084174083674E-01  7.189492801941E-01  5.025539547028E-01
  17   8     2.636209652469E-02  2.752827795932E-02  1.345116333516E-01
  18   8     9.688759898570E-01  9.732129178983E-01  8.671640339555E-01
  19   8     6.015122817891E-01  6.062565037361E-01  1.329760019149E-01
  20   8     3.930758656676E-01  3.910429244738E-01  8.653293606025E-01
  21   8     2.255747494633E-01  2.319869186038E-01  9.635982229681E-01
  22   8     7.617282863275E-01  7.688238472855E-01  3.678832686885E-02
  23   1     3.793688795338E-01  8.362491464729E-01  2.530964729856E-01
  24   1     2.900677809164E-01  6.429573498688E-01  1.974933088709E-01
  25   1     5.190216064098E-01  3.060261699552E-01  7.869418777546E-01
  26   1     6.139124660840E-01  1.632726096083E-01  7.471656951280E-01
  27   1     1.045597077604E-01  4.014268291846E-01  3.453489247817E-01
  28   1     4.665658052359E-02  4.008347871505E-01  1.963306426198E-01
  29   1     8.856989468183E-01  5.981810402942E-01  6.543718012990E-01
  30   1     9.432387099100E-01  6.001153654601E-01  8.039271791454E-01
  31   1     2.297132844535E-01  1.904699112662E-02  2.120562770592E-01
  32   1     4.002842561634E-01  1.117248314517E-01  3.459977275443E-01
  33   1     5.929026376563E-01  8.898672432252E-01  6.548630746556E-01
  34   1     5.937782437503E-01  9.471852384844E-01  8.041356938006E-01
  35   1     8.317427100952E-01  3.844374229308E-01  2.536752210339E-01
  36   1     6.380273229512E-01  2.972143268349E-01  1.984230216152E-01
  37   1     1.586589178170E-01  6.134201301478E-01  7.467893573177E-01
  38   1     3.518266195113E-01  7.015080537559E-01  8.012343446461E-01
  39   1     4.338897518233E-01  8.046466782383E-02  1.547400961686E-01
  40   1     3.820962493584E-01  1.644995050493E-01  4.978543076430E-02
  41   1     4.983409883394E-01  9.660933361232E-01  9.706190907856E-01
  42   1     6.077116120602E-01  8.362065472387E-01  9.487992047885E-01
  43   1     2.731245429517E-02  4.956022418637E-01  2.880279753177E-02
  44   1     1.579770370735E-01  3.870468119733E-01  5.074554389639E-02
  45   1     7.795297844145E-01  4.271662266760E-01  8.438494429313E-01
  46   1     8.328697769333E-01  6.157873049539E-01  9.505955389124E-01
  47   1     2.632441694990E-01  5.245893930930E-01  5.855540177126E-01
  48   1     3.427588272171E-01  4.037017516132E-01  4.977800792555E-01
  49   1     7.270827300827E-01  4.749950620805E-01  4.146134420825E-01
  50   1     6.479057708020E-01  5.968643562913E-01  5.023566968884E-01
  51   1     5.247027614151E-01  2.686992467347E-01  5.857039308907E-01
  52   1     5.762904463092E-01  3.575935644242E-01  5.000000000000E-01
  53   1     4.680063285011E-01  7.308668415242E-01  4.135279109380E-01
  54   1     4.144851900363E-01  6.433482389125E-01  4.993660558856E-01
  55   1     1.695532483817E-02  1.426056960931E-01  1.794108453178E-01
  56   1     7.599215291024E-03  1.031504600871E-02  3.889674107321E-02
  57   1     9.745425878368E-01  8.572499557790E-01  8.202650961746E-01
  58   1     8.525305954029E-01  9.782386404844E-01  8.207671860721E-01
  59   1     5.317659127701E-01  6.578820862078E-01  1.797462461472E-01
  60   1     6.539715262719E-01  5.378870263885E-01  1.804935489283E-01
  61   1     3.390033308887E-01  4.603685170226E-01  8.194829260189E-01
  62   1     4.692208293769E-01  4.702613597096E-01  9.609008357128E-01
  63   1     1.279088683865E-01  1.331636090685E-01  9.069353387464E-01
  64   1     2.659023173305E-01  2.713168663562E-01  9.055715728228E-01
  65   1     8.595580537671E-01  8.667009005895E-01  9.489837772174E-02
  66   1     7.204264926407E-01  7.265565081276E-01  9.326381659176E-02

 *******************************************************************************

 << INFORMATION >>: FROM NOW ON, ALL COORDINATES REFER TO THE PRIMITIVE CELL

 *******************************************************************************

 LATTICE PARAMETERS  (ANGSTROMS AND DEGREES) - PRIMITIVE CELL
       A          B          C        ALPHA      BETA     GAMMA        VOLUME
    8.78186    8.80087   11.28526   110.52099 110.32713  95.99977    740.129697

 COORDINATES OF THE EQUIVALENT ATOMS (FRACTIONAL UNITS)

 N. ATOM EQUIV AT. N.          X                  Y                  Z

   1   1   1    8 O     3.99075755704E-01 -2.71963918484E-01  2.54286912413E-01

   2   2   1    8 O    -4.01283994198E-01  2.72473665973E-01 -2.54777850480E-01

   3   3   1    8 O     1.30396530535E-02  3.48144644476E-01  2.50821780283E-01

   4   4   1    8 O    -2.27079299051E-02 -3.48577366730E-01 -2.51124536105E-01

   5   5   1    8 O     3.49505372193E-01  2.00883700441E-02  2.51374257086E-01

   6   6   1    8 O    -3.53816641149E-01 -1.89148156569E-02 -2.50485664129E-01

   7   7   1    8 O    -2.76264688848E-01  4.05681602585E-01  2.55198171076E-01

   8   8   1    8 O     2.66840775675E-01 -4.07574450680E-01 -2.54416490057E-01

   9   9   1    8 O     4.73717402346E-01  1.22030175368E-01  9.71506676177E-02

  10  10   1    8 O    -4.83821076023E-01 -1.23700046141E-01 -1.01667947631E-01

  11  11   1    8 O     1.16614189147E-01  4.77671794173E-01  1.01095254061E-01

  12  12   1    8 O    -1.22781506113E-01 -4.73913368184E-01 -9.71676929169E-02

  13  13   1    8 O     2.75735794945E-01  4.86807099650E-01  4.96633127795E-01

  14  14   1    8 O    -2.85413368324E-01 -4.86638445061E-01 -4.96429761358E-01

  15  15   1    8 O     4.82945980184E-01  2.81115544354E-01  4.96964771992E-01

  16  16   1    8 O    -4.91582591633E-01 -2.81050719806E-01 -4.97446045297E-01

  17  17   1    8 O     2.63620965247E-02  2.75282779593E-02  1.34511633352E-01

  18  18   1    8 O    -3.11240101430E-02 -2.67870821017E-02 -1.32835966044E-01

  19  19   1    8 O    -3.98487718211E-01 -3.93743496264E-01  1.32976001915E-01

  20  20   1    8 O     3.93075865668E-01  3.91042924474E-01 -1.34670639398E-01

  21  21   1    8 O     2.25574749463E-01  2.31986918604E-01 -3.64017770319E-02

  22  22   1    8 O    -2.38271713672E-01 -2.31176152714E-01  3.67883268689E-02

  23  23   1    1 H     3.79368879534E-01 -1.63750853527E-01  2.53096472986E-01

  24  24   1    1 H     2.90067780916E-01 -3.57042650131E-01  1.97493308871E-01

  25  25   1    1 H    -4.80978393590E-01  3.06026169955E-01 -2.13058122245E-01

  26  26   1    1 H    -3.86087533916E-01  1.63272609608E-01 -2.52834304872E-01

  27  27   1    1 H     1.04559707760E-01  4.01426829185E-01  3.45348924782E-01

  28  28   1    1 H     4.66565805236E-02  4.00834787151E-01  1.96330642620E-01

  29  29   1    1 H    -1.14301053182E-01 -4.01818959706E-01 -3.45628198701E-01

  30  30   1    1 H    -5.67612900900E-02 -3.99884634540E-01 -1.96072820855E-01

  31  31   1    1 H     2.29713284454E-01  1.90469911266E-02  2.12056277059E-01

  32  32   1    1 H     4.00284256163E-01  1.11724831452E-01  3.45997727544E-01

  33  33   1    1 H    -4.07097362344E-01 -1.10132756775E-01 -3.45136925344E-01

  34  34   1    1 H    -4.06221756250E-01 -5.28147615156E-02 -1.95864306199E-01

  35  35   1    1 H    -1.68257289905E-01  3.84437422931E-01  2.53675221034E-01

  36  36   1    1 H    -3.61972677049E-01  2.97214326835E-01  1.98423021615E-01

  37  37   1    1 H     1.58658917817E-01 -3.86579869852E-01 -2.53210642682E-01

  38  38   1    1 H     3.51826619511E-01 -2.98491946244E-01 -1.98765655354E-01

  39  39   1    1 H     4.33889751823E-01  8.04646678238E-02  1.54740096169E-01

  40  40   1    1 H     3.82096249358E-01  1.64499505049E-01  4.97854307643E-02

  41  41   1    1 H     4.98340988339E-01 -3.39066638768E-02 -2.93809092144E-02

  42  42   1    1 H    -3.92288387940E-01 -1.63793452761E-01 -5.12007952115E-02

  43  43   1    1 H     2.73124542952E-02  4.95602241864E-01  2.88027975318E-02

  44  44   1    1 H     1.57977037073E-01  3.87046811973E-01  5.07455438964E-02

  45  45   1    1 H    -2.20470215585E-01  4.27166226676E-01 -1.56150557069E-01

  46  46   1    1 H    -1.67130223067E-01 -3.84212695046E-01 -4.94044610876E-02

  47  47   1    1 H     2.63244169499E-01 -4.75410606907E-01 -4.14445982287E-01

  48  48   1    1 H     3.42758827217E-01  4.03701751613E-01  4.97780079255E-01

  49  49   1    1 H    -2.72917269917E-01  4.74995062081E-01  4.14613442083E-01

  50  50   1    1 H    -3.52094229198E-01 -4.03135643709E-01 -4.97643303112E-01

  51  51   1    1 H    -4.75297238585E-01  2.68699246735E-01 -4.14296069109E-01

  52  52   1    1 H    -4.23709553691E-01  3.57593564424E-01 -5.00000000000E-01

  53  53   1    1 H     4.68006328501E-01 -2.69133158476E-01  4.13527910938E-01

  54  54   1    1 H     4.14485190036E-01 -3.56651761087E-01  4.99366055886E-01

  55  55   1    1 H     1.69553248382E-02  1.42605696093E-01  1.79410845318E-01

  56  56   1    1 H     7.59921529102E-03  1.03150460087E-02  3.88967410732E-02

  57  57   1    1 H    -2.54574121632E-02 -1.42750044221E-01 -1.79734903825E-01

  58  58   1    1 H    -1.47469404597E-01 -2.17613595156E-02 -1.79232813928E-01

  59  59   1    1 H    -4.68234087230E-01 -3.42117913792E-01  1.79746246147E-01

  60  60   1    1 H    -3.46028473728E-01 -4.62112973612E-01  1.80493548928E-01

  61  61   1    1 H     3.39003330889E-01  4.60368517023E-01 -1.80517073981E-01

  62  62   1    1 H     4.69220829377E-01  4.70261359710E-01 -3.90991642872E-02

  63  63   1    1 H     1.27908868387E-01  1.33163609068E-01 -9.30646612536E-02

  64  64   1    1 H     2.65902317331E-01  2.71316866356E-01 -9.44284271772E-02

  65  65   1    1 H    -1.40441946233E-01 -1.33299099410E-01  9.48983777217E-02

  66  66   1    1 H    -2.79573507359E-01 -2.73443491872E-01  9.32638165918E-02

 NUMBER OF SYMMETRY OPERATORS         :    1
 *******************************************************************************
 * GEOMETRY EDITING - INPUT COORDINATES ARE GIVEN IN ANGSTROM         
 *******************************************************************************

 GCALCO - MAX INDICES DIRECT LATTICE VECTOR    16    15    13
 NO.OF VECTORS CREATED 6999 STARS 3500 RMAX   202.63639 BOHR

 GEOMETRY FOR WAVE FUNCTION - DIMENSIONALITY OF THE SYSTEM    3
 (NON PERIODIC DIRECTION: LATTICE PARAMETER FORMALLY SET TO 500)
 *******************************************************************************
 LATTICE PARAMETERS (ANGSTROMS AND DEGREES) - BOHR = 0.5291772083 ANGSTROM
 PRIMITIVE CELL - CENTRING CODE 1/0 VOLUME=   740.129697 - DENSITY  0.889 g/cm^3
         A              B              C           ALPHA      BETA       GAMMA 
     8.78186336     8.80086514    11.28526062   110.520989 110.327134  95.999772
 *******************************************************************************
 ATOMS IN THE ASYMMETRIC UNIT   66 - ATOMS IN THE UNIT CELL:   66
     ATOM                 X/A                 Y/B                 Z/C    
 *******************************************************************************
      1 T   8 O     3.990757557044E-01 -2.719639184840E-01  2.542869124130E-01
      2 T   8 O    -4.012839941977E-01  2.724736659729E-01 -2.547778504796E-01
      3 T   8 O     1.303965305351E-02  3.481446444764E-01  2.508217802831E-01
      4 T   8 O    -2.270792990508E-02 -3.485773667303E-01 -2.511245361047E-01
      5 T   8 O     3.495053721930E-01  2.008837004407E-02  2.513742570860E-01
      6 T   8 O    -3.538166411493E-01 -1.891481565685E-02 -2.504856641294E-01
      7 T   8 O    -2.762646888482E-01  4.056816025853E-01  2.551981710755E-01
      8 T   8 O     2.668407756754E-01 -4.075744506801E-01 -2.544164900572E-01
      9 T   8 O     4.737174023464E-01  1.220301753683E-01  9.715066761768E-02
     10 T   8 O    -4.838210760234E-01 -1.237000461413E-01 -1.016679476310E-01
     11 T   8 O     1.166141891468E-01  4.776717941732E-01  1.010952540611E-01
     12 T   8 O    -1.227815061129E-01 -4.739133681840E-01 -9.716769291691E-02
     13 T   8 O     2.757357949446E-01  4.868070996503E-01  4.966331277947E-01
     14 T   8 O    -2.854133683241E-01 -4.866384450611E-01 -4.964297613579E-01
     15 T   8 O     4.829459801839E-01  2.811155443536E-01  4.969647719916E-01
     16 T   8 O    -4.915825916326E-01 -2.810507198059E-01 -4.974460452972E-01
     17 T   8 O     2.636209652469E-02  2.752827795932E-02  1.345116333516E-01
     18 T   8 O    -3.112401014304E-02 -2.678708210175E-02 -1.328359660445E-01
     19 T   8 O    -3.984877182109E-01 -3.937434962639E-01  1.329760019149E-01
     20 T   8 O     3.930758656676E-01  3.910429244738E-01 -1.346706393975E-01
     21 T   8 O     2.255747494633E-01  2.319869186038E-01 -3.640177703194E-02
     22 T   8 O    -2.382717136725E-01 -2.311761527145E-01  3.678832686885E-02
     23 T   1 H     3.793688795338E-01 -1.637508535271E-01  2.530964729856E-01
     24 T   1 H     2.900677809164E-01 -3.570426501312E-01  1.974933088709E-01
     25 T   1 H    -4.809783935902E-01  3.060261699552E-01 -2.130581222454E-01
     26 T   1 H    -3.860875339160E-01  1.632726096083E-01 -2.528343048720E-01
     27 T   1 H     1.045597077604E-01  4.014268291846E-01  3.453489247817E-01
     28 T   1 H     4.665658052359E-02  4.008347871505E-01  1.963306426198E-01
     29 T   1 H    -1.143010531817E-01 -4.018189597058E-01 -3.456281987010E-01
     30 T   1 H    -5.676129008998E-02 -3.998846345399E-01 -1.960728208546E-01
     31 T   1 H     2.297132844535E-01  1.904699112662E-02  2.120562770592E-01
     32 T   1 H     4.002842561634E-01  1.117248314517E-01  3.459977275443E-01
     33 T   1 H    -4.070973623437E-01 -1.101327567748E-01 -3.451369253444E-01
     34 T   1 H    -4.062217562497E-01 -5.281476151563E-02 -1.958643061994E-01
     35 T   1 H    -1.682572899048E-01  3.844374229308E-01  2.536752210339E-01
     36 T   1 H    -3.619726770488E-01  2.972143268349E-01  1.984230216152E-01
     37 T   1 H     1.586589178170E-01 -3.865798698522E-01 -2.532106426823E-01
     38 T   1 H     3.518266195113E-01 -2.984919462441E-01 -1.987656553539E-01
     39 T   1 H     4.338897518233E-01  8.046466782383E-02  1.547400961686E-01
     40 T   1 H     3.820962493584E-01  1.644995050493E-01  4.978543076430E-02
     41 T   1 H     4.983409883394E-01 -3.390666387679E-02 -2.938090921438E-02
     42 T   1 H    -3.922883879398E-01 -1.637934527613E-01 -5.120079521146E-02
     43 T   1 H     2.731245429517E-02  4.956022418637E-01  2.880279753177E-02
     44 T   1 H     1.579770370735E-01  3.870468119733E-01  5.074554389639E-02
     45 T   1 H    -2.204702155855E-01  4.271662266760E-01 -1.561505570687E-01
     46 T   1 H    -1.671302230667E-01 -3.842126950461E-01 -4.940446108761E-02
     47 T   1 H     2.632441694990E-01 -4.754106069070E-01 -4.144459822874E-01
     48 T   1 H     3.427588272171E-01  4.037017516132E-01  4.977800792555E-01
     49 T   1 H    -2.729172699173E-01  4.749950620805E-01  4.146134420825E-01
     50 T   1 H    -3.520942291980E-01 -4.031356437087E-01 -4.976433031116E-01
     51 T   1 H    -4.752972385849E-01  2.686992467347E-01 -4.142960691093E-01
     52 T   1 H    -4.237095536908E-01  3.575935644242E-01  5.000000000000E-01
     53 T   1 H     4.680063285011E-01 -2.691331584758E-01  4.135279109380E-01
     54 T   1 H     4.144851900363E-01 -3.566517610875E-01  4.993660558856E-01
     55 T   1 H     1.695532483817E-02  1.426056960931E-01  1.794108453178E-01
     56 T   1 H     7.599215291024E-03  1.031504600871E-02  3.889674107321E-02
     57 T   1 H    -2.545741216323E-02 -1.427500442210E-01 -1.797349038254E-01
     58 T   1 H    -1.474694045971E-01 -2.176135951557E-02 -1.792328139279E-01
     59 T   1 H    -4.682340872299E-01 -3.421179137922E-01  1.797462461472E-01
     60 T   1 H    -3.460284737281E-01 -4.621129736115E-01  1.804935489283E-01
     61 T   1 H     3.390033308887E-01  4.603685170226E-01 -1.805170739811E-01
     62 T   1 H     4.692208293769E-01  4.702613597096E-01 -3.909916428723E-02
     63 T   1 H     1.279088683865E-01  1.331636090685E-01 -9.306466125362E-02
     64 T   1 H     2.659023173305E-01  2.713168663562E-01 -9.442842717723E-02
     65 T   1 H    -1.404419462329E-01 -1.332990994105E-01  9.489837772174E-02
     66 T   1 H    -2.795735073593E-01 -2.734434918724E-01  9.326381659176E-02

 T = ATOM BELONGING TO THE ASYMMETRIC UNIT

 ****    1 SYMMOPS - TRANSLATORS IN FRACTIONAL UNITS
 **** MATRICES AND TRANSLATORS IN THE CRYSTALLOGRAPHIC REFERENCE FRAME
   V INV                    ROTATION MATRICES                   TRANSLATORS
   1   1  1.00  0.00  0.00  0.00  1.00  0.00 -0.00 -0.00  1.00  0.00  0.00  0.00

 DIRECT LATTICE VECTORS CARTESIAN COMPONENTS (ANGSTROM)
          X                    Y                    Z
   0.873375904645E+01  -0.917919926964E+00   0.000000000000E+00
   0.000000000000E+00   0.880086514000E+01   0.000000000000E+00
  -0.435764567819E+01  -0.395605359739E+01   0.962900157541E+01


 CARTESIAN COORDINATES - PRIMITIVE CELL
 *******************************************************************************
 *      ATOM          X(ANGSTROM)         Y(ANGSTROM)         Z(ANGSTROM)
 *******************************************************************************
    1     8 O     2.377339226704E+00 -3.765810012673E+00  2.448529080231E+00
    2     8 O    -2.394486115478E+00  3.774265394999E+00 -2.453256323648E+00
    3     8 O    -9.791072590278E-01  2.059740301680E+00  2.415163317494E+00
    4     8 O     8.959861612094E-01 -2.053476209641E+00 -2.418078553777E+00
    5     8 O     1.957095761173E+00 -1.138472944112E+00  2.420483117499E+00
    6     8 O    -1.998621518679E+00  1.149243316332E+00 -2.411926854520E+00
    7     8 O    -3.524892432711E+00  2.814360294413E+00  2.457303591328E+00
    8     8 O     3.439179956874E+00 -2.825460969539E+00 -2.449776783571E+00
    9     8 O     3.713985461325E+00  2.548032249459E-01  9.354639315429E-01
   10     8 O    -3.782543806976E+00 -2.423545671695E-01 -9.789608279078E-01
   11     8 O     5.779429324601E-01  3.696944310208E+00  9.734463606210E-01
   12     8 O    -6.489217126509E-01 -3.673743449193E+00 -9.356278681760E-01
   13     8 O     2.440587905463E-01  2.066512980666E+00  4.782081169937E+00
   14     8 O    -3.294665834715E-01 -2.056949965445E+00 -4.780122954196E+00
   15     8 O     2.052337432495E+00  6.473498174353E-02  4.785274572431E+00
   16     8 O    -2.125670297325E+00 -5.433280889931E-02 -4.789908753849E+00
   17     8 O    -3.559138387350E-01 -3.140608628712E-01  1.295212729454E+00
   18     8 O     3.070224681935E-01  3.183260533785E-01 -1.279077726314E+00
   19     8 O    -4.059758013870E+00 -3.625563783916E+00  1.280426131931E+00
   20     8 O     4.019876827464E+00  3.613468139791E+00 -1.296743798920E+00
   21     8 O     2.128741555137E+00  1.978633408302E+00 -3.505127683883E-01
   22     8 O    -2.241318228387E+00 -1.961372382464E+00  3.542348573769E-01
   23     1 H     2.210411631898E+00 -2.790642645087E+00  2.437066337109E+00
   24     1 H     1.672776241789E+00 -4.189837324325E+00  1.901663382251E+00
   25     1 H    -3.272317590558E+00  3.977664053964E+00 -2.051536994755E+00
   26     1 H    -2.270233176136E+00  2.791563720484E+00 -2.434541919931E+00
   27     1 H    -5.917089559962E-01  2.070707091684E+00  3.325365340790E+00
   28     1 H    -4.480520440842E-01  2.708171355132E+00  1.890468067088E+00
   29     1 H     5.078473690858E-01 -2.064111581848E+00 -3.328054469799E+00
   30     1 H     3.586764495961E-01 -2.691553832598E+00 -1.887985500904E+00
   31     1 H     1.082194356925E+00 -8.821343987687E-01  2.041890225879E+00
   32     1 H     1.988250741321E+00 -7.529392755263E-01  3.331612663613E+00
   33     1 H    -2.051505840043E+00  7.697994163383E-01 -3.323323997874E+00
   34     1 H    -2.694335691088E+00  6.829131444676E-01 -1.885977712961E+00
   35     1 H    -2.574945358439E+00  2.534275862505E+00  2.442639102978E+00
   36     1 H    -4.026039365336E+00  2.163033032964E+00  1.910615587731E+00
   37     1 H     2.489091021540E+00 -2.546158608783E+00 -2.438165677299E+00
   38     1 H     3.938919219963E+00 -2.163608443257E+00 -1.913914808540E+00
   39     1 H     3.115186033836E+00 -3.022774733597E-01  1.489992629787E+00
   40     1 H     3.120189307240E+00  9.000503657586E-01  4.793839912620E-01
   41     1 H    -4.253337339263E+00  2.783072788097E-01 -2.829088211123E-01
   42     1 H    -3.203037333012E+00 -8.788816700751E-01 -4.930125377535E-01
   43     1 H     1.130280085970E-01  4.222712436882E+00  2.773421828097E-01
   44     1 H     1.158602276624E+00  3.060584433229E+00  4.886289221235E-01
   45     1 H    -1.245084939685E+00 -4.221318809448E+00 -1.503573960016E+00
   46     1 H    -1.244387961302E+00 -3.032545256013E+00 -4.757156336450E-01
   47     1 H    -2.525257878456E-01  2.058720355409E+00  5.638300559043E+00
   48     1 H     8.244237969003E-01  1.269054841838E+00  4.793125167360E+00
   49     1 H     1.673135291077E-01 -2.054160857682E+00 -5.636688088412E+00
   50     1 H    -9.065529703755E-01 -1.256044544767E+00 -4.791808149655E+00
   51     1 H     2.030337286060E+00 -4.339254295084E-01  5.639744073271E+00
   52     1 H     2.854359059739E+00  6.401174523493E-01  4.814500787706E+00
   53     1 H    -2.090666976826E+00  4.398379773409E-01 -5.647140669513E+00
   54     1 H    -2.932159925424E+00 -6.208536240883E-01 -4.820605036582E+00
   55     1 H    -6.337251730286E-01  5.297309489444E-01  1.727547312211E+00
   56     1 H    -1.031285003395E-01 -7.007173475868E-02  3.745367810723E-01
   57     1 H     5.608821230948E-01 -5.219151091500E-01 -1.730667672091E+00
   58     1 H    -5.069291494714E-01  6.529009330469E-01 -1.725833047677E+00
   59     1 H     3.861044898554E+00 -4.210137932763E+00  1.730776887326E+00
   60     1 H    -3.808656246179E+00  4.337455457590E+00  1.737972666982E+00
   61     1 H     3.747402855198E+00 -4.346266599800E+00 -1.738199189753E+00
   62     1 H     4.268441967629E+00  3.862678047459E+00 -3.764859145190E-01
   63     1 H     1.522668055295E+00  1.422713653782E+00 -8.961197698263E-01
   64     1 H     2.733812397044E+00  2.517310034335E+00 -9.092514740532E-01
   65     1 H    -1.640119623959E+00 -1.419656004739E+00  9.137766285866E-01
   66     1 H    -2.848138316349E+00 -2.518869859057E+00  8.980374368910E-01

 *******************************************************************************
 STARTING BASIS SET HANDLING 
 *******************************************************************************

 Loading internal basis set: DEF2-MSVP           

 Please cite in your publication:
 Fully Optimized Contracted Gaussian Basis Sets for Atoms Li to Kr. A. Sch�fer, 
 H. Horn and R. Ahlrichs; J. Chem. Phys. 97, 2571 (1992).                       
                                                                                
                    
 S. Grimme, J. G. Brandenburg, C. Bannwarth, and A. Hansen, J. Chem. Phys., 143,
  054107 (2015).                                                                
                                                                                
                    

 *******************************************************************************
 LOCAL ATOMIC FUNCTIONS BASIS SET
 *******************************************************************************
   ATOM   X(AU)   Y(AU)   Z(AU)  N. TYPE  EXPONENT  S COEF   P COEF   D/F/G COEF
 *******************************************************************************
   1 O    4.493  -7.116   4.627
                                  1 S  
                                         6.773E+03 1.727E-03 0.000E+00 0.000E+00
                                         1.017E+03 1.325E-02 0.000E+00 0.000E+00
                                         2.313E+02 6.603E-02 0.000E+00 0.000E+00
                                         6.501E+01 2.353E-01 0.000E+00 0.000E+00
                                         2.050E+01 5.498E-01 0.000E+00 0.000E+00
                                  2 S  
                                         6.716E+00 1.000E+00 0.000E+00 0.000E+00
                                  3 S  
                                         1.147E+00 1.000E+00 0.000E+00 0.000E+00
                                  4 S  
                                         3.342E-01 1.000E+00 0.000E+00 0.000E+00
                           5-     7 P  
                                         1.769E+01 0.000E+00 4.359E-02 0.000E+00
                                         3.854E+00 0.000E+00 2.318E-01 0.000E+00
                                         1.047E+00 0.000E+00 5.146E-01 0.000E+00
                           8-    10 P  
                                         2.759E-01 0.000E+00 1.000E+00 0.000E+00
                          11-    15 D  
                                         8.000E-01 0.000E+00 0.000E+00 1.000E+00
   2 O   -4.525   7.132  -4.636
   3 O   -1.850   3.892   4.564
   4 O    1.693  -3.881  -4.570
   5 O    3.698  -2.151   4.574
   6 O   -3.777   2.172  -4.558
   7 O   -6.661   5.318   4.644
   8 O    6.499  -5.339  -4.629
   9 O    7.018   0.482   1.768
  10 O   -7.148  -0.458  -1.850
  11 O    1.092   6.986   1.840
  12 O   -1.226  -6.942  -1.768
  13 O    0.461   3.905   9.037
  14 O   -0.623  -3.887  -9.033
  15 O    3.878   0.122   9.043
  16 O   -4.017  -0.103  -9.052
  17 O   -0.673  -0.593   2.448
  18 O    0.580   0.602  -2.417
  19 O   -7.672  -6.851   2.420
  20 O    7.596   6.828  -2.450
  21 O    4.023   3.739  -0.662
  22 O   -4.235  -3.706   0.669
  23 H    4.177  -5.274   4.605
                                331 S  
                                         1.874E+01 1.968E-02 0.000E+00 0.000E+00
                                         2.826E+00 1.380E-01 0.000E+00 0.000E+00
                                         6.401E-01 4.783E-01 0.000E+00 0.000E+00
                                332 S  
                                         1.756E-01 1.000E+00 0.000E+00 0.000E+00
  24 H    3.161  -7.918   3.594
  25 H   -6.184   7.517  -3.877
  26 H   -4.290   5.275  -4.601
  27 H   -1.118   3.913   6.284
  28 H   -0.847   5.118   3.572
  29 H    0.960  -3.901  -6.289
  30 H    0.678  -5.086  -3.568
  31 H    2.045  -1.667   3.859
  32 H    3.757  -1.423   6.296
  33 H   -3.877   1.455  -6.280
  34 H   -5.092   1.291  -3.564
  35 H   -4.866   4.789   4.616
  36 H   -7.608   4.088   3.611
  37 H    4.704  -4.812  -4.607
  38 H    7.443  -4.089  -3.617
  39 H    5.887  -0.571   2.816
  40 H    5.896   1.701   0.906
  41 H   -8.038   0.526  -0.535
  42 H   -6.053  -1.661  -0.932
  43 H    0.214   7.980   0.524
  44 H    2.189   5.784   0.923
  45 H   -2.353  -7.977  -2.841
  46 H   -2.352  -5.731  -0.899
  47 H   -0.477   3.890  10.655
  48 H    1.558   2.398   9.058
  49 H    0.316  -3.882 -10.652
  50 H   -1.713  -2.374  -9.055
  51 H    3.837  -0.820  10.658
  52 H    5.394   1.210   9.098
  53 H   -3.951   0.831 -10.672
  54 H   -5.541  -1.173  -9.110
  55 H   -1.198   1.001   3.265
  56 H   -0.195  -0.132   0.708
  57 H    1.060  -0.986  -3.270
  58 H   -0.958   1.234  -3.261
  59 H    7.296  -7.956   3.271
  60 H   -7.197   8.197   3.284
  61 H    7.082  -8.213  -3.285
  62 H    8.066   7.299  -0.711
  63 H    2.877   2.689  -1.693
  64 H    5.166   4.757  -1.718
  65 H   -3.099  -2.683   1.727
  66 H   -5.382  -4.760   1.697

 *******************************************************************************
 FINISHED BASIS SET HANDLING 
 *******************************************************************************

 INFORMATION **** SET_MPP **** PCRYSTAL CALCULATION
 INFORMATION **** READM2 **** NEW DEFAULT: FOCK/KS MATRIX MIXING SET TO 30 %
 INFORMATION **** READM2 **** NEW DEFAULT: FULL DIRECT SCF MODE
 INFORMATION **** READM2 **** NEW DEFAULT: COULOMB BIPOLAR BUFFER SET TO 32 Mb
 INFORMATION **** READM2 **** NEW DEFAULT: EXCHANGE BIPOLAR BUFFER SET TO 32 Mb

 *******************************************************************************
 NEW DEFAULT: DFT INTEGRATION GRID INCREASED TO XLGRID
 NEW DEFAULT: DIIS ACCELERATOR ACTIVE
 USE KEYWORD NODIIS TO TURN IT OFF
 *******************************************************************************

 INFORMATION **** RDDFTP **** HSE-3c calculation
 INFORMATION **** RDDFTP **** HSE screened hybrid functional combined with D3 and gCP

PLEASE CITE:
(1) HSE-3c Reference
 J. G. Brandenburg, E. Caldeweyer, and S. Grimme, 
 Phys. Chem. Chem. Phys. 18, 15519 (2016)
(2) DFT-D3 Reference
 S. Grimme, J. Antony, S. Ehrlich,
 and H. Krieg, J. Chem. Phys. 132, 154104 (2010)
(3) gCP Reference
 H. Kruse and S. Grimme J. Chem. Phys, 136, 154101 (2012)
 J. G. Brandenburg, M. Alessio, B. Civalleri, M. F. Peintinger
 T. Bredow, and S. Grimme, J. Phys. Chem. A, 117, 9282 (2013) 

 WARNING **** RDDFTP **** HSE3c-HJS ACTIVE
 RANGE SEPARATION - OMEGA:   0.110000000000000     
 WARNING **** RDDFTP **** HSE-3c has to be combined with def2-mSVP basis set
 WARNING **** RDDFTP **** Note: Harmonic frequencies are scaled by 0.95
 WARNING **** RDDFTP **** as recommended in original publication
 INFORMATION **** BIPOSIZE **** COULOMB BIPOLAR BUFFER SET TO    60000000
 INFORMATION **** EXCHSIZE **** EXCHANGE BIPOLAR BUFFER SIZE SET TO    40000000
 *******************************************************************************
 N. OF ATOMS PER CELL        66  COULOMB OVERLAP TOL         (T1) 10**   -6
 NUMBER OF SHELLS           242  COULOMB PENETRATION TOL     (T2) 10**   -6
 NUMBER OF AO               418  EXCHANGE OVERLAP TOL        (T3) 10**   -6
 N. OF ELECTRONS PER CELL   220  EXCHANGE PSEUDO OVP (F(G))  (T4) 10**   -6
 CORE ELECTRONS PER CELL     44  EXCHANGE PSEUDO OVP (P(G))  (T5) 10**  -12
 N. OF SYMMETRY OPERATORS     1  POLE ORDER IN MONO ZONE                  4
 *******************************************************************************
 TYPE OF CALCULATION :  RESTRICTED CLOSED SHELL
 KOHN-SHAM HAMILTONIAN

 (EXCHANGE)[CORRELATION] FUNCTIONAL:(HSE-3c)[PBEh-3c]

 RANGE-SEPARATED HYBRID FUNCTIONAL 
 OMEGA (SHORT-RANGE)[LONG-RANGE]:(    0.1100)[    0.0000]

 HYBRID EXCHANGE - PERCENTAGE OF FOCK EXCHANGE    42.0000

 CAPPA:IS1  1;IS2  1;IS3  1; K PTS MONK NET   1; SYMMOPS:K SPACE   2;G SPACE   1

 *******************************************************************************
 MAX NUMBER OF SCF CYCLES      50  CONVERGENCE ON DELTAP        10**-16
 WEIGHT OF F(I) IN F(I+1)      30% CONVERGENCE ON ENERGY        10**- 6
 S(K) EIGENV. THRESHOLD  10*10.**-4
 SHRINK. FACT.(MONKH.)    1  1  1  NUMBER OF K POINTS IN THE IBZ      1
 SHRINKING FACTOR(GILAT NET)    1  NUMBER OF K POINTS(GILAT NET)      1
 *******************************************************************************
 *** K POINTS COORDINATES (OBLIQUE COORDINATES IN UNITS OF IS =  1)
   1-R(  0  0  0)

 DIRECT LATTICE VECTORS COMPON. (A.U.)     RECIP. LATTICE VECTORS COMPON. (A.U.) 
        X            Y            Z              X            Y            Z
   16.5044127   -1.7346173    0.0000000      0.3806973    0.0000000    0.1722862
    0.0000000   16.6312249    0.0000000      0.0397063    0.3777945    0.1731853
   -8.2347569   -7.4758579   18.1961759      0.0000000    0.0000000    0.3453025

 DISK SPACE FOR EIGENVECTORS (FTN 10)      174724 REALS

 SYMMETRY ADAPTION OF THE BLOCH FUNCTIONS DISABLED
 TTTTTTTTTTTTTTTTTTTTTTTTTTTTTT gordsh1     TELAPSE        0.32 TCPU        0.05

 MATRIX SIZE: P(G)  187528, F(G)   34992, P(G) IRR   94413, F(G) IRR   35344
 MAX G-VECTOR INDEX FOR 1- AND 2-ELECTRON INTEGRALS  57

 TTTTTTTTTTTTTTTTTTTTTTTTTTTTTT INPUT       TELAPSE        0.42 TCPU        0.15

 NEIGHBORS OF THE NON-EQUIVALENT ATOMS

 N = NUMBER OF NEIGHBORS AT DISTANCE R
    ATOM  N     R/ANG      R/AU   NEIGHBORS (ATOM LABELS AND CELL INDICES)
   1 O    1     0.9876     1.8662   24 H    0 0 0
   1 O    1     0.9894     1.8697   23 H    0 0 0
   1 O    1     1.6752     3.1656   53 H    1 0 1
   1 O    1     1.7070     3.2258   59 H    0 0 0
   1 O    1     2.6609     5.0283    5 O    0 0 0
   1 O    1     2.6613     5.0290   16 O    1 0 1

   2 O    1     0.9866     1.8644   25 H    0 0 0
   2 O    1     0.9907     1.8722   26 H    0 0 0
   2 O    1     1.6748     3.1649   51 H   -1 0-1
   2 O    1     1.6945     3.2022   45 H    0 1 0
   2 O    1     2.6550     5.0173    6 O    0 0 0
   2 O    1     2.6599     5.0266   15 O   -1 0-1

   3 O    1     0.9888     1.8686   28 H    0 0 0
   3 O    1     0.9893     1.8695   27 H    0 0 0
   3 O    1     1.6651     3.1466   35 H    0 0 0
   3 O    1     1.7126     3.2364   55 H    0 0 0
   3 O    1     2.6556     5.0184    7 O    0 0 0
   3 O    1     2.6643     5.0348   13 O    0 0 0

   4 O    1     0.9884     1.8677   30 H    0 0 0
   4 O    1     0.9894     1.8696   29 H    0 0 0
   4 O    1     1.6677     3.1514   37 H    0 0 0
   4 O    1     1.7119     3.2350   57 H    0 0 0
   4 O    1     2.6580     5.0228    8 O    0 0 0
   4 O    1     2.6610     5.0286   14 O    0 0 0

   5 O    1     0.9872     1.8655   31 H    0 0 0
   5 O    1     0.9898     1.8705   32 H    0 0 0
   5 O    1     1.6716     3.1588   23 H    0 0 0
   5 O    1     1.7048     3.2215   39 H    0 0 0
   5 O    1     2.6550     5.0172   15 O    0 0 0
   5 O    1     2.6609     5.0283    1 O    0 0 0

   6 O    1     0.9886     1.8683   33 H    0 0 0
   6 O    1     0.9890     1.8689   34 H    0 0 0
   6 O    1     1.6648     3.1460   26 H    0 0 0
   6 O    1     1.7153     3.2414   58 H    0 0 0
   6 O    1     2.6550     5.0173    2 O    0 0 0
   6 O    1     2.6682     5.0423   16 O    0 0 0

   7 O    1     0.9870     1.8652   36 H    0 0 0
   7 O    1     0.9905     1.8717   35 H    0 0 0
   7 O    1     1.6732     3.1619   49 H    0 1 1
   7 O    1     1.7082     3.2279   60 H    0 0 0
   7 O    1     2.6556     5.0184    3 O    0 0 0
   7 O    1     2.6592     5.0251   14 O    0 1 1

   8 O    1     0.9874     1.8659   38 H    0 0 0
   8 O    1     0.9904     1.8715   37 H    0 0 0
   8 O    1     1.6791     3.1731   47 H    0-1-1
   8 O    1     1.7071     3.2260   61 H    0 0 0
   8 O    1     2.6580     5.0228    4 O    0 0 0
   8 O    1     2.6646     5.0353   13 O    0-1-1

   9 O    1     0.9881     1.8673   39 H    0 0 0
   9 O    1     0.9884     1.8678   40 H    0 0 0
   9 O    1     1.6946     3.2024   41 H    1 0 0
   9 O    1     1.7085     3.2287   36 H    1 0 0
   9 O    1     2.6718     5.0489   21 O    0 0 0
   9 O    1     2.6829     5.0700   10 O    1 0 0

  10 O    1     0.9885     1.8680   42 H    0 0 0
  10 O    1     0.9885     1.8681   41 H    0 0 0
  10 O    1     1.6920     3.1975   34 H    0 0 0
  10 O    1     1.7046     3.2212   38 H   -1 0 0
  10 O    1     2.6660     5.0381   22 O    0 0 0
  10 O    1     2.6781     5.0609    6 O    0 0 0

  11 O    1     0.9885     1.8680   43 H    0 0 0
  11 O    1     0.9885     1.8680   44 H    0 0 0
  11 O    1     1.6945     3.2021   28 H    0 0 0
  11 O    1     1.7017     3.2158   24 H    0 1 0
  11 O    1     2.6665     5.0390   21 O    0 0 0
  11 O    1     2.6802     5.0648    3 O    0 0 0

  12 O    1     0.9886     1.8681   46 H    0 0 0
  12 O    1     0.9888     1.8686   45 H    0 0 0
  12 O    1     1.6941     3.2013   43 H    0-1 0
  12 O    1     1.6991     3.2108   30 H    0 0 0
  12 O    1     2.6705     5.0466   22 O    0 0 0
  12 O    1     2.6796     5.0638    2 O    0-1 0

  13 O    1     0.9863     1.8639   48 H    0 0 0
  13 O    1     0.9898     1.8705   47 H    0 0 0
  13 O    1     1.6794     3.1737   27 H    0 0 0
  13 O    1     1.7254     3.2605   54 H    1 1 1
  13 O    1     2.6643     5.0348    3 O    0 0 0
  13 O    1     2.6646     5.0353    8 O    0 1 1

  14 O    1     0.9872     1.8656   50 H    0 0 0
  14 O    1     0.9902     1.8712   49 H    0 0 0
  14 O    1     1.6762     3.1676   29 H    0 0 0
  14 O    1     1.7132     3.2376   52 H   -1-1-1
  14 O    1     2.6592     5.0251    7 O    0-1-1
  14 O    1     2.6610     5.0286    4 O    0 0 0

  15 O    1     0.9875     1.8661   52 H    0 0 0
  15 O    1     0.9896     1.8700   51 H    0 0 0
  15 O    1     1.6691     3.1541   32 H    0 0 0
  15 O    1     1.7199     3.2502   48 H    0 0 0
  15 O    1     2.6550     5.0172    5 O    0 0 0
  15 O    1     2.6599     5.0266    2 O    1 0 1

  16 O    1     0.9861     1.8634   54 H    0 0 0
  16 O    1     0.9901     1.8710   53 H    0 0 0
  16 O    1     1.6839     3.1821   33 H    0 0 0
  16 O    1     1.7118     3.2349   50 H    0 0 0
  16 O    1     2.6613     5.0290    1 O   -1 0-1
  16 O    1     2.6682     5.0423    6 O    0 0 0

  17 O    1     0.9854     1.8622   56 H    0 0 0
  17 O    1     0.9880     1.8670   55 H    0 0 0
  17 O    1     1.7171     3.2448   31 H    0 0 0
  17 O    1     1.7370     3.2824   65 H    0 0 0
  17 O    1     2.6747     5.0544   22 O    0 0 0
  17 O    1     2.6977     5.0979    3 O    0 0 0

  18 O    1     0.9869     1.8650   58 H    0 0 0
  18 O    1     0.9871     1.8654   57 H    0 0 0
  18 O    1     1.6865     3.1869   63 H    0 0 0
  18 O    1     1.7474     3.3022   56 H    0 0 0
  18 O    1     2.6339     4.9774   21 O    0 0 0
  18 O    1     2.6962     5.0951    4 O    0 0 0

  19 O    1     0.9871     1.8654   60 H    0-1 0
  19 O    1     0.9873     1.8658   59 H   -1 0 0
  19 O    1     1.6849     3.1841   66 H    0 0 0
  19 O    1     1.7509     3.3087   62 H   -1-1 0
  19 O    1     2.6333     4.9762   22 O    0 0 0
  19 O    1     2.6914     5.0861    1 O   -1 0 0

  20 O    1     0.9853     1.8619   62 H    0 0 0
  20 O    1     0.9882     1.8675   61 H    0 1 0
  20 O    1     1.7188     3.2481   25 H    1 0 0
  20 O    1     1.7337     3.2762   64 H    0 0 0
  20 O    1     2.6729     5.0511   21 O    0 0 0
  20 O    1     2.6917     5.0866    8 O    0 1 0

  21 O    1     0.9841     1.8597   64 H    0 0 0
  21 O    1     0.9869     1.8651   63 H    0 0 0
  21 O    1     1.6781     3.1711   44 H    0 0 0
  21 O    1     1.6838     3.1818   40 H    0 0 0
  21 O    1     2.6339     4.9774   18 O    0 0 0
  21 O    1     2.6665     5.0390   11 O    0 0 0

  22 O    1     0.9839     1.8592   65 H    0 0 0
  22 O    1     0.9873     1.8657   66 H    0 0 0
  22 O    1     1.6777     3.1703   42 H    0 0 0
  22 O    1     1.6823     3.1791   46 H    0 0 0
  22 O    1     2.6333     4.9762   19 O    0 0 0
  22 O    1     2.6660     5.0381   10 O    0 0 0

  23 H    1     0.9894     1.8697    1 O    0 0 0
  23 H    1     1.5917     3.0078   24 H    0 0 0
  23 H    1     1.6716     3.1588    5 O    0 0 0
  23 H    1     2.2365     4.2263   32 H    0 0 0
  23 H    1     2.2520     4.2556   31 H    0 0 0
  23 H    1     2.2568     4.2647   53 H    1 0 1

  24 H    1     0.9876     1.8662    1 O    0 0 0
  24 H    1     1.5917     3.0078   23 H    0 0 0
  24 H    1     1.7017     3.2158   11 O    0-1 0
  24 H    1     2.1598     4.0815   44 H    0-1 0
  24 H    1     2.1823     4.1239   53 H    1 0 1
  24 H    1     2.1950     4.1480   59 H    0 0 0

  25 H    1     0.9866     1.8644    2 O    0 0 0
  25 H    1     1.5993     3.0222   26 H    0 0 0
  25 H    1     1.7188     3.2481   20 O   -1 0 0
  25 H    1     2.1845     4.1282   45 H    0 1 0
  25 H    1     2.1971     4.1518   51 H   -1 0-1
  25 H    1     2.2077     4.1719   62 H   -1 0 0

  26 H    1     0.9907     1.8722    2 O    0 0 0
  26 H    1     1.5993     3.0222   25 H    0 0 0
  26 H    1     1.6648     3.1460    6 O    0 0 0
  26 H    1     2.2193     4.1939   33 H    0 0 0
  26 H    1     2.2197     4.1947   34 H    0 0 0
  26 H    1     2.2615     4.2737   45 H    0 1 0

  27 H    1     0.9893     1.8695    3 O    0 0 0
  27 H    1     1.5767     2.9795   28 H    0 0 0
  27 H    1     1.6794     3.1737   13 O    0 0 0
  27 H    1     2.1914     4.1412   48 H    0 0 0
  27 H    1     2.2198     4.1947   35 H    0 0 0
  27 H    1     2.2202     4.1956   55 H    0 0 0

  28 H    1     0.9888     1.8686    3 O    0 0 0
  28 H    1     1.5767     2.9795   27 H    0 0 0
  28 H    1     1.6945     3.2021   11 O    0 0 0
  28 H    1     2.1612     4.0840   44 H    0 0 0
  28 H    1     2.1924     4.1430   55 H    0 0 0
  28 H    1     2.2043     4.1655   35 H    0 0 0

  29 H    1     0.9894     1.8696    4 O    0 0 0
  29 H    1     1.5779     2.9818   30 H    0 0 0
  29 H    1     1.6762     3.1676   14 O    0 0 0
  29 H    1     2.1900     4.1385   50 H    0 0 0
  29 H    1     2.2210     4.1971   57 H    0 0 0
  29 H    1     2.2248     4.2042   37 H    0 0 0

  30 H    1     0.9884     1.8677    4 O    0 0 0
  30 H    1     1.5779     2.9818   29 H    0 0 0
  30 H    1     1.6991     3.2108   12 O    0 0 0
  30 H    1     2.1635     4.0884   46 H    0 0 0
  30 H    1     2.1847     4.1285   57 H    0 0 0
  30 H    1     2.2051     4.1671   37 H    0 0 0

  31 H    1     0.9872     1.8655    5 O    0 0 0
  31 H    1     1.5815     2.9885   32 H    0 0 0
  31 H    1     1.7171     3.2448   17 O    0 0 0
  31 H    1     2.1849     4.1289   39 H    0 0 0
  31 H    1     2.2010     4.1593   56 H    0 0 0
  31 H    1     2.2442     4.2410   55 H    0 0 0

  32 H    1     0.9898     1.8705    5 O    0 0 0
  32 H    1     1.5815     2.9885   31 H    0 0 0
  32 H    1     1.6691     3.1541   15 O    0 0 0
  32 H    1     2.2056     4.1680   39 H    0 0 0
  32 H    1     2.2113     4.1787   52 H    0 0 0
  32 H    1     2.2365     4.2263   23 H    0 0 0

  33 H    1     0.9886     1.8683    6 O    0 0 0
  33 H    1     1.5769     2.9800   34 H    0 0 0
  33 H    1     1.6839     3.1821   16 O    0 0 0
  33 H    1     2.2193     4.1939   26 H    0 0 0
  33 H    1     2.2252     4.2049   54 H    0 0 0
  33 H    1     2.2252     4.2050   58 H    0 0 0

  34 H    1     0.9890     1.8689    6 O    0 0 0
  34 H    1     1.5769     2.9800   33 H    0 0 0
  34 H    1     1.6920     3.1975   10 O    0 0 0
  34 H    1     2.1537     4.0699   42 H    0 0 0
  34 H    1     2.1935     4.1451   58 H    0 0 0
  34 H    1     2.2197     4.1947   26 H    0 0 0

  35 H    1     0.9905     1.8717    7 O    0 0 0
  35 H    1     1.5895     3.0037   36 H    0 0 0
  35 H    1     1.6651     3.1466    3 O    0 0 0
  35 H    1     2.2043     4.1655   28 H    0 0 0
  35 H    1     2.2198     4.1947   27 H    0 0 0
  35 H    1     2.2532     4.2578   49 H    0 1 1

  36 H    1     0.9870     1.8652    7 O    0 0 0
  36 H    1     1.5895     3.0037   35 H    0 0 0
  36 H    1     1.7085     3.2287    9 O   -1 0 0
  36 H    1     2.1651     4.0915   40 H   -1 0 0
  36 H    1     2.1804     4.1205   49 H    0 1 1
  36 H    1     2.1921     4.1424   60 H    0 0 0

  37 H    1     0.9904     1.8715    8 O    0 0 0
  37 H    1     1.5885     3.0017   38 H    0 0 0
  37 H    1     1.6677     3.1514    4 O    0 0 0
  37 H    1     2.2051     4.1671   30 H    0 0 0
  37 H    1     2.2248     4.2042   29 H    0 0 0
  37 H    1     2.2538     4.2590   47 H    0-1-1

  38 H    1     0.9874     1.8659    8 O    0 0 0
  38 H    1     1.5885     3.0017   37 H    0 0 0
  38 H    1     1.7046     3.2212   10 O    1 0 0
  38 H    1     2.1650     4.0913   42 H    1 0 0
  38 H    1     2.1744     4.1091   47 H    0-1-1
  38 H    1     2.1981     4.1538   61 H    0 0 0

  39 H    1     0.9881     1.8673    9 O    0 0 0
  39 H    1     1.5707     2.9681   40 H    0 0 0
  39 H    1     1.7048     3.2215    5 O    0 0 0
  39 H    1     2.1849     4.1289   31 H    0 0 0
  39 H    1     2.2056     4.1680   32 H    0 0 0
  39 H    1     2.2600     4.2707   36 H    1 0 0

  40 H    1     0.9884     1.8678    9 O    0 0 0
  40 H    1     1.5707     2.9681   39 H    0 0 0
  40 H    1     1.6838     3.1818   21 O    0 0 0
  40 H    1     2.1651     4.0915   36 H    1 0 0
  40 H    1     2.1664     4.0938   64 H    0 0 0
  40 H    1     2.1719     4.1043   63 H    0 0 0

  41 H    1     0.9885     1.8681   10 O    0 0 0
  41 H    1     1.5768     2.9798   42 H    0 0 0
  41 H    1     1.6946     3.2024    9 O   -1 0 0
  41 H    1     2.1913     4.1410   40 H   -1 0 0
  41 H    1     2.2629     4.2763   39 H   -1 0 0
  41 H    1     2.2724     4.2943   34 H    0 0 0

  42 H    1     0.9885     1.8680   10 O    0 0 0
  42 H    1     1.5768     2.9798   41 H    0 0 0
  42 H    1     1.6777     3.1703   22 O    0 0 0
  42 H    1     2.1537     4.0699   34 H    0 0 0
  42 H    1     2.1650     4.0913   38 H   -1 0 0
  42 H    1     2.1712     4.1030   65 H    0 0 0

  43 H    1     0.9885     1.8680   11 O    0 0 0
  43 H    1     1.5775     2.9810   44 H    0 0 0
  43 H    1     1.6941     3.2013   12 O    0 1 0
  43 H    1     2.1906     4.1396   46 H    0 1 0
  43 H    1     2.2679     4.2857   45 H    0 1 0
  43 H    1     2.2827     4.3137   28 H    0 0 0

  44 H    1     0.9885     1.8680   11 O    0 0 0
  44 H    1     1.5775     2.9810   43 H    0 0 0
  44 H    1     1.6781     3.1711   21 O    0 0 0
  44 H    1     2.1598     4.0815   24 H    0 1 0
  44 H    1     2.1612     4.0840   28 H    0 0 0
  44 H    1     2.1750     4.1101   64 H    0 0 0

  45 H    1     0.9888     1.8686   12 O    0 0 0
  45 H    1     1.5715     2.9697   46 H    0 0 0
  45 H    1     1.6945     3.2022    2 O    0-1 0
  45 H    1     2.1845     4.1282   25 H    0-1 0
  45 H    1     2.2494     4.2508   30 H    0 0 0
  45 H    1     2.2615     4.2737   26 H    0-1 0

  46 H    1     0.9886     1.8681   12 O    0 0 0
  46 H    1     1.5715     2.9697   45 H    0 0 0
  46 H    1     1.6823     3.1791   22 O    0 0 0
  46 H    1     2.1635     4.0884   30 H    0 0 0
  46 H    1     2.1653     4.0919   65 H    0 0 0
  46 H    1     2.1733     4.1069   66 H    0 0 0

  47 H    1     0.9898     1.8705   13 O    0 0 0
  47 H    1     1.5804     2.9866   48 H    0 0 0
  47 H    1     1.6791     3.1731    8 O    0 1 1
  47 H    1     2.1744     4.1091   38 H    0 1 1
  47 H    1     2.2538     4.2590   37 H    0 1 1
  47 H    1     2.2633     4.2770   54 H    1 1 1

  48 H    1     0.9863     1.8639   13 O    0 0 0
  48 H    1     1.5804     2.9866   47 H    0 0 0
  48 H    1     1.7199     3.2502   15 O    0 0 0
  48 H    1     2.1252     4.0161   52 H    0 0 0
  48 H    1     2.1292     4.0235   54 H    1 1 1
  48 H    1     2.1914     4.1412   27 H    0 0 0

  49 H    1     0.9902     1.8712   14 O    0 0 0
  49 H    1     1.5824     2.9903   50 H    0 0 0
  49 H    1     1.6732     3.1619    7 O    0-1-1
  49 H    1     2.1804     4.1205   36 H    0-1-1
  49 H    1     2.2468     4.2459   52 H   -1-1-1
  49 H    1     2.2532     4.2578   35 H    0-1-1

  50 H    1     0.9872     1.8656   14 O    0 0 0
  50 H    1     1.5824     2.9903   49 H    0 0 0
  50 H    1     1.7118     3.2349   16 O    0 0 0
  50 H    1     2.1220     4.0100   52 H   -1-1-1
  50 H    1     2.1231     4.0120   54 H    0 0 0
  50 H    1     2.1900     4.1385   29 H    0 0 0

  51 H    1     0.9896     1.8700   15 O    0 0 0
  51 H    1     1.5854     2.9960   52 H    0 0 0
  51 H    1     1.6748     3.1649    2 O    1 0 1
  51 H    1     2.1971     4.1518   25 H    1 0 1
  51 H    1     2.2519     4.2555   48 H    0 0 0
  51 H    1     2.2672     4.2845   26 H    1 0 1

  52 H    1     0.9875     1.8661   15 O    0 0 0
  52 H    1     1.5854     2.9960   51 H    0 0 0
  52 H    1     1.7132     3.2376   14 O    1 1 1
  52 H    1     2.1220     4.0100   50 H    1 1 1
  52 H    1     2.1252     4.0161   48 H    0 0 0
  52 H    1     2.2113     4.1787   32 H    0 0 0

  53 H    1     0.9901     1.8710   16 O    0 0 0
  53 H    1     1.5863     2.9977   54 H    0 0 0
  53 H    1     1.6752     3.1656    1 O   -1 0-1
  53 H    1     2.1823     4.1239   24 H   -1 0-1
  53 H    1     2.2382     4.2297   50 H    0 0 0
  53 H    1     2.2568     4.2647   23 H   -1 0-1

  54 H    1     0.9861     1.8634   16 O    0 0 0
  54 H    1     1.5863     2.9977   53 H    0 0 0
  54 H    1     1.7254     3.2605   13 O   -1-1-1
  54 H    1     2.1231     4.0120   50 H    0 0 0
  54 H    1     2.1292     4.0235   48 H   -1-1-1
  54 H    1     2.2252     4.2049   33 H    0 0 0

  55 H    1     0.9880     1.8670   17 O    0 0 0
  55 H    1     1.5722     2.9711   56 H    0 0 0
  55 H    1     1.7126     3.2364    3 O    0 0 0
  55 H    1     2.1924     4.1430   28 H    0 0 0
  55 H    1     2.2202     4.1956   27 H    0 0 0
  55 H    1     2.2442     4.2410   31 H    0 0 0

  56 H    1     0.9854     1.8622   17 O    0 0 0
  56 H    1     1.5722     2.9711   55 H    0 0 0
  56 H    1     1.7474     3.3022   18 O    0 0 0
  56 H    1     2.1153     3.9973   65 H    0 0 0
  56 H    1     2.2010     4.1593   31 H    0 0 0
  56 H    1     2.2532     4.2580   57 H    0 0 0

  57 H    1     0.9871     1.8654   18 O    0 0 0
  57 H    1     1.5876     3.0001   58 H    0 0 0
  57 H    1     1.7119     3.2350    4 O    0 0 0
  57 H    1     2.1847     4.1285   30 H    0 0 0
  57 H    1     2.2210     4.1971   29 H    0 0 0
  57 H    1     2.2532     4.2580   56 H    0 0 0

  58 H    1     0.9869     1.8650   18 O    0 0 0
  58 H    1     1.5876     3.0001   57 H    0 0 0
  58 H    1     1.7153     3.2414    6 O    0 0 0
  58 H    1     2.1935     4.1451   34 H    0 0 0
  58 H    1     2.2252     4.2050   33 H    0 0 0
  58 H    1     2.2577     4.2665   56 H    0 0 0

  59 H    1     0.9873     1.8658   19 O    1 0 0
  59 H    1     1.5824     2.9903   60 H    1-1 0
  59 H    1     1.7070     3.2258    1 O    0 0 0
  59 H    1     2.1950     4.1480   24 H    0 0 0
  59 H    1     2.2664     4.2829   62 H    0-1 0
  59 H    1     2.2888     4.3251   23 H    0 0 0

  60 H    1     0.9871     1.8654   19 O    0 1 0
  60 H    1     1.5824     2.9903   59 H   -1 1 0
  60 H    1     1.7082     3.2279    7 O    0 0 0
  60 H    1     2.1921     4.1424   36 H    0 0 0
  60 H    1     2.2580     4.2670   62 H   -1 0 0
  60 H    1     2.2957     4.3382   35 H    0 0 0

  61 H    1     0.9882     1.8675   20 O    0-1 0
  61 H    1     1.5736     2.9736   62 H    0-1 0
  61 H    1     1.7071     3.2260    8 O    0 0 0
  61 H    1     2.1981     4.1538   38 H    0 0 0
  61 H    1     2.2320     4.2178   25 H    1-1 0
  61 H    1     2.3051     4.3561   37 H    0 0 0

  62 H    1     0.9853     1.8619   20 O    0 0 0
  62 H    1     1.5736     2.9736   61 H    0 1 0
  62 H    1     1.7509     3.3087   19 O    1 1 0
  62 H    1     2.1093     3.9859   64 H    0 0 0
  62 H    1     2.2077     4.1719   25 H    1 0 0
  62 H    1     2.2580     4.2670   60 H    1 0 0

  63 H    1     0.9869     1.8651   21 O    0 0 0
  63 H    1     1.6325     3.0851   64 H    0 0 0
  63 H    1     1.6865     3.1869   18 O    0 0 0
  63 H    1     2.1719     4.1043   40 H    0 0 0
  63 H    1     2.1755     4.1111   44 H    0 0 0
  63 H    1     2.3239     4.3914   58 H    0 0 0

  64 H    1     0.9841     1.8597   21 O    0 0 0
  64 H    1     1.6325     3.0851   63 H    0 0 0
  64 H    1     1.7337     3.2762   20 O    0 0 0
  64 H    1     2.1093     3.9859   62 H    0 0 0
  64 H    1     2.1664     4.0938   40 H    0 0 0
  64 H    1     2.1750     4.1101   44 H    0 0 0

  65 H    1     0.9839     1.8592   22 O    0 0 0
  65 H    1     1.6333     3.0866   66 H    0 0 0
  65 H    1     1.7370     3.2824   17 O    0 0 0
  65 H    1     2.1153     3.9973   56 H    0 0 0
  65 H    1     2.1653     4.0919   46 H    0 0 0
  65 H    1     2.1712     4.1030   42 H    0 0 0

  66 H    1     0.9873     1.8657   22 O    0 0 0
  66 H    1     1.6333     3.0866   65 H    0 0 0
  66 H    1     1.6849     3.1841   19 O    0 0 0
  66 H    1     2.1733     4.1069   46 H    0 0 0
  66 H    1     2.1796     4.1188   42 H    0 0 0
  66 H    1     2.3217     4.3874   59 H   -1 0 0


 SYMMETRY ALLOWED INTERNAL DEGREE(S) OF FREEDOM: 195
 TTTTTTTTTTTTTTTTTTTTTTTTTTTTTT SYMM        TELAPSE        0.43 TCPU        0.15
 TTTTTTTTTTTTTTTTTTTTTTTTTTTTTT INT_SCREEN  TELAPSE        0.44 TCPU        0.17

 DFT PARAMETERS

     ATOM       ELECTRONS   NET CHARGE   R(ANGSTROM)
   1   8  O       8.0000      0.0000     0.74000000
  23   1  H       1.0000      0.0000     1.11000000

 SIZE OF GRID=    1624167
 TTTTTTTTTTTTTTTTTTTTTTTTTTTTTT MAKE_GRID2  TELAPSE       13.88 TCPU       13.59
 BECKE WEIGHT FUNCTION
 RADSAFE =     2.00
 TOLERANCES - DENSITY:10**- 6; POTENTIAL:10**- 9; GRID WGT:10**-14

 RADIAL INTEGRATION  - INTERVALS (POINTS,UPPER LIMIT):            1( 75,  4.0*R)

 ANGULAR INTEGRATION - INTERVALS (ACCURACY LEVEL [N. POINTS] UPPER LIMIT):
  1(  4[  86]   0.2)  2(  8[ 194]   0.5)  3( 12[ 350]   0.9)  4( 16[ 974]   3.5)
  5( 12[ 350]9999.0)
 TTTTTTTTTTTTTTTTTTTTTTTTTTTTTT INT_CALC    TELAPSE       13.92 TCPU       13.63
 EEEEEEEEEE INT_CALC TERMINATION  DATE 25 03 2019 TIME 17:52:55.1

 *******************************************************************************
 !drive by JGB                                                                   
 CRYSTAL - SCF - TYPE OF CALCULATION :  RESTRICTED CLOSED SHELL
 *******************************************************************************

 CAPPA:IS1  1;IS2  1;IS3  1; K PTS MONK NET   1; SYMMOPS:K SPACE   2;G SPACE   1

 TTTTTTTTTTTTTTTTTTTTTTTTTTTTTT SDIK        TELAPSE       14.79 TCPU       14.50

 AAAAAAAAAAAAAAAAAAAAAAAAAAAAAAAAAAAAAAAAAAAAAAAAAAAAAAAAAAAAAAAAAAAAAAAAAAAAAAA
         ATOMIC WAVEFUNCTION(S)


 NUCLEAR CHARGE  8.0  SYMMETRY SPECIES            S    P
 N. ELECTRONS    8.0  NUMBER OF PRIMITIVE GTOS    8    4
                      NUMBER OF CONTRACTED GTOS   4    2
                      NUMBER OF CLOSED SHELLS     2    0
                      OPEN SHELL OCCUPATION       0    4

  ZNUC SCFIT  TOTAL HF ENERGY   KINETIC ENERGY   VIRIAL THEOREM ACCURACY
   8.0  12   -7.477373220E+01  7.477365593E+01 -2.000001020E+00  3.8E-06

 NUCLEAR CHARGE  1.0  SYMMETRY SPECIES            S
 N. ELECTRONS    1.0  NUMBER OF PRIMITIVE GTOS    4
                      NUMBER OF CONTRACTED GTOS   2
                      NUMBER OF CLOSED SHELLS     0
                      OPEN SHELL OCCUPATION       1

  ZNUC SCFIT  TOTAL HF ENERGY   KINETIC ENERGY   VIRIAL THEOREM ACCURACY
   1.0   1   -4.977266687E-01  5.190767460E-01 -1.958869132E+00  1.8E-16

 AAAAAAAAAAAAAAAAAAAAAAAAAAAAAAAAAAAAAAAAAAAAAAAAAAAAAAAAAAAAAAAAAAAAAAAAAAAAAAA

 CHARGE NORMALIZATION FACTOR   1.00000000
 TOTAL ATOMIC CHARGES:
   8.0000000   8.0000000   8.0000000   8.0000000   8.0000000   8.0000000
   8.0000000   8.0000000   8.0000000   8.0000000   8.0000000   8.0000000
   8.0000000   8.0000000   8.0000000   8.0000000   8.0000000   8.0000000
   8.0000000   8.0000000   8.0000000   8.0000000   1.0000000   1.0000000
   1.0000000   1.0000000   1.0000000   1.0000000   1.0000000   1.0000000
   1.0000000   1.0000000   1.0000000   1.0000000   1.0000000   1.0000000
   1.0000000   1.0000000   1.0000000   1.0000000   1.0000000   1.0000000
   1.0000000   1.0000000   1.0000000   1.0000000   1.0000000   1.0000000
   1.0000000   1.0000000   1.0000000   1.0000000   1.0000000   1.0000000
   1.0000000   1.0000000   1.0000000   1.0000000   1.0000000   1.0000000
   1.0000000   1.0000000   1.0000000   1.0000000   1.0000000   1.0000000
 TTTTTTTTTTTTTTTTTTTTTTTTTTTTTT MOQGAD      TELAPSE       15.21 TCPU       14.92
 TTTTTTTTTTTTTTTTTTTTTTTTTTTTTT SHELLXN     TELAPSE       42.63 TCPU       42.32
 TTTTTTTTTTTTTTTTTTTTTTTTTTTTTT MONMO3      TELAPSE       44.27 TCPU       43.95
 NUMERICALLY INTEGRATED DENSITY    220.0000013579
 TTTTTTTTTTTTTTTTTTTTTTTTTTTTTT NUMDFT      TELAPSE       46.85 TCPU       46.54
 CYC   0 ETOT(AU) -1.679321528884E+03 DETOT -1.68E+03 tst  0.00E+00 PX  1.00E+00
 TTTTTTTTTTTTTTTTTTTTTTTTTTTTTT DIIS        TELAPSE       46.86 TCPU       46.55
 TTTTTTTTTTTTTTTTTTTTTTTTTTTTTT FDIK        TELAPSE       47.37 TCPU       47.04
 INSULATING STATE
 TOP OF VALENCE BANDS -    BAND    110; K    1; EIG -4.1638502E-01 AU
 BOTTOM OF VIRTUAL BANDS - BAND    111; K    1; EIG -4.4059267E-02 AU
 DIRECT ENERGY BAND GAP:  10.1315 eV
 TTTTTTTTTTTTTTTTTTTTTTTTTTTTTT PDIG        TELAPSE       47.39 TCPU       47.07
 CHARGE NORMALIZATION FACTOR   1.00000000
 TOTAL ATOMIC CHARGES:
   9.0770587   9.0755359   9.0723168   9.0727503   9.0725679   9.0726926
   9.0769814   9.0771869   9.0745132   9.0766480   9.0767335   9.0748445
   9.0756164   9.0756235   9.0755845   9.0752771   9.0732064   9.0798074
   9.0802879   9.0727470   9.0621006   9.0618174   0.4583204   0.4636251
   0.4633768   0.4586017   0.4605703   0.4639905   0.4609551   0.4634799
   0.4635991   0.4602337   0.4600016   0.4639556   0.4596764   0.4637186
   0.4598287   0.4637489   0.4641374   0.4666230   0.4625998   0.4657518
   0.4624603   0.4656789   0.4634453   0.4664595   0.4613268   0.4677486
   0.4611204   0.4673156   0.4604385   0.4667012   0.4602851   0.4672383
   0.4646075   0.4679705   0.4632707   0.4633576   0.4628275   0.4627177
   0.4632139   0.4682563   0.4577565   0.4597678   0.4597651   0.4575779
 TTTTTTTTTTTTTTTTTTTTTTTTTTTTTT MOQGAD      TELAPSE       47.40 TCPU       47.08
 TTTTTTTTTTTTTTTTTTTTTTTTTTTTTT SHELLXN     TELAPSE       75.74 TCPU       75.42
 TTTTTTTTTTTTTTTTTTTTTTTTTTTTTT MONMO3      TELAPSE       77.30 TCPU       76.97
 NUMERICALLY INTEGRATED DENSITY    220.0000028325
 TTTTTTTTTTTTTTTTTTTTTTTTTTTTTT NUMDFT      TELAPSE       82.07 TCPU       81.74
 CYC   1 ETOT(AU) -1.678015757431E+03 DETOT  1.31E+00 tst  0.00E+00 PX  1.00E+00
 TTTTTTTTTTTTTTTTTTTTTTTTTTTTTT DIIS        TELAPSE       82.19 TCPU       81.85
 DIIS TEST: 0.21305E+01 AT SCF   CYCLE   1 - MIX   30 %
 TTTTTTTTTTTTTTTTTTTTTTTTTTTTTT FDIK        TELAPSE       82.31 TCPU       81.98
 INSULATING STATE
 TOP OF VALENCE BANDS -    BAND    110; K    1; EIG -3.1486240E-01 AU
 BOTTOM OF VIRTUAL BANDS - BAND    111; K    1; EIG  2.1449415E-02 AU
 DIRECT ENERGY BAND GAP:   9.1515 eV
 TTTTTTTTTTTTTTTTTTTTTTTTTTTTTT PDIG        TELAPSE       82.34 TCPU       82.00
 CHARGE NORMALIZATION FACTOR   1.00000000
 TOTAL ATOMIC CHARGES:
   8.8746692   8.8760814   8.8727797   8.8722175   8.8730740   8.8717468
   8.8754642   8.8747900   8.8692296   8.8709926   8.8712378   8.8698115
   8.8699240   8.8720345   8.8719356   8.8711704   8.8634286   8.8712822
   8.8720224   8.8629174   8.8647674   8.8656456   0.5557735   0.5673979
   0.5673549   0.5541741   0.5583825   0.5658057   0.5593129   0.5651379
   0.5667734   0.5568886   0.5579424   0.5667936   0.5564423   0.5666486
   0.5567816   0.5672857   0.5673660   0.5678083   0.5649316   0.5671014
   0.5647424   0.5671898   0.5655704   0.5680506   0.5606157   0.5752941
   0.5603756   0.5728866   0.5594580   0.5718128   0.5591910   0.5742894
   0.5682879   0.5754669   0.5669607   0.5671270   0.5652382   0.5658656
   0.5662782   0.5766955   0.5560874   0.5621708   0.5615418   0.5554784
 TTTTTTTTTTTTTTTTTTTTTTTTTTTTTT MOQGAD      TELAPSE       82.35 TCPU       82.01
 TTTTTTTTTTTTTTTTTTTTTTTTTTTTTT SHELLXN     TELAPSE      110.36 TCPU      110.00
 TTTTTTTTTTTTTTTTTTTTTTTTTTTTTT MONMO3      TELAPSE      111.86 TCPU      111.50
 NUMERICALLY INTEGRATED DENSITY    220.0000031517
 TTTTTTTTTTTTTTTTTTTTTTTTTTTTTT NUMDFT      TELAPSE      116.47 TCPU      116.11
 CYC   2 ETOT(AU) -1.678462144605E+03 DETOT -4.46E-01 tst  1.70E-03 PX  1.19E-01
 TTTTTTTTTTTTTTTTTTTTTTTTTTTTTT DIIS        TELAPSE      116.54 TCPU      116.18
 DIIS TEST: 0.44615E+00 AT SCF   CYCLE   2 - DIIS ACTIVE - HISTORY:     2 CYCLES
 TTTTTTTTTTTTTTTTTTTTTTTTTTTTTT FDIK        TELAPSE      116.67 TCPU      116.30
 INSULATING STATE
 TOP OF VALENCE BANDS -    BAND    110; K    1; EIG -3.5643860E-01 AU
 BOTTOM OF VIRTUAL BANDS - BAND    111; K    1; EIG  2.1113659E-02 AU
 DIRECT ENERGY BAND GAP:  10.2737 eV
 TTTTTTTTTTTTTTTTTTTTTTTTTTTTTT PDIG        TELAPSE      116.69 TCPU      116.32
 CHARGE NORMALIZATION FACTOR   1.00000000
 TOTAL ATOMIC CHARGES:
   8.9439173   8.9444636   8.9415653   8.9413409   8.9415032   8.9415788
   8.9447624   8.9450549   8.9403429   8.9416074   8.9417303   8.9412540
   8.9405633   8.9416767   8.9420132   8.9407749   8.9372252   8.9441392
   8.9443824   8.9367220   8.9322658   8.9322882   0.5218397   0.5319791
   0.5317223   0.5204355   0.5244085   0.5310312   0.5254707   0.5302148
   0.5317758   0.5227348   0.5241939   0.5312423   0.5218969   0.5313426
   0.5219949   0.5315583   0.5316908   0.5330041   0.5292699   0.5322092
   0.5292644   0.5320599   0.5302583   0.5328334   0.5259303   0.5385988
   0.5259233   0.5371009   0.5248079   0.5363052   0.5249162   0.5379283
   0.5319656   0.5386681   0.5308355   0.5305610   0.5295588   0.5297782
   0.5301829   0.5393338   0.5228583   0.5282169   0.5279533   0.5229733
 TTTTTTTTTTTTTTTTTTTTTTTTTTTTTT MOQGAD      TELAPSE      116.70 TCPU      116.33
 TTTTTTTTTTTTTTTTTTTTTTTTTTTTTT SHELLXN     TELAPSE      144.02 TCPU      143.64
 TTTTTTTTTTTTTTTTTTTTTTTTTTTTTT MONMO3      TELAPSE      145.56 TCPU      145.19
 NUMERICALLY INTEGRATED DENSITY    220.0000030874
 TTTTTTTTTTTTTTTTTTTTTTTTTTTTTT NUMDFT      TELAPSE      150.19 TCPU      149.82
 CYC   3 ETOT(AU) -1.678576826236E+03 DETOT -1.15E-01 tst  2.11E-04 PX  4.26E-02
 TTTTTTTTTTTTTTTTTTTTTTTTTTTTTT DIIS        TELAPSE      150.26 TCPU      149.89
 DIIS TEST: 0.14702E-02 AT SCF   CYCLE   3 - DIIS ACTIVE - HISTORY:     3 CYCLES
 TTTTTTTTTTTTTTTTTTTTTTTTTTTTTT FDIK        TELAPSE      150.40 TCPU      149.90
 INSULATING STATE
 TOP OF VALENCE BANDS -    BAND    110; K    1; EIG -3.5458626E-01 AU
 BOTTOM OF VIRTUAL BANDS - BAND    111; K    1; EIG  2.3167045E-02 AU
 DIRECT ENERGY BAND GAP:  10.2792 eV
 TTTTTTTTTTTTTTTTTTTTTTTTTTTTTT PDIG        TELAPSE      150.42 TCPU      149.92
 CHARGE NORMALIZATION FACTOR   1.00000000
 TOTAL ATOMIC CHARGES:
   8.9433076   8.9442521   8.9413549   8.9409011   8.9412805   8.9403181
   8.9441927   8.9438906   8.9377203   8.9401542   8.9401552   8.9390970
   8.9391376   8.9404918   8.9407414   8.9397653   8.9325528   8.9407451
   8.9413709   8.9327937   8.9328378   8.9327234   0.5223135   0.5323409
   0.5322646   0.5210130   0.5249478   0.5312832   0.5259821   0.5306673
   0.5323830   0.5233162   0.5249562   0.5317122   0.5222919   0.5319630
   0.5226938   0.5321953   0.5325812   0.5337424   0.5299916   0.5326992
   0.5299199   0.5326181   0.5310683   0.5334422   0.5267460   0.5390455
   0.5265254   0.5375124   0.5253312   0.5369066   0.5254531   0.5384148
   0.5335265   0.5403627   0.5320735   0.5319039   0.5306347   0.5310496
   0.5315032   0.5408410   0.5233476   0.5286858   0.5285297   0.5234356
 TTTTTTTTTTTTTTTTTTTTTTTTTTTTTT MOQGAD      TELAPSE      150.43 TCPU      149.93
 TTTTTTTTTTTTTTTTTTTTTTTTTTTTTT SHELLXN     TELAPSE      177.70 TCPU      177.20
 TTTTTTTTTTTTTTTTTTTTTTTTTTTTTT MONMO3      TELAPSE      179.22 TCPU      178.72
 NUMERICALLY INTEGRATED DENSITY    220.0000031184
 TTTTTTTTTTTTTTTTTTTTTTTTTTTTTT NUMDFT      TELAPSE      183.73 TCPU      183.23
 CYC   4 ETOT(AU) -1.678577058138E+03 DETOT -2.32E-04 tst  4.17E-07 PX  2.18E-03
 TTTTTTTTTTTTTTTTTTTTTTTTTTTTTT DIIS        TELAPSE      183.80 TCPU      183.30
 DIIS TEST: 0.78141E-04 AT SCF   CYCLE   4 - DIIS ACTIVE - HISTORY:     4 CYCLES
 TTTTTTTTTTTTTTTTTTTTTTTTTTTTTT FDIK        TELAPSE      183.91 TCPU      183.39
 INSULATING STATE
 TOP OF VALENCE BANDS -    BAND    110; K    1; EIG -3.5464138E-01 AU
 BOTTOM OF VIRTUAL BANDS - BAND    111; K    1; EIG  2.3328798E-02 AU
 DIRECT ENERGY BAND GAP:  10.2851 eV
 TTTTTTTTTTTTTTTTTTTTTTTTTTTTTT PDIG        TELAPSE      183.93 TCPU      183.42
 CHARGE NORMALIZATION FACTOR   1.00000000
 TOTAL ATOMIC CHARGES:
   8.9425522   8.9428496   8.9399844   8.9398715   8.9397730   8.9402283
   8.9432936   8.9435295   8.9393885   8.9404096   8.9406485   8.9402367
   8.9393146   8.9405089   8.9408929   8.9395717   8.9361746   8.9427523
   8.9431083   8.9357137   8.9303872   8.9305094   0.5225258   0.5325994
   0.5323658   0.5212522   0.5251694   0.5316526   0.5261915   0.5308681
   0.5324620   0.5235690   0.5249190   0.5317644   0.5225261   0.5321051
   0.5227325   0.5323159   0.5323134   0.5335609   0.5298228   0.5328427
   0.5297694   0.5327797   0.5309315   0.5334041   0.5266374   0.5391451
   0.5265574   0.5376575   0.5253434   0.5370225   0.5255042   0.5385876
   0.5326362   0.5392064   0.5315458   0.5313012   0.5301448   0.5306510
   0.5306889   0.5399363   0.5237322   0.5290159   0.5287541   0.5237897
 TTTTTTTTTTTTTTTTTTTTTTTTTTTTTT MOQGAD      TELAPSE      183.94 TCPU      183.43
 TTTTTTTTTTTTTTTTTTTTTTTTTTTTTT SHELLXN     TELAPSE      211.24 TCPU      210.72
 TTTTTTTTTTTTTTTTTTTTTTTTTTTTTT MONMO3      TELAPSE      212.76 TCPU      212.25
 NUMERICALLY INTEGRATED DENSITY    220.0000030959
 TTTTTTTTTTTTTTTTTTTTTTTTTTTTTT NUMDFT      TELAPSE      217.32 TCPU      216.80
 CYC   5 ETOT(AU) -1.678577062386E+03 DETOT -4.25E-06 tst  8.95E-08 PX  1.88E-03
 TTTTTTTTTTTTTTTTTTTTTTTTTTTTTT DIIS        TELAPSE      217.39 TCPU      216.88
 DIIS TEST: 0.65010E-04 AT SCF   CYCLE   5 - DIIS ACTIVE - HISTORY:     5 CYCLES
 TTTTTTTTTTTTTTTTTTTTTTTTTTTTTT FDIK        TELAPSE      217.51 TCPU      216.99
 INSULATING STATE
 TOP OF VALENCE BANDS -    BAND    110; K    1; EIG -3.5462426E-01 AU
 BOTTOM OF VIRTUAL BANDS - BAND    111; K    1; EIG  2.3349924E-02 AU
 DIRECT ENERGY BAND GAP:  10.2852 eV
 TTTTTTTTTTTTTTTTTTTTTTTTTTTTTT PDIG        TELAPSE      217.54 TCPU      217.01
 CHARGE NORMALIZATION FACTOR   1.00000000
 TOTAL ATOMIC CHARGES:
   8.9429941   8.9437290   8.9408160   8.9405234   8.9407127   8.9403339
   8.9438537   8.9438165   8.9384215   8.9402671   8.9403158   8.9395420
   8.9391926   8.9404969   8.9407642   8.9396678   8.9341913   8.9417083
   8.9421795   8.9340941   8.9318832   8.9318765   0.5223602   0.5324723
   0.5322905   0.5210601   0.5249937   0.5314491   0.5260376   0.5307377
   0.5323991   0.5233862   0.5248950   0.5317354   0.5223376   0.5320053
   0.5226346   0.5322318   0.5324678   0.5336674   0.5299049   0.5327595
   0.5298607   0.5327092   0.5310081   0.5334365   0.5266587   0.5391436
   0.5265081   0.5376004   0.5252897   0.5369993   0.5254522   0.5385316
   0.5331159   0.5398426   0.5317943   0.5315978   0.5303835   0.5308457
   0.5311381   0.5404694   0.5234783   0.5287880   0.5285777   0.5235642
 TTTTTTTTTTTTTTTTTTTTTTTTTTTTTT MOQGAD      TELAPSE      217.54 TCPU      217.02
 TTTTTTTTTTTTTTTTTTTTTTTTTTTTTT SHELLXN     TELAPSE      244.84 TCPU      244.31
 TTTTTTTTTTTTTTTTTTTTTTTTTTTTTT MONMO3      TELAPSE      246.36 TCPU      245.82
 NUMERICALLY INTEGRATED DENSITY    220.0000031086
 TTTTTTTTTTTTTTTTTTTTTTTTTTTTTT NUMDFT      TELAPSE      250.89 TCPU      250.35
 CYC   6 ETOT(AU) -1.678577075203E+03 DETOT -1.28E-05 tst  2.19E-08 PX  8.84E-04
 TTTTTTTTTTTTTTTTTTTTTTTTTTTTTT DIIS        TELAPSE      250.97 TCPU      250.43
 DIIS TEST: 0.32058E-05 AT SCF   CYCLE   6 - DIIS ACTIVE - HISTORY:     6 CYCLES
 TTTTTTTTTTTTTTTTTTTTTTTTTTTTTT FDIK        TELAPSE      251.09 TCPU      250.53
 INSULATING STATE
 TOP OF VALENCE BANDS -    BAND    110; K    1; EIG -3.5460242E-01 AU
 BOTTOM OF VIRTUAL BANDS - BAND    111; K    1; EIG  2.3364670E-02 AU
 DIRECT ENERGY BAND GAP:  10.2850 eV
 TTTTTTTTTTTTTTTTTTTTTTTTTTTTTT PDIG        TELAPSE      251.11 TCPU      250.56
 CHARGE NORMALIZATION FACTOR   1.00000000
 TOTAL ATOMIC CHARGES:
   8.9429632   8.9436096   8.9407219   8.9404284   8.9405708   8.9402669
   8.9437831   8.9437106   8.9384908   8.9402889   8.9403875   8.9396287
   8.9392048   8.9405071   8.9408196   8.9396730   8.9341906   8.9416447
   8.9421375   8.9341075   8.9316830   8.9316723   0.5223912   0.5324722
   0.5323199   0.5211090   0.5250356   0.5314563   0.5260702   0.5307566
   0.5324362   0.5234332   0.5249296   0.5317487   0.5223768   0.5320203
   0.5226901   0.5322522   0.5324726   0.5336723   0.5298993   0.5327791
   0.5298446   0.5327042   0.5310050   0.5334347   0.5266829   0.5391258
   0.5265247   0.5375898   0.5252978   0.5369786   0.5254663   0.5385159
   0.5331300   0.5398543   0.5318299   0.5316313   0.5304101   0.5308739
   0.5311573   0.5404651   0.5235449   0.5288486   0.5286450   0.5236272
 TTTTTTTTTTTTTTTTTTTTTTTTTTTTTT MOQGAD      TELAPSE      251.12 TCPU      250.57
 TTTTTTTTTTTTTTTTTTTTTTTTTTTTTT SHELLXN     TELAPSE      278.42 TCPU      277.86
 TTTTTTTTTTTTTTTTTTTTTTTTTTTTTT MONMO3      TELAPSE      279.94 TCPU      279.38
 NUMERICALLY INTEGRATED DENSITY    220.0000031079
 TTTTTTTTTTTTTTTTTTTTTTTTTTTTTT NUMDFT      TELAPSE      284.50 TCPU      283.95
 CYC   7 ETOT(AU) -1.678577075417E+03 DETOT -2.14E-07 tst  3.65E-10 PX  9.13E-05
 TTTTTTTTTTTTTTTTTTTTTTTTTTTTTT DIIS        TELAPSE      284.58 TCPU      284.02
 DIIS TEST: 0.12968E-06 AT SCF   CYCLE   7 - DIIS ACTIVE - HISTORY:     7 CYCLES
 TTTTTTTTTTTTTTTTTTTTTTTTTTTTTT FDIK        TELAPSE      284.68 TCPU      284.10
 INSULATING STATE
 TOP OF VALENCE BANDS -    BAND    110; K    1; EIG -3.5461543E-01 AU
 BOTTOM OF VIRTUAL BANDS - BAND    111; K    1; EIG  2.3360594E-02 AU
 DIRECT ENERGY BAND GAP:  10.2853 eV
 TTTTTTTTTTTTTTTTTTTTTTTTTTTTTT PDIG        TELAPSE      284.70 TCPU      284.12
 CHARGE NORMALIZATION FACTOR   1.00000000
 TOTAL ATOMIC CHARGES:
   8.9429187   8.9436560   8.9407377   8.9404555   8.9406418   8.9402907
   8.9437817   8.9437656   8.9384052   8.9402202   8.9402733   8.9395168
   8.9391495   8.9404508   8.9407073   8.9396187   8.9342593   8.9417397
   8.9421915   8.9341420   8.9317834   8.9317773   0.5223916   0.5325036
   0.5323094   0.5210897   0.5250327   0.5314701   0.5260640   0.5307632
   0.5324146   0.5234213   0.5249230   0.5317524   0.5223708   0.5320329
   0.5226669   0.5322489   0.5324883   0.5336881   0.5299231   0.5327894
   0.5298839   0.5327330   0.5310325   0.5334568   0.5266873   0.5391654
   0.5265370   0.5376218   0.5253180   0.5370229   0.5254810   0.5385487
   0.5331066   0.5398247   0.5317962   0.5315972   0.5303950   0.5308587
   0.5311365   0.5404543   0.5235060   0.5288134   0.5286046   0.5235918
 TTTTTTTTTTTTTTTTTTTTTTTTTTTTTT MOQGAD      TELAPSE      284.71 TCPU      284.13
 TTTTTTTTTTTTTTTTTTTTTTTTTTTTTT SHELLXN     TELAPSE      312.00 TCPU      311.42
 +++ ENERGIES IN A.U. +++
 ::: EXT EL-POLE                                  -1.3780484397070E+03
 ::: EXT EL-SPHEROPOLE                             1.6015141699464E+01
 ::: BIELET ZONE E-E                               1.9423914995517E+03
 ::: TOTAL E-E                                     5.8035820154415E+02
 ::: TOTAL E-N + N-E                              -3.6022637192112E+03
 ::: TOTAL N-N                                    -1.9867378376106E+02
 ::: KINETIC ENERGY                                1.6679388421151E+03
 ::: PSEUDO TOTAL   ENERGY                        -1.5526404593130E+03
 ::: VIRIAL COEFFICIENT                            1.0358005104085E+00
 TTTTTTTTTTTTTTTTTTTTTTTTTTTTTT MONMO3      TELAPSE      313.55 TCPU      312.97
 NUMERICALLY INTEGRATED DENSITY    220.0000031081
 TTTTTTTTTTTTTTTTTTTTTTTTTTTTTT NUMDFT      TELAPSE      318.07 TCPU      317.49
 CYC   8 ETOT(AU) -1.678577075472E+03 DETOT -5.46E-08 tst  1.61E-10 PX  9.13E-05

 == SCF ENDED - CONVERGENCE ON ENERGY      E(AU) -1.6785770754718E+03 CYCLES   8


 ENERGY EXPRESSION=HARTREE+FOCK EXCH*0.00000+(HSE-3c     EXCH)*1.00000+PBEh-3c    CORR


 TOTAL ENERGY(DFT)(AU)(  8) -1.6785770754718E+03 DE-5.5E-08 tester 1.6E-10
 TTTTTTTTTTTTTTTTTTTTTTTTTTTTTT EDFT        TELAPSE      318.07 TCPU      317.49
 
 INFORMATION **** DFTD3 ENERGY **** CALCULATE DFTD3 ENERGY

           DFT-D V3(BJ)
 DF                                         hse3c     
 parameters
 s6       :    1.0000
 s8       :    0.0000
 a1       :    0.4411
 a2       :    4.5182
 k1 k3    :   16.0000   -4.0000
 Cutoff   :   50.2022
 CN-Cutoff:   21.1671
 
 Edisp /kcal,au:   -33.8937 -0.05401299

 E6    /kcal :   -35.6993
 E8    /kcal :     0.0000
 E6(ABC) "   :   1.805670
 
 INFORMATION **** DFTD3 ENERGY **** NORMAL TERMINATION OF DFTD3 MODULE

 GCP ENERGY CALCULATION
  level           hse3c               basis:hse3c
  Nbf            418
  Atoms           66

  Parameters: 
  sigma     1.0000
  eta       1.4086
  alpha     0.2908
  beta      1.9526

  dmp_scal      4.0000
  dmp_exp       6.0000
 cutoffs: 
   distance [bohr] 60.0
   noise    [a.u.] 2.2E-16
 SR-damping   T
 ** gCP correction **
  Egcp:        0.2893811626 / (a.u.) ||     181.5894 / (kcal/mol)
 INFORMATION **** GCP **** NORMAL TERMINATION OF GCP MODULE

 *******************************************************************************

 DFT-D3-GCP DISPERSION AND COUNTERPOISE CORRECTION

 D3 DISPERSION ENERGY (AU)      -5.4012989001965E-02
 GCP ENERGY (AU)                 2.8938116257775E-01
 TOTAL ENERGY + DISP + GCP (AU) -1.6783417072982E+03

 *******************************************************************************

 EIGENVECTORS IN FORTRAN UNIT  8
 TTTTTTTTTTTTTTTTTTTTTTTTTTTTTT END         TELAPSE      319.75 TCPU      319.13
 EEEEEEEEEE TERMINATION  DATE 25 03 2019 TIME 17:58:01.0
NODE    0 CPU TIME =       319.135
NODE    1 CPU TIME =       319.258
NODE    2 CPU TIME =       319.301
NODE    3 CPU TIME =       319.272
NODE    4 CPU TIME =       319.309
NODE    5 CPU TIME =       319.279
NODE    6 CPU TIME =       319.247
NODE    7 CPU TIME =       319.055
    TOTAL CPU TIME =      2553.855
