# Supplementary material for: Liquid water contains the building blocks of diverse ice phases
Source: Nat Commun. 2020 Nov 13;11:5757. doi: 10.1038/s41467-020-19606-y (PMC7666157; doi:10.1038/s41467-020-19606-y)
Supplement: Supplementary file 4 — Supplementary Data 1 [file 41467_2020_19606_MOESM4_ESM.zip › SI/hse3c/NON/POSCAR]

 H  O 
 1.0000000000000000
     8.7818633599999991    0.0000000000000000    0.0000000000000000
    -0.9199060786266647    8.7526567406115579    0.0000000000000000
    -3.9202713049178119   -4.3898643279583558    9.6290015754116229
  44  22
Direct
  0.1579770370735000  0.3870468119733000  0.0507455438963900
  0.6077116120602001  0.8362065472387000  0.9487992047885401
  0.0273124542951700  0.4956022418637001  0.0288027975317700
  0.8595580537671000  0.8667009005895000  0.0948983777217400
  0.7795297844144999  0.4271662266760000  0.8438494429312999
  0.8328697769333000  0.6157873049539001  0.9505955389123901
  0.2632441694990000  0.5245893930930000  0.5855540177126000
  0.3427588272171000  0.4037017516132000  0.4977800792555000
  0.7270827300827001  0.4749950620805000  0.4146134420825000
  0.6479057708020000  0.5968643562913001  0.5023566968884000
  0.5247027614151001  0.2686992467347000  0.5857039308906999
  0.5762904463092000  0.3575935644242000  0.5001010349727000
  0.4680063285011000  0.7308668415242000  0.4135279109380000
  0.4144851900363000  0.6433482389125000  0.4993660558856000
  0.0169553248381700  0.1426056960931000  0.1794108453178000
  0.0075992152910240  0.0103150460087100  0.0388967410732100
  0.9745425878367701  0.8572499557790000  0.8202650961746000
  0.8525305954029000  0.9782386404844300  0.8207671860721000
  0.5317659127701000  0.6578820862078000  0.1797462461472000
  0.6539715262719001  0.5378870263885001  0.1804935489283000
  0.3390033308887000  0.4603685170226000  0.8194829260189000
  0.4692208293769000  0.4702613597096000  0.9609008357127700
  0.1279088683864999  0.1331636090684999  0.9069353387463799
  0.2659023173305000  0.2713168663562000  0.9055715728227700
  0.4983409883394000  0.9660933361232100  0.9706190907856200
  0.3820962493584000  0.1644995050493000  0.0497854307643000
  0.7204264926407000  0.7265565081276000  0.0932638165917600
  0.5937782437503001  0.9471852384843699  0.8041356938006000
  0.1045597077604000  0.4014268291846000  0.3453489247817000
  0.9432387099100199  0.6001153654601000  0.8039271791454000
  0.4338897518233000  0.0804646678238300  0.1547400961686000
  0.2297132844535000  0.0190469911266200  0.2120562770592000
  0.4002842561634000  0.1117248314517000  0.3459977275443000
  0.6139124660840001  0.1632726096083000  0.7471656951280000
  0.5929026376562999  0.8898672432251999  0.6548630746556000
  0.8856989468183001  0.5981810402942001  0.6543718012990001
  0.5190216064098000  0.3060261699552000  0.7869418777546000
  0.0466565805235900  0.4008347871505000  0.1963306426198000
  0.8317427100952000  0.3844374229308000  0.2536752210339000
  0.6380273229512000  0.2972143268349000  0.1984230216152000
  0.2900677809164000  0.6429573498687999  0.1974933088709000
  0.1586589178170000  0.6134201301477999  0.7467893573177000
  0.3793688795338000  0.8362491464729001  0.2530964729856000
  0.3518266195113000  0.7015080537559000  0.8012343446461000
  0.3930758656676000  0.3910429244738000  0.8653293606025000
  0.2255747494633000  0.2319869186038000  0.9635982229680600
  0.0130396530535100  0.3481446444764000  0.2508217802831000
  0.6015122817891000  0.6062565037361001  0.1329760019149000
  0.7617282863275000  0.7688238472855000  0.0367883268688500
  0.5987160058023000  0.2724736659729000  0.7452221495204000
  0.5161789239765999  0.8762999538587000  0.8983320523690002
  0.3495053721930000  0.0200883700440700  0.2513742570860000
  0.9772920700949200  0.6514226332697000  0.7488754638953000
  0.0263620965246900  0.0275282779593200  0.1345116333516000
  0.5084174083674000  0.7189492801941000  0.5025539547028000
  0.4829459801839000  0.2811155443536000  0.4969647719916001
  0.6461833588507000  0.9810851843431500  0.7495143358706000
  0.7145866316759000  0.5133615549389000  0.5035702386420999
  0.7237353111518000  0.4056816025853000  0.2551981710755000
  0.2757357949445999  0.4868070996503000  0.4966331277946999
  0.8772184938871000  0.5260866318160000  0.9028323070830899
  0.2668407756754000  0.5924255493199000  0.7455835099428000
  0.1166141891468000  0.4776717941732000  0.1010952540611000
  0.4737174023464000  0.1220301753683000  0.0971506676176800
  0.9688759898569601  0.9732129178982499  0.8671640339555000
  0.3990757557044000  0.7280360815160001  0.2542869124130000
