# Supplementary material for: Liquid water contains the building blocks of diverse ice phases
Source: Nat Commun. 2020 Nov 13;11:5757. doi: 10.1038/s41467-020-19606-y (PMC7666157; doi:10.1038/s41467-020-19606-y)
Supplement: Supplementary file 4 — Supplementary Data 1 [file 41467_2020_19606_MOESM4_ESM.zip › SI/hse3c/NON/geom_p1.cif]

data_NON-hse3c
_cell_length_a       8.78186
_cell_length_b       8.80087
_cell_length_c       11.2853
_cell_angle_alpha    110.521
_cell_angle_beta     110.327
_cell_angle_gamma    95.9998

_symmetry_space_group_name_H-M    "P 1"
_symmetry_int_tables_number       1

loop_
  _symmetry_equiv_pos_as_xyz
  'x, y, z'

loop_
  _atom_site_label
  _atom_site_occupancy
  _atom_site_fract_x
  _atom_site_fract_y
  _atom_site_fract_z
  _atom_site_thermal_displace_type
  _atom_site_B_iso_or_equiv
  _atom_site_type_symbol
  H1       1.0000 0.15798  0.38705  0.05075  Biso   1.000  H
  H2       1.0000 0.60771  0.83621  0.94880  Biso   1.000  H
  H3       1.0000 0.02731  0.49560  0.02880  Biso   1.000  H
  H4       1.0000 0.85956  0.86670  0.09490  Biso   1.000  H
  H5       1.0000 0.77953  0.42717  0.84385  Biso   1.000  H
  H6       1.0000 0.83287  0.61579  0.95060  Biso   1.000  H
  H7       1.0000 0.26324  0.52459  0.58555  Biso   1.000  H
  H8       1.0000 0.34276  0.40370  0.49778  Biso   1.000  H
  H9       1.0000 0.72708  0.47500  0.41461  Biso   1.000  H
  H10      1.0000 0.64791  0.59686  0.50236  Biso   1.000  H
  H11      1.0000 0.52470  0.26870  0.58570  Biso   1.000  H
  H12      1.0000 0.57629  0.35759  0.50010  Biso   1.000  H
  H13      1.0000 0.46801  0.73087  0.41353  Biso   1.000  H
  H14      1.0000 0.41449  0.64335  0.49937  Biso   1.000  H
  H15      1.0000 0.01696  0.14261  0.17941  Biso   1.000  H
  H16      1.0000 0.00760  0.01032  0.03890  Biso   1.000  H
  H17      1.0000 0.97454  0.85725  0.82027  Biso   1.000  H
  H18      1.0000 0.85253  0.97824  0.82077  Biso   1.000  H
  H19      1.0000 0.53177  0.65788  0.17975  Biso   1.000  H
  H20      1.0000 0.65397  0.53789  0.18049  Biso   1.000  H
  H21      1.0000 0.33900  0.46037  0.81948  Biso   1.000  H
  H22      1.0000 0.46922  0.47026  0.96090  Biso   1.000  H
  H23      1.0000 0.12791  0.13316  0.90694  Biso   1.000  H
  H24      1.0000 0.26590  0.27132  0.90557  Biso   1.000  H
  H25      1.0000 0.49834  0.96609  0.97062  Biso   1.000  H
  H26      1.0000 0.38210  0.16450  0.04979  Biso   1.000  H
  H27      1.0000 0.72043  0.72656  0.09326  Biso   1.000  H
  H28      1.0000 0.59378  0.94719  0.80414  Biso   1.000  H
  H29      1.0000 0.10456  0.40143  0.34535  Biso   1.000  H
  H30      1.0000 0.94324  0.60012  0.80393  Biso   1.000  H
  H31      1.0000 0.43389  0.08046  0.15474  Biso   1.000  H
  H32      1.0000 0.22971  0.01905  0.21206  Biso   1.000  H
  H33      1.0000 0.40028  0.11172  0.34600  Biso   1.000  H
  H34      1.0000 0.61391  0.16327  0.74717  Biso   1.000  H
  H35      1.0000 0.59290  0.88987  0.65486  Biso   1.000  H
  H36      1.0000 0.88570  0.59818  0.65437  Biso   1.000  H
  H37      1.0000 0.51902  0.30603  0.78694  Biso   1.000  H
  H38      1.0000 0.04666  0.40083  0.19633  Biso   1.000  H
  H39      1.0000 0.83174  0.38444  0.25368  Biso   1.000  H
  H40      1.0000 0.63803  0.29721  0.19842  Biso   1.000  H
  H41      1.0000 0.29007  0.64296  0.19749  Biso   1.000  H
  H42      1.0000 0.15866  0.61342  0.74679  Biso   1.000  H
  H43      1.0000 0.37937  0.83625  0.25310  Biso   1.000  H
  H44      1.0000 0.35183  0.70151  0.80123  Biso   1.000  H
  O1       1.0000 0.39308  0.39104  0.86533  Biso   1.000  O
  O2       1.0000 0.22557  0.23199  0.96360  Biso   1.000  O
  O3       1.0000 0.01304  0.34814  0.25082  Biso   1.000  O
  O4       1.0000 0.60151  0.60626  0.13298  Biso   1.000  O
  O5       1.0000 0.76173  0.76882  0.03679  Biso   1.000  O
  O6       1.0000 0.59872  0.27247  0.74522  Biso   1.000  O
  O7       1.0000 0.51618  0.87630  0.89833  Biso   1.000  O
  O8       1.0000 0.34951  0.02009  0.25137  Biso   1.000  O
  O9       1.0000 0.97729  0.65142  0.74888  Biso   1.000  O
  O10      1.0000 0.02636  0.02753  0.13451  Biso   1.000  O
  O11      1.0000 0.50842  0.71895  0.50255  Biso   1.000  O
  O12      1.0000 0.48295  0.28112  0.49696  Biso   1.000  O
  O13      1.0000 0.64618  0.98109  0.74951  Biso   1.000  O
  O14      1.0000 0.71459  0.51336  0.50357  Biso   1.000  O
  O15      1.0000 0.72374  0.40568  0.25520  Biso   1.000  O
  O16      1.0000 0.27574  0.48681  0.49663  Biso   1.000  O
  O17      1.0000 0.87722  0.52609  0.90283  Biso   1.000  O
  O18      1.0000 0.26684  0.59243  0.74558  Biso   1.000  O
  O19      1.0000 0.11661  0.47767  0.10110  Biso   1.000  O
  O20      1.0000 0.47372  0.12203  0.09715  Biso   1.000  O
  O21      1.0000 0.96888  0.97321  0.86716  Biso   1.000  O
  O22      1.0000 0.39908  0.72804  0.25429  Biso   1.000  O
