# Supplementary material for: Liquid water contains the building blocks of diverse ice phases
Source: Nat Commun. 2020 Nov 13;11:5757. doi: 10.1038/s41467-020-19606-y (PMC7666157; doi:10.1038/s41467-020-19606-y)
Supplement: Supplementary file 4 — Supplementary Data 1 [file 41467_2020_19606_MOESM4_ESM.zip › SI/hse3c/NON/geom_sym.d12]

CRYSTAL
0 0 0
1
   8.78186336    8.80086514   11.28526062  110.52098900  110.32713400   95.99977200
66
 8    0.399075755704400   0.728036081516000   0.254286912413000       ! O
 8    0.598716005802300   0.272473665972900   0.745222149520400       ! O
 8    0.013039653053510   0.348144644476400   0.250821780283100       ! O
 8    0.977292070094920   0.651422633269700   0.748875463895300       ! O
 8    0.349505372193000   0.020088370044070   0.251374257086000       ! O
 8    0.646183358850700   0.981085184343150   0.749514335870600       ! O
 8    0.723735311151800   0.405681602585300   0.255198171075500       ! O
 8    0.266840775675400   0.592425549319900   0.745583509942800       ! O
 8    0.473717402346400   0.122030175368300   0.097150667617680       ! O
 8    0.516178923976600   0.876299953858700   0.898332052369000       ! O
 8    0.116614189146800   0.477671794173200   0.101095254061100       ! O
 8    0.877218493887100   0.526086631816000   0.902832307083090       ! O
 8    0.275735794944600   0.486807099650300   0.496633127794700       ! O
 8    0.714586631675900   0.513361554938900   0.503570238642100       ! O
 8    0.482945980183900   0.281115544353600   0.496964771991600       ! O
 8    0.508417408367400   0.718949280194100   0.502553954702800       ! O
 8    0.026362096524690   0.027528277959320   0.134511633351600       ! O
 8    0.968875989856960   0.973212917898250   0.867164033955500       ! O
 8    0.601512281789100   0.606256503736100   0.132976001914900       ! O
 8    0.393075865667600   0.391042924473800   0.865329360602500       ! O
 8    0.225574749463300   0.231986918603800   0.963598222968060       ! O
 8    0.761728286327500   0.768823847285500   0.036788326868850       ! O
 1    0.379368879533800   0.836249146472900   0.253096472985600       ! H
 1    0.290067780916400   0.642957349868800   0.197493308870900       ! H
 1    0.519021606409800   0.306026169955200   0.786941877754600       ! H
 1    0.613912466084000   0.163272609608300   0.747165695128000       ! H
 1    0.104559707760400   0.401426829184600   0.345348924781700       ! H
 1    0.046656580523590   0.400834787150500   0.196330642619800       ! H
 1    0.885698946818300   0.598181040294200   0.654371801299000       ! H
 1    0.943238709910020   0.600115365460100   0.803927179145400       ! H
 1    0.229713284453500   0.019046991126620   0.212056277059200       ! H
 1    0.400284256163400   0.111724831451700   0.345997727544300       ! H
 1    0.592902637656300   0.889867243225200   0.654863074655600       ! H
 1    0.593778243750300   0.947185238484370   0.804135693800600       ! H
 1    0.831742710095200   0.384437422930800   0.253675221033900       ! H
 1    0.638027322951200   0.297214326834900   0.198423021615200       ! H
 1    0.158658917817000   0.613420130147800   0.746789357317700       ! H
 1    0.351826619511300   0.701508053755900   0.801234344646100       ! H
 1    0.433889751823300   0.080464667823830   0.154740096168600       ! H
 1    0.382096249358400   0.164499505049300   0.049785430764300       ! H
 1    0.498340988339400   0.966093336123210   0.970619090785620       ! H
 1    0.607711612060200   0.836206547238700   0.948799204788540       ! H
 1    0.027312454295170   0.495602241863700   0.028802797531770       ! H
 1    0.157977037073500   0.387046811973300   0.050745543896390       ! H
 1    0.779529784414500   0.427166226676000   0.843849442931300       ! H
 1    0.832869776933300   0.615787304953900   0.950595538912390       ! H
 1    0.263244169499000   0.524589393093000   0.585554017712600       ! H
 1    0.342758827217100   0.403701751613200   0.497780079255500       ! H
 1    0.727082730082700   0.474995062080500   0.414613442082500       ! H
 1    0.647905770802000   0.596864356291300   0.502356696888400       ! H
 1    0.524702761415100   0.268699246734700   0.585703930890700       ! H
 1    0.576290446309200   0.357593564424200   0.500000000000000       ! H
 1    0.468006328501100   0.730866841524200   0.413527910938000       ! H
 1    0.414485190036300   0.643348238912500   0.499366055885600       ! H
 1    0.016955324838170   0.142605696093100   0.179410845317800       ! H
 1    0.007599215291024   0.010315046008710   0.038896741073210       ! H
 1    0.974542587836770   0.857249955779000   0.820265096174600       ! H
 1    0.852530595402900   0.978238640484430   0.820767186072100       ! H
 1    0.531765912770100   0.657882086207800   0.179746246147200       ! H
 1    0.653971526271900   0.537887026388500   0.180493548928300       ! H
 1    0.339003330888700   0.460368517022600   0.819482926018900       ! H
 1    0.469220829376900   0.470261359709600   0.960900835712770       ! H
 1    0.127908868386500   0.133163609068500   0.906935338746380       ! H
 1    0.265902317330500   0.271316866356200   0.905571572822770       ! H
 1    0.859558053767100   0.866700900589500   0.094898377721740       ! H
 1    0.720426492640700   0.726556508127600   0.093263816591760       ! H
