# Supplementary material for: Liquid water contains the building blocks of diverse ice phases
Source: Nat Commun. 2020 Nov 13;11:5757. doi: 10.1038/s41467-020-19606-y (PMC7666157; doi:10.1038/s41467-020-19606-y)
Supplement: Supplementary file 4 — Supplementary Data 1 [file 41467_2020_19606_MOESM4_ESM.zip › SI/hse3c/14_2_48453/geom_sym.cif]

#######################################################################
#
#                 Cambridge Crystallographic Data Centre
#                                CCDC 
#
#######################################################################
#
# If this CIF has been generated from an entry in the Cambridge 
# Structural Database, then it will include bibliographic, chemical, 
# crystal, experimental, refinement or atomic coordinate data resulting 
# from the CCDC's data processing and validation procedures.
#
#######################################################################

data_14_2_48453-hse3c
_symmetry_cell_setting           orthorhombic
_symmetry_space_group_name_H-M   'P n n m'
_symmetry_Int_Tables_number      58
_space_group_name_Hall           '-P 2 2n'
loop_
_symmetry_equiv_pos_site_id
_symmetry_equiv_pos_as_xyz
1 x,y,z
2 -x,-y,z
3 1/2-x,1/2+y,1/2-z
4 1/2+x,1/2-y,1/2-z
5 -x,-y,-z
6 x,y,-z
7 1/2+x,1/2-y,1/2+z
8 1/2-x,1/2+y,1/2+z
_cell_length_a                   6.99717851
_cell_length_b                   6.99968413
_cell_length_c                   4.45730702
_cell_angle_alpha                90.000000
_cell_angle_beta                 90.000000
_cell_angle_gamma                90.000000
_cell_volume                     218.31
loop_
_atom_site_label
_atom_site_type_symbol
_atom_site_fract_x
_atom_site_fract_y
_atom_site_fract_z
O1 O 0.09808117356556 0.2605166805349 0.000000000000
H3 H 0.1454428378445 0.3280970415591 -0.1793702191973
O2 O -0.2470375244383 0.09611313800919 0.000000000000
H4 H -0.2080532614081 -0.03924651745546 0.000000000000
H5 H -0.1253425015040 0.1675572049437 0.000000000000

#END
