# Supplementary material for: Liquid water contains the building blocks of diverse ice phases
Source: Nat Commun. 2020 Nov 13;11:5757. doi: 10.1038/s41467-020-19606-y (PMC7666157; doi:10.1038/s41467-020-19606-y)
Supplement: Supplementary file 4 — Supplementary Data 1 [file 41467_2020_19606_MOESM4_ESM.zip › SI/hse3c/14_2_48453/hse3c/INPUT]

!drive by JGB
CRYSTAL
0 0 0
58
   6.99717851    6.99968413    4.45730702
5
 8    0.098081173565560   0.260516680534900   0.000000000000000       ! O
 8    0.752962475561700   0.096113138009190   0.000000000000000       ! O
 1    0.145442837844500   0.328097041559100   0.820629780802700       ! H
 1    0.791946738591900   0.960753482544540   0.000000000000000       ! H
 1    0.874657498496000   0.167557204943700   0.000000000000000       ! H
BASISSET
def2-mSVP
DFT
HSE-3c
END 
LDREMO
10
BIPOSIZE
60000000
EXCHSIZE
40000000
SHRINK
0 0 
2 2 2
END
