# Supplementary material for: Liquid water contains the building blocks of diverse ice phases
Source: Nat Commun. 2020 Nov 13;11:5757. doi: 10.1038/s41467-020-19606-y (PMC7666157; doi:10.1038/s41467-020-19606-y)
Supplement: Supplementary file 5 — Supplementary Software 1 [file 41467_2020_19606_MOESM5_ESM.zip]

Archive with 85 entries (68 files):
- code/
- code/LICENSE
- code/install.sh
- code/ASAP-logo.png
- code/README.md
- code/setup.py
- code/asaplib/
- code/asaplib/cluster/
- code/asaplib/cluster/__init__.py
- code/asaplib/cluster/ml_cluster_tools.py
- code/asaplib/cluster/ml_cluster_fit.py
- code/asaplib/cluster/ml_cluster_base.py
- code/asaplib/.DS_Store
- code/asaplib/plot/
- code/asaplib/plot/plotters.py
- code/asaplib/plot/__init__.py
- code/asaplib/plot/plot_styles.py
- code/asaplib/plot/plot_colors.py
- code/asaplib/fit/
- code/asaplib/fit/krr.py
- code/asaplib/fit/__init__.py
- code/asaplib/fit/getscore.py
- code/asaplib/fit/ridgeregression.py
- code/asaplib/fit/sparse_krr_wrapper.py
- code/asaplib/fit/base.py
- code/asaplib/util/
- code/asaplib/util/util_gettcv.py
- code/asaplib/util/__init__.py
- code/asaplib/util/util_fft.py
- code/asaplib/compressor/
- code/asaplib/compressor/.DS_Store
- code/asaplib/compressor/sparsifier.py
- code/asaplib/compressor/fps.py
- code/asaplib/compressor/__init__.py
- code/asaplib/compressor/cur.py
- code/asaplib/compressor/split.py
- code/asaplib/compressor/reweight.py
- code/asaplib/io/
- code/asaplib/io/__init__.py
- code/asaplib/io/cscope.py
- code/asaplib/io/io_parse.py
- code/asaplib/io/io_cell.py
- code/asaplib/__init__.py
- code/asaplib/__pycache__/
- code/asaplib/__pycache__/__init__.cpython-37.pyc
- code/asaplib/cli/
- code/asaplib/cli/cmd_cli_options.py
- code/asaplib/cli/cmd_asap.py
- code/asaplib/cli/__init__.py
- code/asaplib/cli/func_asap.py
- code/asaplib/reducedim/
- code/asaplib/reducedim/ml_pca.py
- code/asaplib/reducedim/dim_reducer.py
- code/asaplib/reducedim/sparse_kpca.py
- code/asaplib/reducedim/__init__.py
- code/asaplib/reducedim/ml_kpca.py
- code/asaplib/kde/
- code/asaplib/kde/.DS_Store
- code/asaplib/kde/__init__.py
- code/asaplib/kde/__pycache__/
- code/asaplib/kde/__pycache__/density_estimation_internal.cpython-37.pyc
- code/asaplib/kde/__pycache__/__init__.cpython-37.pyc
- code/asaplib/kde/__pycache__/density_estimation.cpython-37.pyc
- code/asaplib/kde/density_estimation_internal.py
- code/asaplib/kde/density_estimation.py
- code/asaplib/descriptors/
- code/asaplib/descriptors/global_descriptors.py
- code/asaplib/descriptors/__init__.py
- code/asaplib/descriptors/atomic_to_global.py
- code/asaplib/descriptors/atomic_descriptors.py
- code/asaplib/data/
- code/asaplib/data/xyz.py
- code/asaplib/data/design_matrix.py
- code/asaplib/data/__init__.py
- code/asaplib/kernel/
- code/asaplib/kernel/kernel_transforms.py
- code/asaplib/kernel/__init__.py
- code/asaplib/kernel/ml_kernel_operations.py
- code/asaplib/hypers/
- code/asaplib/hypers/univeral_length_scales.py
- code/asaplib/hypers/hyper_soap.py
- code/asaplib/hypers/symfun_gen.py
- code/asaplib/hypers/__init__.py
- code/asaplib/hypers/test.py
- code/asaplib/hypers/hyper_acsf.py
