# Supplementary material for: Liquid water contains the building blocks of diverse ice phases
Source: Nat Commun. 2020 Nov 13;11:5757. doi: 10.1038/s41467-020-19606-y (PMC7666157; doi:10.1038/s41467-020-19606-y)
Supplement: Supplementary file 5 — Supplementary Software 1 [file 41467_2020_19606_MOESM5_ESM.zip › code/asaplib/plot/plot_styles.py]

'''
I adapt some of the suff from:
Copyright 2017 Alexandre Day
'''

import matplotlib.patheffects as PathEffects
import numpy as np
from matplotlib import pyplot as plt

from .plot_colors import COLOR_PALETTE


def set_nice_font(usetex=False):
    font = {'family': 'serif'}
    plt.rc('font', **font)
    if usetex is True:
        plt.rc('text', usetex=True)


def add_subplot_axes(ax, rect, axisbg='w'):
    """
    e.g.
    fig = plt.figure(figsize=(10,10))
    ax = fig.add_subplot(111)
    rect = [0.2,0.2,0.7,0.7]
    ax1 = add_subplot_axes(ax,rect)
    ax1.plot(x,np.sin(x))
    plt.show()
    """
    fig = plt.gcf()
    box = ax.get_position()
    width = box.width
    height = box.height
    inax_position = ax.transAxes.transform(rect[0:2])
    transFigure = fig.transFigure.inverted()
    infig_position = transFigure.transform(inax_position)
    x = infig_position[0]
    y = infig_position[1]
    width *= rect[2]
    height *= rect[3]
    subax = fig.add_axes([x, y, width, height])  # ,axisbg=axisbg)
    x_labelsize = subax.get_xticklabels()[0].get_size()
    y_labelsize = subax.get_yticklabels()[0].get_size()
    x_labelsize *= rect[2] ** 0.5
    y_labelsize *= rect[3] ** 0.5
    subax.xaxis.set_tick_params(labelsize=x_labelsize)
    subax.yaxis.set_tick_params(labelsize=y_labelsize)
    return subax


def plot_density_map(X, z, fig=None, ax=None,
                     xlabel=None, ylabel=None, clabel=None, label=None,
                     xaxis=True, yaxis=True,
                     centers=None,
                     psize=20,
                     out_file=None, title=None, show=True, cmap='coolwarm',
                     remove_tick=False,
                     use_perc=False,
                     rasterized=True,
                     fontsize=15,
                     vmax=None,
                     vmin=None
                     ):
    """Plots a 2D density map given x,y coordinates and an intensity z for
    every data point

    Parameters
    ----------
    X : array-like, shape=[n_samples,2]
        Input points.
    z : array-like, shape=[n_samples]
        Density at every point

    """

    # start the plots
    if ax == None or fig == None: fig, ax = plt.subplots()

    x, y = X[:, 0], X[:, 1]
    z = np.asarray(z)
    fontsize = fontsize

    if psize == None:
        psize = 200*200/len(X)

    if use_perc:
        n_sample = len(x)
        outlier_window = int(0.05 * n_sample)

        argz = np.argsort(z)
        bot_outliers = argz[:outlier_window]
        top_outliers = argz[-outlier_window:]
        typical = argz[outlier_window:-outlier_window]
        # print(z[typical])
        # plot typical
        axscatter = ax.scatter(x[typical], y[typical], c=z[typical], cmap=cmap, s=psize, alpha=1.0,
                               rasterized=rasterized)
        if clabel is not None: cb = fig.colorbar(axscatter)
        # plot bot outliers (black !)
        ax.scatter(x[bot_outliers], y[bot_outliers], c='black', s=psize, alpha=1.0, rasterized=rasterized)
        # plot top outliers (yellow !)
        ax.scatter(x[top_outliers], y[top_outliers], c='yellow', s=psize, alpha=1.0, rasterized=rasterized,
                   edgecolor='black')

    else:
        if label is not None:
            axscatter = ax.scatter(x, y, c=z, cmap=cmap, s=psize, alpha=1.0, rasterized=rasterized, label=label,
                                   vmax=vmax, vmin=vmin)
        else:
            axscatter = ax.scatter(x, y, c=z, cmap=cmap, s=psize, alpha=1.0, rasterized=rasterized, vmax=vmax,
                                   vmin=vmin)

        if clabel is not None: cb = fig.colorbar(axscatter)

    if remove_tick:
        ax.tick_params(labelbottom='off', labelleft='off')

    if xaxis is not True:
        ax.set_xticklabels([])
    if yaxis is not True:
        ax.set_yticklabels([])

    if xlabel is not None:
        plt.xlabel(xlabel, fontsize=fontsize)
    if ylabel is not None:
        plt.ylabel(ylabel, fontsize=fontsize)
    if clabel is not None:
        cb.set_label(label=clabel, labelpad=10)
    if title is not None:
        plt.title(title, fontsize=fontsize)
    if label is not None:
        plt.legend(loc='best')

    if centers is not None:
        ax.scatter(centers[:, 0], centers[:, 1], c='lightgreen', marker='*', s=200, edgecolor='black', linewidths=0.5)

    if out_file is not None:
        fig.savefig(out_file)
    if show:
        plt.show()

    return fig, ax


def plot_cluster_w_size(X, y, c, s=None,
                        xlabel=None, ylabel=None, clabel=None, title=None,
                        w_size=True, w_label=False,
                        circle_size=20, alpha=0.7, edgecolors=None,
                        cmap='coolwarm', vmax=None, vmin=None, psize=2,
                        show=True, savefile=None, fontsize=15,
                        figsize=None, rasterized=True, remove_tick=True,
                        dpi=200, outlier=True):
    """Plots a 2D clustering plot given x,y coordinates and a label z for
    every data point

    Parameters
    ----------
    X : array-like, shape=[n_samples,2]
        Input points.
    y : array-like, shape=[n_samples]
        label for every point
    c : array-like, shape=[n_samples]
        color for every point
    """
    # get the cluster size and mean position
    from ..cluster import get_cluster_size, get_cluster_properties
    y_unique_ = np.unique(y)
    [_, cluster_mx] = get_cluster_properties(y, X[:, 0], 'mean')
    [_, cluster_my] = get_cluster_properties(y, X[:, 1], 'mean')
    # remove outliers
    if outlier is True:
        y_unique = y_unique_[y_unique_ > -1]
    else:
        y_unique = y_unique_
    # set color
    if s is None:  # default is using log(frequency)
        [_, cluster_size] = get_cluster_size(y)
        s = {}
        for k in y_unique:
            s[k] = np.log(cluster_size[k])
    elif len(s) != len(y_unique):
        raise ValueError('Length of the vector of cluster size is not the same as the number of clusters')

    # start the plots
    fig, ax = plt.subplots()

    # first do a scatter plot for all samples
    cset1 = ax.scatter(X[:, 0], X[:, 1], c=c[:],
                       cmap=cmap, vmin=vmin, vmax=vmax, marker='o', s=psize, rasterized=rasterized)
    cbar = fig.colorbar(cset1, ax=ax)
    cbar.ax.set_ylabel(clabel)

    # the noisy points
    if outlier is True:
        # Black used for noise.
        col = [0, 0, 0, 1]
        class_member_mask = (y == -1)
        xy = X[class_member_mask]
        ax.plot(xy[:, 0], xy[:, 1], 'x', markerfacecolor=tuple(col), alpha=alpha,
                markeredgecolor='k', markersize=0.1 * psize)

    for k in y_unique:
        ax.plot(cluster_mx[k], cluster_my[k], 'o', markerfacecolor='none',
                markeredgecolor='gray', markersize=circle_size * s[k])

    if w_label is True:
        for k in y_unique:
            # Position of each label.
            txt = ax.annotate(str(k), xy=(cluster_mx[k], cluster_my[k]),
                              xytext=(0, 0), textcoords='offset points',
                              fontsize=fontsize, horizontalalignment='center', verticalalignment='center'
                              )
            txt.set_path_effects([
                PathEffects.Stroke(linewidth=5, foreground='none'),
                PathEffects.Normal()])

    xmin, xmax = plt.xlim()
    ymin, ymax = plt.ylim()
    dx = xmax - xmin
    dy = ymax - ymin
    plt.xticks([])
    plt.yticks([])

    if remove_tick:
        plt.tick_params(labelbottom='off', labelleft='off')

    if xlabel is not None:
        plt.xlabel(xlabel, fontsize=fontsize)
    if ylabel is not None:
        plt.ylabel(ylabel, fontsize=fontsize)
    if title is not None:
        plt.title(title, fontsize=fontsize)

    plt.tight_layout()
    if savefile is not None:
        if dpi is None:
            plt.savefig(savefile)
        else:
            plt.savefig(savefile, dpi=dpi)

    if show is True:
        plt.show()
        plt.clf()
        plt.close()

    return fig, ax


def plot_cluster_w_label(X, y, Xcluster=None,
                         show=True, savefile=None, fontsize=15, psize=20,
                         title=None, w_label=True, figsize=None,
                         dpi=200, alpha=0.7, edgecolors=None, cp_style=1, w_legend=False, outlier=True):
    """Plots a 2D clustering plot given x,y coordinates and a label z for
    every data point

    Parameters
    ----------
    X : array-like, shape=[n_samples,2]
        Input points.
    y : array-like, shape=[n_samples]
        label for every point
    Xcluster: center of each cluster
    """

    if figsize is not None:
        plt.figure(figsize=figsize)
    y_unique_ = np.unique(y)

    palette = COLOR_PALETTE(style=cp_style)
    idx_centers = []
    fig, ax = plt.subplots()
    all_idx = np.arange(len(X))

    if outlier is True:
        y_unique = y_unique_[y_unique_ > -1]
    else:
        y_unique = y_unique_
    n_center = len(y_unique)

    for i, yu in enumerate(y_unique):
        pos = (y == yu)
        Xsub = X[pos]
        plt.scatter(Xsub[:, 0], Xsub[:, 1], c=palette[i], s=psize, rasterized=True, alpha=alpha, edgecolors=edgecolors,
                    label=yu)

        if Xcluster is not None:
            Xmean = Xcluster[i]
        else:
            Xmean = np.mean(Xsub, axis=0)
        idx_centers.append(all_idx[pos][np.argmin(np.linalg.norm(Xsub - Xmean, axis=1))])

    if outlier is True:
        color_out = {-3: '#ff0050', -2: '#9eff49', -1: 'gray'}
        for yi in [-3, -2, -1]:
            pos = (y == yi)
            if np.count_nonzero(pos) > 0:
                Xsub = X[pos]
                plt.scatter(Xsub[:, 0], Xsub[:, 1], c=color_out[yi], s=psize, rasterized=True, alpha=alpha, marker="2",
                            edgecolors=edgecolors, label=yi)

    if w_label is True:
        centers = X[idx_centers]
        for xy, i in zip(centers, y_unique):
            # Position of each label.
            txt = ax.annotate(str(i), xy,
                              xytext=(0, 0), textcoords='offset points',
                              fontsize=fontsize, horizontalalignment='center', verticalalignment='center'
                              )
            txt.set_path_effects([
                PathEffects.Stroke(linewidth=5, foreground="w"),
                PathEffects.Normal()])

    xmin, xmax = plt.xlim()
    ymin, ymax = plt.ylim()
    dx = xmax - xmin
    dy = ymax - ymin
    plt.xticks([])
    plt.yticks([])

    if title is not None:
        plt.title(title, fontsize=fontsize)
    if w_legend is True:
        plt.legend(loc='best')

    plt.tight_layout()
    if savefile is not None:
        if dpi is None:
            plt.savefig(savefile)
        else:
            plt.savefig(savefile, dpi=dpi)

    if show is True:
        plt.show()
        plt.clf()
        plt.close()

    return fig, ax


def plot_scatter_w_label(x, y, z, psize=20, label=None):
    """Plots a 2D scatter plot given x,y coordinates and a label z for
    every data point

    Parameters
    ----------
    x,y : array-like, shape=[n_samples]
        Input points.
    z : array-like, shape=[n_samples]
        label for every point

    This plot style only looks nice when there're limited type of labels
    """
    unique_z = np.sort(np.unique(z.flatten()))
    mycol = COLOR_PALETTE()

    plt.subplots(figsize=(8, 6))

    for i, zval in enumerate(unique_z):
        pos = (z.flatten() == zval)
        if label is not None:
            plt.scatter(x[pos], y[pos], s=psize, c=mycol[i], label=label[i], rasterized=True)
        else:
            plt.scatter(x[pos], y[pos], s=psize, c=mycol[i], rasterized=True)

    if label is not None:
        plt.legend(loc='best', fontsize=12)

    plt.tight_layout()
    plt.show()


def plot_outlier_scatter(x, y, z, ax):
    cmap = plt.get_cmap('coolwarm')

    argz = np.argsort(z)

    n_sample = len(x)
    bot_5 = round(n_sample * 0.05)
    top_5 = round(n_sample * 0.95)
    mid = argz[bot_5:top_5]
    bot = argz[:bot_5]
    top = argz[top_5:]

    x_mid = x[mid]
    y_mid = y[mid]
    z_mid = z[mid]

    x_bot = x[bot]
    y_bot = y[bot]
    z_bot = z[bot]

    x_top = x[top]
    y_top = y[top]
    z_top = z[top]

    ax.scatter(x_mid, y_mid, c=z_mid, cmap=cmap, s=6)
    ax.scatter(x_bot, y_bot, c="purple", s=4)
    ax.scatter(x_top, y_top, c="#00FF00", s=4)
