# Supplementary material for: Liquid water contains the building blocks of diverse ice phases
Source: Nat Commun. 2020 Nov 13;11:5757. doi: 10.1038/s41467-020-19606-y (PMC7666157; doi:10.1038/s41467-020-19606-y)
Supplement: Supplementary file 5 — Supplementary Software 1 [file 41467_2020_19606_MOESM5_ESM.zip › code/asaplib/reducedim/__init__.py]

from .ml_kpca import KernelPCA
from .ml_pca import PCA
from .sparse_kpca import SPARSE_KPCA
from .dim_reducer import Dimension_Reducers
