# Supplementary material for: Liquid water contains the building blocks of diverse ice phases
Source: Nat Commun. 2020 Nov 13;11:5757. doi: 10.1038/s41467-020-19606-y (PMC7666157; doi:10.1038/s41467-020-19606-y)
Supplement: Supplementary file 6 — Source Data [file 41467_2020_19606_MOESM6_ESM.zip]

Archive with 234 entries (220 files):
- source-data/
- source-data/.DS_Store
- source-data/Fig2-volume-energy-results/
- source-data/Fig2-volume-energy-results/.DS_Store
- source-data/Fig2-volume-energy-results/experiments/
- source-data/Fig2-volume-energy-results/experiments/ice-54-experimental-volume-energy.dat
- source-data/Fig2-volume-energy-results/experiments/ice-10-experiments.dat
- source-data/Fig2-volume-energy-results/vasp-volume-energy.dat
- source-data/Fig2-volume-energy-results/nnp-volume-energy.dat
- source-data/Fig2-volume-energy-results/cp2k-volume-energy.dat
- source-data/Fig3-n-5-phonon-DOS/
- source-data/Fig3-n-5-phonon-DOS/.DS_Store
- source-data/Fig3-n-5-phonon-DOS/nnp/
- source-data/Fig3-n-5-phonon-DOS/nnp/all-phonon-gamma-dos/
- source-data/Fig3-n-5-phonon-DOS/nnp/all-phonon-gamma-dos/12_2_29187-phonon.his
- source-data/Fig3-n-5-phonon-DOS/nnp/all-phonon-gamma-dos/176_2_5256-phonon.his
- source-data/Fig3-n-5-phonon-DOS/nnp/all-phonon-gamma-dos/2_2_623457-phonon.his
- source-data/Fig3-n-5-phonon-DOS/nnp/all-phonon-gamma-dos/11_2_15848-phonon.his
- source-data/Fig3-n-5-phonon-DOS/nnp/all-phonon-gamma-dos/SGT-phonon.his
- source-data/Fig3-n-5-phonon-DOS/nnp/all-phonon-gamma-dos/0-phonon.his
- source-data/Fig3-n-5-phonon-DOS/nnp/all-phonon-gamma-dos/IV-phonon.his
- source-data/Fig3-n-5-phonon-DOS/nnp/all-phonon-gamma-dos/BSV-phonon.his
- source-data/Fig3-n-5-phonon-DOS/nnp/all-phonon-gamma-dos/67_2_1444-phonon.his
- source-data/Fig3-n-5-phonon-DOS/nnp/all-phonon-gamma-dos/PCOD8321499-phonon.his
- source-data/Fig3-n-5-phonon-DOS/nnp/all-phonon-gamma-dos/DDR-phonon.his
- source-data/Fig3-n-5-phonon-DOS/nnp/all-phonon-gamma-dos/12_1_11-phonon.his
- source-data/Fig3-n-5-phonon-DOS/nnp/all-phonon-gamma-dos/XIII-phonon.his
- source-data/Fig3-n-5-phonon-DOS/nnp/all-phonon-gamma-dos/115_2_114-phonon.his
- source-data/Fig3-n-5-phonon-DOS/nnp/all-phonon-gamma-dos/VIII-phonon.his
- source-data/Fig3-n-5-phonon-DOS/nnp/all-phonon-gamma-dos/IRR-phonon.his
- source-data/Fig3-n-5-phonon-DOS/nnp/all-phonon-gamma-dos/14_2_48453-phonon.his
- source-data/Fig3-n-5-phonon-DOS/nnp/all-phonon-gamma-dos/84_2_1419-phonon.his
- source-data/Fig3-n-5-phonon-DOS/nnp/all-phonon-gamma-dos/PCOD8047931-phonon.his
- source-data/Fig3-n-5-phonon-DOS/nnp/all-phonon-gamma-dos/207_1_4435-phonon.his
- source-data/Fig3-n-5-phonon-DOS/nnp/all-phonon-gamma-dos/i-phonon.his
- source-data/Fig3-n-5-phonon-DOS/nnp/all-phonon-gamma-dos/PCOD8007225-phonon.his
- source-data/Fig3-n-5-phonon-DOS/nnp/all-phonon-gamma-dos/53_3_726600-phonon.his
- source-data/Fig3-n-5-phonon-DOS/nnp/all-phonon-gamma-dos/DOH-phonon.his
- source-data/Fig3-n-5-phonon-DOS/nnp/all-phonon-gamma-dos/169_2_10608-phonon.his
- source-data/Fig3-n-5-phonon-DOS/nnp/all-phonon-gamma-dos/PCOD8204698-phonon.his
- source-data/Fig3-n-5-phonon-DOS/nnp/all-phonon-gamma-dos/VI-phonon.his
- source-data/Fig3-n-5-phonon-DOS/nnp/all-phonon-gamma-dos/15_2_201714-phonon.his
- source-data/Fig3-n-5-phonon-DOS/nnp/all-phonon-gamma-dos/PCOD8324623-phonon.his
- source-data/Fig3-n-5-phonon-DOS/nnp/all-phonon-gamma-dos/169_2_7915-phonon.his
- source-data/Fig3-n-5-phonon-DOS/nnp/all-phonon-gamma-dos/II-phonon.his
- source-data/Fig3-n-5-phonon-DOS/nnp/all-phonon-gamma-dos/MTN-phonon.his
- source-data/Fig3-n-5-phonon-DOS/nnp/all-phonon-gamma-dos/152_2_118474-phonon.his
- source-data/Fig3-n-5-phonon-DOS/nnp/all-phonon-gamma-dos/12_2_32449-phonon.his
- source-data/Fig3-n-5-phonon-DOS/nnp/all-phonon-gamma-dos/61_2_8842-phonon.his
- source-data/Fig3-n-5-phonon-DOS/nnp/all-phonon-gamma-dos/20_2_26425-phonon.his
- source-data/Fig3-n-5-phonon-DOS/nnp/all-phonon-gamma-dos/91_2_8335121-phonon.his
- source-data/Fig3-n-5-phonon-DOS/nnp/all-phonon-gamma-dos/MAR-phonon.his
- source-data/Fig3-n-5-phonon-DOS/nnp/all-phonon-gamma-dos/153_2_155471-phonon.his
- source-data/Fig3-n-5-phonon-DOS/nnp/all-phonon-gamma-dos/151_2_4949650-phonon.his
- source-data/Fig3-n-5-phonon-DOS/nnp/all-phonon-gamma-dos/67_2_1563-phonon.his
- source-data/Fig3-n-5-phonon-DOS/nnp/all-phonon-gamma-dos/PCOD8172143-phonon.his
- source-data/Fig3-n-5-phonon-DOS/nnp/all-phonon-gamma-dos/ACO-phonon.his
- source-data/Fig3-n-5-phonon-DOS/nnp/all-phonon-gamma-dos/58_2_511-phonon.his
- source-data/Fig3-n-5-phonon-DOS/nnp/all-phonon-gamma-dos/PCOD8301974-phonon.his
- source-data/Fig3-n-5-phonon-DOS/nnp/all-phonon-gamma-dos/144_2_7301-phonon.his
- source-data/Fig3-n-5-phonon-DOS/nnp/all-phonon-gamma-dos/XV-phonon.his
- source-data/Fig3-n-5-phonon-DOS/nnp/all-phonon-gamma-dos/20_2_28176-phonon.his
- source-data/Fig3-n-5-phonon-DOS/nnp/all-phonon-gamma-dos/PCOD8045578-phonon.his
- source-data/Fig3-n-5-phonon-DOS/nnp/all-phonon-gamma-dos/2_2_342692-phonon.his
- source-data/Fig3-n-5-phonon-DOS/nnp/all-phonon-gamma-dos/NON-phonon.his
- source-data/Fig3-n-5-phonon-DOS/nnp/all-phonon-gamma-dos/IX-phonon.his
- source-data/Fig3-n-5-phonon-DOS/nnp/all-phonon-gamma-dos/XIV-phonon.his
- source-data/Fig3-n-5-phonon-DOS/nnp/all-phonon-gamma-dos/LTA-phonon.his
- source-data/Fig3-n-5-phonon-DOS/nnp/all-phonon-gamma-dos/PCOD8047078-phonon.his
- source-data/Fig3-n-5-phonon-DOS/nnp/all-phonon-gamma-dos/PCOD8036144-phonon.his
- source-data/Fig3-n-5-phonon-DOS/nnp/all-phonon-gamma-dos/IWV-phonon.his
- source-data/Fig3-n-5-phonon-DOS/nnp/all-phonon-dos/
- source-data/Fig3-n-5-phonon-DOS/nnp/all-phonon-dos/12_2_29187-phonon.his
- source-data/Fig3-n-5-phonon-DOS/nnp/all-phonon-dos/176_2_5256-phonon.his
- source-data/Fig3-n-5-phonon-DOS/nnp/all-phonon-dos/2_2_623457-phonon.his
- source-data/Fig3-n-5-phonon-DOS/nnp/all-phonon-dos/11_2_15848-phonon.his
- source-data/Fig3-n-5-phonon-DOS/nnp/all-phonon-dos/SGT-phonon.his
- source-data/Fig3-n-5-phonon-DOS/nnp/all-phonon-dos/0-phonon.his
- source-data/Fig3-n-5-phonon-DOS/nnp/all-phonon-dos/IV-phonon.his
- source-data/Fig3-n-5-phonon-DOS/nnp/all-phonon-dos/BSV-phonon.his
- source-data/Fig3-n-5-phonon-DOS/nnp/all-phonon-dos/67_2_1444-phonon.his
- source-data/Fig3-n-5-phonon-DOS/nnp/all-phonon-dos/PCOD8321499-phonon.his
- source-data/Fig3-n-5-phonon-DOS/nnp/all-phonon-dos/DDR-phonon.his
- source-data/Fig3-n-5-phonon-DOS/nnp/all-phonon-dos/12_1_11-phonon.his
- source-data/Fig3-n-5-phonon-DOS/nnp/all-phonon-dos/XIII-phonon.his
- source-data/Fig3-n-5-phonon-DOS/nnp/all-phonon-dos/115_2_114-phonon.his
- source-data/Fig3-n-5-phonon-DOS/nnp/all-phonon-dos/VIII-phonon.his
- source-data/Fig3-n-5-phonon-DOS/nnp/all-phonon-dos/IRR-phonon.his
- source-data/Fig3-n-5-phonon-DOS/nnp/all-phonon-dos/14_2_48453-phonon.his
- source-data/Fig3-n-5-phonon-DOS/nnp/all-phonon-dos/84_2_1419-phonon.his
- source-data/Fig3-n-5-phonon-DOS/nnp/all-phonon-dos/PCOD8047931-phonon.his
- source-data/Fig3-n-5-phonon-DOS/nnp/all-phonon-dos/207_1_4435-phonon.his
- source-data/Fig3-n-5-phonon-DOS/nnp/all-phonon-dos/i-phonon.his
- source-data/Fig3-n-5-phonon-DOS/nnp/all-phonon-dos/PCOD8007225-phonon.his
- source-data/Fig3-n-5-phonon-DOS/nnp/all-phonon-dos/53_3_726600-phonon.his
- source-data/Fig3-n-5-phonon-DOS/nnp/all-phonon-dos/DOH-phonon.his
- source-data/Fig3-n-5-phonon-DOS/nnp/all-phonon-dos/169_2_10608-phonon.his
- source-data/Fig3-n-5-phonon-DOS/nnp/all-phonon-dos/PCOD8204698-phonon.his
- source-data/Fig3-n-5-phonon-DOS/nnp/all-phonon-dos/VI-phonon.his
- source-data/Fig3-n-5-phonon-DOS/nnp/all-phonon-dos/15_2_201714-phonon.his
- source-data/Fig3-n-5-phonon-DOS/nnp/all-phonon-dos/PCOD8324623-phonon.his
- source-data/Fig3-n-5-phonon-DOS/nnp/all-phonon-dos/169_2_7915-phonon.his
- source-data/Fig3-n-5-phonon-DOS/nnp/all-phonon-dos/II-phonon.his
- source-data/Fig3-n-5-phonon-DOS/nnp/all-phonon-dos/MTN-phonon.his
- source-data/Fig3-n-5-phonon-DOS/nnp/all-phonon-dos/152_2_118474-phonon.his
- source-data/Fig3-n-5-phonon-DOS/nnp/all-phonon-dos/12_2_32449-phonon.his
- source-data/Fig3-n-5-phonon-DOS/nnp/all-phonon-dos/61_2_8842-phonon.his
- source-data/Fig3-n-5-phonon-DOS/nnp/all-phonon-dos/20_2_26425-phonon.his
- source-data/Fig3-n-5-phonon-DOS/nnp/all-phonon-dos/91_2_8335121-phonon.his
- source-data/Fig3-n-5-phonon-DOS/nnp/all-phonon-dos/MAR-phonon.his
- source-data/Fig3-n-5-phonon-DOS/nnp/all-phonon-dos/153_2_155471-phonon.his
- source-data/Fig3-n-5-phonon-DOS/nnp/all-phonon-dos/151_2_4949650-phonon.his
- source-data/Fig3-n-5-phonon-DOS/nnp/all-phonon-dos/67_2_1563-phonon.his
- source-data/Fig3-n-5-phonon-DOS/nnp/all-phonon-dos/PCOD8172143-phonon.his
- source-data/Fig3-n-5-phonon-DOS/nnp/all-phonon-dos/ACO-phonon.his
- source-data/Fig3-n-5-phonon-DOS/nnp/all-phonon-dos/58_2_511-phonon.his
- source-data/Fig3-n-5-phonon-DOS/nnp/all-phonon-dos/PCOD8301974-phonon.his
- source-data/Fig3-n-5-phonon-DOS/nnp/all-phonon-dos/144_2_7301-phonon.his
- source-data/Fig3-n-5-phonon-DOS/nnp/all-phonon-dos/XV-phonon.his
- source-data/Fig3-n-5-phonon-DOS/nnp/all-phonon-dos/20_2_28176-phonon.his
- source-data/Fig3-n-5-phonon-DOS/nnp/all-phonon-dos/PCOD8045578-phonon.his
- source-data/Fig3-n-5-phonon-DOS/nnp/all-phonon-dos/2_2_342692-phonon.his
- source-data/Fig3-n-5-phonon-DOS/nnp/all-phonon-dos/NON-phonon.his
- source-data/Fig3-n-5-phonon-DOS/nnp/all-phonon-dos/IX-phonon.his
- source-data/Fig3-n-5-phonon-DOS/nnp/all-phonon-dos/XIV-phonon.his
- source-data/Fig3-n-5-phonon-DOS/nnp/all-phonon-dos/LTA-phonon.his
- source-data/Fig3-n-5-phonon-DOS/nnp/all-phonon-dos/PCOD8047078-phonon.his
- source-data/Fig3-n-5-phonon-DOS/nnp/all-phonon-dos/PCOD8036144-phonon.his
- source-data/Fig3-n-5-phonon-DOS/nnp/all-phonon-dos/IWV-phonon.his
- source-data/Fig3-n-5-phonon-DOS/cp2k/
- source-data/Fig3-n-5-phonon-DOS/cp2k/large-sys-phonon-dos/
- source-data/Fig3-n-5-phonon-DOS/cp2k/large-sys-phonon-dos/2_2_623457-phonon.his
- source-data/Fig3-n-5-phonon-DOS/cp2k/large-sys-phonon-dos/VI-phonon.his
- source-data/Fig3-n-5-phonon-DOS/cp2k/large-sys-phonon-dos/ACO-phonon.his
- source-data/Fig3-n-5-phonon-DOS/cp2k/.DS_Store
- source-data/Fig3-n-5-phonon-DOS/cp2k/all-phonon-dos/
- source-data/Fig3-n-5-phonon-DOS/all-plots/
- source-data/Fig3-n-5-phonon-DOS/all-plots/compare-phonon-dos-12_2_32449.pdf
- source-data/Fig3-n-5-phonon-DOS/all-plots/compare-phonon-dos-X.pdf
- source-data/Fig3-n-5-phonon-DOS/all-plots/compare-phonon-dos-VI.pdf
- source-data/Fig3-n-5-phonon-DOS/all-plots/compare-phonon-dos-IWV.pdf
- source-data/Fig3-n-5-phonon-DOS/all-plots/compare-phonon-dos-ACO.pdf
- source-data/Fig3-n-5-phonon-DOS/all-plots/compare-phonon-dos-PCOD8324623.pdf
- source-data/Fig3-n-5-phonon-DOS/all-plots/compare-phonon-dos-XV.pdf
- source-data/Fig3-n-5-phonon-DOS/all-plots/compare-phonon-dos-20_2_28176.pdf
- source-data/Fig3-n-5-phonon-DOS/all-plots/compare-phonon-dos-BSV.pdf
- source-data/Fig3-n-5-phonon-DOS/all-plots/compare-phonon-dos-MTN.pdf
- source-data/Fig3-n-5-phonon-DOS/all-plots/compare-phonon-dos-i.pdf
- source-data/Fig3-n-5-phonon-DOS/all-plots/compare-phonon-dos-15_2_201714.pdf
- source-data/Fig3-n-5-phonon-DOS/all-plots/compare-phonon-dos-151_2_4949650.pdf
- source-data/Fig3-n-5-phonon-DOS/all-plots/compare-phonon-dos-PCOD8172143.pdf
- source-data/Fig3-n-5-phonon-DOS/all-plots/compare-phonon-dos-11_2_15848.pdf
- source-data/Fig3-n-5-phonon-DOS/all-plots/compare-phonon-dos-67_2_1563.pdf
- source-data/Fig3-n-5-phonon-DOS/all-plots/compare-phonon-dos-PCOD8047931.pdf
- source-data/Fig3-n-5-phonon-DOS/all-plots/compare-phonon-dos-DOH.pdf
- source-data/Fig3-n-5-phonon-DOS/all-plots/compare-phonon-dos-II.pdf
- source-data/Fig3-n-5-phonon-DOS/all-plots/compare-phonon-dos-12_1_11.pdf
- source-data/Fig3-n-5-phonon-DOS/all-plots/compare-phonon-dos-PCOD8321499.pdf
- source-data/Fig3-n-5-phonon-DOS/all-plots/compare-phonon-dos-2_2_342692.pdf
- source-data/Fig3-n-5-phonon-DOS/all-plots/compare-phonon-dos-176_2_5256.pdf
- source-data/Fig3-n-5-phonon-DOS/all-plots/compare-phonon-dos-14_2_48453.pdf
- source-data/Fig3-n-5-phonon-DOS/all-plots/compare-phonon-dos-12_2_29187.pdf
- source-data/Fig3-n-5-phonon-DOS/all-plots/compare-phonon-dos-IX.pdf
- source-data/Fig3-n-5-phonon-DOS/all-plots/compare-phonon-dos-61_2_8842.pdf
- source-data/Fig3-n-5-phonon-DOS/all-plots/compare-phonon-dos-PCOD8007225.pdf
- source-data/Fig3-n-5-phonon-DOS/all-plots/compare-phonon-dos-53_3_726600.pdf
- source-data/Fig3-n-5-phonon-DOS/all-plots/compare-phonon-dos-IV.pdf
- source-data/Fig3-n-5-phonon-DOS/all-plots/compare-phonon-dos-144_2_7301.pdf
- source-data/Fig3-n-5-phonon-DOS/all-plots/compare-phonon-dos-207_1_4435.pdf
- source-data/Fig3-n-5-phonon-DOS/all-plots/compare-phonon-dos-2_2_623457.pdf
- source-data/Fig3-n-5-phonon-DOS/all-plots/compare-phonon-dos-169_2_7915.pdf
- source-data/Fig3-n-5-phonon-DOS/all-plots/compare-phonon-dos-IRR.pdf
- source-data/Fig3-n-5-phonon-DOS/all-plots/compare-phonon-dos-LTA.pdf
- source-data/Fig3-n-5-phonon-DOS/all-plots/compare-phonon-dos-VIII.pdf
- source-data/Fig3-n-5-phonon-DOS/all-plots/compare-phonon-dos-67_2_1444.pdf
- source-data/Fig3-n-5-phonon-DOS/all-plots/compare-phonon-dos-XIV.pdf
- source-data/Fig3-n-5-phonon-DOS/all-plots/compare-phonon-dos-PCOD8045578.pdf
- source-data/Fig3-n-5-phonon-DOS/all-plots/compare-phonon-dos-XIII.pdf
- source-data/Fig3-n-5-phonon-DOS/all-plots/compare-phonon-dos-PCOD8036144.pdf
- source-data/Fig3-n-5-phonon-DOS/all-plots/compare-phonon-dos-NON.pdf
- source-data/Fig3-n-5-phonon-DOS/all-plots/compare-phonon-dos-153_2_155471.pdf
- source-data/Fig3-n-5-phonon-DOS/all-plots/compare-phonon-dos-PCOD8301974.pdf
- source-data/Fig3-n-5-phonon-DOS/all-plots/compare-phonon-dos-DDR.pdf
- source-data/Fig3-n-5-phonon-DOS/all-plots/compare-phonon-dos-0.pdf
- source-data/Fig3-n-5-phonon-DOS/all-plots/compare-phonon-dos-84_2_1419.pdf
- source-data/Fig3-n-5-phonon-DOS/all-plots/compare-phonon-dos-58_2_511.pdf
- source-data/Fig3-n-5-phonon-DOS/all-plots/compare-phonon-dos-91_2_8335121.pdf
- source-data/Fig3-n-5-phonon-DOS/all-plots/compare-phonon-dos-169_2_10608.pdf
- source-data/Fig3-n-5-phonon-DOS/all-plots/compare-phonon-dos-SGT.pdf
- source-data/Fig3-n-5-phonon-DOS/all-plots/compare-phonon-dos-152_2_118474.pdf
- source-data/Fig3-n-5-phonon-DOS/all-plots/compare-phonon-dos-20_2_26425.pdf
- source-data/Fig3-n-5-phonon-DOS/all-plots/compare-phonon-dos-PCOD8047078.pdf
- source-data/Fig3-n-5-phonon-DOS/vasp/
- source-data/Fig3-n-5-phonon-DOS/vasp/large-sys-phonon-dos/
- source-data/Fig3-n-5-phonon-DOS/vasp/large-sys-phonon-dos/2_2_623457-phonon.his
- source-data/Fig3-n-5-phonon-DOS/vasp/large-sys-phonon-dos/.DS_Store
- source-data/Fig3-n-5-phonon-DOS/vasp/large-sys-phonon-dos/VI-phonon.his
- source-data/Fig3-n-5-phonon-DOS/vasp/large-sys-phonon-dos/2_2_623457.dat
- source-data/Fig3-n-5-phonon-DOS/vasp/large-sys-phonon-dos/ACO-phonon.his
- source-data/Fig3-n-5-phonon-DOS/vasp/.DS_Store
- source-data/Fig3-n-5-phonon-DOS/vasp/all-phonon-dos/
- source-data/Fig3-n-5-phonon-DOS/vasp/all-phonon-dos/12_2_29187-phonon.his
- source-data/Fig3-n-5-phonon-DOS/vasp/all-phonon-dos/2_2_623457-phonon.his
- source-data/Fig3-n-5-phonon-DOS/vasp/all-phonon-dos/11_2_15848-phonon.his
- source-data/Fig3-n-5-phonon-DOS/vasp/all-phonon-dos/0-phonon.his
- source-data/Fig3-n-5-phonon-DOS/vasp/all-phonon-dos/67_2_1444-phonon.his
- source-data/Fig3-n-5-phonon-DOS/vasp/all-phonon-dos/12_1_11-phonon.his
- source-data/Fig3-n-5-phonon-DOS/vasp/all-phonon-dos/IRR-phonon.his
- source-data/Fig3-n-5-phonon-DOS/vasp/all-phonon-dos/14_2_48453-phonon.his
- source-data/Fig3-n-5-phonon-DOS/vasp/all-phonon-dos/84_2_1419-phonon.his
- source-data/Fig3-n-5-phonon-DOS/vasp/all-phonon-dos/PCOD8047931-phonon.his
- source-data/Fig3-n-5-phonon-DOS/vasp/all-phonon-dos/i-phonon.his
- source-data/Fig3-n-5-phonon-DOS/vasp/all-phonon-dos/DOH-phonon.his
- source-data/Fig3-n-5-phonon-DOS/vasp/all-phonon-dos/169_2_10608-phonon.his
- source-data/Fig3-n-5-phonon-DOS/vasp/all-phonon-dos/VI-phonon.his
- source-data/Fig3-n-5-phonon-DOS/vasp/all-phonon-dos/15_2_201714-phonon.his
- source-data/Fig3-n-5-phonon-DOS/vasp/all-phonon-dos/PCOD8324623-phonon.his
- source-data/Fig3-n-5-phonon-DOS/vasp/all-phonon-dos/II-phonon.his
- source-data/Fig3-n-5-phonon-DOS/vasp/all-phonon-dos/152_2_118474-phonon.his
- source-data/Fig3-n-5-phonon-DOS/vasp/all-phonon-dos/61_2_8842-phonon.his
- source-data/Fig3-n-5-phonon-DOS/vasp/all-phonon-dos/151_2_4949650-phonon.his
- source-data/Fig3-n-5-phonon-DOS/vasp/all-phonon-dos/67_2_1563-phonon.his
- source-data/Fig3-n-5-phonon-DOS/vasp/all-phonon-dos/PCOD8172143-phonon.his
- source-data/Fig3-n-5-phonon-DOS/vasp/all-phonon-dos/ACO-phonon.his
- source-data/Fig3-n-5-phonon-DOS/vasp/all-phonon-dos/PCOD8301974-phonon.his
- source-data/Fig3-n-5-phonon-DOS/vasp/all-phonon-dos/144_2_7301-phonon.his
- source-data/Fig3-n-5-phonon-DOS/vasp/all-phonon-dos/20_2_28176-phonon.his
- source-data/Fig3-n-5-phonon-DOS/vasp/all-phonon-dos/PCOD8045578-phonon.his
- source-data/Fig3-n-5-phonon-DOS/vasp/all-phonon-dos/2_2_342692-phonon.his
- source-data/Fig3-n-5-phonon-DOS/vasp/all-phonon-dos/NON-phonon.his
- source-data/Fig3-n-5-phonon-DOS/vasp/all-phonon-dos/IX-phonon.his
- source-data/Fig3-n-5-phonon-DOS/vasp/all-phonon-dos/XIV-phonon.his
- source-data/Fig3-n-5-phonon-DOS/vasp/all-phonon-dos/PCOD8047078-phonon.his
- source-data/Fig3-n-5-phonon-DOS/vasp/all-phonon-dos/PCOD8036144-phonon.his
