# Supplementary material for: Liquid water contains the building blocks of diverse ice phases
Source: Nat Commun. 2020 Nov 13;11:5757. doi: 10.1038/s41467-020-19606-y (PMC7666157; doi:10.1038/s41467-020-19606-y)
Supplement: Supplementary file 6 — Source Data [file 41467_2020_19606_MOESM6_ESM.zip › source-data/Fig2-volume-energy-results/experiments/ice-54-experimental-volume-energy.dat]

0 0
(1) 11_2_15848
Ic 12_1_11
(2) 12_2_29187
(3) 12_2_32449
(4) 14_2_48453
XVII 144_2_7301
(5) 151_2_4949650
(6) 15_2_201714
(7) 152_2_118474
(8) 153_2_155471
(9) 169_2_10608
(10) 169_2_7915
(11) 176_2_5256
(12) 20_2_26425
(13) 20_2_28176
(14) 207_1_4435
(15) 2_2_342692
Ih,XI 2_2_623457   32.05         0.93        14.07
(16) 53_3_726600
(17) 58_2_511
(18) 61_2_8842
(19) 67_2_1444
(20) 67_2_1563
(21) 84_2_1419
(22) 91_2_8335121
(23) ACO
(24) BSV
(25) DDR
sH DOH
II II             24.97        1.20         14.05
i i
(26) IRR
(27) IWV
III,IX IX         25.69        1.16         13.85
(28) LTA
sII MTN
(29) NON
(30) PCOD8007225
(31) PCOD8036144
(32) PCOD8045578
(33) PCOD8047078
(34) PCOD8047931
(35) PCOD8172143
(36) PCOD8301974
(37) PCOD8321499
(38) PCOD8324623
(39) SGT
VII,VIII VIII     20.09        1.49         13.31
VI,XV VI          22.84        1.31         13.68
V,XIII XIII       23.91        1.25         13.95
XII,XIV XIV       23.12        1.29         13.74
VI,XV XV          22.45        1.33         13.48
IV IV
