# Supplementary material for: Liquid water contains the building blocks of diverse ice phases
Source: Nat Commun. 2020 Nov 13;11:5757. doi: 10.1038/s41467-020-19606-y (PMC7666157; doi:10.1038/s41467-020-19606-y)
Supplement: Supplementary file 6 — Source Data [file 41467_2020_19606_MOESM6_ESM.zip › source-data/Fig2-volume-energy-results/experiments/ice-10-experiments.dat]

# from https://aip.scitation.org/doi/pdf/10.1063/1.4916070
# name  protons    T_exp  Vol[A^3/H2O]  rho[g/ml] lattice_energy[kcal/mol]
Ih     disordered    10       32.05         0.93        14.07
II        ordered    0         24.97        1.20         14.05
III    disordered    90        25.69        1.16         13.85
VI     disordered    98        22.84        1.31         13.68
VIII      ordered    0         20.09        1.49         13.31
IX        ordered    30        25.63        1.17         13.97
XIII      ordered    80        23.91        1.25         13.95
XIV       ordered    80        23.12        1.29         13.74
XV        ordered    80        22.45        1.33         13.48
