# Supplementary material for: Liquid water contains the building blocks of diverse ice phases
Source: Nat Commun. 2020 Nov 13;11:5757. doi: 10.1038/s41467-020-19606-y (PMC7666157; doi:10.1038/s41467-020-19606-y)
Supplement: Supplementary file 6 — Source Data [file 41467_2020_19606_MOESM6_ESM.zip › source-data/Fig3-n-5-phonon-DOS/nnp/all-phonon-gamma-dos/IRR-phonon.his]

# Total weight: 469
# Fraction below: 0
# Fraction above: 0
2.500000000000e-03 3.837953091684e+00 5.000000000000e-03
7.500000000000e-03 1.108742004264e+01 5.000000000000e-03
1.250000000000e-02 1.151385927505e+01 5.000000000000e-03
1.750000000000e-02 8.528784648188e+00 5.000000000000e-03
2.250000000000e-02 8.955223880597e+00 5.000000000000e-03
2.750000000000e-02 9.381663113006e+00 5.000000000000e-03
3.250000000000e-02 6.396588486141e+00 5.000000000000e-03
3.750000000000e-02 5.117270788913e+00 5.000000000000e-03
4.250000000000e-02 2.132196162047e+00 5.000000000000e-03
4.750000000000e-02 0.000000000000e+00 5.000000000000e-03
5.250000000000e-02 1.279317697228e+00 5.000000000000e-03
5.750000000000e-02 1.705756929638e+00 5.000000000000e-03
6.250000000000e-02 3.837953091684e+00 5.000000000000e-03
6.750000000000e-02 4.690831556503e+00 5.000000000000e-03
7.250000000000e-02 5.543710021322e+00 5.000000000000e-03
7.750000000000e-02 5.970149253731e+00 5.000000000000e-03
8.250000000000e-02 6.396588486141e+00 5.000000000000e-03
8.750000000000e-02 5.117270788913e+00 5.000000000000e-03
9.250000000000e-02 5.543710021322e+00 5.000000000000e-03
9.750000000000e-02 5.117270788913e+00 5.000000000000e-03
1.025000000000e-01 4.690831556503e+00 5.000000000000e-03
1.075000000000e-01 3.837953091684e+00 5.000000000000e-03
1.125000000000e-01 3.837953091684e+00 5.000000000000e-03
1.175000000000e-01 3.411513859275e+00 5.000000000000e-03
1.225000000000e-01 2.985074626866e+00 5.000000000000e-03
1.275000000000e-01 1.279317697228e+00 5.000000000000e-03
1.325000000000e-01 8.528784648188e-01 5.000000000000e-03
1.375000000000e-01 4.264392324094e-01 5.000000000000e-03
1.425000000000e-01 0.000000000000e+00 5.000000000000e-03
1.475000000000e-01 0.000000000000e+00 5.000000000000e-03
1.525000000000e-01 0.000000000000e+00 5.000000000000e-03
1.575000000000e-01 0.000000000000e+00 5.000000000000e-03
1.625000000000e-01 0.000000000000e+00 5.000000000000e-03
1.675000000000e-01 0.000000000000e+00 5.000000000000e-03
1.725000000000e-01 0.000000000000e+00 5.000000000000e-03
1.775000000000e-01 0.000000000000e+00 5.000000000000e-03
1.825000000000e-01 0.000000000000e+00 5.000000000000e-03
1.875000000000e-01 0.000000000000e+00 5.000000000000e-03
1.925000000000e-01 0.000000000000e+00 5.000000000000e-03
1.975000000000e-01 8.528784648188e-01 5.000000000000e-03
2.025000000000e-01 4.264392324094e+00 5.000000000000e-03
2.075000000000e-01 5.970149253731e+00 5.000000000000e-03
2.125000000000e-01 5.543710021322e+00 5.000000000000e-03
2.175000000000e-01 5.117270788913e+00 5.000000000000e-03
2.225000000000e-01 4.264392324094e-01 5.000000000000e-03
2.275000000000e-01 0.000000000000e+00 5.000000000000e-03
2.325000000000e-01 0.000000000000e+00 5.000000000000e-03
2.375000000000e-01 0.000000000000e+00 5.000000000000e-03
2.425000000000e-01 0.000000000000e+00 5.000000000000e-03
2.475000000000e-01 0.000000000000e+00 5.000000000000e-03
2.525000000000e-01 0.000000000000e+00 5.000000000000e-03
2.575000000000e-01 0.000000000000e+00 5.000000000000e-03
2.625000000000e-01 0.000000000000e+00 5.000000000000e-03
2.675000000000e-01 0.000000000000e+00 5.000000000000e-03
2.725000000000e-01 0.000000000000e+00 5.000000000000e-03
2.775000000000e-01 0.000000000000e+00 5.000000000000e-03
2.825000000000e-01 0.000000000000e+00 5.000000000000e-03
2.875000000000e-01 0.000000000000e+00 5.000000000000e-03
2.925000000000e-01 0.000000000000e+00 5.000000000000e-03
2.975000000000e-01 0.000000000000e+00 5.000000000000e-03
3.025000000000e-01 0.000000000000e+00 5.000000000000e-03
3.075000000000e-01 0.000000000000e+00 5.000000000000e-03
3.125000000000e-01 0.000000000000e+00 5.000000000000e-03
3.175000000000e-01 0.000000000000e+00 5.000000000000e-03
3.225000000000e-01 0.000000000000e+00 5.000000000000e-03
3.275000000000e-01 0.000000000000e+00 5.000000000000e-03
3.325000000000e-01 0.000000000000e+00 5.000000000000e-03
3.375000000000e-01 0.000000000000e+00 5.000000000000e-03
3.425000000000e-01 0.000000000000e+00 5.000000000000e-03
3.475000000000e-01 0.000000000000e+00 5.000000000000e-03
3.525000000000e-01 0.000000000000e+00 5.000000000000e-03
3.575000000000e-01 0.000000000000e+00 5.000000000000e-03
3.625000000000e-01 0.000000000000e+00 5.000000000000e-03
3.675000000000e-01 0.000000000000e+00 5.000000000000e-03
3.725000000000e-01 0.000000000000e+00 5.000000000000e-03
3.775000000000e-01 0.000000000000e+00 5.000000000000e-03
3.825000000000e-01 0.000000000000e+00 5.000000000000e-03
3.875000000000e-01 0.000000000000e+00 5.000000000000e-03
3.925000000000e-01 0.000000000000e+00 5.000000000000e-03
3.975000000000e-01 0.000000000000e+00 5.000000000000e-03
4.025000000000e-01 0.000000000000e+00 5.000000000000e-03
4.075000000000e-01 0.000000000000e+00 5.000000000000e-03
4.125000000000e-01 4.264392324094e-01 5.000000000000e-03
4.175000000000e-01 1.279317697228e+00 5.000000000000e-03
4.225000000000e-01 1.705756929638e+00 5.000000000000e-03
4.275000000000e-01 2.985074626866e+00 5.000000000000e-03
4.325000000000e-01 3.837953091684e+00 5.000000000000e-03
4.375000000000e-01 5.117270788913e+00 5.000000000000e-03
4.425000000000e-01 5.543710021322e+00 5.000000000000e-03
4.475000000000e-01 5.543710021322e+00 5.000000000000e-03
4.525000000000e-01 5.543710021322e+00 5.000000000000e-03
4.575000000000e-01 5.117270788913e+00 5.000000000000e-03
4.625000000000e-01 3.411513859275e+00 5.000000000000e-03
4.675000000000e-01 8.528784648188e-01 5.000000000000e-03
4.725000000000e-01 1.279317697228e+00 5.000000000000e-03
4.775000000000e-01 1.279317697228e+00 5.000000000000e-03
4.825000000000e-01 0.000000000000e+00 5.000000000000e-03
4.875000000000e-01 4.264392324094e-01 5.000000000000e-03
4.925000000000e-01 0.000000000000e+00 5.000000000000e-03
4.975000000000e-01 0.000000000000e+00 5.000000000000e-03
