# Supplementary material for: Liquid water contains the building blocks of diverse ice phases
Source: Nat Commun. 2020 Nov 13;11:5757. doi: 10.1038/s41467-020-19606-y (PMC7666157; doi:10.1038/s41467-020-19606-y)
Supplement: Supplementary file 6 — Source Data [file 41467_2020_19606_MOESM6_ESM.zip › source-data/Fig3-n-5-phonon-DOS/nnp/all-phonon-dos/2_2_342692-phonon.his]

# Total weight: 433
# Fraction below: 0
# Fraction above: 0
2.500000000000e-03 4.618937644342e+00 5.000000000000e-03
7.500000000000e-03 1.293302540416e+01 5.000000000000e-03
1.250000000000e-02 8.775981524249e+00 5.000000000000e-03
1.750000000000e-02 7.852193995381e+00 5.000000000000e-03
2.250000000000e-02 9.699769053118e+00 5.000000000000e-03
2.750000000000e-02 6.466512702079e+00 5.000000000000e-03
3.250000000000e-02 8.314087759815e+00 5.000000000000e-03
3.750000000000e-02 3.695150115473e+00 5.000000000000e-03
4.250000000000e-02 3.695150115473e+00 5.000000000000e-03
4.750000000000e-02 1.847575057737e+00 5.000000000000e-03
5.250000000000e-02 1.847575057737e+00 5.000000000000e-03
5.750000000000e-02 9.237875288684e-01 5.000000000000e-03
6.250000000000e-02 1.847575057737e+00 5.000000000000e-03
6.750000000000e-02 4.618937644342e+00 5.000000000000e-03
7.250000000000e-02 5.542725173210e+00 5.000000000000e-03
7.750000000000e-02 5.542725173210e+00 5.000000000000e-03
8.250000000000e-02 6.466512702079e+00 5.000000000000e-03
8.750000000000e-02 4.618937644342e+00 5.000000000000e-03
9.250000000000e-02 6.466512702079e+00 5.000000000000e-03
9.750000000000e-02 3.695150115473e+00 5.000000000000e-03
1.025000000000e-01 5.542725173210e+00 5.000000000000e-03
1.075000000000e-01 4.157043879908e+00 5.000000000000e-03
1.125000000000e-01 3.695150115473e+00 5.000000000000e-03
1.175000000000e-01 4.618937644342e+00 5.000000000000e-03
1.225000000000e-01 3.695150115473e+00 5.000000000000e-03
1.275000000000e-01 2.309468822171e+00 5.000000000000e-03
1.325000000000e-01 0.000000000000e+00 5.000000000000e-03
1.375000000000e-01 0.000000000000e+00 5.000000000000e-03
1.425000000000e-01 0.000000000000e+00 5.000000000000e-03
1.475000000000e-01 0.000000000000e+00 5.000000000000e-03
1.525000000000e-01 0.000000000000e+00 5.000000000000e-03
1.575000000000e-01 0.000000000000e+00 5.000000000000e-03
1.625000000000e-01 0.000000000000e+00 5.000000000000e-03
1.675000000000e-01 0.000000000000e+00 5.000000000000e-03
1.725000000000e-01 0.000000000000e+00 5.000000000000e-03
1.775000000000e-01 0.000000000000e+00 5.000000000000e-03
1.825000000000e-01 0.000000000000e+00 5.000000000000e-03
1.875000000000e-01 0.000000000000e+00 5.000000000000e-03
1.925000000000e-01 0.000000000000e+00 5.000000000000e-03
1.975000000000e-01 0.000000000000e+00 5.000000000000e-03
2.025000000000e-01 1.847575057737e+00 5.000000000000e-03
2.075000000000e-01 4.157043879908e+00 5.000000000000e-03
2.125000000000e-01 8.775981524249e+00 5.000000000000e-03
2.175000000000e-01 7.390300230947e+00 5.000000000000e-03
2.225000000000e-01 0.000000000000e+00 5.000000000000e-03
2.275000000000e-01 0.000000000000e+00 5.000000000000e-03
2.325000000000e-01 0.000000000000e+00 5.000000000000e-03
2.375000000000e-01 0.000000000000e+00 5.000000000000e-03
2.425000000000e-01 0.000000000000e+00 5.000000000000e-03
2.475000000000e-01 0.000000000000e+00 5.000000000000e-03
2.525000000000e-01 0.000000000000e+00 5.000000000000e-03
2.575000000000e-01 0.000000000000e+00 5.000000000000e-03
2.625000000000e-01 0.000000000000e+00 5.000000000000e-03
2.675000000000e-01 0.000000000000e+00 5.000000000000e-03
2.725000000000e-01 0.000000000000e+00 5.000000000000e-03
2.775000000000e-01 0.000000000000e+00 5.000000000000e-03
2.825000000000e-01 0.000000000000e+00 5.000000000000e-03
2.875000000000e-01 0.000000000000e+00 5.000000000000e-03
2.925000000000e-01 0.000000000000e+00 5.000000000000e-03
2.975000000000e-01 0.000000000000e+00 5.000000000000e-03
3.025000000000e-01 0.000000000000e+00 5.000000000000e-03
3.075000000000e-01 0.000000000000e+00 5.000000000000e-03
3.125000000000e-01 0.000000000000e+00 5.000000000000e-03
3.175000000000e-01 0.000000000000e+00 5.000000000000e-03
3.225000000000e-01 0.000000000000e+00 5.000000000000e-03
3.275000000000e-01 0.000000000000e+00 5.000000000000e-03
3.325000000000e-01 0.000000000000e+00 5.000000000000e-03
3.375000000000e-01 0.000000000000e+00 5.000000000000e-03
3.425000000000e-01 0.000000000000e+00 5.000000000000e-03
3.475000000000e-01 0.000000000000e+00 5.000000000000e-03
3.525000000000e-01 0.000000000000e+00 5.000000000000e-03
3.575000000000e-01 0.000000000000e+00 5.000000000000e-03
3.625000000000e-01 0.000000000000e+00 5.000000000000e-03
3.675000000000e-01 0.000000000000e+00 5.000000000000e-03
3.725000000000e-01 0.000000000000e+00 5.000000000000e-03
3.775000000000e-01 0.000000000000e+00 5.000000000000e-03
3.825000000000e-01 0.000000000000e+00 5.000000000000e-03
3.875000000000e-01 9.237875288684e-01 5.000000000000e-03
3.925000000000e-01 9.237875288684e-01 5.000000000000e-03
3.975000000000e-01 0.000000000000e+00 5.000000000000e-03
4.025000000000e-01 0.000000000000e+00 5.000000000000e-03
4.075000000000e-01 0.000000000000e+00 5.000000000000e-03
4.125000000000e-01 0.000000000000e+00 5.000000000000e-03
4.175000000000e-01 2.309468822171e+00 5.000000000000e-03
4.225000000000e-01 1.847575057737e+00 5.000000000000e-03
4.275000000000e-01 3.233256351039e+00 5.000000000000e-03
4.325000000000e-01 2.771362586605e+00 5.000000000000e-03
4.375000000000e-01 2.771362586605e+00 5.000000000000e-03
4.425000000000e-01 4.618937644342e+00 5.000000000000e-03
4.475000000000e-01 5.542725173210e+00 5.000000000000e-03
4.525000000000e-01 5.542725173210e+00 5.000000000000e-03
4.575000000000e-01 6.466512702079e+00 5.000000000000e-03
4.625000000000e-01 3.695150115473e+00 5.000000000000e-03
4.675000000000e-01 1.847575057737e+00 5.000000000000e-03
4.725000000000e-01 0.000000000000e+00 5.000000000000e-03
4.775000000000e-01 0.000000000000e+00 5.000000000000e-03
4.825000000000e-01 0.000000000000e+00 5.000000000000e-03
4.875000000000e-01 1.847575057737e+00 5.000000000000e-03
4.925000000000e-01 0.000000000000e+00 5.000000000000e-03
4.975000000000e-01 0.000000000000e+00 5.000000000000e-03
