# Supplementary material for: Liquid water contains the building blocks of diverse ice phases
Source: Nat Commun. 2020 Nov 13;11:5757. doi: 10.1038/s41467-020-19606-y (PMC7666157; doi:10.1038/s41467-020-19606-y)
Supplement: Supplementary file 6 — Source Data [file 41467_2020_19606_MOESM6_ESM.zip › source-data/Fig3-n-5-phonon-DOS/vasp/large-sys-phonon-dos/2_2_623457.dat]

  -2.6944045766091287E-008   1.0000000000000000     
  -1.7991437662135249E-008   1.0000000000000000     
  -1.0790283670127087E-008   1.0000000000000000     
   2.8788136788929897E-004   1.0000000000000000     
   3.5865839532316367E-004   1.0000000000000000     
   3.6096920520592652E-004   1.0000000000000000     
   4.1762270096613234E-004   1.0000000000000000     
   4.4184050760480263E-004   1.0000000000000000     
   4.6053626003357041E-004   1.0000000000000000     
   9.0381648706446569E-004   1.0000000000000000     
   9.2539170569867323E-004   1.0000000000000000     
   9.2983433768925952E-004   1.0000000000000000     
   1.1790673692170298E-003   1.0000000000000000     
   1.2064073539719293E-003   1.0000000000000000     
   1.2357792726485459E-003   1.0000000000000000     
   1.2527736785800745E-003   1.0000000000000000     
   1.2797855583791772E-003   1.0000000000000000     
   1.2824711209286205E-003   1.0000000000000000     
   1.3091940372481582E-003   1.0000000000000000     
   1.3219204855300607E-003   1.0000000000000000     
   1.6058501283101598E-003   1.0000000000000000     
   1.6241047270749141E-003   1.0000000000000000     
   1.6732328453120460E-003   1.0000000000000000     
   1.7778930451803939E-003   1.0000000000000000     
   2.8756350575716910E-003   1.0000000000000000     
   2.8924028685009934E-003   1.0000000000000000     
   2.9319121117054384E-003   1.0000000000000000     
   2.9619370783067699E-003   1.0000000000000000     
   3.0376586697784366E-003   1.0000000000000000     
   3.2440516938730267E-003   1.0000000000000000     
   3.2517309108291230E-003   1.0000000000000000     
   3.5066554849538193E-003   1.0000000000000000     
   3.5155099990744152E-003   1.0000000000000000     
   3.5940780417215218E-003   1.0000000000000000     
   3.7202379270823032E-003   1.0000000000000000     
   3.7642787248065033E-003   1.0000000000000000     
   4.1367624488920429E-003   1.0000000000000000     
   4.2445080075382315E-003   1.0000000000000000     
   4.2603729348567841E-003   1.0000000000000000     
   4.3264395081291556E-003   1.0000000000000000     
   4.3838271823262347E-003   1.0000000000000000     
   4.6321187913921855E-003   1.0000000000000000     
   4.6441662713316784E-003   1.0000000000000000     
   4.7830810826836557E-003   1.0000000000000000     
   4.8243910353309672E-003   1.0000000000000000     
   5.0561825145416473E-003   1.0000000000000000     
   5.0616328703637064E-003   1.0000000000000000     
   5.1849077768538953E-003   1.0000000000000000     
   7.5666673450588261E-003   1.0000000000000000     
   7.6428164234530983E-003   1.0000000000000000     
   7.6461892464111426E-003   1.0000000000000000     
   7.7227648877669719E-003   1.0000000000000000     
   7.8119527376869901E-003   1.0000000000000000     
   7.8412645059738502E-003   1.0000000000000000     
   7.8484687641541505E-003   1.0000000000000000     
   7.9336312508193844E-003   1.0000000000000000     
   1.4726226823379889E-002   1.0000000000000000     
   1.4827869326402504E-002   1.0000000000000000     
   1.4888245608985043E-002   1.0000000000000000     
   1.4920803539821762E-002   1.0000000000000000     
   1.5212365118698066E-002   1.0000000000000000     
   1.5214518868742774E-002   1.0000000000000000     
   1.5217103331346515E-002   1.0000000000000000     
   1.5222310759057844E-002   1.0000000000000000     
   1.5224540039936847E-002   1.0000000000000000     
   1.5670629799524282E-002   1.0000000000000000     
   1.5682048753542625E-002   1.0000000000000000     
   1.5701896058727044E-002   1.0000000000000000     
   1.5962301965764324E-002   1.0000000000000000     
   1.5986899743262398E-002   1.0000000000000000     
   1.6009602460852802E-002   1.0000000000000000     
   1.6010306787928291E-002   1.0000000000000000     
